# Supplementary material for: Structural and developmental dynamics of Matrix associated regions in Drosophila melanogaster genome
Source: BMC Genomics. 2022 Oct 25;23:725. doi: 10.1186/s12864-022-08944-4 (PMC9597980; doi:10.1186/s12864-022-08944-4)
Supplement: Supplementary file 2 — Additional file 2. Supplementary Table 1. List of proteins identified by LC-MS/MS of Unstabilized NuMat. Comparison of proteins Stabilized and Unstabilized NuMat. [file 12864_2022_8944_MOESM2_ESM.xlsx]

## Sheet: Unstabilized
List of proteins identified by LC-MS/MS of Unstabilized NuMat
Protein IDs	Gene names	Peptides	Unique peptides	Peptides UDE_Replicate_1	Peptides UDE_Replicate_2	Unique peptides UDE_Replicate_1	Unique peptides UDE_Replicate_2	Sequence coverage [%]	Mol. weight [kDa]	Sequence length	Q-value	Score	Intensity	Intensity UDE_Replicate_1	Intensity UDE_Replicate_2	LFQ intensity UDE_Replicate_1	LFQ intensity UDE_Replicate_2
P15348	Top2	73	73	62	60	62	60	48	164.39	1447	0	323.31	184150000000	87091000000	97061000000	81453000000	88396000000
A1Z6H7	Gp210	72	72	61	68	61	68	45.7	209.79	1876	0	323.31	180240000000	78510000000	101730000000	78337000000	77426000000
M9NE89;P08928	Lam	70	70	62	66	62	66	78.5	71.299	622	0	323.31	368850000000	120780000000	248060000000	270830000000	360010000000
Q9VUV9	l(3)72Ab	66	66	53	50	53	50	40.9	244.51	2142	0	323.31	35056000000	15679000000	19377000000	13948000000	16922000000
A0A0B4KFE9;A1Z8P9	Mtor	61	61	47	44	47	44	26.6	262.35	2346	0	252.68	30784000000	11726000000	19058000000	11980000000	14387000000
A1Z8U0	Prp8	58	58	46	46	46	46	28.4	279.57	2396	0	245.4	22392000000	10972000000	11420000000	10116000000	9857100000
Q9VCH5;B8A421	Nup98-96	52	52	32	46	32	46	34.6	210.14	1960	0	201.38	35664000000	13612000000	22053000000	12438000000	19520000000
Q9VWB8;Q8IQV9	Nup205	49	49	42	44	42	44	29.7	232.73	2067	0	323.31	32206000000	15737000000	16469000000	14551000000	13594000000
P04052	RpII215	49	48	38	43	37	43	29.6	209.17	1887	0	195.33	27915000000	14610000000	13305000000	13328000000	11746000000
Q9VBU7;A0A0B4K7J2	Nup358	46	46	36	39	36	39	23.3	296.38	2695	0	184.17	33278000000	14957000000	18321000000	17075000000	15775000000
M9PE12;E1JHV6;M9PDH1;Q9W0T1;M9PBG5;E1JHV7	E(bx)	44	44	31	31	31	31	20.6	300.55	2668	0	199.81	18337000000	6150300000	12187000000	7197800000	9283100000
Q24368	Iswi	44	44	39	33	39	33	40	118.87	1027	0	205.45	50105000000	21675000000	28431000000	19930000000	25766000000
Q9VC36	polybromo	42	42	33	30	33	30	28.9	189.69	1654	0	145.83	17025000000	7592000000	9432800000	6021300000	8900900000
Q2EZ47;A0A140SQB4;Q8I8U7	Nipped-A	41	41	33	28	33	28	13.5	435.33	3790	0	119.22	5926600000	2988200000	2938400000	2456400000	2816200000
Q9V463	Nup154	41	41	39	35	39	35	36	153.89	1365	0	323.31	60775000000	24973000000	35803000000	25609000000	32183000000
Q9VM75	l(2)k09022	39	39	35	33	35	33	22.5	237.22	2096	0	230.4	20317000000	9986600000	10330000000	9073200000	9148800000
X2JG50;Q9VWE6	CG14215	39	39	31	31	31	31	20.8	235.18	2111	0	197.31	26871000000	13511000000	13361000000	11237000000	13184000000
A0A0B4LI86;P08266	RpII140	38	38	33	30	33	30	33.2	134.04	1176	0	323.31	33959000000	14841000000	19118000000	13446000000	18462000000
N0D8I3;Q9W420	Spt6	36	36	28	30	28	30	23.8	208.6	1831	0	188.66	24346000000	10155000000	14192000000	9592700000	11507000000
A0A0B4K859;A1Z945		34	34	30	25	30	25	19.9	213.61	1866	0	151.27	23566000000	9973600000	13592000000	10550000000	10020000000
Q9VCW3	Nup133	34	34	25	30	25	30	29.2	135.14	1200	0	194.01	30488000000	10263000000	20226000000	11893000000	14799000000
X2J9F3;Q9VKJ3	Nup160	33	33	28	27	28	27	28.1	160.27	1411	0	210.16	21459000000	9125400000	12333000000	8439700000	10496000000
Q03427;A0A0B4KFY9	LamC	33	33	31	28	31	28	58.8	69.859	621	0	231.79	29599000000	14570000000	15029000000	32012000000	31085000000
A1Z9S6;A1Z9S5	Su(var)2-HP2	32	32	18	24	18	24	13.8	355.97	3257	0	77.931	4205000000	1799500000	2405500000	1833900000	1941800000
Q9V9T4	Acf1	32	32	25	27	25	27	23.9	170.41	1476	0	187.12	14554000000	6513400000	8040200000	5811700000	7276600000
Q9XZ34	Rif1	31	31	27	25	27	25	24.2	156.82	1416	0	115.56	12532000000	5931800000	6600400000	6139700000	6756800000
Q9V466	Nup107	29	29	24	26	24	26	40.9	97.381	845	0	323.31	26875000000	12436000000	14439000000	12519000000	13474000000
M9PIA6;E1JI46;Q59E34;O97159	Mi-2	29	28	19	24	18	24	17	223.13	1973	0	134.44	6779800000	3238100000	3541600000	3352400000	3330400000
M9PFM5;M9PFS6;P25439	brm	28	28	22	20	22	20	20.6	185.61	1642	0	115.96	14156000000	6767200000	7388500000	5353000000	6722100000
Q7K0X3	ctr9	28	28	19	21	19	21	28	130.47	1150	0	143.88	10793000000	3002500000	7790900000	3252900000	5120400000
M9NEV0;Q9VMJ7	lid	27	27	22	13	22	13	18.9	203.99	1838	0	66.571	4304200000	2724300000	1579900000	2097500000	1870600000
B7Z0I8	CG42232	27	27	19	19	19	19	11.3	378.59	3441	0	150.07	5367600000	1930800000	3436800000	1775400000	2817600000
Q9VXE9	SMC3	27	27	19	19	19	19	27.3	140.03	1200	0	156.74	5788000000	1930500000	3857500000	2010300000	2997100000
A0A0B4LF82;Q5U0Y0;A0A0B4K765;A0A0B4LF93;A1Z928;A1Z927;A0A126GUN9	Sin3A	27	27	21	22	21	22	15.8	220.36	2060	0	91.975	10442000000	4288700000	6153000000	4098900000	4801500000
C7LA75;P11147;P29843;Q8I0E9	Hsc70-4-RA;Hsc70-4	32	27	29	28	24	24	45.3	71.131	651	0	287.29	120180000000	46990000000	73191000000	130640000000	140800000000
Q9VQ76;M9PE28;E2QCS8	tho2	26	26	23	18	23	18	17.2	188.51	1641	0	198.18	7457700000	4119700000	3338000000	3458700000	3326700000
A0A0B4K664;A0A0B4K700;Q9VEZ3;E1JIM4	msps	25	25	15	21	15	21	15	229.54	2074	0	73.2	6695400000	2552300000	4143200000	2629100000	3227300000
Q9VAX8	CG4849	25	25	19	19	19	19	30.8	110.65	975	0	98.873	12875000000	5876600000	6998200000	4967600000	6648000000
A1YK02	Nup75	25	25	20	23	20	23	42.2	76.871	668	0	294.2	28899000000	11715000000	17185000000	26966000000	29774000000
Q9XZ06	Nup93-1	25	25	22	23	22	23	39.9	93.851	823	0	127.55	35191000000	13599000000	21593000000	14419000000	22001000000
Q9VD07	CG12499	24	24	19	21	19	21	13.2	237.18	2059	0	134.61	4015700000	2320500000	1695200000	2008800000	1647100000
Q9VCD8	SMC1	24	24	13	16	13	16	21.2	142.88	1238	0	81.98	3008100000	953020000	2055100000	955200000	1595500000
Q9W1R5	vir	24	24	21	15	21	15	15.9	209	1854	0	90.553	6082400000	3296300000	2786000000	2654300000	3222700000
M9PI05;Q9V3I5	JIL-1	24	24	18	19	18	19	26.7	137.04	1207	0	78.323	12378000000	4765500000	7612100000	4615400000	6671500000
M9PDQ0;M9PBI5;M9PGV6;P13395	alpha-Spec	23	23	14	15	14	15	13.4	279.55	2425	0	58.037	2001200000	566290000	1434900000	667440000	1014400000
A0A0B4LGQ5;A0A0B4JCW5;A0A0B4JCV6;A0A0B4LGR2;A0A0B4JDA1;Q9VN58;A0A0B4LHQ4;A0A0B4JD62;A0A0B4JDB5	ctrip	23	23	18	16	18	16	10.3	311.29	2901	0	90.482	4814000000	2338300000	2475700000	2175000000	2219300000
Q9VK59	CG5787	23	23	18	21	18	21	23.6	100.26	950	0	106.19	9885200000	5315200000	4570100000	5228800000	5404500000
Q9VGL0	CG14712	23	23	19	18	19	18	21.7	129.86	1266	0	119.98	8147200000	3419600000	4727600000	4942400000	6729400000
P22700;A0A0B4LGB7	Ca-P60A	23	23	17	19	17	19	27.5	111.7	1020	0	89.361	8844000000	3367100000	5476900000	4020500000	3924200000
A1Z6M0	Bap170	23	23	18	21	18	21	19.1	183.03	1688	0	76.031	12091000000	4969600000	7121300000	5210500000	7638500000
M9PBL3;P02828	Hsp83	23	23	21	22	21	22	31.7	81.864	717	0	141.66	20032000000	9148900000	10883000000	37429000000	32087000000
Q9VFE7	Nup93-2	23	23	23	20	23	20	36.3	90.598	796	0	178.47	23827000000	12664000000	11163000000	28826000000	15274000000
Q94901	lark	23	23	18	23	18	23	52.6	39.911	352	0	235.67	17688000000	6343600000	11345000000	19283000000	19200000000
Q7JNE1	prod	23	23	17	22	17	22	61.8	39.428	346	0	71.897	19832000000	6443800000	13388000000	21751000000	23336000000
P91875	RpI1	23	22	22	11	21	11	18.6	185.41	1642	0	83.123	3451900000	1960400000	1491400000	1668600000	1724300000
Q9VGG9;Q7KSN8		22	22	18	10	18	10	18.8	172	1483	0	51.234	4254300000	2357300000	1897000000	1802400000	2056400000
Q9VWP5;R9PY26		22	22	12	14	12	14	12.8	259.46	2486	0	49.39	3343700000	920820000	2422800000	1016800000	1952100000
Q8MLW2;A0A0B4LFX8;Q9NDJ2	dom	22	22	14	17	14	17	9	348.38	3183	0	92.419	6692900000	2403300000	4289500000	2316100000	3453400000
Q9V4C8	Hcf	22	22	18	19	18	19	17.2	160.18	1500	0	95.499	8258400000	3600400000	4658000000	6241500000	7002900000
A0A0B4JDA0;Q9VF03	mor	22	22	15	20	15	20	25.3	124.84	1145	0	59.421	11419000000	5074600000	6344700000	4899400000	5320100000
X2JDP6;M9MRG2;Q8T079	CG4747	22	22	17	18	17	18	40.9	65.251	602	0	149.65	16604000000	7627900000	8976000000	20036000000	9693600000
Q9W246	CG4554	21	21	18	13	18	13	9.8	311.9	2733	0	83.157	2109000000	1264100000	844880000	1105300000	891290000
Q9VAJ1	Cap-D2	21	21	12	15	12	15	17.5	157.5	1380	0	61.914	2988500000	1479500000	1509000000	1462800000	1288500000
Q9I7Z8	CG13372	21	21	17	13	17	13	16.1	157.72	1377	0	103.7	4688600000	3110700000	1577900000	2439700000	1897600000
Q8IRG6	dre4	21	21	14	16	14	16	22.4	123.58	1083	0	81.193	6943000000	3482400000	3460600000	4007900000	3216600000
Q9GYU8	mbo	21	21	17	18	17	18	32.6	78.68	702	0	153.11	7447100000	3624200000	3822900000	3173200000	3689100000
Q9VV52	RAF2	21	21	14	16	14	16	31.4	125.49	1117	0	94.474	8497500000	4194500000	4302900000	4385200000	5005200000
Q5U156;A0A0B4KER0;Q95RL2	row	21	21	16	18	16	18	20.8	143.68	1281	0	64.167	7706500000	3398000000	4308500000	3821600000	4375800000
B7Z0Z1;Q9VXG1	hang	21	21	15	20	15	20	17.1	242.32	2223	0	117.16	8758100000	2899800000	5858300000	3948500000	5058700000
X2JEX8;P06607;Q4V566;Q9VPH3;M9NFL7;Q9VX69	Yp3	21	21	18	17	18	17	58.8	46.101	420	0	113.52	27780000000	14952000000	12828000000	34706000000	41779000000
M9PBH8;Q8IRH5	CG2199	21	21	16	19	16	19	29.8	80.904	724	0	79.748	28214000000	11035000000	17178000000	14909000000	18053000000
Q9VP57	pzg	21	21	17	19	17	19	27.7	105.08	996	0	123.88	31896000000	11713000000	20183000000	14493000000	19676000000
A0A0B4KF23;E1JGX3;Q7PLI2	Nipped-B	20	20	15	16	15	16	12.2	223.3	1957	0	71.663	3424800000	1763200000	1661600000	1634900000	1463400000
Q9VHI1	hyx	20	20	18	15	18	15	36.4	61.384	538	0	116.59	6491700000	2717900000	3773800000	6509800000	6874400000
P35600	Gnf1	20	20	17	15	17	15	24.2	108.61	986	0	80.056	7168300000	2940700000	4227600000	2992200000	3522600000
X2JEU3;Q9VZ00	CG1737-RA	20	20	12	17	12	17	26.6	100.09	924	0	88.558	7650500000	2820600000	4829900000	5831600000	6956700000
Q9VM69	nop5	20	20	17	18	17	18	48.3	57.17	511	0	173.36	35538000000	13668000000	21870000000	34203000000	36822000000
Q9VC94	CG5728	19	19	12	14	12	14	17.3	159.8	1430	0	61.245	2938300000	1060100000	1878200000	980640000	1539600000
Q7JVP4	Br140	19	19	14	13	14	13	17.3	157.12	1430	0	90.349	3998900000	2006900000	1992000000	1506000000	2032900000
Q9VWK5	Ulp1	19	19	14	12	14	12	19	172.26	1513	0	69.049	6740000000	3246400000	3493600000	3120800000	4283300000
M9NDX3;Q494M1;P30189;Q8IR39;X2JKD2	Top1	19	19	16	14	16	14	15.9	111.57	970	0	62.532	9525400000	4803700000	4721700000	4031800000	5251000000
Q7KMJ6	nito	19	19	16	15	16	15	24.8	89.052	793	0	91.776	8021000000	3257800000	4763200000	2787200000	5083600000
Q86BS3	Chro	19	19	15	15	15	15	24.7	101.05	926	0	70.578	11939000000	7052200000	4886600000	7898000000	5957900000
Q9VXQ5	Tcp-1zeta	19	19	17	18	17	18	38.1	58.246	533	0	107.52	19067000000	9396200000	9671200000	22744000000	19795000000
E1JJ68;C7LAE4;P19109;A0A0B4K624;A0A0B4K6A3;A0A0B4K6K1;A0A0B4K6T7	Rm62;Rm62-RE	21	19	18	19	16	17	42.6	62.473	575	0	124.25	22881000000	8579300000	14302000000	18938000000	24769000000
Q9W1V3	Fib	19	19	15	17	15	17	47.4	34.636	344	0	101.11	30815000000	10825000000	19989000000	88012000000	89938000000
X2JC31;P29742	Chc	18	18	15	9	15	9	13.6	191.18	1678	0	57.618	1929400000	1154500000	774850000	1130300000	1036700000
Q7PLL6	l(3)80Fj	18	18	15	11	15	11	9.8	293.91	2630	0	111.3	1821400000	951610000	869740000	788260000	971340000
A0A0B4JD95;Q59E58;A0A0B4JD57;Q59E59;A0A0B4K7Q4;Q99323	zip	18	18	13	12	13	12	13.2	226.75	1964	0	62.093	2143300000	1028600000	1114700000	911730000	983440000
Q9W1C5	IntS1	18	18	12	12	12	12	11.6	235.1	2053	0	69.879	1882500000	623010000	1259500000	584940000	1017200000
M9PB90;Q9VKY2	Cand1	18	18	16	10	16	10	19.4	139.35	1248	0	68.388	2867300000	1421400000	1445800000	1718300000	1245300000
Q9U3V9	xmas-2	18	18	14	12	14	12	17	158.18	1370	0	67.343	2773900000	1143900000	1630000000	989660000	1421400000
Q9W363	mxc	18	18	12	11	12	11	14.5	197.49	1837	0	56.172	3301300000	1355700000	1945700000	1750700000	2202700000
Q9W1X4	Nup214	18	18	11	14	11	14	17	175.17	1711	0	113.75	4378100000	2249000000	2129100000	2599900000	2461300000
M9PHL0;M9PHZ0;M9PI16;Q9VWF2	e(y)3	18	18	14	13	14	13	13.2	212.72	2006	0	56.354	4355600000	2085500000	2270100000	1402200000	2371100000
Q7KK96	SMC2	18	18	13	13	13	13	18.5	134.33	1179	0	55.376	4976500000	2462900000	2513600000	1982700000	2769500000
Q9VC96	BRWD3	18	18	14	13	14	13	9.5	248.66	2232	0	59.35	3677300000	1119100000	2558200000	1367800000	1972700000
E1JIJ9;P20193	Su(var)3-7	18	18	13	14	13	14	16.6	139.79	1248	0	68.285	4680400000	2014300000	2666200000	2018300000	1960400000
Q9VFV8	CG9799	18	18	16	14	16	14	28.1	103.48	922	0	73.321	5822200000	2721400000	3100900000	2367500000	2826900000
Q9VIG1	CG12050-RB	18	18	13	11	13	11	20.1	120.01	1071	0	58.895	6005000000	2777900000	3227200000	2290400000	3064200000
A4V391;P12613	T-cp1	18	18	14	16	14	16	38.6	59.556	557	0	80.961	10391000000	5196900000	5193600000	11605000000	11113000000
A8JV18;Q9VXE6	Nup153	18	18	13	14	13	14	12.2	201.23	1929	0	59.07	8561900000	3275500000	5286500000	3447400000	4619900000
Q9V460	Spt5	18	18	16	13	16	13	23.8	119.44	1078	0	171.32	11802000000	6275600000	5526400000	5182800000	6269300000
P09180	RpL4	18	18	14	14	14	14	38.9	45.025	401	0	78.378	23878000000	11334000000	12544000000	28246000000	24627000000
Q95WY3	Nop56	18	18	13	16	13	16	39.5	54.837	496	0	89.777	33237000000	15826000000	17411000000	36664000000	32589000000
Q9W0P8	MED14	17	17	11	13	11	13	16.6	172.34	1553	0	61.104	1628500000	615140000	1013400000	636290000	766650000
Q9V3A7	glu	17	17	10	11	10	11	15.6	159.88	1409	0	211.4	3173200000	1757100000	1416100000	1476400000	1381600000
Q9VG78;A0A0B4K6G3	pps	17	17	12	10	12	10	12.3	222	2016	0	66.917	2480300000	1017500000	1462800000	1086100000	1160700000
Q9VHG5;A0A0B4LGV6	Ibf1	17	17	11	16	11	16	64	27.717	242	0	68.896	6534300000	1870200000	4664100000	17527000000	19607000000
Q9VGH0	CG6962	17	17	15	14	15	14	28.9	86.946	767	0	133.02	12896000000	7417900000	5477900000	14519000000	7084100000
M9PI58;Q9VUE5	stwl	17	17	12	14	12	14	26.3	108.59	999	0	58.574	8204900000	2544700000	5660200000	3555900000	5335500000
Q8MZI3;Q7KU78		19	17	15	16	13	14	29.7	88.209	818	0	127.04	10582000000	3920000000	6661600000	4868300000	6991600000
G3M3A2;Q06559	RpS3	17	17	13	12	13	12	54.1	27.471	246	0	39.021	11810000000	4221400000	7589000000	35483000000	29161000000
Q8MLV1	LBR	17	17	15	17	15	17	25.8	83.184	741	0	186.61	56241000000	24566000000	31674000000	61439000000	48889000000
P06605;P06603;P06604	alphaTub84D;alphaTub84B;alphaTub85E	18	17	17	17	16	16	42.9	49.89	450	0	113.07	101520000000	42179000000	59340000000	111140000000	114710000000
Q9VF02	Hel89B	16	16	13	13	13	13	10.1	213.07	1923	0	54.294	1470900000	480740000	990210000	533270000	717260000
Q9VRX7	Rexo5	16	16	12	11	12	11	32.5	76.718	681	0	48.417	2537700000	1494900000	1042900000	3806200000	1424900000
Q7KUT2	Lon	16	16	13	10	13	10	21.2	115.03	1024	0	71.988	2181300000	966290000	1215100000	894370000	1013000000
Q8MSU4	Sym	16	16	14	8	14	8	14.2	132.08	1165	0	60.41	2708100000	1382100000	1326000000	1126700000	1250000000
Q7PLS8	IntS3	16	16	15	12	15	12	19.8	123.95	1068	0	59.513	2869600000	1513200000	1356400000	1964000000	1897400000
Q9VNF6;A0A0B4KG70;Q9VNF7;B7Z0T5	MTA1-like	16	16	10	12	10	12	24.9	96.608	880	0	82.381	3343600000	1235800000	2107800000	1030000000	1844400000
Q7YZA2	CG7065	16	16	13	10	13	10	16.6	136.77	1231	0	41.725	4403800000	2244300000	2159500000	1568900000	2400600000
P13060	EF2	16	16	13	14	13	14	18.4	94.458	844	0	88.981	7045900000	3557800000	3488100000	8679400000	9903200000
Q7K3M5	Dhx15	17	16	13	14	12	13	28.9	82.651	729	0	60.221	5956400000	2059300000	3897100000	5679100000	6298000000
P20240	Ote	16	16	11	15	11	15	52.8	46.583	424	0	80.717	7675100000	3093800000	4581300000	7107600000	10127000000
C6SUW3;P55935;Q95RG1	RpS9	16	16	14	11	14	11	46.7	22.623	195	0	111.09	10049000000	4024400000	6024400000	29662000000	29819000000
P55830	RpS3A	16	16	14	15	14	15	53	30.34	268	0	60.462	18508000000	7040400000	11468000000	58061000000	45214000000
Q86CW5	Hmr	15	15	15	7	15	7	14.1	158.6	1413	0	35.069	2443800000	1545800000	898010000	1052100000	1283800000
Q9VGA4	MBD-R2	15	15	13	8	13	8	17.5	130.15	1169	0	74.283	3368400000	1954100000	1414300000	1680200000	1853800000
Q9VIP9	barr	15	15	12	11	12	11	24.8	82.761	735	0	37.539	2681500000	1250500000	1431000000	1226900000	1476800000
X2JEW2;Q9VYA7	CG2691	15	15	12	10	12	10	12.2	153.56	1384	0	82.067	3246900000	1531900000	1715000000	1336600000	1536300000
Q9XYZ5	pic	15	15	12	11	12	11	16.8	126.04	1140	0	70.708	4087800000	2249500000	1838300000	1740400000	2257700000
M9PFN1;Q9V3K3	rept	15	15	10	13	10	13	29.9	53.541	481	0	67.423	4648400000	1764800000	2883500000	4766700000	5062700000
Q7K0D8	Nup50	15	15	13	11	13	11	31.9	59.434	564	0	31.358	6321900000	3429000000	2892900000	9259200000	5850100000
Q7K3D8	DMAP1	15	15	10	13	10	13	38.6	50.248	433	0	41.978	5292600000	2392100000	2900600000	5553900000	5581200000
M9NDC3;O18388	Fs(2)Ket	15	15	10	14	10	14	25.3	98.695	884	0	88.037	4671000000	1615900000	3055200000	2251700000	2625800000
Q24174;M9PB99	ab	15	15	11	10	11	10	23.7	95.092	904	0	73.99	5783600000	2329000000	3454600000	2023500000	3472100000
M9PJC7;P13709;M9PE02;E1JJJ8;M9PGM8	fs(1)h	15	15	8	12	8	12	8.1	206.06	2046	0	82.906	6127600000	2559300000	3568300000	2410700000	2922600000
O62619	PyK	15	15	9	12	9	12	35.5	57.44	533	0	37.9	5669900000	1911100000	3758800000	6050500000	6701800000
M9PD65;M9PBD9;Q9VIW3	RanGAP	15	15	11	12	11	12	30.1	65.183	588	0	140.81	7528400000	3068300000	4460100000	7746100000	8025700000
Q7K180	Map60	15	15	11	14	11	14	39.1	47.589	440	0	114.36	8384200000	3553500000	4830700000	8791000000	10617000000
Q8INM3	sle	25	15	21	16	12	9	23.2	158.65	1420	0	90.38	10888000000	5146100000	5741600000	3967600000	6508200000
E2QD64;Q7K4H4	CG2982	15	15	13	14	13	14	27.4	73.097	653	0	69.436	16066000000	6665300000	9401200000	15804000000	16069000000
Q9VCG4	Ndc1	15	15	13	12	13	12	28.9	65.386	578	0	77.384	15686000000	5731000000	9955100000	11465000000	12706000000
X2JD55;P02843	Yp1	16	15	15	15	14	14	47.6	48.711	439	0	73.523	25360000000	11327000000	14033000000	23065000000	25897000000
Q6NP69;Q8INS9	gfzf	15	15	13	13	13	13	18.9	119.28	1045	0	179.11	21281000000	7053700000	14228000000	7694300000	12426000000
Q9XZ29	Klp3A	14	14	8	8	8	8	15.4	135.81	1212	0	37.344	1191000000	825480000	365500000	830360000	367170000
B3DN53;A1Z987	Cap-G	14	14	12	10	12	10	11.9	148.4	1299	0	36.267	1633200000	694360000	938890000	638390000	785870000
Q9VK58;Q9VK57	Pih1D1	14	14	7	12	7	12	20.1	127.6	1094	0	54.311	1640800000	516750000	1124100000	542000000	877370000
A0A0B4KFP4;Q8INR6	gpp	14	14	9	8	9	8	9.3	206.53	1898	0	29.803	1857500000	653440000	1204000000	451200000	1138300000
A0A0B4KFB8;Q6NN86;A0A0B4LGR1;Q9VI14;Q9VN31	CG15187	14	14	11	12	11	12	12.2	129.75	1123	0	84.247	3189200000	1411400000	1777700000	1273800000	1605000000
A0A0B4KI43;Q9VB55;A0A0B4KHZ0;A8JRE3;A0A0B4K7W6	woc	14	14	11	10	11	10	10.1	187.32	1687	0	52.401	3491000000	1660000000	1831000000	1674100000	1932600000
Q9VRI0	Hlc	14	14	11	13	11	13	32.5	62.883	560	0	27.27	3055600000	1037500000	2018000000	3168600000	3018600000
Q9VPR5	Sf3b1	14	14	10	10	10	10	15.7	149.64	1340	0	64.105	4087000000	1923500000	2163600000	1670600000	1944100000
Q9W3C1;X2JD07	l(1)G0020	14	14	12	10	12	10	18.1	112.87	1008	0	57.471	4465400000	2046800000	2418600000	1997000000	1992500000
A0A0B4KF46;Q8T0L3	Uba1	14	14	10	13	10	13	16.5	111.77	1008	0	42.52	4393300000	1885200000	2508000000	3709900000	3781100000
P50887	RpL22	14	14	10	12	10	12	42.8	30.61	299	0	90.143	7046500000	4498300000	2548200000	33843000000	15649000000
Q9VNI8	Hpr1	14	14	13	9	13	9	21.8	80.759	701	0	60.62	6617000000	3080400000	3536600000	2715300000	3433500000
Q9VKW3	RfC3	14	14	8	13	8	13	45.5	37.407	332	0	52.161	6316100000	1892300000	4423800000	19410000000	15867000000
Q9VH07	pont	14	14	10	13	10	13	38.8	50.242	456	0	52.413	10332000000	5195400000	5137100000	11801000000	10566000000
A4V303;P48605	Cctgamma	14	14	12	11	12	11	27.8	59.394	544	0	82.407	10071000000	4269700000	5801400000	10787000000	10449000000
F3YDH0;P29844	Hsc70-3	18	14	14	17	10	14	29.4	72.26	656	0	69.536	10878000000	4308900000	6568600000	10957000000	12845000000
X2JB48;Q26365;O62526	sesB	14	14	10	12	10	12	34.8	32.909	299	0	44.825	9880300000	3128500000	6751800000	27010000000	28447000000
Q9VJ12	Acn	14	14	10	13	10	13	21.5	83.719	739	0	117.85	19307000000	8778600000	10528000000	9247200000	9726300000
Q7K012	Bap55	14	14	11	13	11	13	45.4	47.319	425	0	62.195	23741000000	11778000000	11963000000	25532000000	25032000000
Q9VHC7;A0A0B4K6Z1	rump	14	14	13	13	13	13	29.4	66.73	632	0	103.83	24321000000	11929000000	12392000000	23876000000	28314000000
M9PHG4;M9PF16;Q00963	beta-Spec	13	13	9	4	9	4	8.2	249.56	2147	0	25.857	625730000	454290000	171440000	454290000	0
Q9W1X7	MED23	13	13	9	6	9	6	10.6	167.06	1439	0	41.215	772760000	363840000	408920000	367210000	314520000
A0A0B4LGZ6;P51592	hyd	13	13	9	10	9	10	5.4	319.13	2887	0	43.871	1113000000	516840000	596110000	621430000	475360000
Q9W3D1	Caf1-180	13	13	11	12	11	12	15.8	133.49	1183	0	80.162	3003900000	1346700000	1657200000	2031200000	603840000
A8E6M1;A1ZBB4;E1JGL8		13	13	9	12	9	12	12.7	140.44	1271	0	47.593	3839200000	1597300000	2241900000	1522200000	1817900000
Q9W102	Orc4	13	13	9	13	9	13	34.9	51.935	459	0	77.528	3772100000	1206300000	2565700000	3444300000	3954700000
Q9VYY7;Q960N6;M9PHL2	HP5	13	13	10	11	10	11	22.1	92.696	837	0	44.987	5620400000	2857700000	2762700000	4336100000	3277300000
P49847;M9PG32	Taf6	13	13	10	10	10	10	31.5	65.653	606	0	50.529	5162400000	2112700000	3049700000	5004800000	5623400000
A0A0B4KEE4;A1Z6Q1	koi	22	13	19	19	11	10	30.1	109.72	965	0	105.68	7667700000	3042500000	4625200000	5357300000	4747200000
Q9VYG2	Bap60	13	13	11	12	11	12	23.7	58.17	515	0	55.118	7624600000	2588400000	5036300000	6730500000	8218600000
Q7KF43;A0A0B4KFC4	rib	13	13	7	13	7	13	26.3	70.977	661	0	48.589	11164000000	4196300000	6967900000	5128200000	8036900000
Q9W351	CG16892-RA	13	13	12	11	12	11	28.8	52.278	466	0	52.589	13582000000	5669700000	7912700000	14875000000	13693000000
Q9VE85	Nup43	13	13	11	10	11	10	31.8	40.148	358	0	64.14	16985000000	6401800000	10584000000	18668000000	17092000000
X2JC82;P02518	Hsp27	13	13	11	11	11	11	54	23.616	213	0	89.846	27728000000	8973700000	18754000000	66377000000	87852000000
M9PBZ3;M9PBJ8;M9NCM6;M9PDR5;Q8SX83	spen	12	12	8	5	8	5	3.7	588.49	5458	0	18.692	656300000	307530000	348770000	336790000	0
Q9W1A9	enok	12	12	9	8	9	8	7	254.68	2291	0	45.057	1407100000	812120000	595020000	506450000	803310000
A0A0B4LFZ4;Q7KN62	TER94	12	12	10	7	10	7	18.7	91.923	825	0	60.293	1406600000	585320000	821260000	1238400000	2428600000
Q5U0X8	CG12325	12	12	9	8	9	8	16.3	105.99	949	0	47.845	2537800000	1368800000	1168900000	854560000	1536100000
Q960Y8;Q9VEH0	alt	12	12	8	8	8	8	20.7	98.592	874	0	32.77	2211900000	1034200000	1177700000	583310000	1366400000
P53034	RfC4	12	12	7	9	7	9	40.5	37.173	331	0	49.171	1991100000	810790000	1180300000	7324700000	3175000000
A1Z8M2;A0A0B4KEM1;A8DYA3;A0A0B4KFE3	tou	12	12	9	7	9	7	5.7	322.21	2999	0	25.65	2126800000	940080000	1186800000	742030000	1120700000
Q7K3J0	CCT8	12	12	11	9	11	9	23.8	59.432	546	0	24.933	2289600000	1063500000	1226100000	2480700000	3018500000
Q9VM62	SA	12	12	9	6	9	6	12.9	130.11	1127	0	36.506	2773000000	1424000000	1348900000	1226700000	1340300000
Q9VQZ8	CG165439	12	12	9	8	9	8	18.7	109.97	1008	0	22.817	2351500000	971450000	1380100000	756020000	1350600000
Q94883	Dref	12	12	8	10	8	10	25.4	80.726	709	0	40.602	2970400000	907610000	2062800000	1174200000	2235000000
A0A0B4KGU4;Q9VHP0	bel	13	12	12	10	11	9	19	85.413	801	0	117.95	3733600000	1505800000	2227800000	2533000000	3676400000
Q9VWC7	CG12702-RA	12	12	12	7	12	7	18.5	97.172	870	0	74.071	4192700000	1591200000	2601400000	1735000000	1934600000
P52304	polo	12	12	7	11	7	11	27.1	66.973	576	0	32.68	5275000000	2111200000	3163800000	5418900000	6352900000
H0RNN8;Q9VLK2	CG13096-RA;CG13096	12	12	10	7	10	7	22	74.363	681	0	36.418	5703000000	2397100000	3305800000	2601900000	3871300000
X2JB25;P02844	Yp2	13	12	8	12	7	11	44.3	49.66	442	0	29.642	5379600000	1958300000	3421300000	6560100000	5239500000
A1Z8U4;Q7KKI0	Cct5	12	12	8	12	8	12	29.3	55.791	512	0	298.79	5176300000	1565200000	3611200000	5339100000	5602300000
M9PFY2;Q8IQQ8;Q9VVF4	CG6479-RB;CG6479-RA	12	12	10	12	10	12	23.7	61.35	536	0	46.648	7806700000	3562100000	4244600000	7091000000	9098900000
A0A0B4LG52;Q9W237	RpS16	12	12	10	10	10	10	54.7	16.774	148	0	55.531	10870000000	4622000000	6248400000	39044000000	28990000000
C6TP87;P08736;A4V3Q6;P05303	Ef1alpha48D-RA;Ef1alpha48D;Ef1alpha100E	12	12	11	11	11	11	27.2	50.306	463	0	103.06	81556000000	37800000000	43757000000	96072000000	93738000000
X2JFG0;P05990	r	11	11	7	7	7	7	7.1	246.67	2224	0	26.58	754830000	355470000	399360000	367260000	328910000
Q3YMU0	ERp60	11	11	9	6	9	6	27.4	55.37	489	0	39.351	1614000000	1166600000	447390000	2095400000	1828800000
Q7KSE8;A0A0B4KGD1;E1JIN6;Q8IN94;A0A0B4KHB1	osa	11	11	11	3	11	3	5.9	268.97	2556	0	27.99	1894300000	1251100000	643170000	1178700000	756860000
Q9V726	Cpsf160	11	11	9	8	9	8	8.6	164.68	1455	0	37.226	1262800000	600850000	661920000	509780000	605660000
E8NHB1;Q24325	Taf2	11	11	9	9	9	9	10.9	139.5	1221	0	30.902	1399900000	457430000	942500000	485710000	666750000
Q9VKJ1	CG4751	11	11	8	8	8	8	11.9	149.95	1412	0	25.665	1770600000	803430000	967190000	553180000	1002200000
P23572	cdc2	11	11	8	6	8	6	38.4	34.439	297	0	58.098	1864000000	872960000	991020000	6583300000	5484800000
Q9V3C0	abs	11	11	7	10	7	10	22.1	69.487	619	0	30.629	1765400000	763000000	1002400000	1829200000	1878800000
M9NEL3;M9NDB7;Q9VPL9;M9NCY5;B7Z002;Q9VPL6;REV__M9PEA9;REV__M9PGZ0;REV__M9PEA5;REV__M9PDZ9;REV__M9PDS3;REV__M9PBJ0;REV__M9PGY4;REV__Q9I7U4;REV__M9PDZ6;REV__M9PEA0	kis	12	11	8	8	7	7	3.3	560.92	5191	0	55.146	1820000000	545920000	1274000000	717300000	854380000
M9PID3;M9PG82;M9PG20;Q9VPB0	HIPP1	11	11	5	8	5	8	16	99.652	923	0	25.404	1916100000	600420000	1315700000	940880000	1351000000
Q9VHL2	Tcp-1eta	11	11	10	8	10	8	22.8	59.386	544	0	49.107	3017900000	1638200000	1379700000	3889900000	3285500000
Q9VKD8;Q95TU2		11	11	8	5	8	5	15	111.9	964	0	36.064	2427400000	835530000	1591800000	826390000	1359800000
P20028	RpI135	11	11	7	10	7	10	13.8	128.44	1129	0	82.837	2927300000	1041400000	1885900000	1047000000	1387500000
Q86B87;A0A0B4K6B8;A0A0B4K7A6;A0A0B4JDE0	mod(mdg4)	11	11	7	10	7	10	24.1	67.171	610	0	89.919	3286500000	1383300000	1903100000	2117500000	2469300000
Q9VLX2	Brd7-9	11	11	9	8	9	8	23	95.921	861	0	29.181	2985300000	1027300000	1958000000	1281700000	1399400000
Q5LJZ2	Set1	11	11	7	10	7	10	9.1	188.38	1641	0	31.297	2983800000	931660000	2052100000	1160700000	1475300000
Q9V406	crp	11	11	11	9	11	9	22.2	67.163	631	0	48.771	7364800000	5095300000	2269500000	6636500000	4514400000
Q7JRE4	MAN1	11	11	9	11	9	11	20.9	73.878	650	0	40.026	4929500000	2184700000	2744800000	5144400000	4777600000
Q9VW10	CG9300	11	11	11	7	11	7	21.4	76.357	673	0	126.04	5297400000	2508900000	2788500000	6706600000	3162500000
Q05344	Ssrp	11	11	11	8	11	8	18.1	81.532	723	0	30.569	5326800000	2036800000	3290000000	2174700000	3124000000
Q9VK69	CCT4	11	11	9	8	9	8	26.6	57.116	533	0	33.923	5324400000	1959000000	3365300000	5929100000	5956500000
Q9W542	mip130	11	11	10	7	10	7	15.8	110.43	986	0	62.289	5711900000	1847700000	3864200000	1915400000	3228000000
Q9VBU8	Nup37	11	11	7	11	7	11	37.5	35.35	320	0	48.751	6779100000	2075700000	4703400000	19362000000	19669000000
E1JHR5;P15007	Eno	11	11	10	11	10	11	40.2	46.662	433	0	44.723	14155000000	5615700000	8539800000	20805000000	20880000000
M9PE73;M9PEC8;M9PBQ0;M9PEN4;M9PHG8;M9PBQ3;P37276	Dhc64C	10	10	5	8	5	8	2.9	530.84	4647	0	21.949	392430000	151330000	241100000	159920000	227570000
L0MPS3;Q9V496	Rfabg	10	10	7	6	7	6	3.3	372.67	3351	0	17.327	534870000	286660000	248210000	545580000	641910000
O61380;A8DZ29	eIF4G	10	10	5	9	5	9	9	183.94	1666	0	23.054	629950000	253060000	376880000	353730000	315450000
D3PFF6;Q9VPC0	Pitslre	10	10	5	7	5	7	14.7	88.798	778	0	14.477	842660000	285140000	557520000	282780000	446190000
Q5EAK6	tefu	10	10	8	7	8	7	4.2	317.99	2767	0	23.466	842510000	280670000	561840000	330120000	387330000
Q9VRM6	l(3)psg2	10	10	6	6	6	6	6.5	215.36	1929	0	16.013	1110600000	464940000	645650000	347020000	619860000
Q9VSM9	Cdc6	10	10	7	6	7	6	20.4	75.134	662	0	16.904	1293000000	612470000	680530000	1919200000	695730000
Q7JQT9	CG1671	10	10	10	4	10	4	14.4	88.536	787	0	29.666	1797000000	1087500000	709470000	921850000	975660000
Q9XZU1	Cas	10	10	9	6	9	6	12.4	110.17	975	0	23.867	1226600000	508510000	718110000	789580000	1094800000
A1Z9L3	pea	11	10	6	7	5	6	13	141.93	1242	0	26.433	1189400000	448980000	740400000	0	575590000
Q9VT00	Jarid2	10	10	7	7	7	7	5.9	252.52	2351	0	40.923	1515400000	741130000	774240000	602170000	740860000
A0A0B4LI25;P20480	ncd	10	10	8	6	8	6	17.4	77.473	700	0	39.69	1942000000	1096600000	845410000	2305200000	1708400000
E1JJN9;Q9VYD1	Set2	10	10	10	5	10	5	5.1	256.79	2313	0	21.17	1668900000	797310000	871560000	616600000	858280000
O16810	Orc1	10	10	7	7	7	7	14.3	103.28	924	0	24.847	1408600000	534950000	873600000	716840000	891480000
Q9VAA9	Jasper	10	10	6	7	6	7	25.3	52.838	475	0	19.758	1225300000	344900000	880410000	1168000000	1285300000
Q960V1;Q0E8G1;M9PET3;M9PF79	simj	10	10	7	7	7	7	22.6	95.382	912	0	35.27	2268600000	1266800000	1001900000	1006200000	1271400000
M9PCE0;Q01604	Pgk	10	10	9	7	9	7	28	43.861	415	0	21.759	2232000000	1036700000	1195300000	3284300000	3115100000
Q7KJA9	sxc	10	10	6	8	6	8	13.3	118.65	1059	0	27.509	1570700000	298370000	1272300000	542050000	773670000
Q9VE51	Cpsf73	10	10	8	6	8	6	16.7	76.825	684	0	20.486	2279600000	921740000	1357800000	2567800000	2178800000
A1ZA92	CG8414	10	10	8	8	8	8	14.9	111.21	995	0	48.164	2601300000	1213500000	1387900000	1149600000	1400300000
Q9W397	CG7246	10	10	7	8	7	8	18.9	70.103	602	0	51.357	3117600000	1609200000	1508400000	3133700000	3321500000
Q95RQ8;Q9W1N1	pita	10	10	6	8	6	8	15.8	78.329	683	0	48.222	3149400000	1631300000	1518100000	1895500000	1378000000
M9MRM4;Q9W0I6	Sac1	10	10	6	10	6	10	22.5	67.767	592	0	29.176	2142400000	620940000	1521400000	1962900000	2338200000
M9PAY6;M9PDS0;Q9VPM7	CG17078-RA	10	10	7	7	7	7	16.2	67.035	605	0	53.569	2304900000	767580000	1537300000	2119400000	2572900000
Q9W392	CCT2	10	10	10	7	10	7	26.9	58.063	535	0	54.955	2849200000	1288300000	1560900000	3779100000	3439100000
Q9VTE2	SuUR	10	10	8	8	8	8	9.9	107.62	962	0	19.461	2959000000	1367200000	1591800000	1330400000	1362700000
Q9V3Y5	BcDNA.LD23634	10	10	6	8	6	8	14.5	112.7	998	0	43.616	3944700000	2289100000	1655700000	1303900000	2328200000
Q8MS38	CG33217	10	10	9	9	9	9	13.6	79.957	699	0	41.086	3730000000	1838700000	1891300000	3976300000	3588900000
Q4ABD8;Q4AB54;P02255;Q4AB94;Q4ABE3	His1:CG33807;His1:CG33861;His1;His1:CG33834;His1:CG33801	10	10	9	6	9	6	29.7	26.36	256	0	41.185	4771200000	2734400000	2036800000	11536000000	13645000000
A0A0B4KFD2;A0A0B4KGB4;Q7KSZ0;Q9VI63;A0A0B4KGP1;Q9VI61;A0A0B4KF76;Q8INT1;A0A0B4KFQ4;E1JJ75;E1JJ76;A8JQU7;A8JQU6	Alh	10	10	5	9	5	9	11	133.98	1332	0	44.285	3159000000	1058600000	2100400000	1784700000	2185800000
O61602;Q9W1M6;A0A0B4KGD0;Q8MLR4	apt	10	10	10	8	10	8	19.7	54.547	483	0	25.134	4810900000	2236200000	2574700000	5918700000	4571600000
Q7JXF5	Nup62	10	10	6	10	6	10	30.7	40.684	394	0	26.722	4419100000	1795200000	2623900000	6506200000	6501300000
A4V3J9;B7Z0R6;Q0KI03;A0A0B4K7Z3;Q8IML9;A8JRF7;A0A0B4K6R9;Q86B72;A0A0C4DHG9;Q86B73;P49762	Doa	10	10	9	8	9	8	24.5	67.893	580	0	57.942	4836800000	1869100000	2967800000	4981200000	5059400000
Q9W1F4	thoc5	10	10	10	8	10	8	18.5	70.888	616	0	44.305	6717000000	2847500000	3869500000	6100100000	7425000000
X2JF59;Q9V3P0	Jafrac1	10	10	9	8	9	8	46.9	21.738	194	0	59.782	7063800000	2281400000	4782400000	20397000000	20180000000
M9PFF0;P41126	RpL13	10	10	8	10	8	10	32.1	24.951	218	0	49.967	7185000000	2250500000	4934500000	24863000000	16383000000
B7YZQ7;A0A0B4K7G9;O77460	Nurf-38	10	10	8	9	8	9	51.4	32.646	290	0	47.749	8789500000	3293600000	5495900000	22461000000	25098000000
X2JGM9;P41042	RpS4	10	10	7	9	7	9	33.3	29.134	261	0	72.14	7662800000	1455000000	6207700000	13913000000	23627000000
Q7KVX5;Q9W4N8	Vap-33A	10	10	5	9	5	9	52.3	26.771	235	0	37.156	14795000000	3235200000	11560000000	20731000000	53920000000
M9ND95;E1JHJ5;E1JHJ4;M9NF46;M9NEP1;M9NCU7;E1JHJ3;A0A0S0WIH4;P05661	Mhc	9	9	6	3	6	3	5.6	222.9	1949	0	15.416	405130000	259980000	145150000	259980000	0
X2JAI4;Q9XYU1	Mcm3	9	9	6	4	6	4	12	90.789	818	0	19.089	446950000	272440000	174510000	591240000	0
Q9VT19	CG3335	9	9	5	5	5	5	13.3	103.88	918	0	14.192	616480000	344540000	271940000	344540000	0
M9PEB2;M9ND16;Q7KU24	Chd1	10	9	8	5	7	4	6.8	211.51	1881	0	28.069	578040000	304500000	273550000	232340000	284810000
P49846	Taf5	9	9	7	5	7	5	15.3	79.324	704	0	30.903	727630000	451590000	276040000	811400000	421460000
Q9VFS6	omd	9	9	9	4	9	4	13.3	112.97	994	0	40.897	1080600000	688680000	391940000	402530000	590850000
Q0KI68;E1JIM0;A4V2Z1;A0A0B4K690;A0A0B4K663;E2QD16;E1JIM1;A0A0B4K6Z4;A0A0B4K6I8	nsl1	9	9	6	5	6	5	8.3	167.73	1548	0	44.724	1195200000	658100000	537090000	546440000	529200000
Q24169	Orc5	9	9	9	7	9	7	22.6	52.115	460	0	45.29	1498100000	893850000	604240000	1697000000	1610000000
Q9W3K4	CG1575	9	9	5	6	5	6	17	72.31	637	0	19.269	1206800000	597760000	609010000	1370100000	1214200000
Q9VL25	CG4901	10	9	10	7	9	7	18.7	78.318	694	0	39.212	1190000000	530770000	659190000	1078500000	1431600000
X2JGP4;P54399	Pdi	9	9	6	7	6	7	22.4	55.78	496	0	14.621	1248700000	517270000	731470000	1442500000	1346500000
X2JG22;Q9Y145;M9PGI7;X2JAG8	BcDNA.GH04978	9	9	8	3	8	3	12.5	103.91	906	0	30.612	2098000000	1340500000	757470000	968960000	960420000
Q9VZJ3	Rcd5	9	9	6	6	6	6	14.4	63.537	578	0	34.354	2338700000	1555500000	783210000	3044600000	2222300000
A0A0B4KH26;Q9VH20;A0A0B4KG32	TAF1B;CG6241	9	9	8	8	8	8	13	101.77	872	0	23.624	1551500000	767760000	783790000	486880000	972440000
A0A0B4K7L0;Q9W252	rad50	9	9	6	8	6	8	7	152.13	1318	0	27.215	1472700000	582180000	890500000	653370000	646040000
O16797	RpL3	9	9	5	7	5	7	21.4	46.915	416	0	16.994	1315200000	374750000	940500000	1683200000	1128100000
M9MQH9;M9NDI6;H5V8B8;P36179	Pp2A-29B	9	9	7	7	7	7	21.8	65.423	591	0	29.287	1390200000	443530000	946660000	1218100000	1653800000
Q7K2X8	Nup44A	9	9	7	6	7	6	32.2	39.514	354	0	36	1976800000	956750000	1020000000	2721300000	1511100000
P25991	su(f)	9	9	3	8	3	8	12.7	88.213	765	0	20.473	1485400000	461770000	1023600000	1256300000	1746300000
Q8SWW4	CG16972	9	9	8	4	8	4	7	191.08	1710	0	23.352	2027400000	1000000000	1027400000	1035500000	1112800000
P13002;A0A0B4LFT7;A0A0B4K7F6	grh	9	9	5	6	5	6	9.5	143.91	1333	0	17.678	1542500000	443360000	1099100000	482040000	1030800000
Q9W410	PF1	9	9	9	7	9	7	14.4	98.335	878	0	22.952	2152600000	973560000	1179000000	924840000	1260900000
P49735	Mcm2	9	9	8	7	8	7	12.2	100.41	887	0	33.496	1809600000	619110000	1190500000	902760000	1280900000
A1Z8S6	pds5	9	9	6	7	6	7	9.2	138.89	1218	0	47.24	1901700000	697160000	1204600000	643690000	989920000
Q8SYK5	insv	9	9	9	6	9	6	26.6	42.214	376	0	40.546	2346800000	1094700000	1252100000	2759900000	2874100000
Q9VVU6	Prp6	9	9	4	7	4	7	12.4	105.23	931	0	29.275	1747000000	472040000	1275000000	544570000	918670000
Q8MSW9	U3-55K	9	9	7	8	7	8	17.4	53.285	484	0	30.425	2609800000	1326800000	1283000000	3139800000	2471300000
Q9VSN9	SrpRbeta	9	9	4	8	4	8	41.4	27.088	244	0	41.295	1858500000	545190000	1313400000	5527800000	5122500000
Q9VEC1	MED17	9	9	8	8	8	8	17.8	71.556	642	0	32.631	2170800000	719280000	1451500000	2166900000	2250000000
Q9W039;Q8SX50;F3YD80		9	9	8	7	8	7	33.1	41.974	375	0	86.37	2829200000	1274800000	1554500000	2613900000	2979900000
Q9V3H9	Nab2	9	9	6	6	6	6	13.5	112.97	1004	0	20.695	2571900000	861880000	1710000000	898950000	1630800000
P35381	blw	9	9	6	9	6	9	19	59.421	552	0	23.328	2918200000	1050200000	1868100000	2968600000	3588500000
P83094;Q7KUZ1	Stim	9	9	7	7	7	7	18.1	64.797	570	0	33.854	3129000000	1125300000	2003700000	2332200000	3503500000
Q8IRJ8	thoc7	9	9	5	7	5	7	26	33.052	288	0	50.423	3878600000	1698300000	2180300000	12753000000	10353000000
Q9VE52	CstF-64	9	9	7	8	7	8	26.5	46.185	419	0	19.453	3352100000	1129100000	2223000000	3187700000	3797300000
Q9VX15	Rfc37	9	9	7	9	7	9	25.5	39.554	353	0	58.087	3858600000	1483400000	2375200000	5212900000	6620400000
A0A0B4LEY9;Q9V411	Non1;CG8801	9	9	8	9	8	9	17.2	75.351	652	0	65.636	4839300000	2320500000	2518800000	5585700000	4412700000
A0A0B4KHX3;O76324	dco	9	9	8	6	8	6	25.5	47.957	440	0	68.745	3956100000	1387400000	2568700000	4651400000	4245300000
Q94513;Q7JN06	BEAF-32	9	9	6	7	6	7	33	31.776	282	0	19.798	4402600000	1726700000	2676000000	9417700000	9541500000
Q9VTT2	l(3)j2D3	9	9	6	9	6	9	26.1	44.83	391	0	25.408	5365300000	2130800000	3234500000	5877400000	5306300000
M9NG39;P41073	Pep	9	9	7	8	7	8	15.6	75.598	693	0	57.276	4703100000	1418200000	3284900000	1788700000	2562500000
Q9VN55	atms	9	9	8	8	8	8	20.8	60.793	538	0	57.134	6562700000	3257700000	3304900000	8355200000	5344400000
P54397	FK506-bp1	9	9	6	9	6	9	19.9	39.343	357	0	22.883	7700600000	3193600000	4506900000	10301000000	8107400000
P05205	Su(var)205	9	9	5	9	5	9	44.7	23.185	206	0	42.032	6255800000	1704000000	4551900000	11980000000	11274000000
Q9VBP5	jigr1	10	9	10	10	9	9	36.6	38.775	336	0	40.927	12098000000	4900500000	7197300000	11058000000	14701000000
X2JCX8;C0HKA1;C0HKA0	RpS14b	9	9	9	9	9	9	50.3	16.265	151	0	82.125	15330000000	6023000000	9306800000	43856000000	46602000000
X2JGG6;P02517	Hsp26	9	9	5	9	5	9	55.3	22.994	208	0	83.917	16707000000	4526300000	12180000000	43129000000	50149000000
A1ZBL0;Q24560;P61857;Q9VAX7;Q8MST5	betaTub56D;betaTub85D	17	9	17	17	9	9	36.2	51.296	456	0	146.68	109330000000	41529000000	67797000000	95748000000	113370000000
A1ZBW6;A0A0B4LG45		8	8	7	2	7	2	13.4	82.629	726	0	10.58	508420000	355770000	152650000	355770000	0
A0A0S0WNN6;Q9TVM2	emb	8	8	5	4	5	4	8.6	122.8	1063	0	23.019	476640000	291530000	185120000	291530000	0
Q9VG73	CG5641	8	8	7	5	7	5	28.8	43.657	396	0	17.475	501780000	302850000	198920000	689260000	517080000
Q9W0B8	alphaCOP	8	8	7	3	7	3	8.2	139.33	1234	0	16.64	670710000	435560000	235150000	421490000	261570000
Q7KW02;O46048;X2JDX3	east	8	8	2	7	2	7	5.7	245.7	2301	0	13.869	351170000	107740000	243440000	0	189250000
Q9W3W6	sov	8	8	5	4	5	4	2.9	371.37	3313	0	17.846	536200000	227850000	308350000	227850000	0
M9PD50;A8JNW4;Q7KTX8	skd	8	8	4	6	4	6	5.7	278.2	2601	0	138.94	624480000	135100000	489380000	200820000	314730000
X2JG40;E1JJQ4;E1JJQ3;Q8IQW7;Q9XYP7	Grip84	8	8	7	7	7	7	13.6	94.678	819	0	26.219	1368000000	793440000	574530000	1010300000	1308900000
Q9VEX5	Asun	8	8	7	7	7	7	13.4	75.727	689	0	26.337	1244800000	645280000	599560000	1203100000	1481400000
A0A0B4LEV2;Q26454	dpa	8	8	8	6	8	6	10.7	96.609	866	0	40.449	1184100000	574220000	609840000	1517000000	760580000
Q5BI50	Cul4	8	8	5	6	5	6	10.8	94.407	821	0	37.145	1056200000	429770000	626430000	674520000	382330000
M9NEA5;M9PGW9;B7Z0Y0;P10180	ct	8	8	4	6	4	6	4.4	233.36	2165	0	23.061	980070000	343970000	636100000	387560000	450930000
Q9W198	ocm	8	8	5	6	5	6	5	241.96	2175	0	31.207	1229600000	496110000	733470000	528810000	537510000
A0A0B4LIF3;A0A0B4KGH5;Q86NP2	Nelf-A	8	8	7	4	7	4	9.4	134.82	1250	0	18.359	1353700000	594230000	759490000	775020000	919530000
A0A0B4LGH1;P08841;CON__ENSEMBL:ENSBTAP00000025008	betaTub60D	16	8	14	14	6	6	33.8	50.778	453	0	20.854	1314100000	536940000	777130000	1282900000	1457000000
Q9W3M7	mahe	9	8	7	8	6	7	15	100.42	945	0	26.878	1331300000	539720000	791620000	586960000	881780000
Q9XYU0	Mcm7	8	8	6	6	6	6	14.2	81.283	720	0	25.694	1480200000	584010000	896170000	1471800000	1655600000
A0A0B4K6W1;P08970	su(Hw)	8	8	5	7	5	7	8.2	105.78	941	0	14.553	1720800000	780170000	940590000	689510000	992740000
Q8MT06	Ns1	8	8	6	7	6	7	11.5	65.984	581	0	26.075	1438600000	494650000	943920000	1493600000	807240000
X2J9B3;O77051	E2f2	8	8	6	8	6	8	19.7	41.394	370	0	22.835	1767900000	814130000	953720000	2057000000	1688700000
X2JEK7;Q9VJ77;X2JAA3	CG15160-RA	8	8	5	7	5	7	13.6	90.516	818	0	25.116	1739400000	702580000	1036800000	892720000	758850000
Q9VGQ1	alpha-KGDHC	8	8	5	8	5	8	24.1	49.924	468	0	26.027	1443900000	379990000	1063900000	1257600000	1571500000
A0A0B4LGB9;A0A0B4LG88;Q9W255	qkr58E-1	8	8	7	7	7	7	26.1	41.226	357	0	28.438	1892300000	753020000	1139300000	1793700000	2218600000
Q9VN21	lost	8	8	5	6	5	6	15.6	59.742	545	0	28.37	2458000000	1290200000	1167700000	2681200000	4959200000
A0A0B4LFQ2;Q7JRJ9	Incenp	8	8	4	7	4	7	13.8	83.408	754	0	53.496	1781100000	595100000	1186000000	786330000	1230600000
X2JH42;L0MQ04;Q05825;Q8T4C4	ATPsynbeta;ATPsyn-beta	8	8	8	8	8	8	21.6	54.107	505	0	29.651	2240500000	987540000	1253000000	2549600000	2986800000
Q9V9K7;A0A0B4KEI5;A0A0B4KF41	Ars2	8	8	4	6	4	6	9	107.22	943	0	19.653	1811300000	555390000	1255900000	776270000	1384400000
Q9VWQ6;Q9VWQ3	CG18259-RA	8	8	5	8	5	8	26.4	53.082	474	0	18.526	1730300000	471990000	1258300000	1429300000	2373300000
Q9VV75	UQCR-C2	8	8	5	8	5	8	25	45.415	440	0	85.718	1913400000	638490000	1274900000	1635400000	2540800000
Q9VKM7;Q9VKM8	CG6089	8	8	6	6	6	6	13.4	75.68	677	0	17.061	1835600000	553810000	1281800000	2687400000	3185900000
P21187	pAbp	8	8	6	7	6	7	17.8	69.925	634	0	24.299	2176800000	835720000	1341000000	2479500000	2448600000
A0A0B4K7G4;P13469	mod	8	8	7	8	7	8	18.6	60.309	542	0	41.904	2470200000	1082800000	1387300000	3041500000	2906800000
E1JJI5;P54367	CkIalpha	8	8	5	8	5	8	30.3	39.535	337	0	44.209	2021800000	598710000	1423100000	5770400000	5766900000
Q27268;M9PC90	Hel25E	8	8	8	5	8	5	22.4	48.651	424	0	17.943	3129800000	1586300000	1543500000	3807500000	4214500000
Q9W550	CG14805-RA	8	8	8	6	8	6	17	55.948	506	0	29.24	3143100000	1359500000	1783600000	3491600000	3092200000
A0A0B4LH25;Q9W2K4;A8DYK5;A2VEJ9		8	8	4	6	4	6	10.9	130.07	1212	0	34.888	2596100000	714560000	1881500000	845600000	1690300000
Q9W1H8	Thiolase	8	8	7	7	7	7	21.1	50.641	469	0	31.626	3867900000	1952900000	1915000000	4850600000	4490300000
Q9VZL3	Sc2	8	8	5	7	5	7	21.9	34.185	302	0	46.548	2796600000	781500000	2015100000	6636500000	7130300000
Q94517	Rpd3	8	8	7	8	7	8	18.4	58.33	521	0	48.569	3880600000	1589700000	2290900000	4270500000	4294700000
Q24090	Snr1	8	8	7	7	7	7	29.2	41.911	370	0	27.892	5633000000	2924300000	2708600000	6774700000	6901100000
P29327;Q95TP9	RpS6	8	8	6	7	6	7	19.4	28.407	248	0	70.911	6228700000	3025800000	3202800000	20902000000	18054000000
Q9VHG6	Ibf2	8	8	5	7	5	7	45.1	21.939	195	0	14.166	4959800000	1598700000	3361100000	15455000000	13223000000
P06606	alphaTub67C	9	8	7	9	6	8	25.5	51.18	462	0	30.405	5651600000	2216500000	3435100000	6854200000	8073500000
P41093	RpL18A	8	8	7	6	7	6	34.5	21.029	177	0	18.229	7116900000	2208000000	4908800000	21418000000	19877000000
A0A0B4KFZ9;P84040	His4r;His4	8	8	6	6	6	6	53.4	11.381	103	0	40.867	6837300000	1926500000	4910800000	14427000000	19985000000
Q8IMI7;Q9VA91	RpS7	8	8	5	8	5	8	41.8	22.17	194	0	83.748	16170000000	4712500000	11457000000	43321000000	47341000000
Q9VT61	Ciz1	7	7	5	3	5	3	7.9	102.95	919	0	25.809	670290000	637760000	32534000	653690000	0
Q9VZ45;Q0KHU0;M9PGV5	Myo10A	7	7	4	3	4	3	3.2	339.19	3054	0	10.619	136810000	85002000	51812000	85002000	0
M9PI47;M9PCC4;Q9XZ09;Q8IQH9;Q8IQI0	Sap130	7	7	5	2	5	2	9.9	122.43	1209	0	12.059	363190000	287370000	75820000	483220000	0
E1JI11;M9PFP3;M9PI76;B7Z060;P47825;A4V201	Taf4	7	7	4	4	4	4	6.8	99.337	921	0	53.617	409140000	329530000	79608000	0	163200000
Q9VTE6	CG7839	7	7	5	4	5	4	6.4	131.94	1174	0	16.856	1083400000	891220000	192160000	358100000	469430000
E1JJ72;A0A0B4LGU9;A0A0B4K602;P51123	Taf1	7	7	4	4	4	4	4.5	235.56	2096	0	15.821	860390000	642370000	218010000	642370000	0
Q24478	Cp190	7	7	3	6	3	6	8.1	121.68	1096	0	17.301	722640000	498430000	224210000	464420000	320250000
O44424	Es2	7	7	5	6	5	6	17.8	56.019	501	0	11.399	349180000	111790000	237390000	318770000	389150000
O61345	pen	7	7	6	3	6	3	12.2	81.301	737	0	14.694	564550000	311480000	253070000	709580000	256570000
A0A126GUS7;A0A0B4K618;A0A0B4KGP6;A0A0B4KFN9;B3LF78;Q9NFU0	Fmr1	7	7	3	6	3	6	14.2	75.818	681	0	35.461	388180000	125400000	262780000	313050000	303420000
Q9V493;Q7KQM8	CG11076-RA	7	7	3	6	3	6	31.5	31.84	279	0	14.007	386080000	88281000	297800000	855340000	1250900000
Q9W5E4	l(1)1Bi	7	7	5	4	5	4	6.7	127.87	1133	0	16.603	550060000	227820000	322240000	227470000	250870000
Q24595;A0A0B4K739	mus210	7	7	7	3	7	3	6.2	144.22	1293	0	25.382	809280000	484270000	325020000	707470000	612860000
M9MRG4;Q9VL07;M9PCJ7;Q76NQ3	Utx	7	7	4	5	4	5	8.7	128.65	1130	0	17.727	452470000	120350000	332120000	151930000	260910000
Q9VVK8	DmRH17	7	7	5	5	5	5	15	67.543	594	0	33.679	777920000	426740000	351180000	969290000	723600000
Q9VSD6	msk	7	7	3	6	3	6	6.9	119.31	1049	0	16.831	556490000	201600000	354890000	204550000	286630000
Q9VYI2	Brms1	7	7	4	7	4	7	20.8	29.56	259	0	14.191	542100000	178810000	363280000	1559300000	1631400000
Q9W0S7	Tudor-SN	7	7	6	5	6	5	9.6	103.1	926	0	17.612	842530000	476580000	365950000	1357600000	1610100000
Q9VKJ6	CG6230-RA	7	7	4	6	4	6	8.4	136.43	1225	0	20.665	536920000	169220000	367700000	149090000	305990000
Q9VGW6	Mcm5	7	7	5	6	5	6	11.2	82.257	733	0	23.524	827790000	394940000	432850000	858460000	688510000
Q9V3W7	SF2	7	7	6	6	6	6	26.7	28.35	255	0	23.69	832040000	392010000	440030000	3032100000	2364800000
Q24113	nonA-l	7	7	6	3	6	3	12.2	69.667	630	0	11.571	1157700000	716000000	441730000	1154600000	1417500000
Q8IHB0;Q9VEX2;Q8INB6;Q59DW8;Q86BR9;Q86NK8;Q4AB31;A0A0B4K7C4;A0A0B4K697;A0A0B4KHL4	gish	7	7	5	6	5	6	17.3	40.933	358	0	32.258	731960000	289320000	442640000	651100000	808170000
O62602;REV__Q9VVZ0	lic	7	7	4	5	4	5	19.2	38.195	334	0	11.946	724430000	275510000	448920000	2531900000	1805700000
Q9U9Q1	RfC38	7	7	5	5	5	5	21.6	40.815	356	0	33.904	959460000	501430000	458030000	1041600000	1192700000
Q9Y134	l(2)35Df	7	7	5	5	5	5	7.3	118.92	1055	0	26.819	941070000	447300000	493760000	442290000	439350000
Q9VIF0	CG9246	7	7	6	4	6	4	11.5	86.63	766	0	14.332	1245700000	727670000	518050000	742780000	562960000
A0A126GUW2;Q9VEJ2	l(3)07882	7	7	5	5	5	5	8.9	97.55	852	0	22.316	870600000	351220000	519380000	352270000	402720000
Q9VW52;Q8MRG6	Prp3	7	7	5	4	5	4	14.2	67.381	598	0	18.63	1388400000	855370000	533010000	1034300000	2048100000
Q7JR58	Echs1	7	7	6	4	6	4	30.8	31.582	295	0	19.397	1295700000	751130000	544580000	4913100000	3726100000
Q9VJ74	CG10333	7	7	4	4	4	4	9.7	94.545	822	0	13.472	886670000	338040000	548630000	0	458490000
Q9VX31	IntS2	7	7	3	5	3	5	9.8	124.89	1105	0	19.65	809990000	248930000	561060000	0	436170000
Q7KRS9;Q8IMG3		7	7	5	6	5	6	5.3	181.89	1664	0	21.192	1328900000	748580000	580350000	630070000	579210000
O96689;A0A021WW32	vtd	7	7	7	3	7	3	15	79.944	715	0	16.21	1172200000	568490000	603690000	319280000	1017600000
A0A126GUM1;A1Z8A4;Q7K0T7;A1Z8A6;A4UZC9;Q0E9C8	psq	7	7	5	5	5	5	11.2	112.58	1043	0	22.217	1344700000	687580000	657170000	695400000	748810000
Q9VWN4;X2JFQ1;X2JG10		7	7	6	4	6	4	7.7	128.97	1150	0	17.599	1199500000	501660000	697880000	531630000	476050000
Q9VXK5	dSpb1	7	7	5	5	5	5	11.5	93.346	817	0	50.392	1775800000	1070300000	705510000	1030100000	856050000
Q9V3V6	Rpt5	8	7	7	7	6	6	24.1	47.806	428	0	21.628	1239700000	501810000	737930000	1422900000	1891400000
A0A0B4KEI8;Q7JQY8		7	7	6	4	6	4	6.5	141.58	1270	0	32.035	1392700000	637950000	754780000	583430000	758110000
Q8T076;A0A0B4LFC1;A0A0B4KFM5;A0A0B4KF25;A1Z9L2;A1Z9L0;A0A0B4KFX4;A0A0B4KEP1	Rcd1	7	7	5	3	5	3	9.1	114.08	1066	0	20.38	1159700000	397960000	761760000	397960000	0
Q9VUR2	CG12301	7	7	5	3	5	3	10	88.727	771	0	38.388	1246100000	470820000	775270000	0	620280000
A0A0B4JCW4;A0A126GUR6;Q9VHJ8;Q95U38	skap	7	7	6	4	6	4	19.3	48.983	451	0	14.715	1520900000	744160000	776720000	1723800000	1402200000
Q9VQ58	CG15356-RA	7	7	5	5	5	5	10.9	108.14	1023	0	14.15	1368700000	566840000	801820000	712650000	1326900000
A1Z8R2;Q961B8;A0A0B4LEU5	ADD1	7	7	5	4	5	4	7.1	130.94	1199	0	18.915	1447900000	622600000	825310000	549280000	827030000
Q9VTZ1	Gcn5	7	7	5	6	5	6	12.2	92.168	813	0	42.146	1373600000	542920000	830690000	330670000	906880000
O46106	noi	7	7	5	6	5	6	16.5	58.421	503	0	19.629	1508100000	620550000	887550000	1508300000	1639000000
X2J950;Q03334	RpS13	7	7	6	5	6	5	33.1	17.178	151	0	25.641	1815000000	902430000	912550000	8136200000	3837600000
Q9Y113	NELF-B	7	7	7	7	7	7	15.8	67.934	594	0	60.823	1480100000	536840000	943300000	1277600000	1697500000
Q9VX09	Arp8	7	7	6	6	6	6	15.3	67.78	607	0	27.762	1530700000	553530000	977160000	1442300000	1694600000
Q9VLD6	borr	7	7	3	7	3	7	30.5	34.68	315	0	15.405	1771900000	789850000	982060000	5254800000	5371000000
Q9XYM5;Q5BIG7;A0A0B4JD03;A0A0B4JCQ7;Q7KNF5;A1Z7P9;A1Z7P7;A0A0B4K6T9;A0A0B4LEH9;A0A0B4JD33;A1Z7Q1;Q8IGK3;A1Z7P8;A1Z7P5	Su(var)2-10	7	7	6	6	6	6	20.9	57.941	522	0	23.047	1842900000	860620000	982290000	1751900000	1859300000
M9NED4;M9NF18;Q9VYW5		7	7	7	7	7	7	8.5	104.58	944	0	54.061	1845100000	681080000	1164000000	1335800000	1020400000
Q9VE98	CG8064	7	7	6	5	6	5	8.2	103.15	922	0	20.773	1460600000	279000000	1181600000	484580000	793440000
Q9VXR5	CG9281	7	7	5	6	5	6	13.4	69.501	611	0	51.478	1888700000	687700000	1201000000	2102700000	2159900000
Q9VKI2	CG4788-RA	7	7	7	4	7	4	45.6	26.657	252	0	34.054	2164400000	950410000	1213900000	6351700000	7101500000
Q9VWH4;Q8T0R3	l(1)G0156	7	7	6	7	6	7	21	40.844	377	0	14.201	2262100000	1029200000	1232900000	2692600000	2470300000
X2JGB3;Q9VRP9	Bre1	7	7	5	4	5	4	11.2	119.06	1044	0	21.651	1947700000	587970000	1359700000	642930000	1002100000
Q9W1C8	CG3163	7	7	4	7	4	7	19.3	41.522	368	0	21.589	2049300000	665740000	1383600000	3633400000	2880900000
Q9VL91	zf30C	7	7	4	5	4	5	10.4	88.347	777	0	21.434	2054700000	597350000	1457300000	711910000	1069000000
Q7KSU6;Q9VHN7		7	7	4	7	4	7	18.6	63.043	580	0	26.463	2460000000	966730000	1493300000	3988800000	4943500000
Q7JWH6	CG1888	7	7	6	6	6	6	19.9	42.274	372	0	24.224	2683100000	1129200000	1553800000	2776800000	2864200000
P52295	Pen	7	7	6	6	6	6	14.2	57.821	522	0	18.895	3062400000	1348500000	1713900000	4082000000	3670800000
X2JC80;P38979	sta	7	7	6	6	6	6	27.8	30.228	270	0	47.704	2393200000	675530000	1717700000	7218700000	6382800000
Q9VM49	Caper	7	7	6	6	6	6	12.3	66.481	594	0	40.723	2551400000	815610000	1735800000	2051300000	2465000000
Q7KLW9	Prp19	7	7	7	5	7	5	24.8	55.198	505	0	37.332	3317500000	1324600000	1992900000	3549800000	3347000000
X2JE07;Q9W3R9	CG1677-RA	7	7	6	6	6	6	12.4	108.98	999	0	51.368	3721000000	1554300000	2166700000	1632400000	1606300000
X2JFR1;Q8IR16;Q04047	nonA	7	7	6	7	6	7	12.3	76.976	700	0	23.866	3316200000	1015400000	2300800000	3434200000	2561900000
Q9Y091;A0A0B4K713	fl(2)d	7	7	5	6	5	6	14.7	59.268	536	0	39.338	4524100000	1875200000	2648900000	3410200000	2783700000
Q8T6B9;A4V193	pUf68	7	7	6	6	6	6	14.3	67.939	637	0	18.951	4005200000	1169900000	2835400000	2850200000	4521400000
Q9VHC0	RnpS1	7	7	6	6	6	6	17.1	41.848	374	0	35.296	6259500000	2920800000	3338700000	6188800000	7040300000
Q9VHM3	M1BP	7	7	6	5	6	5	18.2	48.093	418	0	48.307	9512200000	5084400000	4427800000	8529300000	8140800000
O97183	RpII33	7	7	4	5	4	5	34.5	31.243	275	0	45.13	6355600000	1285800000	5069800000	12426000000	21102000000
A0A0B4JD39;P17789	ttk	14	7	12	11	7	5	30.8	68.77	643	0	63.635	16454000000	7851500000	8602900000	11221000000	8731800000
Q9VP12;Q7KTV9;M9PGC9;Q8IPT2	SMC5	6	6	5	1	5	1	6.5	113.01	992	0	10.142	219870000	197360000	22505000	197360000	0
A0A0B4LHF7;Q9VD51	pit	6	6	6	3	6	3	11.8	76.927	680	0	41.275	525700000	464360000	61346000	666220000	124900000
Q9W3E1	IntS4	6	6	4	3	4	3	6.2	113.42	1022	0	19.681	163790000	98944000	64844000	0	66946000
Q9VYK0;M9PGZ8	Smr	6	6	6	1	6	1	2.1	379.09	3601	0	34.175	316520000	241990000	74528000	241990000	0
P26802	Dbp73D	6	6	3	4	3	4	9.9	77.589	687	0	43.075	172010000	96432000	75577000	96432000	0
Q8IPE8;Q9V397	Mtpalpha	6	6	6	2	6	2	9.8	79.637	744	0	13.613	553130000	433290000	119850000	698960000	578560000
Q9VQ61;Q8IPY3	Got2	6	6	5	3	5	3	15.6	47.185	424	0	7.9439	773530000	651130000	122390000	1308800000	580120000
Q7JXU4	Ns2	6	6	5	4	5	4	11.4	76.607	674	0	19.418	418870000	289640000	129240000	548010000	378620000
M9MS35;Q9W352;Q8T3Y1	Cfp1	6	6	5	1	5	1	6.7	74.441	643	0	9.0575	422230000	292200000	130030000	721780000	0
E2QCF1;A0A0B4LFH8;Q7KN85	ATPCL	6	6	3	5	3	5	8.2	119.75	1095	0	11.364	197560000	66626000	130930000	244970000	276600000
O02649;Q9VMN5	Hsp60	6	6	5	3	5	3	12.7	60.808	573	0	13.687	414280000	258590000	155690000	461280000	478260000
P55162	Hem	6	6	3	4	3	4	5.8	129.38	1126	0	14.884	238320000	72288000	166030000	0	129080000
A1ZAK1	IntS8	6	6	4	3	4	3	7.1	113.48	1007	0	10.546	351960000	173550000	178410000	190220000	0
A0A023GQA5;P24156	l(2)37Cc	6	6	6	5	6	5	28.3	30.383	276	0	45.323	309530000	118550000	190970000	995150000	896590000
R9PY46;A8JV12;A8JV11;A0A023GPJ3		6	6	4	3	4	3	8.3	128.28	1207	0	35.319	323730000	129050000	194680000	0	188580000
Q8IH00	Mat89Ba	6	6	5	2	5	2	6.1	136.38	1193	0	19.091	537590000	330890000	206690000	330890000	0
Q9W4R1;Q9W4R2	CG2875-RB	6	6	4	3	4	3	13.3	56.811	497	0	10.837	537590000	327480000	210110000	808940000	0
Q7KUA4	Uba2	6	6	5	3	5	3	12	77.61	700	0	10.131	334000000	116470000	217520000	374270000	600890000
Q94523	SdhA	6	6	4	5	4	5	12.7	72.342	661	0	24.682	473050000	225370000	247690000	441570000	592320000
A1Z7L1	FANCI	6	6	3	4	3	4	4.9	169.98	1481	0	21.414	330600000	49135000	281460000	0	218810000
D0Z760;P35820	Psc-RA;Psc	6	6	6	3	6	3	4.4	169.83	1601	0	40.019	939460000	655150000	284310000	423620000	513620000
A0A0B4KHL2;Q8I0G5	gammaCOP;gammaCop	6	6	4	3	4	3	8.5	99.332	897	0	14.582	540040000	251600000	288440000	251600000	0
Q24311	lin19	6	6	5	4	5	4	9.6	89.51	774	0	13.584	531180000	237820000	293360000	567480000	354900000
Q9VZ62	feo	6	6	6	4	6	4	10.4	78.188	671	0	19.991	682690000	362690000	320000000	800240000	653350000
A0A0B4LGV3;A0A0B4LFV9;A1ZAV3	MESR4	6	6	3	4	3	4	4.9	238.91	2151	0	12.357	537110000	181120000	355990000	0	276750000
Q9VTT3	ssp	6	6	3	4	3	4	23.6	43.342	368	0	14.053	648150000	244950000	403200000	0	733390000
Q94546	Atu	6	6	4	3	4	3	13	77.421	725	0	10.21	849850000	436040000	413810000	0	360530000
B7Z120;Q8IRT7;Q1RL19;M9PIZ6;Q9W4Q4;Q8IRT8;B7Z126;M9PDQ2	tlk	6	6	5	3	5	3	5.4	133.93	1242	0	18.341	781760000	361960000	419800000	312370000	426490000
Q9VEA5	Rpb4	6	6	2	6	2	6	25.9	16.212	139	0	42.164	539370000	114780000	424590000	1542100000	1364000000
Q7JQN4	Rs1	6	6	3	4	3	4	9.3	87.839	782	0	9.6698	690220000	265100000	425110000	0	330490000
P54358	DNApol-delta	6	6	3	5	3	5	7.8	124.9	1092	0	19.366	696570000	243860000	452710000	314260000	463790000
Q9VT41	defl	6	6	5	4	5	4	6.8	112.29	1001	0	25.529	857250000	399360000	457890000	382540000	437560000
C9QP42;Q02748	eIF-4a	8	6	5	6	5	4	20.3	45.878	403	0	16.77	961190000	475480000	485710000	1442800000	1497500000
P35875	Parp	6	6	4	3	4	3	8.5	113.79	994	0	32.593	1030000000	543820000	486220000	477240000	553880000
Q9VEF0		6	6	5	6	5	6	8.4	50.479	430	0	13.918	972560000	484690000	487870000	965270000	822190000
Q9VDV3	Nup58	6	6	4	6	4	6	14.1	55.527	546	0	43.352	788810000	273800000	515010000	897480000	1342800000
A1Z909	CG8545-RA	6	6	5	4	5	4	6.8	99.84	891	0	13.697	892910000	371430000	521480000	351390000	454970000
A0A0B4KHR6;Q8MT36	Mes-4	6	6	2	5	2	5	7.4	158.54	1423	0	34.352	645110000	103890000	541210000	0	420740000
Q0E924;A8DYI7;A8DYI6	Phb2	6	6	3	6	3	6	28.4	33.066	299	0	13.83	641750000	89041000	552710000	1134300000	2121500000
Q9V4D4	bip2	6	6	4	5	4	5	6.8	154.5	1406	0	15.426	965740000	403460000	562280000	777820000	639340000
O77410	eIF3-S6	6	6	4	5	4	5	18.4	51.162	435	0	17.791	817750000	229720000	588030000	940040000	924540000
Q9VZ69;Q0KHU2;Q8IR99;E1JJM0;M9NF14	Imp	6	6	4	5	4	5	14.5	62.129	566	0	16.656	1007400000	398590000	608820000	1111900000	980070000
Q9VNE0;A0A0B4KF97		6	6	5	5	5	5	4.8	253.24	2296	0	35.229	1148800000	533280000	615520000	759710000	575530000
Q9W0M7;M9PDJ8;REV__A0A0B4KFX7;REV__A0A0B4K612;REV__P25822;REV__A0A0B4KFF0	CG13900-RA	6	6	5	4	5	4	7.2	136.61	1227	0	11.198	965390000	319410000	645980000	325010000	496590000
M9PHB3;P19339;M9PGK6	Sxl	6	6	4	6	4	6	12.9	76.454	708	0	22.652	993030000	338630000	654400000	926100000	1161300000
Q9W2N6		6	6	5	3	5	3	8.7	108.45	957	0	20.794	1041000000	375440000	665510000	358200000	568900000
Q9XYZ4	mre11	6	6	5	6	5	6	15.3	69.284	620	0	15.631	1167300000	468880000	698410000	1233400000	1195100000
Q9VAY2	Gp93	6	6	5	5	5	5	9.9	90.238	787	0	19.273	1202100000	497710000	704390000	702450000	552210000
E1JIR3;P23573	Cdk2;cdc2c	7	6	5	4	5	3	24.5	35.888	314	0	17.528	1100500000	376880000	723600000	3264800000	3271400000
A0A0B4LGX0;Q9VHP9	Cenp-C	6	6	5	4	5	4	5.1	156.38	1399	0	28.536	1266500000	536850000	729640000	576360000	677890000
Q9VJZ7	Nnp-1	6	6	5	4	5	4	11.2	78.995	687	0	22.824	1465600000	727250000	738390000	527830000	834360000
Q7K2K2;A0A0C4DHG4	CG10265-RB	6	6	5	6	5	6	18.5	38.252	340	0	16.888	1206400000	464840000	741580000	1158200000	1432500000
Q95RV3	Lhr	6	6	5	5	5	5	21.9	38.642	334	0	32.312	1104700000	350360000	754380000	2883200000	3559200000
Q8IRW8	trr	6	6	4	5	4	5	3.3	259.83	2431	0	28.92	1182100000	420440000	761710000	416750000	618320000
O18373	SelD	6	6	4	6	4	6	22.6	43.446	398	0	17.033	1119900000	349380000	770520000	1620000000	1920000000
M9PB84;P31009	RpS2	6	6	4	5	4	5	21	28.899	267	0	12.591	1472100000	693850000	778220000	4695500000	4697900000
Q9VIF6	CG9253-RA	6	6	5	5	5	5	14.6	56.486	507	0	33.353	1455300000	668260000	787000000	1419300000	1662900000
Q9V3D6	Cpsf100	6	6	3	5	3	5	9.8	85.417	756	0	22.69	1134700000	303540000	831150000	522000000	515850000
Q9XZ61	Uch-L5	6	6	3	6	3	6	22.2	37.672	324	0	23.729	1026600000	187980000	838630000	2638100000	2732100000
X2JKW3;Q86B47	CG8611	6	6	6	6	6	6	9.7	91.842	828	0	78.399	1419400000	577600000	841800000	517080000	739390000
Q9VHS0	CG9601-RA	6	6	5	5	5	5	14.7	58.567	523	0	37.885	1485700000	592710000	892970000	1665000000	1423300000
A1ZB77;A1ZB80;E1JGL5;A0A0B4K7G1;A1ZB83;A0A0B4LGX1;A0A0B4K897;A1ZB78;Q7JRI6;A1ZB79	CG5174-RA	6	6	4	5	4	5	40.9	20.503	186	0	23.069	1389300000	443090000	946170000	4499000000	3613300000
E1JIK0;P48810	Hrb87F	8	6	6	6	4	4	28.3	39.499	385	0	39.767	1720800000	766570000	954200000	5056700000	5118700000
Q7K2L1	lat	6	6	3	4	3	4	11.1	82.253	721	0	24.726	1157400000	201750000	955660000	0	1690500000
Q9VI18;B9A0M7	BcDNA:LD21969	6	6	5	5	5	5	15.4	62.487	539	0	30.722	1685800000	724390000	961410000	1314000000	2169100000
A1Z898	Caf1-105	6	6	4	5	4	5	10	83.394	747	0	14.166	1681700000	717510000	964160000	796230000	882590000
X2JCS6;P46223	RpL7A	6	6	6	3	6	3	19.6	30.731	271	0	8.4934	2491500000	1489900000	1001600000	10498000000	7006600000
A1Z7K2	CG30349-RA	6	6	5	5	5	5	12.3	68.306	620	0	17.563	2094400000	1086900000	1007500000	2444100000	2073300000
Q27272	e(y)1	6	6	5	6	5	6	21.6	29.314	278	0	22.778	1858200000	777480000	1080700000	2923400000	2412600000
X2J5G6;P32100	RpL7	6	6	4	5	4	5	22.2	29.552	252	0	29.953	1923900000	838090000	1085800000	7299800000	4888900000
Q709R6	bocks	6	6	5	5	5	5	21.1	44.203	399	0	23.438	2126200000	893850000	1232300000	2303500000	2526300000
Q9W3U8;M9PJA1;M9PGK3;M9PGV3;M9PHA3;Q2MGP0;Q9W3U7;M9PDY3	CG4564	6	6	6	5	6	5	9.4	90.251	843	0	35.579	2476900000	1235200000	1241700000	1554900000	1891600000
Q9W1G7	Nap1	6	6	4	6	4	6	19.7	42.767	370	0	16.638	1738500000	408510000	1330000000	1445700000	2294800000
M9PDN9;P42271	gammaTub37C	6	6	5	6	5	6	10.9	51.296	457	0	13.189	2191300000	766520000	1424800000	2293800000	2191200000
Q7JW01;A0A0B4KFV4		6	6	5	5	5	5	34.7	28.107	239	0	24.027	2322500000	749600000	1572900000	5768200000	7427300000
A0A126GUT1;Q9VGS2	Tctp	6	6	4	6	4	6	32.6	19.637	172	0	19.49	2748400000	832980000	1915400000	7675700000	7414700000
P55841	RpL14	6	6	6	5	6	5	32.5	19.173	166	0	36.041	3256800000	1231500000	2025300000	9347000000	9723300000
Q9XZ19		6	6	6	6	6	6	24.8	36.1	331	0	36.087	3210700000	943350000	2267400000	9364200000	9041200000
Q8IMV6;A0A126GV03;A0A0B4KGV9	Saf-B	6	6	6	3	6	3	8.2	102.07	928	0	30.856	4766900000	2456600000	2310300000	1888900000	2571200000
X2JC94;O46084	Pgam5	6	6	5	5	5	5	26.7	33.037	288	0	23.896	3413000000	1091800000	2321200000	9677200000	8105400000
Q9VH84;A8JQW3	Pnn	6	6	4	6	4	6	21.1	35.907	303	0	32.775	3208400000	755380000	2453000000	3293400000	3034400000
A4V4A5;Q9VZ23	Ran;ran	6	6	2	5	2	5	28.7	24.708	216	0	20.853	3061900000	444560000	2617400000	3448200000	11720000000
A0A0B4LFE1;Q7K5M2		6	6	5	5	5	5	21.9	23.681	210	0	89.927	3719000000	975540000	2743400000	10651000000	9849000000
A0A0B4LFD9;Q8T3U2	RpS23	6	6	4	6	4	6	42.7	16.016	143	0	25.588	4528300000	1649100000	2879200000	11253000000	9589000000
A4V1Y7;Q2PDY2;A4V1Y6;Q2PDY1;M9PFM7;Q08605	Trl	6	6	4	5	4	5	14.3	54.815	519	0	25.814	6397000000	2591800000	3805200000	5580300000	7262600000
Q9V9M7	RpL21	6	6	6	4	6	4	37.7	18.476	159	0	46.372	5948500000	1906000000	4042500000	14665000000	19444000000
Q9VFB5	Rpb7	6	6	6	6	6	6	24.9	19.107	173	0	56.155	8153700000	3138800000	5014900000	26297000000	23487000000
Q9V9W7	rod	5	5	3	2	3	2	3.4	239.69	2089	0	7.2723	141970000	98096000	43876000	0	34110000
Q9VGP4	Ranbp9	5	5	4	1	4	1	6.9	114.41	1018	0	6.7705	111030000	54557000	56471000	71767000	0
Q9VW47	kto	5	5	5	2	5	2	1.9	279.5	2531	0	13.961	420410000	354070000	66344000	367430000	38218000
Q9VWI2	Nat1	5	5	2	5	2	5	6.4	103.09	890	0	7.992	181450000	114270000	67175000	300280000	277860000
X2JEX7;Q9VYQ8	Usp7	5	5	4	3	4	3	7.3	130.05	1125	0	8.6475	245710000	164800000	80918000	170290000	71329000
B7Z0R2;A0A0B4KHD2;Q9VAS8	spg	5	5	3	2	3	2	3	227.05	2002	0	20.514	126470000	43676000	82795000	0	64366000
Q0E965;A0A0B4KF69;A1ZA05	SRPK	5	5	4	4	4	4	11.3	85.13	764	0	74.848	161550000	71283000	90264000	56558000	84897000
A0A0B4KFJ2;O15945	tgo	5	5	3	2	3	2	10	71.474	642	0	10.287	347430000	248650000	98784000	0	179680000
Q9W4J1	peb	5	5	4	1	4	1	3.7	205.79	1894	0	7.4928	394100000	287940000	106160000	287940000	0
Q8IQ71;M9MRW0;M9PEI6	dikar	5	5	3	2	3	2	2	338.17	3080	0	6.6635	270630000	156620000	114010000	156620000	0
Q7KU82;M9PEE1;P91638;Q9VS62	smid	5	5	2	4	2	4	7.5	100.31	910	0	8.7782	203460000	76898000	126560000	0	237960000
Q9XYP8	l(1)dd4	5	5	3	3	3	3	8.7	103.71	917	0	19.021	268740000	140800000	127950000	0	167050000
Q9VHL1		5	5	4	2	4	2	11.3	71.657	622	0	7.0366	352790000	222190000	130600000	548860000	0
Q9V474	dbr	5	5	4	2	4	2	6.5	110.58	1007	0	11.582	291550000	159450000	132100000	235990000	0
M9MSK3;X2JCI2;P00528	Src64B	5	5	3	4	3	4	8.3	63.002	552	0	11.033	228070000	92395000	135680000	223090000	251930000
B7Z0G7;Q9VW97;M9PFR5	Su(var)3-3	5	5	3	3	3	3	7.4	98.388	890	0	12.467	339310000	198530000	140780000	198530000	0
A0A0B4LGT9;Q9VHV6		5	5	4	3	4	3	24.2	30.48	264	0	31.483	272280000	130110000	142180000	941080000	832790000
Q9W0R7;M9NFF9	Atac3	5	5	1	4	1	4	16.7	63.194	576	0	8.3753	175540000	21066000	154470000	0	280970000
A0A0B4LHR3;Q9GQN5;Q9W1A8	XNP	5	5	3	3	3	3	6.2	119.48	1046	0	26.458	267410000	84497000	182910000	84497000	0
Q9VZF4	ago	5	5	4	3	4	3	5.4	141.36	1326	0	26.349	376400000	168980000	207420000	406790000	299130000
O18413;Q9VA54	Rpt6;Rpt6R	6	5	6	5	5	4	22	45.857	405	0	14.637	344720000	135610000	209110000	583530000	758570000
Q7K4R2	CG11504-RA	5	5	5	1	5	1	13.2	46.416	410	0	8.7238	577830000	359620000	218210000	485970000	799250000
A0A0B4JDG1;P42282	ttk	12	5	9	8	4	2	23	88.382	813	0	11.836	479910000	258810000	221110000	258810000	0
P17886	crn	5	5	3	3	3	3	7.5	84.261	702	0	18.546	256410000	34538000	221870000	0	403560000
A0A0B4LIJ0;P48601	Rpt2	5	5	5	4	5	4	14.1	49.323	439	0	32.436	632180000	408520000	223660000	868130000	916550000
A1Z9M4;A0A0B4LF29;Q7KHK4;A0A126GUP1;A8DYD3;A1Z9M3;B7YZE6;A0A0B4LFC7;A8DYD2;A8DYD1	cg	5	5	3	3	3	3	8.3	69.313	629	0	11.696	517330000	292710000	224620000	0	185160000
Q9W482	lin-52	5	5	2	5	2	5	33.8	17.796	157	0	16.88	284880000	56945000	227940000	0	1021900000
Q9VWZ1;M9PHZ1	dik	5	5	3	3	3	3	11	59.915	556	0	10.085	563810000	333710000	230100000	987930000	0
Q9VWD4	CG14230	5	5	5	3	5	3	9.1	66.288	580	0	11.722	517920000	279190000	238730000	648630000	494760000
Q9VNE2	kra	5	5	3	4	3	4	9	49.224	422	0	9.9014	317060000	76420000	240640000	276850000	399200000
Q9VN25	eIF3-S10	5	5	5	3	5	3	4.7	133.88	1140	0	18.977	466390000	224420000	241960000	446160000	516670000
Q7JRH2;Q8SX60;A0A0B4KEX8;A0A0B4LG73;A0A0B4LG90;A0A0B4JCV3;A0A0B4JD44;A0A0B4JD87;A0A0B4LH91;A0A0B4JCU3	Reep1	5	5	3	4	3	4	26.7	32.768	288	0	17.255	353830000	100890000	252950000	1085500000	929750000
A0A0B4KH12;A0A0B4KHG7;A8WHL4;A0A0B4KHT0;Q9VDK5;A0A0B4KGE5	bon	5	5	3	3	3	3	5.5	120.37	1119	0	13.329	552840000	297640000	255200000	362630000	0
Q9Y0Z1	BcDNA.LD23876	5	5	3	4	3	4	3.9	177.57	1658	0	19.267	433350000	177690000	255650000	167050000	256200000
Q9VND7		5	5	2	5	2	5	15.6	33.644	302	0	10.939	313740000	46969000	266770000	296750000	338060000
Q7KN75	Dp1	5	5	2	4	2	4	5.6	144.27	1301	0	5.949	362100000	92288000	269810000	0	271440000
Q8MSW0	Aats-ile	5	5	5	4	5	4	4.5	141.1	1229	0	10.296	453740000	173020000	280720000	167950000	223300000
Q9VN44	Karybeta3	5	5	5	3	5	3	7.5	123.56	1105	0	14.873	691050000	401430000	289620000	654550000	532360000
A1Z9G2	fand	5	5	3	4	3	4	6.8	103.33	883	0	18.527	490640000	196390000	294250000	289630000	257150000
Q24168	Orc2	5	5	5	2	5	2	9.5	68.995	618	0	8.9491	910880000	614790000	296090000	1256200000	620400000
Q9VB52	l(3)mbt	5	5	5	2	5	2	3.8	162.96	1477	0	13.835	533860000	237220000	296640000	231860000	235970000
Q9VWD9	Ubqn	5	5	4	5	4	5	15	58.836	547	0	10.675	442040000	145160000	296880000	402620000	514130000
Q7K159	mip40	5	5	4	4	4	4	21.3	30.101	267	0	12.694	411220000	110830000	300390000	1138200000	1176600000
O18404;D5A7S2	scu	5	5	3	5	3	5	23.1	26.905	255	0	50.317	482130000	178110000	304010000	1400000000	1518800000
Q960D3;Q9VBX3;A0A0S0X2W5;D2A6L8	vig2	5	5	5	4	5	4	14.8	45.219	412	0	11.705	690950000	384930000	306020000	861000000	646470000
Q9VGN9	RpL24-like	5	5	3	4	3	4	23	22.436	191	0	11.093	573480000	262270000	311210000	1548500000	1960900000
M9PFW8;Q9VV82;Q9I7R5;M9PFR8		5	5	4	5	4	5	6.1	118.86	1059	0	15.561	444790000	131200000	313590000	250570000	246240000
Q9VHH8	beag	5	5	4	3	4	3	14.5	61.389	557	0	11.091	635790000	314170000	321620000	665980000	669630000
Q9VLC5	Aldh	5	5	5	4	5	4	10.2	57.018	520	0	39.684	678040000	350190000	327850000	775220000	799850000
Q9VTU4	CG5642	5	5	3	3	3	3	13	63.223	539	0	21.803	511790000	178050000	333740000	0	607050000
Q7KMQ0;M9PC18;Q9VQN8	Rpt1	5	5	3	4	3	4	16.4	48.541	433	0	14.708	551600000	210400000	341200000	492060000	779100000
Q0KHZ6		5	5	3	5	3	5	24.1	27.217	253	0	16.469	412270000	52667000	359600000	578180000	1494100000
M9PG76;P19889	RpLP0	5	5	5	2	5	2	26.5	34.202	317	0	18.997	913850000	539490000	374350000	4091000000	2299700000
H8F4P0;M9PII7;Q9VP05	MED1	5	5	3	4	3	4	7.1	111.52	1080	0	16.07	600660000	222550000	378110000	323910000	382940000
Q24472	Rbf	5	5	3	3	3	3	8.6	96.825	845	0	9.5053	669630000	275760000	393870000	0	353160000
Q9VRG7;X2JEK6;X2JCV6	Dd	5	5	2	4	2	4	24.7	28.486	243	0	23.051	711100000	304050000	407050000	2655900000	0
Q9VR29		5	5	5	5	5	5	9.6	76.114	678	0	49.259	804820000	380910000	423910000	927620000	784350000
M9PGB3;M9NE19;M9PGI0;M9PG44;M9NEL5;Q24312	ewg	5	5	4	4	4	4	11.4	36.476	343	0	14.284	764360000	324900000	439470000	321610000	396350000
L0MNA2;A4V133;L0MLP2;A4V134;L0MLR4;D1YSG7;D1YSG8;Q00168	CaMKII	5	5	4	4	4	4	14.3	54.667	482	0	15.807	705610000	259640000	445970000	663070000	789470000
Q9VDE5	ppan	5	5	4	4	4	4	10.7	53.092	460	0	10.082	700010000	250240000	449770000	661690000	774540000
Q9W414	Rpt4	6	5	5	4	5	3	19.9	44.911	397	0	15.567	915450000	464160000	451290000	1406500000	1559500000
Q9VVI0	U4-U6-60K	5	5	4	4	4	4	9.9	61.563	553	0	13.019	902390000	437900000	464490000	697430000	966620000
D1Z3A1;Q9VZS5;REV__Q9VGU6	RpL28	5	5	3	4	3	4	31.2	16.029	144	0	31.781	690190000	199920000	490270000	1417400000	2526900000
Q9VWP1	Usp39	5	5	4	5	4	5	16	57.502	494	0	22.497	785880000	288420000	497460000	704870000	912420000
Q9VLN1	Wdr82	5	5	2	4	2	4	26.2	35.355	317	0	12.117	663590000	153460000	510130000	1329000000	2298500000
X2JC35;P49630	RpL36	5	5	3	4	3	4	20	13.502	115	0	21.214	767060000	235890000	531170000	0	2381400000
Q7KMI3	BcDNA.LD23371	5	5	4	4	4	4	8.2	113.77	1004	0	28.063	782910000	250970000	531940000	195580000	504630000
M9PFS7;B7YZV6;Q9VK33	Sfmbt	5	5	5	4	5	4	4.5	133.67	1220	0	24.128	1396300000	846860000	549460000	852840000	782540000
Q24492	RpA-70	5	5	2	4	2	4	12.1	66.624	603	0	5.7888	646940000	85150000	561790000	0	1021800000
Q9W2I4	Sgf29	5	5	5	2	5	2	21.5	32.115	289	0	19.036	852680000	285590000	567080000	1908600000	3128400000
Q9VBX4	CG31510-RA	5	5	4	3	4	3	5.5	129.29	1150	0	10.794	999170000	429460000	569710000	315720000	556630000
B7Z0V1;Q9VHY5	Taf7	5	5	5	4	5	4	15.2	51.376	447	0	9.6084	1140100000	540750000	599320000	1089500000	1336400000
Q9VRN3	Eaf6	5	5	5	4	5	4	14.7	24.4	225	0	32.519	1111800000	490470000	621370000	3725900000	3344000000
Q9VPF1	CG5199-RA	5	5	5	3	5	3	17.3	42.348	382	0	42.254	995520000	366350000	629170000	995640000	1431700000
Q9VTL1	PCID2	5	5	2	5	2	5	15.4	45.179	395	0	9.1294	849430000	207730000	641710000	2524400000	1741400000
A8JV07		5	5	3	4	3	4	8.9	90.575	820	0	15.788	882800000	184610000	698190000	391320000	409200000
Q9VEJ1;A0A0B4KGU8;A0A0B4KG60	SF1	5	5	4	3	4	3	10.8	87.373	787	0	12.495	1133800000	433270000	700510000	538540000	0
Q9VAC4	Nph	5	5	4	4	4	4	42.9	17.369	156	0	12.917	1075200000	370310000	704890000	3015800000	3379100000
Q9V6B9	Nup54	5	5	3	4	3	4	9.7	64.396	610	0	10.611	1555000000	847300000	707670000	1591000000	1415100000
M9MRT6;P08645	R	5	5	4	4	4	4	19.6	20.863	184	0	46.873	1173800000	454360000	719460000	3777100000	3417200000
Q9VCY1		5	5	3	3	3	3	16.6	39.561	356	0	6.5	1246000000	502790000	743230000	1206400000	1387500000
Q24318;A0A0B4KEQ0	Dp	5	5	3	5	3	5	17.3	49.749	445	0	18.012	1203800000	437470000	766370000	1108500000	1382200000
Q9VUM1	Prp31	5	5	3	5	3	5	10.2	55.544	501	0	9.499	1387200000	612320000	774840000	1500500000	1534600000
Q7KSM5	Aos1	5	5	4	5	4	5	19.3	37.673	337	0	9.2164	1170700000	349820000	820920000	3254800000	3385200000
P45437	betaCop	5	5	3	5	3	5	6.2	107.41	964	0	14.423	956080000	130110000	825970000	351630000	791100000
A0A0B4KHS9;P48461	Pp1alpha-96A	9	5	6	9	4	5	25.1	37.37	327	0	53.888	1470500000	472470000	998070000	4200700000	4254500000
Q9VW54	Rpn1	5	5	4	5	4	5	7.4	102.28	919	0	14.641	1426000000	422000000	1004000000	1336100000	1402100000
Q9VQK5		5	5	3	4	3	4	10	91.327	806	0	12.861	1555600000	512790000	1042900000	541910000	843780000
Q9VFV9	Droj2	5	5	4	4	4	4	20.8	45.23	403	0	11.156	2219800000	1049200000	1170700000	2195200000	2525700000
X2JIQ5;Q9W3W8	RpL17	5	5	3	5	3	5	18.3	21.593	186	0	49.277	1439100000	167150000	1271900000	2424000000	4501400000
Q05856	SmB	5	5	3	5	3	5	25.6	21.021	199	0	48.664	2020000000	731530000	1288500000	5180400000	6255800000
E1JH59;A1Z9E2	mip120	5	5	3	3	3	3	10.9	100.48	952	0	11.819	1716300000	362880000	1353400000	442510000	0
Q9VMX3		5	5	4	5	4	5	18	38.137	333	0	14.939	2231300000	870250000	1361000000	2687400000	2649500000
P25171	Rcc1	5	5	1	5	1	5	15	58.85	547	0	15.179	1709500000	339360000	1370100000	1304300000	2225200000
Q0E9B6;A1Z8U9	RpS11	5	5	4	4	4	4	21.9	18.105	155	0	11.915	2184600000	763810000	1420700000	7061900000	5979500000
Q9VNE9	RpL13A	5	5	4	5	4	5	17.1	23.647	205	0	36.332	2209700000	788730000	1421000000	7495500000	5764600000
A1A708	CG4951	5	5	3	4	3	4	15.9	50.753	446	0	117.11	2373300000	901340000	1472000000	2514600000	2532000000
X2JDU0;P50882	RpL9	5	5	4	4	4	4	21.1	21.392	190	0	29.009	2697200000	1201200000	1496000000	6901800000	6360300000
P92177	14-3-3epsilon	7	5	6	6	4	4	29.4	29.798	262	0	21.819	2825000000	1251000000	1574000000	10314000000	6994200000
Q9W0A8	RpL23A	5	5	4	5	4	5	16.6	29.463	277	0	17.76	2513700000	859270000	1654400000	7010700000	7912100000
A0A0B4KHJ7;Q9Y0I1	MRG15	5	5	5	5	5	5	13.5	47.723	429	0	24.469	2962100000	1219100000	1743000000	3187600000	2959600000
R9Q794;Q9W5R8	RpL5	5	5	5	3	5	3	16.7	34.036	299	0	23.057	3603700000	1782600000	1821100000	13048000000	10306000000
B7Z0N0		5	5	3	4	3	4	35.2	39.79	355	0	8.9696	2307400000	472740000	1834700000	2334500000	2170400000
P48159	RpL23	5	5	5	5	5	5	33.6	14.936	140	0	31.955	3486400000	1561400000	1925100000	9419400000	10343000000
P17704	RpS17	5	5	3	5	3	5	49.6	15.285	131	0	21.243	3187300000	1120500000	2066700000	8330400000	10723000000
M9NEQ9;Q9VWG3;Q9VB14	RpS10b	5	5	5	5	5	5	32.5	17.878	160	0	28.148	3090300000	891600000	2198700000	8222100000	9423400000
P41094	RpS18	5	5	3	4	3	4	27.6	17.611	152	0	23.475	2786500000	381830000	2404700000	3094100000	0
P02283	His2B	5	5	3	5	3	5	38.2	13.696	123	0	20.277	3039300000	631850000	2407500000	7690800000	7886700000
M9NDP1;Q24117;M9NDC7;O96860	ctp	5	5	3	5	3	5	27	10.374	89	0	13.311	3377100000	782760000	2594300000	11653000000	6815600000
M9PHM6;Q9VS34	RpL18	5	5	3	5	3	5	31.4	21.664	188	0	32.519	3973100000	1367100000	2606000000	13921000000	8949000000
Q9VBN5	RpL27	5	5	4	5	4	5	39.3	15.903	135	0	174.66	3663700000	1032300000	2631400000	7817300000	11565000000
E1JGK7;Q7KRI2	lolal	5	5	4	3	4	3	33.1	14.489	127	0	40.756	5354800000	1501300000	3853500000	13405000000	16985000000
P42283;P42284;Q9V5M3;A0A0B4KEI4	lola	12	5	9	11	3	4	14.1	96.253	891	0	83.842	5853300000	1484400000	4368900000	4793300000	5289800000
Q7K1H0	CG6491	4	4	3	1	3	1	13	36.569	324	0	9.1275	77592000	62864000	14727000	549110000	0
Q9VSF2	MED24	4	4	3	2	3	2	5.4	111.74	993	0	47.994	200060000	176320000	23741000	176320000	0
Q24298	shg	4	4	3	1	3	1	4.1	169.82	1507	0	9.4326	110990000	84298000	26690000	151770000	0
Q7JRH5		4	4	3	1	3	1	6.9	86.591	766	0	10.521	91397000	63395000	28002000	0	21769000
Q9VUR1	mrn	4	4	3	1	3	1	11.2	56.651	499	0	7.4272	141440000	112250000	29194000	277270000	0
Q9VXG8	mei-41	4	4	3	1	3	1	2.1	289.33	2517	0	7.4573	182600000	142650000	39951000	142650000	0
Q9VB49	mrt	4	4	4	1	4	1	5.5	85.776	775	0	7.0443	375160000	326400000	48755000	461680000	0
X2JFW6;Q9VX35		4	4	2	4	2	4	12.8	37.254	335	0	16.814	73792000	23671000	50122000	116170000	63047000
A8JUY3		4	4	4	3	4	3	4	154.63	1383	0	31.879	145550000	93558000	51987000	0	40415000
X2JD11;M9PI87;Q9VVF8		4	4	2	3	2	3	3.4	151.79	1323	0	6.7749	157180000	102360000	54820000	102360000	0
Q9VNG0	MED27	4	4	2	2	2	2	24.2	33.868	293	0	7.5803	225990000	169350000	56646000	1479200000	0
Q9VH81	PpD3	4	4	3	2	3	2	9	59.263	520	0	13.226	100870000	34975000	65892000	141140000	0
O02193	mof	4	4	4	1	4	1	7.3	92.656	827	0	6.9191	215810000	139670000	76140000	236880000	0
F6JQA6;O77277	Torsin	4	4	2	3	2	3	12.1	38.17	340	0	8.4676	149330000	68299000	81032000	586240000	0
Q9VFP0		4	4	3	2	3	2	13.8	41.701	370	0	8.3129	167700000	81775000	85926000	714290000	0
M9PFY1;Q9VJN5	wek	4	4	3	3	3	3	8.5	53.21	470	0	9.9296	226430000	135050000	91377000	372850000	154770000
Q95RJ9	ebi	4	4	4	2	4	2	7.1	72.387	700	0	29.592	298660000	206190000	92466000	148900000	174650000
Q7K1V0		4	4	3	2	3	2	4.2	112.84	985	0	10.223	213110000	118330000	94778000	0	73682000
Q9VDZ4		4	4	4	3	4	3	8.3	49.279	433	0	6.4226	263700000	165180000	98519000	338660000	248560000
P24785	mle	4	4	4	2	4	2	4.2	143.66	1293	0	13.65	176960000	76990000	99971000	53669000	101040000
Q9W1F7		4	4	1	3	1	3	19.9	40.531	366	0	5.1509	115820000	14586000	101230000	0	257560000
Q24253	AP-1-2beta	4	4	2	3	2	3	6.2	101.18	921	0	11.538	170010000	67292000	102720000	0	100810000
P36241	RpL19	4	4	2	3	2	3	12.8	23.998	203	0	124.55	129320000	22659000	106660000	0	478180000
Q8SX57	CG11005	4	4	2	3	2	3	15.6	26.933	257	0	11.976	156030000	46235000	109790000	0	492240000
M9MSB0;M9MSN9;M9MS57;X2JFC3;M9MSD3;Q9GQN0	Ranbp16	4	4	3	1	3	1	4.7	112.15	980	0	15.547	237470000	119290000	118180000	119290000	0
O16102	Chd3	5	4	3	2	2	2	5.8	103.02	892	0	15.972	198200000	79360000	118840000	79360000	0
E1JH01;Q9V345	CSN4	4	4	2	3	2	3	13.5	46.473	407	0	12.853	166470000	45334000	121140000	0	287880000
Q9VVU2;Q7JRQ1	RpL26	4	4	3	3	3	3	27.5	17.281	149	0	11.149	338160000	209800000	128360000	1630200000	777850000
Q8T092		4	4	2	3	2	3	10.4	75.232	652	0	25.736	230030000	98365000	131660000	98365000	0
L0MLK7;H9XVP0;P28167	zfh2	4	4	3	3	3	3	1.2	309.47	2805	0	4.2904	233100000	101360000	131740000	97207000	106570000
Q9V405;Q9VH79	Rpt3	4	4	3	4	3	4	10.4	46.998	413	0	22.314	219590000	82573000	137020000	214910000	372230000
Q8INH7	timeout	4	4	3	3	3	3	4.6	159.36	1384	0	6.776	229040000	90032000	139000000	91166000	106930000
Q9VHR5		4	4	3	3	3	3	8.4	71.907	642	0	6.503	268460000	129220000	139240000	297460000	275000000
Q9VKZ8	Usp14	4	4	3	3	3	3	11.6	53.707	475	0	23.854	212140000	70190000	141950000	509950000	739560000
H9XVP3;Q9V491;Q0KIF1	PlexA	4	4	2	4	2	4	2.6	216.43	1928	0	24.577	248230000	104130000	144100000	188780000	27374000
Q7K0L8	FLASH	4	4	2	3	2	3	6.4	94.662	844	0	3.8648	188350000	44104000	144250000	0	112140000
A8DY82;E2QCN4;A8DY80;A8DY81;A0A0B4LEZ3	Not1	4	4	3	2	3	2	2.2	249.76	2220	0	6.8679	227720000	82055000	145660000	0	113240000
P00334	Adh	4	4	3	2	3	2	21.5	27.761	256	0	6.3533	198610000	51163000	147450000	0	661060000
Q9VTY2		4	4	1	4	1	4	14.8	35.796	317	0	6.4335	182970000	33479000	149490000	0	670220000
Q9V3G7	Rpn7	4	4	2	3	2	3	11.3	45.38	389	0	14.176	393710000	237820000	155890000	0	522700000
Q9VW15	ash1	4	4	4	3	4	3	2.3	246.26	2226	0	6.7378	430800000	274060000	156740000	187770000	208140000
Q9VZE4		4	4	4	3	4	3	10.4	52.452	470	0	13.349	309240000	151910000	157330000	267340000	394080000
Q9VNG2		4	4	2	3	2	3	6.8	90.525	807	0	5.4111	233510000	72667000	160840000	0	125040000
A0A0B4LFR4;Q7K110	OstDelta	4	4	2	2	2	2	9.5	69.1	633	0	6.1652	324750000	156270000	168480000	386010000	0
Q9VBI2	Dak1	4	4	1	4	1	4	18.6	27.822	253	0	8.6999	191730000	22134000	169590000	0	760340000
Q9VDY1	Ino80	4	4	3	4	3	4	3	187.08	1638	0	48.797	377510000	206540000	170980000	177150000	162310000
M9PED1;Q9VZZ7	CG12182-RA	4	4	3	3	3	3	5.4	70.477	627	0	9.0879	296190000	124300000	171890000	301590000	318100000
M9PFG7;M9PF24;P46824	Klc	4	4	4	2	4	2	10.5	57.916	507	0	10.224	355600000	181250000	174350000	436140000	447680000
Q9VCN1	DNApol-epsilon255	4	4	3	3	3	3	2.5	256.7	2236	0	23.198	322090000	147700000	174390000	146810000	136460000
P49657;X2JFM3;Q9VX06	mnb	4	4	2	2	2	2	5.7	95.902	908	0	5.6888	183020000	8483800	174540000	0	317470000
Q7JW61	Usp20-33	4	4	1	3	1	3	4.7	109.67	975	0	9.4571	192020000	16947000	175070000	16947000	0
Q9VZL2	ida	4	4	1	4	1	4	5.9	88.77	777	0	9.442	205840000	20071000	185770000	0	337910000
Q9VI54		4	4	3	2	3	2	4.8	102.62	905	0	5.8312	257410000	69491000	187920000	69491000	0
Q9I7P8;Q9VPB3;Q8IPU3		4	4	2	4	2	4	17.7	30.342	271	0	12.466	315880000	125160000	190730000	1093200000	0
Q9VCB6;Q7K112;Q8IMX1;Q8IMX0	twin	4	4	2	3	2	3	8.3	62.382	545	0	10.937	270400000	79233000	191170000	0	363510000
A0A0B4LGV1;Q9VHY6		4	4	4	2	4	2	7	100.03	908	0	9.7041	378110000	186440000	191670000	149700000	185750000
Q9VQF5	Cwc25	4	4	2	4	2	4	9.8	61.876	521	0	15.746	254060000	55805000	198250000	199910000	298550000
Q9V7D2;X2JE14;Q9NEF6	Vha36-1;Vha36-3	4	4	3	3	3	3	19.1	27.627	246	0	17.098	287980000	85021000	202950000	742650000	0
O96692;A0A0B4LGJ4	Rap2l	4	4	2	3	2	3	19.2	20.45	182	0	19.082	257230000	44971000	212260000	0	951630000
Q9VF04	Rbf2	4	4	3	3	3	3	5.9	89.844	783	0	7.5557	386700000	165910000	220790000	146840000	190720000
Q9VJZ6		4	4	3	3	3	3	29.6	23.631	216	0	9.1726	322580000	98897000	223690000	848730000	1018000000
Q9VEG8	CG7477	4	4	4	3	4	3	23.6	28.413	250	0	8.8432	339320000	109290000	230030000	874190000	1111800000
X2JFR6;P41374	eIF-2alpha	4	4	4	3	4	3	12.3	38.645	341	0	18.39	504400000	264520000	239880000	1162100000	845780000
M9PE40;M9MRD0;P35122	Uch	4	4	2	3	2	3	26.3	25.429	224	0	7.8483	401880000	155340000	246540000	0	1105300000
Q8SYG2	CSN3	4	4	3	4	3	4	12.1	50.703	445	0	23.324	378740000	127650000	251080000	358360000	413660000
Q7JVW5		4	4	1	3	1	3	7.6	99.626	868	0	7.7014	332700000	75866000	256830000	0	199670000
Q9VG84	lig3	4	4	3	2	3	2	6.6	90.847	806	0	7.5749	499770000	242920000	256850000	242920000	0
M9PBB5;P09052	vas	4	4	2	3	2	3	8.5	72.33	661	0	6.5256	418590000	160280000	258320000	0	524450000
Q9V4W1	GLE1	4	4	3	2	3	2	7.4	77.359	677	0	13.793	558250000	299620000	258620000	0	201060000
Q9VJH2	mdy	4	4	2	4	2	4	5.3	121.52	1082	0	14.337	346110000	82965000	263140000	235400000	52132000
Q9W485	IntS6	4	4	3	4	3	4	3.4	137.11	1284	0	8.7557	437340000	172540000	264790000	252830000	248400000
M9PBM1;Q94535	U2af38	4	4	2	4	2	4	24.2	29.877	264	0	21.739	370200000	105210000	264990000	1046200000	1060800000
A0A0B4K6Q6;A0A0B4K660;A0A0B4K630;P29617	pros	4	4	4	3	4	3	3.6	181.54	1674	0	49.108	492240000	225800000	266440000	343790000	185960000
O01666	ATPsyn-gamma	4	4	3	2	3	2	17.5	32.871	297	0	7.3093	418600000	151980000	266620000	1154000000	0
E1JGN7;A1ZBW1;A1ZBW0;A1ZBW3;A1ZBW4	bl	4	4	3	3	3	3	12.2	49.872	493	0	11.748	756770000	470750000	286020000	1272000000	679930000
Q8SZY9	CG6316	4	4	4	3	4	3	8.7	61.785	541	0	26.91	532700000	245520000	287180000	555550000	573270000
Q9VNG4;Q7KTT0;A0A0B4KFM9	Xe7	4	4	2	3	2	3	4.4	90.235	777	0	7.0129	455170000	164910000	290270000	0	241930000
Q9V461	Mcm6	4	4	2	3	2	3	5.8	92.352	817	0	6.7844	562200000	270680000	291520000	0	605400000
Q9W2E7	Rae1	4	4	1	4	1	4	14.7	38.617	346	0	7.9662	339570000	42985000	296580000	0	657930000
Q9W062	Mfap1	4	4	2	4	2	4	13.8	56.134	478	0	74.925	384010000	81034000	302980000	415530000	333280000
Q9VEX6	bor	4	4	2	4	2	4	5.5	68.36	604	0	8.0393	450030000	144240000	305790000	380720000	531770000
Q7K2B0	CG7137	4	4	4	2	4	2	12	40.288	358	0	17.306	893510000	587360000	306140000	1115200000	332940000
Q9VXP4	Paf-AHalpha	4	4	2	4	2	4	19.6	25.461	225	0	15.924	345400000	35393000	310010000	555930000	1143100000
Q9VAH9	IntS11	4	4	3	2	3	2	5.7	67.591	597	0	13.885	865130000	548880000	316260000	1401900000	0
Q9VFP2	rdx	4	4	2	4	2	4	6.8	89.666	829	0	29.015	428110000	103780000	324330000	354260000	492030000
O76742	Rab7	4	4	1	4	1	4	19.3	23.331	207	0	14.433	387670000	60511000	327160000	0	1466700000
E1JIT0;B3DNL7;A0A0B4KHV5;O01367	how	4	4	3	3	3	3	12.1	44.226	404	0	9.8476	665290000	335980000	329320000	741880000	687040000
Q9U9Q2	Neos	4	4	3	4	3	4	14	41.184	371	0	7.4792	626270000	294790000	331480000	757480000	573630000
Q9VHS8	eIF4AIII	6	4	1	6	1	4	17.5	45.644	399	0	7.4511	438130000	100210000	337920000	0	614640000
Q8ST83;Q9VSZ3	pho	4	4	4	4	4	4	11.3	58.223	520	0	15.193	615270000	276040000	339230000	615240000	683660000
Q8IPJ7;M9PCQ1;Q27597	Cpr	4	4	3	3	3	3	11.1	62.866	550	0	37.882	561030000	217480000	343550000	519090000	643010000
Q9VKD3	CG12264	4	4	3	4	3	4	12.3	51.074	462	0	7.7874	606620000	257840000	348780000	617050000	575550000
Q9VID9		4	4	2	4	2	4	1.9	292.56	2663	0	10.477	481850000	116070000	365780000	259950000	330710000
M9MSJ7;M9PGW2;Q9W081	CG13923-RA	4	4	2	4	2	4	15.6	47.518	409	0	11.329	665110000	289510000	375600000	660060000	844050000
Q8MT58;A0A0B4LEQ0		4	4	2	4	2	4	9.6	53.163	478	0	9.2918	502090000	122900000	379190000	846260000	723350000
M9NDM4;Q9V3J8	wds	4	4	4	3	4	3	15	39.041	361	0	6.7236	715850000	325010000	390840000	2181400000	1755000000
A0A0B4K726;Q960E8	Tfb1	4	4	2	4	2	4	9.1	66.339	585	0	5.4682	448780000	38536000	410240000	337090000	678200000
Q8SX89	kuk	4	4	3	3	3	3	8.1	60.159	570	0	15.382	838810000	420060000	418750000	366610000	865220000
Q9V3G1	RpL8	4	4	3	4	3	4	13.7	27.892	256	0	21.527	513270000	67574000	445690000	1235900000	1301400000
Q9VAY4;Q8IMM6;A0A0B4KHZ9	CG5514-RA	4	4	2	3	2	3	5.7	120.45	1109	0	6.0419	574790000	120660000	454130000	0	353040000
E2QD75;Q7K4N3	Cbp80	4	4	3	4	3	4	3.6	93.226	800	0	35.146	992320000	537870000	454440000	1563700000	983920000
Q9VL71	Srp54	4	4	3	4	3	4	10.3	58.365	513	0	14.971	842460000	384250000	458210000	922160000	912590000
P45594	tsr	4	4	4	2	4	2	28.4	17.153	148	0	18.639	970850000	477830000	493010000	3525300000	2729600000
Q7KVQ0	CG4038	4	4	2	4	2	4	16.5	22.665	237	0	18.407	551760000	57394000	494360000	723050000	1916000000
Q0E8J0	MEP-1	4	4	4	3	4	3	6.2	124.06	1152	0	16.051	830040000	331260000	498790000	324680000	524350000
Q9V3F3	mTTF	4	4	4	4	4	4	10	48.281	410	0	21.804	903580000	392400000	511170000	925270000	973810000
Q9VMM3		4	4	3	4	3	4	9.8	52.037	459	0	28.915	800680000	266270000	534410000	784350000	845430000
E1JGV6;O44081;A0A0B4K8B2	Nop60B	4	4	2	4	2	4	9.1	56.83	508	0	8.6672	755290000	220860000	534430000	551320000	1024100000
Q9W3N9		4	4	4	3	4	3	17.8	43.47	410	0	16.26	849990000	306640000	543350000	901240000	876040000
Q9VD52		4	4	2	4	2	4	7.8	65.432	576	0	12.203	965860000	411900000	553960000	998610000	1026500000
P34739	lds	4	4	3	3	3	3	4.9	118.37	1061	0	11.911	786360000	231900000	554470000	183860000	535220000
Q9V9V0	CstF-50	4	4	4	3	4	3	13.9	46.921	424	0	13.057	1190600000	635460000	555170000	1403000000	1176500000
P17917	PCNA	4	4	3	2	3	2	20.4	28.83	260	0	7.707	949230000	388380000	560860000	3392400000	0
Q4V6X9		4	4	3	3	3	3	20.1	32.463	278	0	11.87	843370000	269700000	573660000	1489600000	3438100000
P25007;Q7K2I4	Cyp1	4	4	3	3	3	3	17.2	24.666	227	0	43.457	1158800000	574760000	584050000	4711500000	1716100000
Q9VWY6	Taf8	4	4	2	4	2	4	18.3	36.649	328	0	20.166	889580000	297650000	591930000	921020000	974450000
Q9V7P1	wcd	4	4	1	4	1	4	9.9	56.946	506	0	9.4673	716580000	122060000	594510000	0	1081400000
Q9VZ27;M9PEA2	CG18292-RA	4	4	3	3	3	3	18.5	29.26	281	0	18.084	995250000	396140000	599100000	3107900000	3038300000
Q9V3I2	Rab5	4	4	4	3	4	3	26.5	23.959	219	0	16.878	864900000	224370000	640530000	1769800000	3061800000
Q9W384	dalao	4	4	3	2	3	2	6.9	78.671	749	0	34.29	942640000	279340000	663300000	400550000	621760000
Q9VAN7	Pglym78	4	4	4	4	4	4	21.2	28.572	255	0	17.936	1005500000	337390000	668060000	3104600000	2837600000
Q9W4Z9	EG:25E8.3	4	4	1	4	1	4	7.5	60.369	535	0	11.971	1351900000	582560000	769370000	1549500000	1288900000
Q9W2K3	hng1	4	4	2	3	2	3	23.8	36.506	315	0	18.515	1044400000	274170000	770190000	1070700000	1046900000
Q76NQ0		4	4	3	3	3	3	12.9	51.709	458	0	22.001	1332500000	543340000	789150000	1394700000	1513600000
X2JE29;Q24134	TH1	4	4	4	4	4	4	9	65.78	578	0	27.312	1330100000	534560000	795580000	1283400000	1463900000
A0A0B4JD11;Q9NJH0	Ef1gamma	4	4	2	4	2	4	12.8	48.967	431	0	16.136	1197200000	401330000	795910000	1901200000	1785700000
Q9V9W2;Q9V9W3	RpL6	4	4	3	3	3	3	17.3	27.697	243	0	21.326	1226300000	385780000	840550000	2459900000	4580400000
P29613	Tpi	4	4	3	4	3	4	25.9	26.625	247	0	14.691	1256200000	365130000	891050000	3175000000	3983600000
A0A0B4LGZ5;P46222	RpL11	4	4	3	4	3	4	16.8	21.112	184	0	5.8682	1398600000	506360000	892290000	4697000000	3726300000
Q9VNZ3	Rpb8	4	4	3	4	3	4	30.9	17.203	149	0	68.926	1377500000	436650000	940860000	3230600000	3044100000
A4V3G8;Q7KRY6	ball	4	4	3	3	3	3	7.3	65.993	599	0	5.8714	1372500000	430090000	942410000	315090000	2566000000
Q8STG9	Sec61alpha	4	4	1	4	1	4	10.1	52.184	476	0	13.419	1572800000	528430000	1044400000	0	2585300000
P05552;A0A0B4KEJ0	Adf1	4	4	4	4	4	4	17.9	30.188	262	0	7.8659	1487700000	431400000	1056300000	3716400000	4787400000
M9PIM0;O61231	RpL10	4	4	3	3	3	3	19.3	25.527	218	0	21.817	1614300000	534400000	1079900000	4336800000	2882400000
A8Y560;O17445	RpL15	4	4	3	4	3	4	20.6	24.325	204	0	12.636	2554600000	1392800000	1161800000	10289000000	5409500000
A0A0B4K6N1;Q8MLY8	RpS8	4	4	4	4	4	4	23.6	23.759	208	0	33.003	1963700000	759690000	1204000000	6816000000	5106200000
Q9VNP3;Q8IG95	Mes2	4	4	4	3	4	3	15.1	47.958	437	0	16.189	2304100000	1040900000	1263200000	2653900000	2343500000
Q94545;A0A0B4K7H6	ash2	4	4	4	3	4	3	8.5	63.229	556	0	16.552	1927200000	627980000	1299200000	1905900000	2008400000
A0A126GUU7;Q9VEX9	Bin1	4	4	2	4	2	4	22.7	17.287	150	0	9.5783	2189500000	837030000	1352500000	4736300000	2476200000
O18332	Rab1	5	4	3	5	2	4	29.8	22.762	205	0	37.717	1689800000	316160000	1373700000	2834500000	5318100000
A0A0B4KED0;Q9W5N2	RpL38	4	4	4	3	4	3	42.9	8.1996	70	0	21.314	2378800000	910560000	1468200000	7958700000	6577300000
Q9V597	RpL31	4	4	3	4	3	4	36.3	14.532	124	0	17.338	2754800000	962880000	1792000000	9277600000	7166900000
Q9VJE4	Rpb11	4	4	3	4	3	4	30.8	13.385	117	0	15.782	2585500000	752760000	1832700000	7738700000	7037200000
Q9VU43	SRm160	4	4	3	4	3	4	5.8	107.59	954	0	10.621	3051900000	663540000	2388400000	838750000	1821600000
Q24572;E1JIL4	Caf1	4	4	4	4	4	4	14.9	48.634	430	0	16.834	4529200000	2102800000	2426400000	5682300000	4533100000
P12982;Q05547;A8QI94;Q9VQL9	Pp1-87B;Pp1-13C	8	4	6	8	4	4	22.2	34.542	302	0	27.48	3957600000	1208200000	2749400000	9711400000	10818000000
X2JE06;Q9VJY6	RpL24	4	4	4	1	4	1	18.7	17.52	155	0	7.3621	4014600000	1220900000	2793700000	0	12265000000
Q9VWS2		4	4	2	4	2	4	24.8	35.099	331	0	13.686	5525700000	1580200000	3945500000	13099000000	17111000000
Q7JYK1;Q9W418;A4V1F9;P18101;P15357;P0CG69;R9PY16	RpL40;Ubi-p5E;Ubi-p63E;RpS27A	4	4	4	3	4	3	36.7	14.729	128	0	8.7531	8442700000	3819100000	4623500000	8048900000	14289000000
X2JCP8;P10987;P02572;A0A0B4LH50;P10981;P83967;M9PFZ6;P02574	Act5C;Act42A;Act87E;Act88F;Act79B	16	4	16	14	4	4	44.9	41.821	376	0	117.18	43958000000	17917000000	26041000000	55781000000	58772000000
Q9VLK1		3	3	2	1	2	1	7.3	76.101	662	0	7.5045	112030000	107690000	4336500	107690000	0
Q9U5L1	Gtp-bp	3	3	1	2	1	2	4.6	67.794	614	0	4.9289	118580000	109370000	9211600	0	16755000
M9PGQ6;P39736	Bx42	3	3	1	2	1	2	6.9	61.156	547	0	6.1026	67525000	57370000	10156000	0	18472000
A0A0B4LHV4;H1UUJ8;A0A0B4KGX1;Q01989	jar;jar-RG	3	3	2	1	2	1	3.1	141.76	1238	0	11.688	103270000	90840000	12428000	90840000	0
Q9W4J5	CG3527	3	3	2	2	2	2	13.5	28.359	252	0	15.093	57787000	41426000	16361000	361850000	0
Q9W1M9	Rrp4	3	3	2	2	2	2	13.8	33.624	298	0	22.901	53929000	36008000	17920000	0	80342000
X2J7U0;Q9VKM1	piwi	3	3	2	1	2	1	5.2	97.176	843	0	3.2943	38099000	19836000	18263000	19836000	0
Q9W2V7	Psf3	3	3	3	1	3	1	18.4	24.791	212	0	7.813	63682000	44278000	19404000	386760000	0
Q9VQK7		3	3	2	1	2	1	3.5	84.78	749	0	6.4946	229920000	206950000	22972000	235950000	0
M9PC07;M9NFQ5;M9PF44;E2QCY4;M9NE70;M9PEP1;M9ND72;Q9VT28	fry	3	3	3	1	3	1	1	384.1	3474	0	18.006	61728000	35795000	25933000	35795000	0
M9PET0;M9PC43;B5RIM9;P13706	Gpdh	3	3	1	2	1	2	13.1	38.258	350	0	5.3462	35969000	8019300	27949000	0	125310000
Q9V7Y2	Sply	3	3	1	2	1	2	7.3	60.305	545	0	3.9916	42496000	13595000	28901000	0	52568000
Q7K0Q0		3	3	2	1	2	1	17.9	22.933	207	0	5.3012	248330000	218700000	29636000	1910300000	0
M9PFL9;M9PD87;M9PCX3;Q9VKI0	cmet	3	3	2	1	2	1	1.5	244.83	2132	0	3.1473	52883000	22906000	29977000	45165000	0
Q9VY44	mRNA-cap	3	3	2	1	2	1	4.6	74.709	649	0	4.2985	88130000	55444000	32685000	136960000	0
Q9VRV2		3	3	2	2	2	2	2.9	148.06	1270	0	5.8839	82148000	47487000	34661000	47487000	0
E1JHM5;Q9I7L8	Cdc23	3	3	2	2	2	2	10.8	40.816	351	0	53.623	89496000	53154000	36342000	106380000	0
M9PG40;Q8SYG3;M9PDD4;D3DME9		3	3	1	3	1	3	19.8	19.203	167	0	4.964	39584000	2578900	37005000	0	165900000
Q9W0Q2	Cypl	3	3	2	2	2	2	21	19.525	176	0	5.7793	85639000	46668000	38972000	407630000	0
Q9VI82	CG1234	3	3	2	1	2	1	3.4	94.491	822	0	3.5034	90626000	50801000	39825000	50801000	0
Q9I7N3;Q9I7N2		3	3	2	1	2	1	11.3	44.315	398	0	4.8859	154800000	107430000	47378000	265360000	0
Q9VSA3	CG12262	3	3	2	1	2	1	8.8	45.871	419	0	5.2763	116900000	67527000	49372000	256730000	0
Q9VN42	Dip2	3	3	1	2	1	2	12.4	25.971	226	0	5.1895	99961000	50316000	49644000	0	222570000
Q9VJ86	bsf	3	3	1	2	1	2	3	157.26	1412	0	5.6102	72073000	19861000	52212000	19861000	0
Q9VVH5	UQCR-Q	3	3	1	3	1	3	24.7	10.093	89	0	3.5537	64694000	9130500	55564000	0	249110000
H9XVL6;H9XVL7;P19538	ci	3	3	2	1	2	1	7.2	61.819	572	0	4.7033	118540000	59471000	59070000	146900000	0
Q9VAW1;Q9VAW2	Moca-cyp	3	3	1	2	1	2	3	112.79	970	0	7.8137	95486000	36202000	59285000	0	46089000
Q9VFT4	rin	3	3	3	1	3	1	5.7	74.942	690	0	4.7268	121800000	60831000	60966000	531350000	0
Q9VNV3	Ddx1	3	3	3	1	3	1	4.5	80.869	727	0	2.9989	172600000	111540000	61062000	123150000	0
M9PCC1;O18640;M9PB67	Rack1	3	3	1	2	1	2	10.4	35.618	318	0	18.049	184790000	123040000	61751000	0	276850000
Q86BY9	rig	3	3	2	2	2	2	2.5	137.83	1235	0	4.8962	126250000	63760000	62491000	63760000	0
G7H829;Q9V3Z6	ck	3	3	2	2	2	2	1.7	250.31	2167	0	22.442	82530000	19406000	63124000	0	49073000
Q7K0Y1	CG5033	3	3	2	1	2	1	5.6	90.443	784	0	5.8016	189650000	126460000	63195000	126460000	0
Q8IPX7	Rrp40	3	3	3	2	3	2	14.7	25.026	232	0	15.828	120210000	54707000	65505000	409460000	362070000
P52654	TfIIA-L	3	3	2	1	2	1	14.8	39.268	366	0	5.2871	99590000	32516000	67074000	0	300710000
Q9VRQ2	mad2	3	3	1	2	1	2	14	23.405	207	0	6.0344	128250000	59582000	68666000	0	307850000
Q9V433;Q59E27;Q7YZ98	RecQ5	3	3	2	2	2	2	4.1	121.2	1058	0	5.0793	127530000	57630000	69901000	0	54342000
Q9V9R2	Cul2	3	3	2	2	2	2	4.8	87.372	753	0	5.4335	136760000	65501000	71254000	0	73617000
E1JJF4;Q9U969	sws	3	3	1	2	1	2	2.7	160.71	1425	0	3.7445	80515000	8658700	71856000	0	55862000
Q9W2G5	TAF1C-like	3	3	1	2	1	2	7.2	95.42	842	0	5.3644	146500000	73891000	72610000	0	56447000
Q24317	DNApol-alpha50	3	3	3	2	3	2	6.8	50.221	438	0	12.296	214110000	141300000	72808000	218600000	262880000
M9NFE1;M9NEP8;Q9VWH5		3	3	1	2	1	2	2.8	220.4	2019	0	15.172	115930000	41526000	74408000	0	57845000
Q9VDL2;Q86BR8	TFAM	3	3	2	2	2	2	15.6	29.963	257	0	7.0096	135810000	60269000	75541000	0	338680000
Q9VMM7	CG11030-RA	3	3	3	2	3	2	16.6	37.324	332	0	8.4492	136130000	60425000	75705000	78590000	208370000
Q0KIB3		3	3	2	2	2	2	9.1	47.946	405	0	12.869	261040000	185170000	75878000	839660000	0
M9PD43;Q9V412	CG16865	3	3	2	2	2	2	17.8	27.695	247	0	10.422	119920000	43016000	76900000	0	344770000
Q1LZ07;P29747	CrebA	3	3	2	1	2	1	9.3	56.341	516	0	4.8589	269840000	192500000	77344000	475510000	0
Q9VXK6	eIF5	3	3	3	2	3	2	6.2	51.699	464	0	9.6328	158540000	80667000	77874000	584390000	469370000
Q9VEQ2;Q9VEQ1	CG17556-RA	3	3	1	3	1	3	16.7	32.744	282	0	6.5329	92616000	13437000	79179000	0	354990000
Q9VTK9;M9PI17;Q8IQF8;M9PF61		3	3	1	3	1	3	5.4	35.922	316	0	4.2241	83694000	4217800	79476000	0	308460000
Q9VXL5		3	3	2	3	2	3	8.9	55.778	514	0	6.3379	129420000	49674000	79745000	153370000	172590000
Q9V535	tsu	3	3	2	2	2	2	15.8	19.01	165	0	7.9962	278420000	198270000	80152000	0	359350000
Q9U1H9	sbr	3	3	3	2	3	2	5.1	76.248	672	0	7.5322	116290000	35268000	81022000	102070000	132420000
A1Z992	AGBE	3	3	1	2	1	2	5.5	79.108	685	0	4.7279	115550000	33929000	81619000	0	182100000
Q7K4W1	CG6550	3	3	1	2	1	2	8.9	62.633	552	0	6.3976	104620000	20942000	83680000	0	152210000
Q9VCH4;A0A0B4K7Q6	mbc	3	3	2	2	2	2	2.1	226.46	1970	0	15.077	109230000	22873000	86358000	0	67136000
Q8SY77;M9NEX3;Q8IRR0		3	3	1	3	1	3	33.7	10.032	89	0	5.9816	106910000	20091000	86818000	0	389230000
Q9VQ39		3	3	3	2	3	2	9	35.668	321	0	9.974	162190000	75059000	87131000	577100000	469160000
Q0E976;B7YZH1	CG10151-RD	3	3	2	1	2	1	6.7	71.561	668	0	4.0937	221340000	130170000	91167000	130170000	0
P35220	alpha-Cat	3	3	1	2	1	2	4.7	102.44	917	0	5.9803	108770000	16649000	92121000	0	71616000
A0A0B4KI71;Q8IMF5;P23226	Map205	3	3	3	2	3	2	4.7	118.15	1109	0	4.308	153940000	59797000	94143000	342980000	396900000
Q7KUK4;M9PF86		3	3	1	3	1	3	16.9	34.423	302	0	11.189	136770000	42487000	94285000	0	171500000
Q9VSL4	GstO2	3	3	1	2	1	2	16.4	28.725	250	0	2.8955	118100000	19898000	98203000	0	440280000
Q9VIW7	CG9987	3	3	1	3	1	3	8.5	55.916	506	0	4.5668	122880000	24410000	98472000	0	179110000
Q9VH72	CG9471-RA	3	3	1	3	1	3	19.1	22.713	204	0	7.5155	144710000	45656000	99058000	0	444110000
M9PGS2;P20153	usp	3	3	2	2	2	2	5.1	55.244	508	0	6.883	170320000	71162000	99158000	175780000	0
B7YZX9;M9PD98;Q9VIM1		3	3	2	2	2	2	17.6	20.62	193	0	8.9071	153960000	51996000	101960000	0	457120000
Q9VXE0	SmG	3	3	2	2	2	2	38.2	8.538	76	0	20.48	200340000	98136000	102210000	581470000	0
P08155	Kr-h1	3	3	2	2	2	2	5.3	91.451	845	0	11.784	141250000	38252000	103000000	0	80074000
Q8SYW8;Q0E8Q6	BG:DS00797.6	3	3	1	2	1	2	9.5	63.021	555	0	4.3451	111550000	8223700	103330000	0	187950000
Q6NQY9		3	3	2	3	2	3	5.3	91.574	813	0	8.487	159780000	55538000	104240000	68447000	85963000
Q9VEF5		3	3	2	1	2	1	8.8	45.719	433	0	5.5145	261180000	156890000	104290000	387550000	0
Q9VWG2	CG14220-RA	3	3	2	2	2	2	7.3	38.32	327	0	4.9282	174000000	66835000	107160000	0	194920000
Q9VFF3	Rrp6	3	3	2	3	2	3	3.6	102.92	900	0	5.7605	171980000	64633000	107340000	0	83449000
E1JIJ5;P31409	Vha55	3	3	1	3	1	3	8	54.549	490	0	4.0138	158500000	50697000	107810000	0	196090000
Q9VGE2	Spt3	3	3	1	2	1	2	10.2	43.505	384	0	5.0494	140590000	32068000	108530000	0	261880000
A0A126GUN5;A0A0B4KFU8;Q6AWG9	CG5098	3	3	2	1	2	1	4.4	143.43	1324	0	10.891	192830000	84228000	108600000	0	84429000
Q9VYX1	e(y)2	3	3	1	2	1	2	50.5	11.474	101	0	13.048	125020000	16236000	108780000	0	487690000
B7Z0G1;Q02870	hay	3	3	1	2	1	2	4.8	90.347	798	0	23.924	153150000	44331000	108820000	44331000	0
E1JJN1;P35128	ben	3	3	2	2	2	2	27.8	17.236	151	0	3.2838	130750000	19423000	111330000	169650000	0
Q9VZQ3;Q7KV69;Q7KV70;M9PBL6;A8JNJ6	kst	3	3	1	2	1	2	0.8	471.63	4097	0	8.8005	141150000	29503000	111650000	0	86797000
A0A0B4LGC6;Q8MLS7;A0A0B4LG95;Q7K274	l(2)k09913	3	3	1	2	1	2	14.2	33.302	288	0	25.733	162400000	48389000	114020000	0	511170000
Q9VF26	spn-E	3	3	1	2	1	2	2.4	164.51	1434	0	4.3939	143680000	29042000	114630000	0	89118000
E1JH24;E1JH25;A1Z818		3	3	2	2	2	2	2.6	190.91	1691	0	7.6237	203780000	86577000	117200000	86577000	0
M9PG55;Q9VJ42;B7YZX6		3	3	2	3	2	3	2.8	150.42	1376	0	9.5154	169830000	47909000	121920000	0	94781000
Q9VQ35	mRpL48	3	3	2	3	2	3	24.9	20.88	181	0	7.0256	147940000	17293000	130640000	292190000	444580000
Q9U9Q4	eIF-3p40	3	3	3	2	3	2	9.8	38.407	338	0	5.3336	302090000	170280000	131810000	431280000	639000000
Q9W1I6	ytr	3	3	1	3	1	3	18.6	21.544	194	0	5.2434	146480000	11739000	134740000	0	604100000
Q0E9C5;A1Z8F4;A0A0B4KFC0	shn	3	3	1	3	1	3	1.9	271.86	2532	0	3.0128	191390000	55921000	135470000	0	105310000
A0A0B4K6X3;A1Z6E0	gus	3	3	2	2	2	2	12.9	31.712	279	0	12.388	270050000	134320000	135730000	857340000	0
Q9VS38	MED4	3	3	2	2	2	2	14	28.312	258	0	7.9511	207850000	71819000	136030000	627320000	0
Q9VJQ5	NC2beta	3	3	2	2	2	2	18	20.914	183	0	12.044	230880000	94057000	136830000	582330000	852680000
M9PGZ9;M9PGN9;P22810	oc	3	3	2	2	2	2	8.3	54.812	539	0	5.2079	208240000	70839000	137400000	0	276530000
Q7KN97;Q0E9E2	PCB	3	3	1	3	1	3	4	130.86	1181	0	3.9718	166070000	25896000	140170000	0	108970000
Q8STI6		3	3	2	1	2	1	13.5	32.695	281	0	29.028	177240000	36592000	140650000	319630000	0
Q9VEJ4		3	3	1	3	1	3	15.5	30.732	283	0	9.5488	167850000	25178000	142670000	0	639630000
Q9VAM5	Brd8	3	3	1	2	1	2	7.7	94.151	872	0	7.5955	286410000	143020000	143390000	0	217920000
A4V2B8;P08181	CkIIalpha	3	3	1	2	1	2	12.5	39.959	336	0	4.7277	169600000	25753000	143850000	0	644920000
Q9GU68	eIF-5A	3	3	2	3	2	3	17	17.591	159	0	7.3463	246910000	102910000	144010000	869310000	675170000
Q9VE18	Smu1	3	3	2	2	2	2	8.6	57.333	509	0	6.3445	272470000	128010000	144470000	316200000	0
Q9Y112	BcDNA.GH10614	3	3	3	2	3	2	11.1	36.312	316	0	11.427	245300000	100140000	145160000	561700000	963820000
M9PEX7;Q9VT05		3	3	2	3	2	3	9.2	36.342	327	0	6.5192	198060000	52710000	145350000	0	651660000
Q9VBY2	CG11920-RA	3	3	2	2	2	2	14.1	34.667	298	0	7.3107	243460000	97931000	145530000	904640000	603220000
Q4V3Z5		3	3	2	3	2	3	11.8	48.783	425	0	9.4269	237800000	91892000	145910000	233160000	259230000
Q9VZU8		3	3	2	3	2	3	7.8	48.598	424	0	5.5067	188650000	41090000	147560000	177090000	192810000
Q9V9S8	FeCh	3	3	1	3	1	3	14.1	43.597	384	0	4.1239	185820000	35176000	150640000	0	274000000
Q9VPH2	DNApol-alpha60	3	3	3	2	3	2	5.8	61.435	533	0	9.8383	313020000	158290000	154730000	375950000	348200000
Q8IPB1;Q9V3I1	dUTPase	3	3	3	2	3	2	22.4	18.485	174	0	8.4457	277270000	121940000	155330000	965730000	795780000
Q9VXW9;Q8IR40		3	3	2	2	2	2	4.5	114.25	984	0	6.4525	266320000	108750000	157570000	266510000	0
Q9VLQ1	wol	3	3	1	3	1	3	8	37.081	326	0	6.6879	203540000	45618000	157920000	0	708010000
Q9V431	Aac11	3	3	2	2	2	2	8.4	59.929	536	0	4.4111	290710000	131330000	159380000	392210000	0
P51406	bys	3	3	3	2	3	2	6.4	49.966	436	0	15.933	218920000	59376000	159550000	0	314100000
A0A0B4KHH6;Q9VAF4;A0A0B4LHU7	dgt1	3	3	3	3	3	3	13.9	49.433	425	0	7.4301	339590000	179850000	159740000	327960000	406860000
M9PD75;Q94920	porin	3	3	2	2	2	2	13.1	30.55	282	0	5.529	241700000	81874000	159830000	715160000	0
P20227	Tbp	3	3	1	3	1	3	9.6	38.451	353	0	4.39	164070000	4072300	160000000	0	396720000
Q9VPF9		3	3	2	3	2	3	13.9	41.316	373	0	11.619	189640000	28243000	161400000	330190000	640130000
Q9VUB7	ptip	3	3	2	2	2	2	1.1	262.47	2294	0	5.4614	243950000	82470000	161480000	0	153140000
O77434;M9PGI6	Sec22	3	3	2	3	2	3	16.1	24.646	211	0	9.4607	217850000	53781000	164070000	593540000	455340000
Q7YZH1	rno	3	3	1	2	1	2	1.4	347.62	3241	0	4.6544	220770000	55760000	165010000	0	128280000
A0A0B4LFL2;A1ZAX1	eIF3-S8	3	3	2	3	2	3	3.4	105.65	910	0	7.8392	258560000	92026000	166530000	170170000	153040000
M9PFH6;M9PFW1;Q59E29;Q86BI4;Q59E30;Q95RI5	fax	3	3	2	3	2	3	15.9	31.188	271	0	12.852	300380000	130900000	169480000	645850000	682320000
P45975	Su(var)3-9	4	3	2	3	2	2	6.8	71.903	635	0	9.4708	361360000	187520000	173840000	463200000	0
Q9VRV7	CG13298	3	3	3	2	3	2	28.1	14.194	121	0	6.7535	277750000	103210000	174540000	775800000	908280000
Q9VX12		3	3	3	2	3	2	10	39.459	359	0	5.0931	262270000	87125000	175150000	0	318570000
Q9VNF3		4	3	2	4	2	3	20.6	26.918	257	0	14.396	225590000	49544000	176050000	583940000	638100000
Q9W2D9	CG10306	3	3	2	2	2	2	18.5	25.665	222	0	5.7498	275540000	98206000	177330000	0	795050000
Q7K264		3	3	3	2	3	2	6.6	68.881	608	0	10.877	435400000	257990000	177410000	528220000	431760000
Q9I7K0;A0A0B4KG85	Jupiter	3	3	1	3	1	3	24	22.319	208	0	6.5505	235940000	57690000	178250000	0	799150000
Q9VZF9	Cpr64Ad	3	3	3	3	3	3	22.7	24.279	247	0	9.6081	271560000	91559000	180000000	845390000	761350000
P49906	Taf11	3	3	1	3	1	3	15.8	22.091	196	0	10.464	240740000	59012000	181730000	0	814750000
Q9VKN7	ial	3	3	2	3	2	3	7.9	38.3	329	0	6.6892	318530000	135510000	183020000	0	418280000
A0A0C4DHG5;P26686	B52	3	3	2	1	2	1	9.6	40.381	355	0	3.4545	388470000	200970000	187500000	496430000	0
Q9VZF1		3	3	2	3	2	3	7.6	58.402	524	0	6.8829	287960000	97347000	190610000	288750000	298430000
Q8I0S9;Q9V9T5		3	3	1	3	1	3	6.6	69.41	634	0	5.3667	199600000	5938500	193660000	0	352250000
M9PGG8		3	3	2	3	2	3	13.7	20.736	182	0	6.568	249450000	52652000	196800000	616360000	725870000
M9PHZ5;P42124	E(z)	3	3	1	3	1	3	6.8	87.493	765	0	7.5147	270850000	73711000	197130000	0	153250000
M9PD16;Q9NK54	chif	3	3	2	1	2	1	1.9	188.05	1695	0	14.193	320010000	122730000	197280000	0	153370000
Q9V3P3	REG	3	3	1	3	1	3	14.3	28.121	245	0	12.051	266650000	69064000	197580000	0	885840000
A0A0B4K683;X2JKU5;Q24186;Q9VFE4	RpS5b;RpS5a	3	3	2	3	2	3	10	20.131	180	0	8.5773	296280000	98451000	197830000	1204700000	542220000
Q9VRR4;Q8I935;M9PBR6;Q8I934;Q8I0D5	Vap-33B	3	3	2	3	2	3	12.8	25.776	234	0	9.8379	306490000	104790000	201700000	0	904280000
Q9W396	HP1b	3	3	2	3	2	3	12.5	25.974	240	0	5.7766	275830000	73918000	201910000	662730000	888180000
Q9V4E0	ND-49	3	3	1	3	1	3	6.2	52.92	468	0	9.4749	262200000	58016000	204180000	0	371380000
M9PJN0;Q8IR54;M9NGE4;M9NEG4;Q9VY43;M9PEK6;Q8IR55	mud	4	3	2	2	1	2	4.1	220.85	1912	0	20.894	375210000	163150000	212060000	0	164860000
Q9VRV4	D19B	3	3	3	1	3	1	5.2	87.895	774	0	10.606	414110000	198960000	215150000	198960000	0
B7YZR7;E1JGK5;Q9V895	Mapmodulin;Anp32a	3	3	1	3	1	3	17.6	29.176	261	0	7.0066	294050000	78798000	215250000	0	965030000
Q9VRP5	scny	3	3	3	1	3	1	4.5	114.09	1038	0	4.547	481460000	265130000	216330000	282360000	0
Q9VKK1	Ge-1	3	3	2	2	2	2	2.4	149.25	1354	0	5.9869	319360000	101040000	218320000	0	252960000
Q95RB1		3	3	3	3	3	3	10	47.167	418	0	12.683	399400000	178000000	221400000	401060000	441320000
Q9VN93	CG12163	3	3	2	3	2	3	8.1	68.96	614	0	4.6737	289930000	67632000	222300000	729290000	858090000
Q9VX34		3	3	1	2	1	2	5.7	92.844	826	0	12.496	254020000	23664000	230350000	0	179080000
Q95TS5	IntS9	3	3	2	3	2	3	6.6	73.271	654	0	24.836	338220000	102350000	235870000	351030000	330820000
Q7K0D3		3	3	3	2	3	2	11.7	32.108	281	0	6.9933	341950000	103590000	238350000	870140000	967490000
A0A0B4KFQ2;P16375;P16376	svp	3	3	3	3	3	3	5.6	59.244	554	0	7.0482	410320000	168450000	241870000	427370000	428660000
Q0E8F8;M9PI07;M9PC64;Q8IQE9;M9PF47	fd68A	3	3	3	3	3	3	7.7	80.02	740	0	5.7261	485680000	241510000	244170000	362830000	521230000
Q9VYQ9	Tango4	3	3	2	3	2	3	10.4	52.696	482	0	8.6495	270620000	22489000	248130000	0	451320000
Q9VXM4	MSBP	3	3	1	2	1	2	19.4	27.92	248	0	3.8448	270930000	10832000	260100000	0	1166100000
P08646	Ras85D	3	3	2	3	2	3	25.9	21.593	189	0	14.765	442940000	180250000	262690000	1765500000	884170000
Q9VQM4	gkt	3	3	2	3	2	3	6.9	64.193	580	0	11.088	695910000	430930000	264980000	2251200000	1682600000
A1Z9I5	tum	3	3	3	3	3	3	5.4	69.762	625	0	24.178	445570000	176250000	269320000	581450000	616500000
Q9VKZ0	GATAd	3	3	3	2	3	2	4	93.331	842	0	3.783	592870000	321870000	271000000	269110000	333520000
P23128	me31B	3	3	3	3	3	3	7.6	51.945	459	0	8.9693	530540000	249540000	281000000	635110000	1026400000
R9PY73;Q9VX88;M9PEY4;M9PHX3;M9PHE3		3	3	2	2	2	2	5	89.167	832	0	15.609	353840000	72023000	281820000	0	219090000
M9PB96;Q9VKQ3	CG6724	3	3	3	2	3	2	8.1	46.966	418	0	5.7524	493660000	204490000	289170000	471080000	560020000
Q9VHT2	tex	3	3	1	3	1	3	12.2	36.406	320	0	7.9107	314250000	20843000	293400000	0	1211000000
Q86BP7;Q9VZU3	pfk	3	3	3	2	3	2	6.2	57.01	512	0	5.7535	603060000	306250000	296810000	891050000	599190000
Q7KN94	wal	3	3	2	3	2	3	12.7	34.181	330	0	9.4685	414340000	110480000	303860000	1113600000	1213800000
E1JIH5;Q8MSX2	MED6	3	3	2	3	2	3	20.9	28.374	249	0	13.06	437070000	130120000	306950000	1265700000	1247000000
Q9V4S8	CSN7	3	3	1	3	1	3	12.9	31.067	278	0	11	363570000	47817000	315750000	0	1415600000
M9PC85;Q9V3V0	x16	3	3	3	2	3	2	15.6	27.711	257	0	8.5666	744250000	391470000	352790000	2688900000	2312100000
Q9VL26		3	3	2	3	2	3	14.8	21.383	183	0	11.773	507390000	153660000	353740000	1453100000	1475000000
Q9VI57	Dpck	3	3	1	3	1	3	13.1	27.109	236	0	6.8568	368440000	10018000	358430000	0	1606900000
Q9VKC1	RpL7-like	3	3	2	2	2	2	14.8	29.16	257	0	7.136	692960000	323960000	368990000	0	1654300000
Q9VM63	Gas41	3	3	3	2	3	2	15	26.015	227	0	12.425	916950000	532660000	384290000	3447100000	2928500000
A0A0B4LGZ3;P36872	tws	3	3	1	3	1	3	7.4	56.966	499	0	41.165	469060000	81109000	387950000	0	705640000
A1Z8D4;A1Z8D5;A1Z8D6	CG18004-RB;CG18004-RA	3	3	1	3	1	3	16.8	31.598	291	0	10.626	610820000	214850000	395970000	0	720240000
Q9W0D6	CG7879-RB	3	3	3	2	3	2	5.2	109.56	985	0	9.7715	773030000	374690000	398340000	335090000	349270000
Q9V455	Kap-alpha3	3	3	1	3	1	3	9.9	56.989	514	0	6.3827	1082000000	672100000	409920000	0	744440000
O77430	SkpA	3	3	2	3	2	3	17.9	18.597	162	0	11.489	798250000	387670000	410580000	3152400000	2074600000
Q9VBB3	IntS12	3	3	2	3	2	3	13.1	34.333	328	0	17.277	624390000	210230000	414160000	630640000	708840000
Q7K3D4		3	3	2	3	2	3	8.3	44.861	397	0	5.8185	542720000	123220000	419500000	634410000	621080000
Q9V3Z3	meso18E	3	3	3	2	3	2	7.4	61.381	553	0	9.8743	1121000000	609770000	511240000	1212600000	1020800000
Q9VFF0	UQCR-C1	3	3	1	3	1	3	7	51.874	470	0	12.456	586130000	73471000	512660000	0	983750000
A4V4A1;Q960Z0	Klp10A	3	3	3	3	3	3	4.2	88.671	805	0	14.224	817380000	298210000	519170000	302720000	507720000
P07664	Sry-delta	3	3	1	3	1	3	8.3	50.027	433	0	5.3766	825220000	283520000	541690000	0	985290000
Q9VEP0		3	3	1	3	1	3	11.2	37.455	322	0	5.338	919670000	342140000	577530000	0	1050500000
Q0KHS6;X2JKC1;Q0KHS7;Q9VXY7	Lsd-2	3	3	3	3	3	3	11.3	35.58	318	0	9.5141	1236700000	633360000	603380000	1206100000	1476600000
P20353	Galphai	5	3	4	4	2	2	17.2	40.595	355	0	11.516	1108500000	495740000	612780000	2535100000	2135500000
Q9VXQ6		3	3	2	3	2	3	4.6	87.702	762	0	10.382	889400000	250100000	639300000	341320000	405780000
M9NEU5;P25843	chic	3	3	3	3	3	3	44.4	13.723	126	0	8.3212	1170000000	390510000	779500000	3333800000	3571900000
D2NUK9;Q9U3Z7	hoip	3	3	3	3	3	3	25.2	13.883	127	0	10.332	1290800000	500190000	790590000	4111600000	3802000000
Q7K0K1		3	3	3	3	3	3	12	36.154	325	0	10.749	1389600000	577450000	812140000	1455100000	1448600000
A0A0B4KEH0;P29310	14-3-3zeta	5	3	4	5	2	3	25	28.227	248	0	22.398	1414200000	586930000	827240000	5132400000	3703000000
E2QD65;P39018	RpS19a	3	3	3	2	3	2	16	17.291	156	0	5.8342	1368000000	497810000	870140000	5123600000	3125800000
A0A0B4K652;P36958	RpII15	3	3	1	3	1	3	39.5	15.098	129	0	69.812	1175700000	177060000	998630000	0	4291300000
O44437	SmD3	3	3	2	3	2	3	17.2	15.582	151	0	7.8224	1697400000	354940000	1342500000	3784000000	5335200000
Q9VD66	fit	3	3	2	3	2	3	9.9	13.878	121	0	17.227	2525900000	1120400000	1405500000	7356000000	5557800000
A0A0B4KI24;Q27415	Nlp	3	3	3	3	3	3	23.7	16.996	152	0	24.933	3420800000	1302200000	2118700000	10831000000	10042000000
Q9W1B9	RpL12	3	3	3	3	3	3	26.1	17.673	165	0	40.691	3330000000	827300000	2502700000	7200600000	11068000000
E2QCP0;P84249;P02299	His3.3A;His3	3	3	2	3	2	3	19.9	15.328	136	0	8.6408	3170800000	479570000	2691200000	7881300000	8314800000
O97102	smt3	3	3	2	3	2	3	35.6	10.124	90	0	19.722	12773000000	5373100000	7399400000	8522500000	9537600000
X2JAF1;Q8MSS1	lva	2	2	1	1	1	1	1	315.9	2779	0	3.4357	17307000	15820000	1487100	15820000	0
Q8T051		2	2	1	1	1	1	3.3	73.261	639	0	2.8126	43271000	41767000	1504100	41767000	0
Q9VY54;Q9VY50	l(1)G0007	2	2	2	1	2	1	2.3	139.58	1222	0	11.778	26186000	24165000	2021400	24165000	0
Q9W4X9	mit(1)15	2	2	1	1	1	1	3.9	82.262	721	0	2.8225	8888400	6350200	2538200	0	1973200
Q9VDA0	Fancm	2	2	1	1	1	1	1.3	169.63	1489	0	5.5783	14777000	11411000	3365500	11411000	0
Q9VK18		2	2	2	1	2	1	6.8	49.873	455	0	2.8056	55281000	51868000	3412300	128120000	0
Q9W3D2;Q9W3D3	Crag	2	2	1	1	1	1	1.5	184	1644	0	6.0116	13256000	8682800	4572700	0	8317400
Q7PLE8;Q7PLE9	Rab21	2	2	1	1	1	1	11.6	21.273	189	0	5.026	7813000	3076800	4736300	26875000	0
B7Z129;M9PGJ9;B7Z130;B7Z131;B7Z132;X2JIR4;M9PJ95;O77086	C3G	2	2	1	1	1	1	1.3	154.65	1417	0	4.3997	27140000	22353000	4787600	22353000	0
Q8MR14;Q9VRY4	velo	2	2	1	1	1	1	4.4	78.969	711	0	3.2776	25054000	17797000	7256200	17797000	0
A0A0B4K7P1;Q9N6D8;Q8IMZ4	p53	2	2	1	1	1	1	6.3	38.185	334	0.001868	2.192	12756000	4149200	8607300	0	15656000
Q9VXW2	Prp5	2	2	2	1	2	1	1.6	136.28	1224	0	7.4333	71807000	62909000	8898200	253100000	0
Q9VEB4	mTerf5	2	2	1	1	1	1	4.5	64.829	560	0.0081443	1.8418	80883000	71025000	9858000	175440000	0
Q9VZU7	Usp5	2	2	1	1	1	1	3.3	92.091	827	0.0081585	1.8523	28458000	18174000	10285000	0	7995500
M9PCI6;Q9VQW7	ed	2	2	1	1	1	1	1.8	140.49	1281	0	9.6496	37965000	27304000	10661000	27304000	0
Q9VSE9;Q8WS79	ERR	2	2	2	1	2	1	6.4	53.245	484	0	36.322	110310000	99577000	10733000	245970000	0
Q8MYL1	Fancd2	2	2	2	1	2	1	2.2	167.46	1478	0	2.9398	64021000	51878000	12143000	51878000	0
Q9W1I7;A0A0B4LHC9		2	2	1	1	1	1	7.1	36.344	323	0.0012698	2.2874	46840000	34381000	12459000	34381000	0
Q9VJ87	ncm	2	2	2	1	2	1	2	151.63	1330	0	7.3665	34863000	21615000	13248000	21615000	0
Q94527	Rel	2	2	1	1	1	1	2.6	109.77	971	0	2.9225	73563000	60115000	13447000	0	10454000
Q9W3Q2	CG12155	2	2	2	1	2	1	3.4	61.038	555	0	6.1168	56393000	42710000	13682000	39186000	14161000
X2JA03;Q9VL59	CG4709	2	2	1	1	1	1	5.1	58.634	513	0	5.4077	37431000	21594000	15837000	53342000	0
O97064	Ccp84Ag	2	2	2	1	2	1	12.6	19.454	191	0	21.494	24180000	6816900	17363000	0	77843000
Q9VF87	Sra-1	2	2	2	1	2	1	1.8	149.26	1291	0	7.815	61435000	43846000	17589000	43846000	0
Q9VZU4	ND-30	2	2	1	1	1	1	9.1	29.971	265	0	8.3579	30576000	11973000	18603000	0	83404000
Q7PL83;Q7PL82;Q7PL81	Spf45	2	2	1	1	1	1	8.9	44.389	403	0.00065703	2.5286	76532000	56663000	19869000	139970000	0
Q7PLI0	p120ctn	2	2	1	2	1	2	2.6	86.822	781	0	7.1185	23790000	3602300	20187000	0	36719000
Q95TZ0;Q9W2G2		2	2	2	1	2	1	6.8	50.818	444	0	3.7231	88713000	67999000	20714000	167970000	0
E1JGX2;P32865	Gprk1	2	2	1	1	1	1	2.7	80.566	700	0	3.4379	58364000	37418000	20946000	92430000	0
X2J6S0;P50535	msl-1	2	2	1	1	1	1	3.3	117.5	1039	0	3.693	69471000	48307000	21164000	0	94883000
Q9W0N4;M9PDR6	CG13895-RA	2	2	1	1	1	1	5.4	58.201	499	0.00065876	2.5525	60842000	39070000	21772000	96511000	0
X2JAX3;P52486	Ubc4;UbcD4	2	2	2	1	2	1	11.1	22.51	199	0	4.5096	154170000	132230000	21944000	1155000000	0
Q9N6D7;A0A0B4KG96	hrg	2	2	1	1	1	1	3.9	74.529	659	0	4.4836	58798000	36602000	22197000	0	40374000
Q9VS46	CG8605	2	2	1	1	1	1	3.2	83.534	724	0	4.2534	41942000	19461000	22481000	0	40891000
Q7KVP9	Xpd	2	2	1	2	1	2	4.6	88.01	769	0	3.7238	87336000	62490000	24846000	0	45193000
A0A0B4LFF9;A0A0B4LF47;A0A0B4LFE6;A1Z9W4;E1JH68	Inr-a	2	2	1	1	1	1	1.7	200.9	1839	0.0036765	2.1069	69218000	44034000	25185000	0	19579000
Q9VL68	CG4598	2	2	2	1	2	1	8.2	30.994	281	0	3.5888	40168000	13893000	26275000	121350000	0
P40797	pnut	2	2	1	1	1	1	3.5	60.143	539	0.0006502	2.4588	59030000	32635000	26395000	80614000	0
Q9VS37	Cdc27	2	2	1	1	1	1	2.6	101.28	900	0	3.0885	41674000	14176000	27498000	0	50017000
M9MS41;Q24142	Hr78	2	2	2	1	2	1	3.3	65.392	601	0	4.275	85061000	56535000	28525000	0	51885000
Q9VVR1	not	2	2	1	1	1	1	4.2	56.441	496	0.0042631	2.0825	93190000	64663000	28527000	159730000	0
Q95RU8;M9PGH7	G9a	2	2	1	1	1	1	1	181.24	1637	0	2.6924	68011000	38838000	29173000	38838000	0
Q53ZT0;Q24133	DnaJ-1	2	2	1	1	1	1	6.9	37.028	334	0	4.3309	45220000	14746000	30474000	128800000	0
Q9VPY4	CG4887-RA	2	2	1	1	1	1	4.1	114.12	1004	0	5.365	74946000	43277000	31670000	0	24620000
A0A0C4DHE6;Q9VFS5	flfl	2	2	1	1	1	1	2.1	109.29	980	0	3.4935	48438000	16335000	32103000	0	58393000
Q9VHJ7	CG11964	2	2	2	1	2	1	2.8	66.083	581	0	3.0021	37274000	4839700	32434000	0	58995000
M9MSL0;Q9VU16	CG42588	2	2	1	1	1	1	1	298.11	2705	0.0012747	2.3179	89849000	57369000	32480000	0	25250000
Q9VT32	Prps	2	2	1	1	1	1	8.6	38.279	350	0	4.2382	49301000	15751000	33550000	137580000	0
Q9VYJ5	CG12717-RA	2	2	2	1	2	1	4	76.011	681	0	4.5933	142570000	108060000	34505000	266930000	0
A0A126BEE6;Q9I7K6	CG8223	2	2	2	1	2	1	7.3	51.89	492	0	26.042	76883000	41914000	34969000	189930000	0
E1JHA4;P48809	Hrb27C	2	2	2	1	2	1	8.6	44.769	421	0.0012812	2.3443	213540000	178560000	34986000	1284000000	0
Q8SXG7	Secp43	2	2	1	1	1	1	6	37.402	336	0.0076471	1.8966	52130000	16717000	35413000	146020000	0
A0A0B4LGM2;Q8MLN2		2	2	1	1	1	1	9.3	28.217	247	0	2.897	70580000	34955000	35625000	0	159720000
A0A0B4LEV8;A1Z7A8	coil	2	2	2	1	2	1	4.1	70.458	633	0	12.796	74621000	38171000	36450000	71231000	0
Q9VGP7	mRpL40	2	2	1	1	1	1	11.2	22.555	196	0	8.221	72974000	36520000	36454000	0	163430000
Q9VKU7	Grip75	2	2	2	2	2	2	3.1	74.979	650	0	4.8038	62098000	25544000	36554000	0	82144000
A0A0B4K7Z5;Q7KLV9	Rpn6	2	2	2	2	2	2	6.2	47.263	422	0	3.3525	67816000	30421000	37394000	182650000	139610000
Q9VNA5	Prosbeta7	2	2	2	1	2	1	7.8	29.986	268	0	17.065	105590000	68186000	37408000	595590000	0
M9PFU7;Q9GYU7	MED10	2	2	1	1	1	1	24.1	15.657	133	0	4.9007	115210000	77624000	37585000	678030000	0
Q9VNH5	CG2091	2	2	2	1	2	1	5.9	42.997	374	0	7.8304	87229000	49278000	37952000	121720000	0
O97062	Ccp84Ae	2	2	2	1	2	1	16.8	21.34	208	0	3.8167	65864000	27568000	38296000	240800000	0
A0A126GUQ3;Q9VNA8	hd	2	2	2	1	2	1	4	63.437	568	0.0006566	2.5261	72979000	34221000	38758000	84532000	0
Q9VRV5	D19A	2	2	1	1	1	1	2.4	96.195	845	0	14.217	142490000	102770000	39719000	0	30878000
Q9VUX9	Taspase1	2	2	1	2	1	2	5.2	38.742	365	0	4.8149	57771000	17100000	40671000	0	182340000
Q9XZ15	Osi6	2	2	1	2	1	2	10.3	32.09	312	0	3.7633	49564000	8725000	40839000	0	183090000
P40796	La	2	2	2	1	2	1	7.9	44.884	390	0	4.0542	143830000	102170000	41666000	368650000	0
Q9W254	qkr58E-2	2	2	1	1	1	1	7.7	44.144	416	0	6.7354	159320000	117630000	41689000	0	75829000
Q9VUL6	CG12316	2	2	1	1	1	1	2.3	135.19	1188	0	4.5709	54959000	12114000	42844000	12114000	0
Q9Y0Y2	AdSS	2	2	1	2	1	2	7.8	48.9	447	0	3.402	65634000	19672000	45962000	0	129410000
Q9VEC2	CG12321-RA	2	2	1	2	1	2	5.7	27.803	247	0	11.492	51260000	5080300	46180000	0	207040000
A8Y527;A8Y525;Q7PL95	scro	2	2	1	2	1	2	6.8	33.189	307	0	3.7733	64455000	17040000	47414000	0	212570000
O76857	BCL7-like	2	2	1	2	1	2	13.6	16.648	154	0.0036742	2.1051	50869000	3341400	47528000	0	213080000
A1Z7J7;A1Z7J6;A0A0B4LEY1;A0A0B4LEZ1	Sec31	2	2	1	2	1	2	2.5	136.01	1240	0	4.3474	60050000	9703100	50347000	0	68903000
X2JGA6;Q9VRB3	Cyp6v1	2	2	1	1	1	1	5.2	60.762	520	0	5.0984	90569000	40045000	50524000	98919000	0
Q9VPT8	Clp	2	2	1	2	1	2	10.8	33.5	296	0	5.287	58795000	8201000	50594000	0	226830000
M9PGP7;Q9W4E8		2	2	2	1	2	1	2.5	139.57	1280	0	4.9224	122510000	71547000	50958000	71547000	0
A1Z803	CG1665-RA	2	2	1	2	1	2	7.9	38.163	340	0	4.405	75573000	21677000	53896000	0	98033000
Q9XYW6	CHIP	2	2	2	1	2	1	7.3	33.864	289	0	4.1355	99573000	45046000	54527000	393470000	0
Q9VPH8	Rbbp5	2	2	2	1	2	1	3.9	54.406	489	0	12.022	385920000	330470000	55452000	816310000	0
Q9VPX5	Vps29	2	2	1	2	1	2	11.5	20.473	182	0	6.2541	71921000	15692000	56229000	0	252090000
Q9VSM6;Q9VSM7	S-Lap1;S-Lap2	2	2	1	2	1	2	6.3	61.514	555	0	4.6486	81959000	25273000	56686000	0	103110000
Q5LK12;L7EFC0;Q5LK13;L7EEU0;O61305;L7EGI4	Dbp80	2	2	2	2	2	2	7.5	31.017	279	0	3.8713	178240000	121400000	56842000	280590000	210890000
Q7JYQ4	CG9945	2	2	2	1	2	1	4.3	58.59	511	0	15.956	129740000	71922000	57822000	177660000	0
Q9W2A1;Q95RQ4	Snp	2	2	2	2	2	2	11.7	25.723	223	0	6.633	73875000	15896000	57979000	115800000	216440000
Q9W020	CG9004	2	2	2	1	2	1	3	99.114	854	0	5.3394	138110000	79357000	58751000	79357000	0
P49028	mago	2	2	2	2	2	2	15	17.311	147	0	4.8293	121630000	62259000	59369000	0	266170000
Q500X4;A1Z9G3	S-Lap7;S-Lap5	2	2	2	1	2	1	4.4	57.437	527	0	3.1109	133620000	73802000	59823000	178200000	0
Q9VVR2	bora	2	2	2	2	2	2	5.6	59.141	539	0	20.649	101820000	41382000	60439000	103360000	108800000
Q9VSS2	Srp68	2	2	1	2	1	2	3.1	69.008	604	0.00065833	2.5522	101100000	40561000	60540000	0	110120000
Q7JW03	UbcE2H	2	2	1	2	1	2	13.7	20.889	183	0	6.1441	77446000	16133000	61313000	0	274890000
M9MRS7;Q23978	Myo31DF	2	2	1	1	1	1	2.1	117.09	1011	0.0077289	1.9467	69874000	8053100	61821000	8053100	0
M9PDF9;I0B8L2;Q9V3D5	Dyrk2;smi35A	2	2	2	1	2	1	2.7	82.398	746	0.0012829	2.3652	136960000	74930000	62027000	116380000	0
Q9VNI9	Sec20	2	2	1	2	1	2	13.2	25.695	227	0	10.941	89079000	27034000	62045000	0	278170000
M9NH51;M9NDZ4;M9NF89;Q24562;Q9W1T4	U2af50;LS2	2	2	1	2	1	2	6.1	39.456	360	0	4.3761	94971000	32597000	62375000	0	113450000
Q9VEB6	CG7183	2	2	1	2	1	2	2.8	65.859	568	0	9.7076	74655000	10461000	64194000	21409000	0
M9ND86;P43248	spel1	2	2	1	2	1	2	2.9	103.31	917	0	3.7443	73910000	9701600	64208000	0	49916000
Q9VGM2;Q8INK2;Q8INK3	fabp	2	2	1	2	1	2	20	14.502	130	0	5.0186	86416000	21795000	64621000	0	289720000
Q9VNP8	Ssl1	2	2	1	2	1	2	10.3	48.619	438	0.0075846	1.8628	110180000	44810000	65367000	0	118900000
Q9VVZ4	CG14095	2	2	2	2	2	2	27.8	15.946	162	0	8.2345	95214000	29560000	65655000	258030000	294520000
Q9W4X7	eIF3-S4-1	2	2	1	2	1	2	11.9	29.946	269	0	7.1507	67276000	1573300	65703000	0	294570000
P17210	Khc	2	2	2	1	2	1	3.4	110.4	975	0	3.8006	102140000	35546000	66589000	35546000	0
Q9VKV4	Nse4	2	2	1	2	1	2	11	33.101	290	0	4.0422	82527000	15007000	67520000	0	302710000
Q9VPY0	IntS14	2	2	2	1	2	1	3.4	65.049	587	0	5.0065	199550000	131930000	67621000	325880000	0
Q8IPT1;Q8IPT0		2	2	2	1	2	1	11.7	23.728	214	0	2.8099	114650000	47021000	67628000	410720000	0
Q29QQ9	Rrp42	2	2	1	2	1	2	9.1	32.387	296	0	8.0406	84279000	15716000	68563000	0	307390000
Q9W3Y3	CG3226	2	2	1	2	1	2	13.5	25.783	230	0	4.3091	80199000	11532000	68667000	0	307860000
Q9VCY2	Dph5	2	2	1	1	1	1	7.9	33.47	291	0.0036652	2.0995	78488000	9690300	68798000	0	308440000
Q9VXI3;Q95TL8		2	2	2	1	2	1	7.7	43.348	375	0	3.8511	109450000	40636000	68814000	100380000	0
Q9VNP4	CG12768-RA	2	2	1	2	1	2	5.4	47.708	429	0	3.1778	103800000	33796000	70001000	0	127330000
Q9VHX4	CG2767	2	2	1	2	1	2	7	36.862	329	0	3.0117	118980000	48184000	70793000	0	317390000
Q9VC08	Mink	2	2	1	1	1	1	4.4	84.471	754	0	2.9672	132390000	61418000	70976000	61418000	0
E2QC83;Q7KNF2	Pabp2	2	2	1	2	1	2	11.2	24.978	224	0	7.208	115090000	44037000	71051000	0	318540000
Q9VM17	CG5181	2	2	2	1	2	1	18.6	20.954	204	0	4.6291	153130000	81215000	71919000	709400000	0
Q9V436	Rpn12	2	2	2	2	2	2	8	30.225	264	0	5.0787	103900000	31536000	72365000	283930000	315970000
Q9VTU0	CG5645	2	2	2	1	2	1	2.7	98.72	855	0	4.1454	165670000	92760000	72909000	92760000	0
M9PIG8;P55035	Rpn10	2	2	1	2	1	2	7.1	42.618	396	0	7.7083	131150000	56560000	74594000	338120000	0
X2J5E8;Q9VL78	FKBP59	2	2	2	1	2	1	6.2	48.795	439	0	7.1286	200400000	125190000	75208000	309240000	0
O76521	Kap-alpha1	2	2	2	2	2	2	5.3	60.009	543	0	8.8245	133730000	56782000	76943000	0	139950000
X2J4W8;Q9V447	Kr-h2	2	2	1	2	1	2	6.2	31.215	276	0	5.0142	92857000	14442000	78416000	0	351560000
Q9V3Q4	Jafrac2	2	2	2	2	2	2	9.1	26.743	242	0	9.1929	124690000	44518000	80171000	391370000	356920000
A4V3J6;A4V3J5;P07909	Hrb98DE	4	2	3	4	1	2	11.9	38.55	361	0	3.1459	89892000	9336600	80555000	0	361150000
A0A0B4KGE6;A0A0B4KFH4;P26270	Rpn8	2	2	1	2	1	2	8.6	38.089	338	0	4.1289	95731000	15145000	80586000	0	146580000
Q9VKJ4	Csl4	2	2	1	2	1	2	9.8	22.711	204	0	5.9773	98987000	18238000	80749000	0	362020000
Q9VCY3	CSN6	2	2	1	1	1	1	6.5	38.305	341	0	2.7464	111530000	29682000	81845000	73319000	0
Q4V5H1	CG17266	2	2	2	2	2	2	12.6	20.182	183	0	9.4884	137010000	55096000	81914000	468320000	380180000
A1Z9S8	CG12863	2	2	2	2	2	2	5	51.083	437	0	5.0009	142240000	59580000	82660000	145740000	151790000
Q9VBA2	SIP2-RE	2	2	2	1	2	1	5.7	47.215	405	0	7.5901	174570000	91776000	82798000	226700000	0
Q9W278	MED16	2	2	2	1	2	1	4.4	89.978	818	0	3.395	135970000	52377000	83596000	52377000	0
Q9VF14	CG3303-RA	2	2	2	2	2	2	8.4	37.117	322	0	14.536	114990000	30048000	84946000	0	380840000
Q8MRW1	Tim23	2	2	2	2	2	2	14.1	22.138	206	0	8.8201	120770000	35737000	85031000	307320000	386060000
Q1LZ24	CG1603	2	2	1	1	1	1	3.6	68.326	586	0.0076516	1.8991	148470000	60692000	87779000	60692000	0
I0DHK3;P12881	Prosalpha6	2	2	2	2	2	2	9.3	31.058	279	0	7.5259	149070000	60306000	88760000	542530000	382170000
Q8IQ85;Q9VS45	RhoGEF4	2	2	1	1	1	1	4.2	68.255	600	0	3.1471	106790000	18029000	88762000	0	161450000
E2QD63;Q86DS1;C4NYP8	HIP-R;HIP	2	2	2	2	2	2	7.2	41.036	377	0	3.9869	140420000	51604000	88815000	126850000	162170000
P00408	mt:CoII	2	2	1	2	1	2	7.5	26.19	228	0	4.0036	123380000	33422000	89960000	0	403320000
A1Z6E8	CG10395	2	2	1	2	1	2	13.9	32.216	281	0	2.682	109470000	17483000	91990000	0	412420000
Q9VHN4	CG8043	2	2	1	2	1	2	11.5	39.488	348	0	4.4004	104000000	11515000	92485000	0	292010000
A0A0B4KHJ5;Q9VFC8	GlyS	2	2	1	2	1	2	5.4	79.233	689	0	7.6811	122490000	29746000	92742000	0	241370000
M9PFT2;Q9VPB1	CG3634	2	2	1	2	1	2	4.1	60.193	537	0	3.132	122900000	28681000	94218000	0	171370000
M9PFB5;Q94899	alien	2	2	1	2	1	2	5.9	51.526	444	0	4.6979	116890000	22469000	94426000	0	171750000
M9PH39;Q9W321;M9MS40	nej	2	2	1	2	1	2	0.7	339.68	3266	0	9.1873	141770000	45721000	96053000	0	74673000
Q9V3H2	Rpn11	2	2	2	2	2	2	8.8	34.4	308	0	9.8422	153350000	56766000	96587000	469410000	459460000
Q9VUN7	CG7275	2	2	1	2	1	2	4.9	51.45	446	0.0012928	2.4252	192910000	96130000	96784000	237460000	0
E1JGZ9;Q9XZJ4	Prosalpha1	2	2	2	2	2	2	10.2	27.162	244	0	4.5849	142510000	44694000	97817000	397370000	431560000
Q9VHL0	hng2	2	2	1	2	1	2	10.2	29.272	254	0	22.386	149740000	51633000	98107000	0	439840000
A0A0B4LFJ4;Q9V7H4	CG8370	2	2	2	1	2	1	1.5	173.32	1567	0	15.644	218310000	119840000	98461000	119840000	0
Q9VTN7	CG10907	2	2	2	1	2	1	4.8	56.609	502	0	4.3597	142720000	43714000	99009000	117790000	190520000
E1JIV0;Q9VCF0	CG5902	2	2	2	1	2	1	6.6	28.178	243	0.0012516	2.2258	174590000	74592000	99998000	651550000	0
A0A0B4KF79;Q9VN63		2	2	1	2	1	2	15.3	19.996	196	0	3.984	154060000	53885000	100180000	0	182210000
Q9XZT1	MED18	2	2	1	2	1	2	11.5	24.673	217	0	14.035	128800000	27995000	100800000	0	451940000
Q59E33	scaf6	2	2	2	1	2	1	2.3	107.57	960	0	5.3428	223410000	121820000	101580000	0	126870000
Q7JVH6	CG9436	2	2	1	2	1	2	8.4	35.418	311	0	5.5437	134120000	30358000	103770000	0	465220000
Q9VUZ2;Q86BP6	elg1	2	2	1	1	1	1	1.8	123.58	1106	0	5.5944	212620000	107150000	105470000	0	81991000
X2JAA8;Q9W517	wapl	2	2	1	1	1	1	1.8	185.15	1741	0.0012937	2.4324	163730000	57260000	106470000	57260000	0
D0Z768;A0A126GUM8;A0A0B4K6T1;A0A0B4K7U5;E1JH02;A0A0B4KFC5;Q86S05	lig-RA;lig	2	2	1	2	1	2	2.5	107.81	1079	0	4.2756	141190000	33038000	108150000	0	484870000
Q9VB47	bigmax	2	2	1	2	1	2	9.1	28.96	254	0	8.226	143480000	34167000	109310000	0	490080000
Q9VYA9	tth	2	2	1	2	1	2	7.5	45.022	428	0	7.3142	146870000	37554000	109320000	0	198840000
Q9VD81	RpI12	2	2	2	2	2	2	16.7	13.63	120	0	6.0281	257730000	147600000	110130000	1205400000	0
M9PGN1;Q960X4;M9PH08	Tip60	2	2	1	2	1	2	6.3	61.234	541	0	4.7909	186260000	75386000	110880000	0	201670000
A0A0B4LHV8;Q9VC57	atl	2	2	1	2	1	2	5	60.911	541	0	4.5512	156620000	43877000	112740000	0	205070000
Q9W402	ND-B16.6	2	2	2	2	2	2	17.5	17.747	154	0	5.3313	148850000	34950000	113900000	300910000	515020000
Q9VD58	Idh3b	2	2	2	1	2	1	7.6	40.381	370	0	3.8571	146620000	32217000	114400000	0	208080000
Q9VB23	wdb	2	2	1	2	1	2	4	59.726	524	0	17.989	184910000	69501000	115410000	0	209920000
Q9VDK7	Srp72	2	2	2	2	2	2	3.8	72.85	650	0	20.913	175480000	59737000	115740000	156140000	211820000
Q9V3V7	Spc25	2	2	1	2	1	2	9	25.742	222	0	7.2581	182450000	64128000	118320000	0	530490000
P83949	Ubx	2	2	2	2	2	2	9.3	40.04	389	0	13.266	302850000	183310000	119540000	636750000	337390000
Q8T4E1	CG4406	2	2	1	2	1	2	5.1	40.368	355	0	3.6066	171680000	50669000	121010000	0	220110000
A0A0B4JD48;Q95029	Cp1	2	2	2	1	2	1	4.8	27.041	249	0	8.2438	189360000	68144000	121220000	0	543460000
Q9VDN4;Q29R02		2	2	2	1	2	1	6.1	60.441	556	0	3.5018	234020000	112070000	121950000	276820000	0
Q9VGZ2	Rrp46	2	2	1	2	1	2	10.7	25.738	233	0	28.82	157370000	31333000	126040000	340110000	498640000
Q9VJJ8;Q9VJJ9;M9PD19;B7YZW3	CG4668;CG42389-RF	2	2	2	1	2	1	1.9	153.29	1413	0	12.124	274920000	148860000	126060000	148860000	0
Q9VZF5	pav	2	2	1	2	1	2	3.5	100.67	887	0	3.7352	184440000	58131000	126310000	0	98197000
Q9Y149	MED15	2	2	1	2	1	2	3.5	80.525	749	0.0012666	2.2777	225160000	97768000	127390000	0	138560000
Q7YU88;X2JIP7;X2JAP1;Q9W3X2;G2J613	CG14442-RA	2	2	2	1	2	1	4.8	105.55	952	0	3.9245	237430000	107670000	129760000	129090000	0
A8JUV0	sno	2	2	1	2	1	2	1.1	180.37	1653	0	4.2821	159140000	28784000	130360000	0	101340000
A0A0B4JCZ3	pre-mod(mdg4)-W	2	2	2	1	2	1	21.6	12.177	102	0	2.9613	246200000	115690000	130510000	285790000	0
X2JE34;Q8IR13;Q9VXF8;Q7KUX7;X2JC79	Rbp2	2	2	2	1	2	1	7.6	34.23	317	0	8.812	274460000	143010000	131460000	1164400000	0
Q95T98	CG9798	2	2	2	2	2	2	9	41.165	354	0	5.4722	196590000	64491000	132100000	521380000	634200000
Q9VSE1;B7Z0D7		2	2	2	1	2	1	2	161.6	1417	0	14.596	190030000	57318000	132710000	57318000	0
M9PDH8;O46341	a6	2	2	1	2	1	2	6.1	44.076	409	0	4.1851	220340000	87513000	132820000	0	241590000
A1Z934	CG8778	2	2	1	2	1	2	8.7	31.909	299	0	5.9668	158500000	25362000	133140000	0	596900000
M9PBX0;P42003	Mad	2	2	2	2	2	2	2.7	57.889	525	0	3.9239	262720000	129540000	133180000	285270000	294140000
Q9VL96	CG4364	2	2	2	2	2	2	3.5	73.862	627	0	17.853	232000000	91780000	140220000	218810000	132720000
Q9W1H5	DCP1	2	2	1	2	1	2	7.3	41.359	372	0	2.8774	218710000	77825000	140890000	0	256270000
Q9V9J3;A1Z6I9	Src42A	2	2	1	2	1	2	4.3	59.069	517	0	3.826	192830000	49777000	143060000	0	260210000
M9NEW1;P54357	Mlc-c	2	2	1	2	1	2	19	17.497	153	0	11.929	211280000	66958000	144330000	0	647060000
Q9V444	Chrac-14	2	2	1	2	1	2	18.8	13.843	128	0	12.068	194020000	47997000	146030000	0	654690000
M9PC25;Q9VPT4	Saf6	2	2	1	2	1	2	3.8	78.965	714	0	6.0056	208500000	57616000	150890000	0	117300000
Q9VUA0	CG8833	2	2	1	1	1	1	2.3	107.9	952	0.0072639	2.0439	181360000	25598000	155760000	0	121090000
Q9W4W7	EG:100G10.6	2	2	2	2	2	2	5.2	49.227	446	0	5.0377	501650000	340260000	161390000	779580000	526720000
M9PGG4;P18824	arm	2	2	2	1	2	1	3	91.152	843	0	15.705	202590000	40593000	162000000	0	125940000
Q9VJI6;X2JED0;A8DZ09;M9PG25;M9PBC6		2	2	1	2	1	2	7.6	38.403	357	0	5.3854	231120000	68018000	163100000	0	296670000
Q9VYV3	prtp	2	2	2	2	2	2	6.2	46.65	416	0	3.9858	323820000	157970000	165850000	390240000	301630000
P25167	RpIII128	2	2	1	2	1	2	2.9	128.51	1137	0	4.5225	251940000	84443000	167490000	0	130210000
A0A0B4K6M7;Q9VHA0	Scm	2	2	1	2	1	2	2.9	93.55	877	0	5.8708	196180000	28443000	167740000	0	130400000
Q9VU15	Sf3a2	2	2	1	2	1	2	9.1	30.271	264	0	11.096	215980000	46687000	169290000	0	758980000
G7H806;Q95RI7	CG17454-RA	2	2	2	1	2	1	10.4	26.635	230	0	14.688	316570000	145260000	171310000	1268800000	0
C8VV95;P11420	da	2	2	2	1	2	1	3.1	73.864	710	0	4.6178	262690000	91003000	171690000	0	206990000
Q9VZ22;C6SV09	Lint-1	2	2	2	1	2	1	4.3	67.899	602	0	28.06	258990000	85412000	173580000	0	206150000
Q9VCK0	eIF-3p66	2	2	1	2	1	2	4.8	63.797	560	0	4.244	225170000	48627000	176550000	0	321120000
P45889	Arp1	2	2	1	2	1	2	8	42.719	376	0	5.334	216950000	34196000	182760000	0	332420000
Q9GYV9	MED7	2	2	2	1	2	1	9.1	25.707	220	0	3.1039	279230000	95775000	183460000	0	822490000
Q9V3Z4	Rpn5	2	2	2	2	2	2	5.4	57.747	502	0	18.341	363500000	176380000	187110000	432830000	343210000
Q9VQ27	CG14352	2	2	1	1	1	1	5.6	28.993	251	0.00065232	2.4798	197720000	9371200	188350000	0	844450000
Q8IQV5	CG6918	2	2	1	2	1	2	5.1	83.51	772	0	3.9727	228040000	37462000	190580000	0	144150000
Q9XZ21	snama	2	2	1	2	1	2	3.1	139.04	1231	0	5.634	305040000	113710000	191330000	0	148740000
A1Z9E3	EfTuM	2	2	2	1	2	1	6.7	53.992	489	0	7.1843	460580000	268900000	191680000	436900000	575970000
Q9W5E2	EG:115C2.8	2	2	2	1	2	1	7.4	43.939	408	0	2.9987	388130000	193570000	194550000	478160000	0
Q9VDS6	Surf6	2	2	1	2	1	2	4.9	38.134	324	0.00065617	2.5235	202890000	6847300	196040000	0	356590000
Q9VCU6	HP1c	2	2	2	1	2	1	12.2	26.708	237	0	17.36	233720000	33663000	200060000	0	896920000
Q9VR89	l(1)G0004	2	2	2	2	2	2	11.2	26.676	240	0	15.882	281700000	80992000	200710000	681450000	925830000
Q960J7	CG14965	2	2	2	2	2	2	8.1	63.838	557	0.0012945	2.433	310910000	108730000	202180000	266520000	369800000
Q8IPA8;Q8IPA7		2	2	2	1	2	1	10.5	32.415	305	0	4.9143	302780000	98267000	204510000	371420000	0
Q9VUB3	CG17359	2	2	2	2	2	2	8.6	39.25	339	0	21.415	380660000	165920000	214740000	400550000	399900000
Q9VDE3;A0A0B4KHK1	slmb	2	2	1	2	1	2	4.1	58.952	510	0	4.9936	282490000	65454000	217030000	0	394760000
Q7K4B2	l(2)k09848	2	2	2	2	2	2	5.7	46.674	419	0	4.972	435080000	215420000	219660000	532180000	399480000
Q9VZY0	Non2	2	2	2	1	2	1	11.9	27.493	244	0	10.226	768490000	546690000	221810000	2161400000	3323100000
Q7KND8	Mad1	2	2	1	2	1	2	3.6	85.017	730	0	19.06	359150000	136220000	222930000	194450000	0
P48148	Rho1	2	2	2	2	2	2	6.2	21.723	192	0	13.701	434360000	209850000	224510000	1465200000	1374400000
P53501	Act57B	14	2	13	12	1	2	39.1	41.834	376	0	19.151	400050000	173020000	227030000	784650000	0
M9PBH6;Q9W0K4	bab2	2	2	2	2	2	2	2.5	114.59	1066	0	7.3683	366500000	139400000	227100000	124490000	191470000
Q9W0P3	MED30	2	2	2	1	2	1	6.6	35.301	318	0	3.7672	456620000	227680000	228940000	1988700000	0
Q9VLA6	brwl	2	2	1	2	1	2	6.2	48.094	435	0	3.6766	245940000	13890000	232050000	0	515450000
M9PB45;Q9VMM4		2	2	2	2	2	2	11.1	36.059	315	0	10.796	291100000	53380000	237720000	491930000	1040100000
Q7K332	CG3364	2	2	2	2	2	2	7.1	27.611	239	0	3.4765	422450000	184580000	237870000	883590000	682800000
Q7KMP8	Rpn9	2	2	2	2	2	2	7.6	43.766	382	0	6.6341	328440000	84135000	244300000	360110000	625400000
Q7KSE0;Q9VEC4		2	2	2	2	2	2	5.6	50.22	447	0	17.68	394750000	148850000	245900000	426870000	460140000
Q0E8E8	Mpcp	2	2	1	2	1	2	5.6	38.85	356	0	3.1134	312720000	45358000	267360000	0	1198700000
Q9VCN9	wda	2	2	1	2	1	2	3.2	83.727	743	0	3.8776	364480000	85479000	279000000	0	216900000
Q9V9X0;Q9VAG2	nyo	3	2	2	3	2	2	4.3	87.812	805	0	3.6582	422470000	142400000	280070000	134590000	225540000
A4V304;A0A126GUV9;A0A0B4KGT1;A0A126GUV3;P09087	Abd-B	2	2	2	2	2	2	10.4	30.344	270	0	22.676	494570000	203530000	291040000	2397700000	567260000
Q9W0R0	Cdc5	2	2	2	2	2	2	2.7	93.084	814	0	10.203	506600000	209730000	296870000	715810000	251780000
Q9V9X1	mey	3	2	2	2	2	1	4.7	83.881	774	0	7.7481	433620000	136410000	297210000	136410000	0
Q9W526	EG:67A9.2	2	2	2	2	2	2	4.8	62.323	560	0	10.82	572040000	265570000	306480000	664200000	549250000
A1Z6Q0;A4UZ58	koi	11	2	9	11	1	2	33	51.754	449	0	7.2335	585100000	266610000	318490000	0	668080000
Q9W2K8	Hmg-2	2	2	2	1	2	1	9.3	41.693	376	0	5.1445	697640000	344430000	353210000	675900000	817360000
Q9VEG9	nrm	2	2	1	2	1	2	8.3	28.569	253	0	2.6992	632260000	266870000	365390000	0	1638200000
Q9W229	RpS24	2	2	2	2	2	2	20.6	15.048	131	0	14.589	424580000	52925000	371650000	404440000	1683700000
P54353	dod	2	2	2	2	2	2	15.7	18.376	166	0	4.836	584710000	198830000	385880000	1682600000	1784200000
Q7KLG8	Sep5	2	2	1	2	1	2	6.4	48.473	422	0	4.6021	415880000	17820000	398060000	0	337230000
P55828	RpS20	2	2	1	2	1	2	22.5	13.488	120	0	6.5804	820700000	412540000	408160000	0	1829900000
M9PG47;P13008	RpS26	2	2	2	1	2	1	21.1	13.266	114	0	5.0525	613100000	167220000	445880000	1460600000	0
E1JJF3;Q9V427	Inx2	2	2	1	2	1	2	4.6	42.488	367	0	3.8748	503250000	42553000	460690000	371690000	0
Q9VUZ0	SsRbeta	2	2	2	2	2	2	19.5	21.206	190	0	4.733	603620000	136720000	466900000	1203500000	2084000000
X2JDI1;P23696	mts	2	2	2	2	2	2	8.4	35.469	309	0	28.217	721000000	227390000	493620000	1214300000	1477500000
Q9VLK8	fu2	2	2	1	2	1	2	3.4	63.855	558	0	3.7938	717050000	210180000	506870000	0	921950000
M9MRC9;P41092	RpL27A	2	2	1	2	1	2	11.4	17.022	149	0	3.0079	782170000	258390000	523780000	0	2348300000
X2JEM4;Q9W334	RpS28b	2	2	2	2	2	2	32.3	7.4766	65	0	20.357	814070000	279930000	534140000	2460300000	2379500000
Q9VIZ0;M9PG66;M9PBD6	l(2)37Cg	2	2	2	2	2	2	25.7	11.868	105	0	6.0381	739120000	200860000	538260000	2232700000	1935000000
Q9VR53	wap	2	2	1	2	1	2	9.3	38.527	343	0	4.2638	906910000	354820000	552100000	1028200000	908420000
P23257	gammaTub23C	2	2	1	2	1	2	5.1	53.339	475	0	4.9819	979800000	422250000	557550000	0	929760000
Q7JZF5	Rpb5	2	2	1	2	1	2	14.8	24.484	210	0	21.996	838260000	258040000	580220000	0	1493500000
Q7KLX3	Tapdelta	2	2	1	2	1	2	12.7	17.601	166	0	10.144	713050000	97095000	615950000	0	2761500000
P46863	Klp61F	2	2	2	2	2	2	4.6	121.16	1066	0	5.2748	853060000	233440000	619620000	357400000	536820000
Q9VLV5	SmE	2	2	2	2	2	2	27.7	11.096	94	0	7.8601	855220000	197370000	657850000	1565200000	2443800000
Q9W140	CG3548	2	2	2	2	2	2	3.5	50.47	453	0	4.2648	1203900000	515750000	688130000	1328900000	1196700000
Q9VWG1;Q8IQW5	HspB8	5	2	3	3	1	1	45.4	20.841	183	0	19.633	840140000	42109000	798030000	0	3577800000
Q9VU02	SmD1	2	2	1	2	1	2	26.6	13.796	124	0	19.723	1274500000	467350000	807180000	3930900000	3770200000
E0R905;Q7KSP5;A0A0B4KGA3;A0A0B4K6S1;A0A0B4K6F4;Q8SZN9	l(3)neo38-RA;l(3)neo38	2	2	2	2	2	2	7.6	45.532	434	0	10.59	2690900000	1737900000	952980000	3148800000	2483600000
Q9VW59	RhoGDI	2	2	1	2	1	2	8.5	23.218	201	0.00066094	2.579	985770000	27131000	958640000	0	4297900000
Q9VYD8;M9MS48	Rbp1-like	5	2	4	3	1	2	22.2	16.799	158	0	15.014	1795400000	640200000	1155200000	5346200000	5424900000
P91926	AP-2alpha	2	2	2	2	2	2	1.7	105.62	940	0	4.5142	2003800000	820990000	1182900000	1859500000	2182400000
Q9VBU9	RpS27	2	2	2	2	2	2	14.3	9.364	84	0	14.555	4315400000	605620000	3709800000	10908000000	11015000000
E1JJM9;P48149	RpS15Aa	4	2	4	4	2	2	31.5	14.771	130	0	29.415	6316300000	1911100000	4405200000	17147000000	16836000000

## Sheet: Stabilized
List of proteins identified by LC-MS/MS of Stabilized NuMat
Protein IDs	Gene names	Peptides	Unique peptides	Peptides Replicate_1	Peptides Replicate_2	Unique peptides Replicate_1	Unique peptides Replicate_2	Sequence coverage [%]	Mol. weight [kDa]	Sequence length	Q-value	Score	Intensity	Intensity Replicate_1	Intensity Replicate_2	LFQ intensity Replicate_1	LFQ intensity Replicate_2
A0A0B4KFE9;A1Z8P9	Mtor	74	74	64	63	64	63	31.9	262.35	2346	0	323.31	48183000000	26085000000	22098000000	27177000000	25618000000
A1Z6H7	Gp210	69	69	63	63	63	63	42.3	209.79	1876	0	323.31	166330000000	92421000000	73906000000	96148000000	81474000000
M9NE89;P08928	Lam	69	68	62	61	61	61	80.2	71.299	622	0	323.31	375340000000	200790000000	174550000000	155690000000	161270000000
P15348	Top2	66	66	59	60	59	60	48	164.39	1447	0	323.31	77049000000	41113000000	35936000000	43395000000	41742000000
Q9VWB8;Q8IQV9	Nup205	61	61	56	56	56	56	34.6	232.73	2067	0	323.31	61228000000	33546000000	27681000000	32728000000	31958000000
A1Z8U0	Prp8	55	55	47	49	47	49	26.5	279.57	2396	0	181.66	11458000000	6438200000	5020300000	6261200000	6313800000
M9PE12;E1JHV6;M9PDH1;Q9W0T1;M9PBG5;E1JHV7	E(bx)	53	53	44	43	44	43	24.7	300.55	2668	0	203.96	23780000000	13275000000	10505000000	13355000000	12484000000
M9ND95;E1JHJ5;E1JHJ4;M9NEP1;M9NF46;M9NCU7;E1JHJ3;A0A0S0WIH4;P05661	Mhc	52	52	41	45	41	45	30.2	222.9	1949	0	177.4	12710000000	6647200000	6063000000	7548100000	6511400000
Q9VCH5;B8A421	Nup98-96	51	51	42	42	42	42	33.4	210.14	1960	0	254.01	47154000000	25645000000	21509000000	24923000000	25131000000
Q2EZ47;A0A140SQB4;Q8I8U7	Nipped-A	51	51	46	43	46	43	15.9	435.33	3790	0	222.88	8394100000	5141600000	3252500000	4698200000	4307300000
M9PIA6;E1JI46;Q59E34;O97159	Mi-2	49	49	42	45	42	45	29.2	223.13	1973	0	228.86	23482000000	13774000000	9708400000	13993000000	12036000000
Q9VBU7;A0A0B4K7J2	Nup358	48	48	39	43	39	43	21.4	296.38	2695	0	252.36	58669000000	30657000000	28012000000	34838000000	33218000000
Q9VUV9	l(3)72Ab	48	48	43	41	43	41	28.6	244.51	2142	0	194.52	11928000000	7087600000	4840800000	6767800000	6180600000
Q24368	Iswi	47	47	40	40	40	40	42	118.87	1027	0	205.58	37173000000	22239000000	14934000000	20374000000	18923000000
Q9VCW3	Nup133	46	46	43	37	43	37	36.2	135.14	1200	0	196.88	44724000000	25375000000	19350000000	24200000000	23510000000
Q9V463	Nup154	45	45	42	41	42	41	39.4	153.89	1365	0	279.29	80159000000	44727000000	35432000000	42064000000	39097000000
Q9VC36	polybromo	44	44	41	39	41	39	26.6	189.69	1654	0	145.52	19535000000	11201000000	8334500000	10886000000	10595000000
Q9VM75	l(2)k09022	44	44	41	39	41	39	23.8	237.22	2096	0	169.47	18151000000	10260000000	7890500000	10329000000	9577200000
A0A0B4K859;A1Z945		42	42	36	37	36	37	24.5	213.61	1866	0	184.76	29320000000	16101000000	13219000000	16195000000	16085000000
X2JDD7;Q9VMD9;REV__Q7K4B4	Tig	42	42	33	35	33	35	21.3	257.44	2188	0	103.1	6923500000	4047300000	2876200000	3990100000	3499900000
M9PBI5;P13395;M9PDQ0;M9PGV6	alpha-Spec	41	41	33	28	33	28	21.3	281.32	2447	0	135.47	4854100000	3035500000	1818600000	2750400000	2512400000
Q9V466	Nup107	40	40	37	36	37	36	54.7	97.381	845	0	256.88	53657000000	31586000000	22071000000	29056000000	28309000000
Q9XZ34	Rif1	39	39	33	31	33	31	27.3	156.82	1416	0	103.73	16917000000	9568700000	7348600000	9286300000	8720800000
X2J9F3;Q9VKJ3	Nup160	38	38	34	35	34	35	33	160.27	1411	0	201.19	41117000000	22802000000	18315000000	27544000000	23121000000
P04052	RpII215	39	38	28	37	27	36	21.1	209.17	1887	0	109.69	15420000000	8197000000	7223500000	8776300000	8227900000
M9NEL3;M9NDB7;Q9VPL9;M9NCY5;B7Z002;Q9VPL6	kis	39	38	29	32	28	31	8.7	560.92	5191	0	113.1	4830700000	2588600000	2242100000	2744800000	2583000000
N0D8I3;Q9W420	Spt6	37	37	31	32	31	32	22.9	208.6	1831	0	179.31	14326000000	8401500000	5924100000	8012200000	7602300000
Q9XZ06	Nup93-1	35	35	34	31	34	31	43.4	93.851	823	0	310.56	58376000000	33788000000	24587000000	32821000000	30888000000
X2JG50;Q9VWE6	CG14215	35	35	31	33	31	33	18.1	235.18	2111	0	147.47	23387000000	13466000000	9920600000	14025000000	12393000000
A0A0B4LI86;P08266	RpII140	35	35	31	29	31	29	29.8	134.04	1176	0	202.83	14127000000	7811000000	6316500000	8300600000	7534300000
Q9W246		34	34	28	29	28	29	14.6	311.9	2733	0	117.42	4074000000	2193100000	1880800000	2274200000	2206000000
M9PFM5;M9PFS6;P25439	brm	33	33	27	28	27	28	22.4	185.61	1642	0	109.8	20727000000	11699000000	9027700000	11901000000	10338000000
Q8INM3;Q9VGZ8	sle	33	33	29	24	29	24	28.9	158.65	1420	0	125.87	13541000000	8181000000	5360500000	7355500000	7073100000
A1YK02	Nup75	32	32	28	25	28	25	54	76.871	668	0	323.31	76608000000	45044000000	31564000000	33366000000	34311000000
Q5EAK6	tefu	32	32	24	23	24	23	12.7	317.99	2767	0	83.162	3335800000	1917000000	1418800000	1833800000	1790500000
P09180	RpL4	31	31	27	27	27	27	60.8	45.025	401	0	225.03	177050000000	108490000000	68556000000	86650000000	86101000000
Q9VFE7	Nup93-2	31	31	30	25	30	25	47.1	90.598	796	0	174.38	51661000000	32040000000	19621000000	26338000000	21347000000
Q9VP57	pzg	30	30	28	25	28	25	36.2	105.08	996	0	196.86	61162000000	31054000000	30108000000	33393000000	35323000000
M9NEV0;Q9VMJ7	lid	30	30	23	24	23	24	21	203.99	1838	0	78.568	3976200000	2332300000	1643900000	2241400000	2096300000
Q9V4C8	Hcf	29	29	22	25	22	25	23.4	160.18	1500	0	105.28	12434000000	6357700000	6076800000	6770100000	6478100000
Q9VQ76;M9PE28;E2QCS8	tho2	29	29	23	26	23	26	21.5	188.51	1641	0	144.71	7574600000	4058600000	3516000000	4546800000	3633300000
Q9VD07		29	29	25	28	25	28	16.8	237.18	2059	0	103.71	4919600000	2524400000	2395200000	2849100000	2598200000
M9PBH8;Q8IRH5	CG2199	27	27	25	23	25	23	36.2	80.904	724	0	107.16	41787000000	23452000000	18335000000	23536000000	23575000000
M9PBL3;P02828	Hsp83	27	27	24	24	24	24	37.7	81.864	717	0	88.873	29030000000	18334000000	10695000000	21834000000	20786000000
A0A0B4JDA0;Q9VF03	mor	27	27	22	24	22	24	27.4	124.84	1145	0	131.4	17365000000	9477700000	7887100000	8905600000	9652900000
M9PI58;Q9VUE5	stwl	27	27	25	20	25	20	38.8	108.59	999	0	138.39	17864000000	11004000000	6859700000	9771100000	9097600000
Q9W1R5	vir	27	27	21	22	21	22	17.3	209	1854	0	100.58	3216000000	1795400000	1420600000	1935800000	1676800000
Q99323;A0A0B4JD95;Q59E58;A0A0B4JD57;Q59E59;A0A0B4K7Q4	zip	27	27	20	16	20	16	17.5	236.64	2057	0	66.297	1594600000	992300000	602310000	839120000	890840000
X2JEU3;Q9VZ00	CG1737-RA	26	26	18	21	18	21	30.7	100.09	924	0	95.519	16187000000	8571600000	7615700000	9896300000	11503000000
Q8MLW2;A0A0B4LFX8;Q9NDJ2	dom	26	26	20	21	20	21	11.7	348.38	3183	0	78.847	6043100000	3519000000	2524100000	3426800000	3160400000
Q9U3V9	xmas-2	26	26	21	21	21	21	21.7	158.18	1370	0	80.776	4809900000	2464900000	2345000000	2758200000	2479300000
Q9V9T4	Acf1	26	26	23	18	23	18	19.3	170.41	1476	0	99.816	6368700000	4047400000	2321300000	3709800000	3176100000
M9PF16;Q00963;M9PHG4	beta-Spec	26	26	22	20	22	20	14.6	267.62	2308	0	59.663	2820800000	1598500000	1222300000	1596600000	1498900000
Q86BS3	Chro	25	25	23	22	23	22	33.8	101.05	926	0	83.863	25375000000	13389000000	11986000000	13113000000	13351000000
A1Z6M0	Bap170	25	25	21	20	21	20	21.1	183.03	1688	0	89.668	13760000000	7456200000	6303900000	7652600000	7928400000
Q9GYU8	mbo	25	25	22	23	22	23	34.9	78.68	702	0	155.4	14099000000	8215200000	5883400000	8207200000	7202000000
A1Z9S6;A1Z9S5	Su(var)2-HP2	25	25	21	18	21	18	10.3	355.97	3257	0	69.716	3338700000	1720300000	1618400000	1804900000	1832000000
Q9VXE9	SMC3	25	25	24	17	24	17	24	140.03	1200	0	91.266	3788000000	2296100000	1491800000	2086400000	1990900000
C7LA75;P11147;P29843;Q8I0E9	Hsc70-4-RA;Hsc70-4	30	24	25	30	21	24	43.3	71.131	651	0	254.06	121300000000	65298000000	55999000000	62033000000	71054000000
Q9VM69	nop5	24	24	22	20	22	20	53.2	57.17	511	0	167.12	60790000000	30441000000	30349000000	26919000000	28358000000
Q9VV52	RAF2	24	24	24	20	24	20	30.3	125.49	1117	0	124.42	16068000000	9970500000	6097400000	8237800000	7379400000
Q9VWK5	Ulp1	24	24	17	18	17	18	19.8	172.26	1513	0	78.077	7968700000	4152900000	3815700000	4379000000	3727400000
Q7K0X3		24	24	18	21	18	21	21.2	130.47	1150	0	96.971	7092000000	3679200000	3412800000	3993000000	3859700000
Q9VCD8	SMC1	24	24	18	17	18	17	20.4	142.88	1238	0	66.118	2382800000	1402600000	980210000	1391200000	1211900000
X2JEX8;P06607;Q4V566;Q9VPH3;M9NFL7;Q9VX69	Yp3	23	23	21	21	21	21	65.5	46.101	420	0	158.87	70766000000	44795000000	25971000000	36588000000	35878000000
Q94883	Dref	23	23	21	18	21	18	32.6	80.726	709	0	71.02	13023000000	8869400000	4153300000	8308800000	4813400000
A0A0B4LF82;Q5U0Y0;A0A0B4K765;A0A0B4LF93;A1Z928;A1Z927;A0A126GUN9	Sin3A	23	23	20	19	20	19	12	220.36	2060	0	57.216	4089300000	2414600000	1674700000	2357700000	2027500000
Q9W1C5	IntS1	23	23	20	18	20	18	13.6	235.1	2053	0	98.799	3347100000	1942400000	1404700000	1890800000	1702500000
Q7K2X8	Nup44A	22	22	20	18	20	18	61	39.514	354	0	109.81	36899000000	21787000000	15112000000	17070000000	18226000000
Q9VHI1	hyx	22	22	16	19	16	19	39.2	61.384	538	0	74.864	9954700000	4887100000	5067600000	4935200000	6015200000
Q9VNF6;A0A0B4KG70;Q9VNF7;B7Z0T5	MTA1-like	22	22	19	17	19	17	30.9	96.608	880	0	103.42	6487500000	4079200000	2408300000	3933300000	3022600000
Q86CW5	Hmr	22	22	17	15	17	15	18.3	158.6	1413	0	52.001	4245100000	2485400000	1759800000	2282900000	2058100000
Q9XYZ5	pic	22	22	15	21	15	21	24.4	126.04	1140	0	64.451	3808600000	2085600000	1723000000	2215600000	1963700000
Q9V3A7	glu	22	22	18	19	18	19	19.8	159.88	1409	0	79.342	2801800000	1469400000	1332400000	1615700000	1485500000
X2JC31;P29742	Chc	22	22	17	19	17	19	16	191.18	1678	0	52.818	2931700000	1692000000	1239700000	1742400000	1551500000
Q9W0P8	MED14	22	22	20	15	20	15	21.4	172.34	1553	0	75.811	3429000000	2342200000	1086800000	1817800000	1686000000
Q9VAJ1	Cap-D2	22	22	15	17	15	17	18	157.5	1380	0	78.393	2410900000	1392000000	1018800000	1453000000	1194800000
Q9VH07	pont	21	21	21	19	21	19	61.2	50.242	456	0	131.26	43208000000	23595000000	19613000000	19444000000	21385000000
G3M3A2;Q06559	RpS3	21	21	17	17	17	17	59.8	27.471	246	0	52.706	39635000000	22405000000	17230000000	48715000000	41422000000
A8JV18;Q9VXE6	Nup153	21	21	18	17	18	17	17.1	201.23	1929	0	95.799	16918000000	9245700000	7672200000	8602700000	8562400000
X2JDP6;M9MRG2;Q8T079	CG4747	21	21	20	12	20	12	42.2	65.251	602	0	99.798	18460000000	13490000000	4969700000	10901000000	5785300000
Q7PLS8	IntS3	21	21	18	15	18	15	24	123.95	1068	0	70.502	2912600000	1589200000	1323400000	1447100000	1559700000
Q8MSU4	Sym	21	21	14	19	14	19	18.5	132.08	1165	0	59.299	1446900000	733840000	713070000	828360000	771970000
Q8MLV1	LBR	20	20	18	17	18	17	29.4	83.184	741	0	124.96	50029000000	26080000000	23949000000	33402000000	40177000000
Q9VYG2	Bap60	20	20	18	18	18	18	38.8	58.17	515	0	124.33	23416000000	12115000000	11301000000	9807700000	11798000000
A0A0B4LEY9;Q9V411	Non1;CG8801	20	20	17	14	17	14	35.3	75.351	652	0	59.329	21575000000	12495000000	9080200000	10488000000	10517000000
Q9VGL0		20	20	19	17	19	17	18	129.86	1266	0	125.47	15830000000	8905500000	6924100000	10494000000	11350000000
Q9W351	CG16892-RA	20	20	20	15	20	15	46.8	52.278	466	0	104.79	18686000000	11840000000	6846400000	9092700000	7594400000
M9PI05;Q9V3I5	JIL-1	20	20	15	19	15	19	22.9	137.04	1207	0	82.191	5638300000	3209900000	2428300000	3298900000	2838300000
Q9I7Z8		20	20	16	16	16	16	16	157.72	1377	0	73.149	3279400000	1692800000	1586600000	1760900000	1877600000
X2JEW2;Q9VYA7	CG2691	20	20	13	17	13	17	17.6	153.56	1384	0	55.344	2681000000	1301100000	1379900000	1564200000	1409100000
Q9VB52	l(3)mbt	20	20	15	14	15	14	16.2	162.96	1477	0	61.737	3007400000	1883600000	1123800000	1752400000	1533600000
Q9W1V3	Fib	19	19	17	17	17	17	57	34.636	344	0	99.941	29972000000	13818000000	16154000000	33454000000	33352000000
Q7JNE1	prod	19	19	16	18	16	18	57.5	39.428	346	0	84.581	20387000000	9960000000	10427000000	13311000000	16283000000
Q94901	lark	19	19	19	16	19	16	50.9	39.911	352	0	166.48	17641000000	8631200000	9010200000	11286000000	12034000000
Q6NP69;Q8INS9	gfzf	19	19	15	18	15	18	22.4	119.28	1045	0	101.1	16878000000	8898000000	7979700000	9455700000	9159400000
P20193;E1JIJ9	Su(var)3-7	19	19	15	16	15	16	17.8	139.99	1250	0	67.996	9295100000	5066000000	4229100000	5029800000	4655100000
Q9VXG1;B7Z0Z1	hang	19	19	17	15	17	15	18.3	213.79	1959	0	110.23	6017100000	3005600000	3011500000	3053100000	3659100000
Q9VNI8	Hpr1	19	19	16	14	16	14	30	80.759	701	0	50.236	5586800000	3583400000	2003400000	3044400000	2944600000
Q7JVP4	Br140	19	19	16	16	16	16	16.4	157.12	1430	0	70.695	3044000000	1751500000	1292400000	1688900000	1610300000
Q7KMJ6	nito	19	19	13	14	13	14	25.7	89.052	793	0	57.247	2983500000	1876700000	1106900000	1628000000	1610500000
E8NHB1;Q24325	Taf2	19	19	14	15	14	15	17.6	139.5	1221	0	38.999	2390900000	1366300000	1024600000	1310300000	1276400000
A0A0B4LHQ4;A0A0B4JD62;A0A0B4JDB5;A0A0B4LGQ5;A0A0B4JCW5;A0A0B4JCV6;A0A0B4LGR2;A0A0B4JDA1;Q9VN58	ctrip	19	19	17	15	17	15	8.7	289.63	2708	0	51.717	2122900000	1117900000	1005000000	1123800000	1154100000
Q95WY3	Nop56	18	18	15	14	15	14	36.7	54.837	496	0	87.676	41309000000	19449000000	21860000000	18216000000	21505000000
O16797	RpL3	18	18	15	14	15	14	34.4	46.915	416	0	46.926	23153000000	14212000000	8941700000	11279000000	10710000000
Q9VHG5;A0A0B4LGV6	Ibf1	18	18	15	16	15	16	72.7	27.717	242	0	166.04	14889000000	8221700000	6667400000	16803000000	18665000000
Q9VGH0		18	18	18	13	18	13	28.8	86.946	767	0	70.734	15601000000	10418000000	5182900000	8702000000	6220100000
Q7K3D8	DMAP1	18	18	14	15	14	15	46.4	50.248	433	0	55.353	8917800000	4931500000	3986400000	3717300000	4398900000
Q9VAX8		18	18	15	15	15	15	21.8	110.65	975	0	71.74	6618100000	3862100000	2756100000	3961600000	3216200000
Q9VGA4	MBD-R2	18	18	17	13	17	13	21.6	130.15	1169	0	56.348	4210400000	2568500000	1641900000	2193400000	2000800000
A0A0B4K7L0;Q9W252	rad50	18	18	16	14	16	14	16.9	152.13	1318	0	37.456	3467300000	1996700000	1470600000	2030800000	1777500000
M9PHL0;M9PHZ0;M9PI16;Q9VWF2	e(y)3	18	18	13	13	13	13	11.9	212.72	2006	0	61.293	3335700000	2022000000	1313700000	1912100000	1705000000
O16810	Orc1	18	18	11	17	11	17	24	103.28	924	0	64.093	2165400000	890990000	1274400000	1180400000	1142800000
P35600	Gnf1	18	18	16	12	16	12	22.8	108.61	986	0	68.49	3012800000	1961600000	1051200000	1670800000	1473200000
A0A0B4KF23;E1JGX3;Q7PLI2	Nipped-B	18	18	15	13	15	13	10.2	223.3	1957	0	56.208	2577600000	1592400000	985160000	1470700000	1325500000
Q9VC94		18	18	13	14	13	14	15.9	159.8	1430	0	52.75	1862100000	1140500000	721560000	1028000000	996230000
P91875	RpI1	19	18	15	13	14	12	15.3	185.41	1642	0	42.398	1277500000	766490000	510980000	844000000	548290000
C6SUW3;P55935;Q95RG1	RpS9	17	17	17	15	17	15	50.3	22.623	195	0	149.08	61112000000	35305000000	25807000000	81659000000	60844000000
M9PFN1;Q9V3K3	rept	17	17	16	16	16	16	40.7	53.541	481	0	103.56	23027000000	11994000000	11033000000	10865000000	10742000000
E2QD64;Q7K4H4	CG2982	17	17	17	15	17	15	36.6	73.097	653	0	67.372	19961000000	10360000000	9600900000	8738000000	9945500000
Q9VCG4	Ndc1	17	17	14	16	14	16	30.8	65.386	578	0	83.835	20351000000	11667000000	8683800000	10527000000	9602600000
Q8MZI3;Q7KU78		19	17	16	16	14	14	27.8	88.209	818	0	165.82	13239000000	6764700000	6474300000	5510400000	6447000000
A0A0B4KEE4;A1Z6Q1	koi	28	17	27	26	17	17	36.2	109.72	965	0	142.91	13310000000	7492400000	5817900000	7186500000	6590500000
P49847;M9PG32	Taf6	17	17	16	12	16	12	40.1	65.653	606	0	86.873	11958000000	6866800000	5091200000	5686600000	5481300000
Q9VIG1	CG12050-RB	17	17	9	15	9	15	18.7	120.01	1071	0	39.905	3273100000	1438900000	1834200000	2030600000	1665400000
Q9VTE2	SuUR	17	17	16	12	16	12	17.6	107.62	962	0	41.959	3209900000	1821300000	1388600000	1795400000	1968300000
Q9VID9		17	17	10	14	10	14	7.7	292.56	2663	0	44.584	2812200000	1655700000	1156500000	1268000000	1464600000
Q9W1X7	MED23	17	17	15	13	15	13	13.5	167.06	1439	0	55.296	1898600000	1053500000	845120000	1173700000	914840000
Q5LJZ2	Set1	17	17	13	11	13	11	14.1	188.38	1641	0	33.875	1770500000	1009500000	761030000	908530000	913550000
Q9W198	ocm	17	17	13	12	13	12	9.7	241.96	2175	0	79.792	1752100000	1041300000	710810000	1107900000	984830000
M9PFF0;P41126	RpL13	16	16	13	15	13	15	40.4	24.951	218	0	82.962	46158000000	26042000000	20116000000	60691000000	48211000000
Q7K012	Bap55	16	16	14	13	14	13	53.2	47.319	425	0	71.186	39637000000	21236000000	18401000000	19246000000	17929000000
P55830	RpS3A	16	16	15	15	15	15	52.6	30.34	268	0	49.413	35687000000	17363000000	18324000000	39405000000	41864000000
Q9VN55	atms	16	16	15	11	15	11	35.9	60.793	538	0	65.905	15372000000	8595500000	6776200000	8406400000	9093400000
P13060	EF2	16	16	13	11	13	11	20.9	94.458	844	0	36.175	8693600000	5001200000	3692400000	6512100000	5691000000
Q0E8J0	MEP-1	16	16	14	14	14	14	22.1	124.06	1152	0	62.268	6219800000	3493100000	2726600000	3231800000	3242700000
Q9W363	mxc	16	16	13	13	13	13	12.7	197.49	1837	0	47.489	5013100000	2940200000	2072900000	2944000000	2599900000
Q9VLX2		16	16	15	12	15	12	30	95.921	861	0	80.249	5512500000	3493200000	2019300000	2818100000	2770600000
Q7YZA2	CG7065	16	16	14	13	14	13	17.7	136.77	1231	0	51.716	4387400000	2471200000	1916200000	2218000000	2300400000
Q9VW10		16	16	16	9	16	9	32.8	76.357	673	0	39.903	4822100000	3108000000	1714100000	2460500000	2082100000
Q7KK96	SMC2	16	16	10	14	10	14	18.2	134.33	1179	0	44.306	3151300000	1666800000	1484500000	1806100000	1614300000
Q9V460	Spt5	16	16	12	13	12	13	19.4	119.44	1078	0	71.834	3259100000	1864400000	1394800000	1911800000	1777600000
Q9W3W6		16	16	11	11	11	11	6.1	371.37	3313	0	46.766	1607600000	931260000	676390000	873780000	865110000
Q9W3E1	IntS4	16	16	14	11	14	11	17	113.42	1022	0	57.574	1532300000	907770000	624490000	796090000	881330000
Q7KSE8;A0A0B4KGD1;E1JIN6;Q8IN94;A0A0B4KHB1	osa	16	16	14	10	14	10	7.6	268.97	2556	0	33.32	1655500000	1070000000	585490000	927040000	859770000
Q9VE85	Nup43	15	15	14	12	14	12	43	40.148	358	0	97.461	60581000000	33167000000	27414000000	28685000000	29620000000
X2JD55;P02843	Yp1	16	15	13	15	12	14	51.3	48.711	439	0	69.523	27574000000	15018000000	12556000000	14785000000	15753000000
X2JGM9;P41042	RpS4	15	15	12	13	12	13	49	29.134	261	0	89.351	25158000000	12643000000	12515000000	30013000000	27088000000
E1JJ68;C7LAE4;P19109;A0A0B4K624;A0A0B4K6A3;A0A0B4K6K1;A0A0B4K6T7	Rm62;Rm62-RE	17	15	15	15	13	13	37.2	62.473	575	0	90.302	14202000000	7222600000	6979100000	6568200000	7584400000
Q9VRI0	Hlc	15	15	15	12	15	12	40.9	62.883	560	0	136.95	9250800000	4867200000	4383600000	3844800000	4980000000
Q7JRE4	MAN1	15	15	13	13	13	13	30.3	73.878	650	0	59.948	7935300000	4360900000	3574400000	3537700000	3906500000
Q95RQ8;Q9W1N1	pita	15	15	10	13	10	13	27.1	78.329	683	0	64.933	8353600000	4953500000	3400100000	4903900000	4793900000
A1Z7K2	CG30349-RA	15	15	12	9	12	9	33.4	68.306	620	0	53.055	6784800000	4363300000	2421500000	3383800000	2817700000
Q9W542	mip130	15	15	13	10	13	10	24.2	110.43	986	0	64.794	5368700000	3125700000	2243000000	2671300000	2654800000
O61602;Q9W1M6;A0A0B4KGD0;Q8MLR4	apt	15	15	12	10	12	10	30	54.547	483	0	26.649	3996000000	2560200000	1435800000	1891700000	1832000000
Q9VK59		15	15	10	15	10	15	16.8	100.26	950	0	40.651	2251900000	1152700000	1099200000	1399900000	1315400000
A4V1N8;P35415;A4V1N9;P35416	Prm	15	15	12	11	12	11	21.4	102.34	879	0	34.122	2138100000	1197100000	940960000	1220400000	1129100000
Q9W1A9	enok	15	15	11	14	11	14	7.2	254.68	2291	0	33.4	1869400000	975050000	894380000	953830000	1057300000
A0A0B4LGB7;P22700	Ca-P60A	15	15	11	10	11	10	19.2	109.35	999	0	28.406	1360800000	635060000	725780000	767390000	744250000
Q9VRX7		15	15	13	9	13	9	33.3	76.718	681	0	40.347	3282000000	2594100000	687960000	1887700000	1010200000
Q9W485	IntS6	15	15	11	10	11	10	14.1	137.11	1284	0	25.307	1498200000	918130000	580080000	808410000	791680000
X2JGB3;Q9VRP9	Bre1	15	15	11	9	11	9	19	119.06	1044	0	34.882	1489200000	951210000	538000000	788940000	819390000
Q9VGG9;Q7KSN8		15	15	10	7	10	7	13.2	172	1483	0	24.276	687050000	467480000	219570000	454160000	282230000
P06605;P06603;P06604	alphaTub84D;alphaTub84B;alphaTub85E	14	14	11	13	11	13	40	49.89	450	0	94.638	44756000000	21637000000	23119000000	24053000000	26923000000
P41093	RpL18A	14	14	12	12	12	12	57.1	21.029	177	0	32.616	41224000000	23395000000	17829000000	50062000000	48499000000
Q9VNE9;A0A0B4KFM7	RpL13A	14	14	14	13	14	13	39.5	23.647	205	0	47.828	22283000000	11755000000	10528000000	23327000000	25268000000
Q9VBP5;Q9VIM6	jigr1	14	14	13	12	13	12	48.5	38.775	336	0	149.79	22986000000	12969000000	10016000000	11159000000	10492000000
Q9VKW3	RfC3	14	14	11	14	11	14	48.2	37.407	332	0	74.441	10785000000	4785600000	5999100000	11955000000	12783000000
M9PFY2;Q8IQQ8;Q9VVF4	CG6479-RB;CG6479-RA	14	14	11	10	11	10	27.4	61.35	536	0	39.384	10196000000	5524400000	4671600000	5464700000	4333700000
Q9VEC1	MED17	14	14	12	12	12	12	29.4	71.556	642	0	58.99	7884900000	3838800000	4046000000	3354000000	4180100000
Q9XYZ4	mre11	14	14	11	11	11	11	28.5	69.284	620	0	43.077	6048400000	2830900000	3217500000	2679900000	3108000000
Q8MT06	Ns1	14	14	10	14	10	14	21.3	65.984	581	0	58.178	6618400000	3787800000	2830600000	3166400000	3024000000
A0A0B4KGU4;Q9VHP0	bel	15	14	13	13	12	12	22.3	85.413	801	0	98.299	5324900000	2988000000	2337000000	2676600000	2688200000
Q7K3M5	Dhx15	15	14	13	12	12	11	28.5	82.651	729	0	53.981	4535000000	2276400000	2258600000	2095500000	2241800000
A0A0B4KH12;A0A0B4KHG7;A8WHL4;A0A0B4KHT0;Q9VDK5;A0A0B4KGE5	bon	14	14	11	12	11	12	14.2	120.37	1119	0	41.776	4485800000	2291500000	2194300000	2170400000	2558800000
Q7JXU4	Ns2	14	14	12	11	12	11	24.3	76.607	674	0	78.166	4789400000	2859600000	1929800000	2301100000	2168000000
Q9VEX5	Asun	14	14	13	11	13	11	28.6	75.727	689	0	47.728	2757200000	1254100000	1503100000	1167800000	1501000000
A0A0B4K6W1;P08970	su(Hw)	14	14	11	12	11	12	12.2	105.78	941	0	27.514	3232500000	1950700000	1281800000	1664300000	1712000000
Q5U156;A0A0B4KER0;Q95RL2	row	14	14	14	13	14	13	12.6	143.68	1281	0	40.773	2601100000	1410400000	1190700000	1323500000	1413400000
Q9VZ45;Q0KHU0;M9PGV5	Myo10A	14	14	11	10	11	10	5.5	339.19	3054	0	30.019	1461400000	801820000	659570000	824440000	758340000
B3DN53;A1Z987	Cap-G	14	14	12	11	12	11	11.2	148.4	1299	0	61.582	1251000000	687270000	563760000	673540000	688130000
M9MS06;M9PGA7;P18091;F0JAG6	Actn	14	14	11	10	11	10	19.6	103.83	895	0	37.732	1052200000	528110000	524070000	621440000	547140000
E1JJN9;Q9VYD1	Set2	14	14	9	12	9	12	6.6	256.79	2313	0	34.441	1112700000	607380000	505300000	650440000	575780000
E1JJ72;A0A0B4LGU9;A0A0B4K602;P51123	Taf1	14	14	11	9	11	9	8.5	235.56	2096	0	30.017	1197200000	849500000	347690000	672930000	602390000
M9PEJ8;M9PBW9;Q9VSL8;M9NDM3	rhea	14	14	9	10	9	10	6.9	291.55	2689	0	41.318	589810000	278470000	311340000	341870000	317910000
A8DYB0		14	14	8	10	8	10	2.9	631.32	5526	0	28.293	350810000	168880000	181930000	252300000	186260000
C6TP87;P08736;A4V3Q6;P05303	Ef1alpha48D-RA;Ef1alpha48D	13	13	12	10	12	10	36.3	50.306	463	0	90.906	72505000000	34812000000	37693000000	35140000000	55194000000
X2JC82;P02518	Hsp27	13	13	11	12	11	12	54	23.616	213	0	49.871	27776000000	14818000000	12958000000	36529000000	29107000000
Q9V9W2;Q9V9W3	RpL6	13	13	9	11	9	11	39.1	27.697	243	0	83.695	24273000000	13920000000	10352000000	33264000000	24087000000
Q7JXF5	Nup62	13	13	13	10	13	10	44.7	40.684	394	0	47.95	21841000000	12251000000	9589800000	12969000000	13290000000
P54397	FK506-bp1	13	13	10	11	10	11	32.8	39.343	357	0	50.665	19870000000	11556000000	8313900000	9627400000	9986800000
X2J5G6;P32100	RpL7	13	13	12	9	12	9	39.3	29.552	252	0	80.371	20683000000	12565000000	8117300000	27178000000	21860000000
Q4ABD8;Q4AB54;P02255;Q4AB94;Q4ABE3	His1:CG33807;His1:CG33861;His1;His1:CG33834;His1:CG33801	13	13	9	11	9	11	41.4	26.36	256	0	84.347	10523000000	4236100000	6287100000	12377000000	10033000000
Q9VHC7;A0A0B4K6Z1	rump	13	13	12	9	12	9	26.3	66.73	632	0	70.464	12278000000	7279100000	4999000000	6045500000	5620700000
Q7K0D8	Nup50	13	13	10	13	10	13	30.3	59.434	564	0	73.338	8575700000	3687600000	4888100000	9949900000	9738000000
Q9VJ12	Acn	13	13	10	13	10	13	20.6	83.719	739	0	64.006	10961000000	6410800000	4550600000	6410100000	5312100000
P53034	RfC4	13	13	12	11	12	11	50.8	37.173	331	0	91.863	4843600000	2586800000	2256700000	6232700000	4756700000
Q9U1H9	sbr	13	13	12	10	12	10	27.1	76.248	672	0	60.576	5056600000	2966700000	2089900000	2359900000	2358700000
A1ZA92	CG8414	13	13	11	13	11	13	19.2	111.21	995	0	64.725	3222900000	1801200000	1421700000	1763900000	1688500000
Q9VUZ6;M9PFG1	l(3)72Dn	13	13	10	7	10	7	20.3	78.667	696	0	23.262	3873100000	2570600000	1302500000	2011600000	1496500000
X2JD07;Q9W3C1	l(1)G0020	13	13	12	9	12	9	16.4	108.4	967	0	59.463	2708200000	1600500000	1107600000	1601000000	1347000000
Q9W4Z9	EG:25E8.3	13	13	12	7	12	7	26.2	60.369	535	0	28.861	2958200000	1965300000	992920000	1385300000	1314500000
O96689;A0A021WW32	vtd	13	13	11	9	11	9	24.5	79.944	715	0	40.659	2089900000	1224700000	865190000	1077300000	1057200000
Q9VDY1	Ino80	13	13	9	11	9	11	9.8	187.08	1638	0	54.813	1430700000	650670000	780030000	801630000	804360000
Q9VX31	IntS2	13	13	10	11	10	11	14.9	124.89	1105	0	30.072	1551700000	835370000	716340000	905140000	801820000
Q9VSM9	Cdc6	13	13	11	6	11	6	26	75.134	662	0	30.748	1944800000	1341700000	603130000	890790000	843130000
Q9VM55;E1JHA6	uif	13	13	9	10	9	10	4.6	387.13	3557	0	41.901	995580000	446520000	549050000	555510000	563450000
Q9VFV8		13	13	11	10	11	10	19.1	103.48	922	0	38.581	1205100000	665930000	539190000	723000000	609730000
Q9VK58;Q9VK57	Pih1D1	13	13	9	9	9	9	14.4	127.6	1094	0	38.847	874290000	437070000	437210000	505740000	466800000
L0MPS3;Q9V496	Rfabg	13	13	8	8	8	8	4.7	372.67	3351	0	19.622	543940000	301090000	242850000	301840000	255530000
Q7PLL6		13	13	11	7	11	7	6.1	293.91	2630	0	33.751	610900000	421870000	189030000	311550000	339140000
X2JCX8;C0HKA1;C0HKA0	RpS14b	12	12	12	10	12	10	51.7	16.265	151	0	177.2	44851000000	25118000000	19733000000	54098000000	49278000000
P50887	RpL22	12	12	11	11	11	11	39.5	30.61	299	0	61.977	18452000000	8189800000	10262000000	17165000000	25881000000
Q8IMI7;Q9VA91	RpS7	12	12	10	10	10	10	58.2	22.17	194	0	95.763	14051000000	8200700000	5850400000	16766000000	15606000000
Q7KLW9	Prp19	12	12	11	9	11	9	41.6	55.198	505	0	40.932	9046500000	4322400000	4724100000	4029400000	4708000000
Q9U9Q1	RfC38	12	12	11	11	11	11	40.7	40.815	356	0	50.729	6230400000	2776600000	3453800000	2789200000	3608300000
Q9VI18;B9A0M7	BcDNA:LD21969	12	12	9	11	9	11	24.5	62.487	539	0	36.643	5901700000	3329200000	2572600000	2638600000	2908100000
O62619	PyK	12	12	10	11	10	11	32.6	57.44	533	0	57.32	4948600000	2448900000	2499700000	2377500000	2793000000
M9PGK3;Q9W3U8;M9PJA1;M9PGV3;M9PHA3;Q2MGP0;Q9W3U7;M9PDY3	CG4564	12	12	10	10	10	10	11.4	143.25	1367	0	88.667	3800700000	1835200000	1965500000	1244200000	2780800000
M9NED4;M9NF18;Q9VYW5		12	12	10	11	10	11	15.6	104.58	944	0	51.08	4856300000	2892200000	1964000000	2515000000	2444200000
Q7K2L1	lat	12	12	11	6	11	6	24.3	82.253	721	0	47.948	4619000000	2799600000	1819400000	1898500000	2372100000
Q960V1;Q0E8G1;M9PET3;M9PF79	simj	12	12	11	10	11	10	24.9	95.382	912	0	79.076	5078600000	3340900000	1737700000	2727500000	2499000000
A0A0B4KF46;Q8T0L3	Uba1	12	12	10	10	10	10	14.6	111.77	1008	0	37.761	3510800000	1980600000	1530200000	2239700000	2043900000
M9PID3;M9PG82;M9PG20;Q9VPB0	HIPP1	12	12	7	10	7	10	17.8	99.652	923	0	35.744	3032900000	1507700000	1525200000	1898200000	1614600000
Q24169	Orc5	12	12	8	11	8	11	31.7	52.115	460	0	35.32	2877400000	1354200000	1523200000	1325400000	1344500000
Q7K180	Map60	12	12	11	6	11	6	30.2	47.589	440	0	20.278	3174200000	2034600000	1139600000	1490400000	1516200000
M9MQH9;M9NDI6;H5V8B8;P36179	Pp2A-29B	12	12	9	8	9	8	29.8	65.423	591	0	62.499	3126200000	2081100000	1045000000	1718600000	1232300000
Q9W3K4		12	12	9	9	9	9	24	72.31	637	0	28.623	1993000000	1081800000	911200000	912850000	964900000
A0A0B4K726;Q960E8	Tfb1	12	12	10	8	10	8	23.1	66.339	585	0	19.19	2084400000	1241900000	842470000	884980000	1295000000
Q9VFS6	omd	12	12	10	9	10	9	16.3	112.97	994	0	37.654	1757200000	955850000	801320000	1018700000	918560000
Q8IRG6	dre4	12	12	8	10	8	10	11.7	123.58	1083	0	39.946	1588300000	892450000	695840000	1049900000	891100000
Q9VM62	SA	12	12	7	11	7	11	13.1	130.11	1127	0	30.645	1418000000	738160000	679810000	840000000	730730000
Q9VT41	defl	12	12	9	9	9	9	15	112.29	1001	0	37.818	1424700000	778650000	646080000	814070000	766730000
Q8SWW4		12	12	9	9	9	9	8.2	191.08	1710	0	32.188	1354700000	750970000	603680000	715990000	731780000
Q7KRS9;Q8IMG3		12	12	8	10	8	10	8.6	181.89	1664	0	24.19	1694500000	1119700000	574890000	943910000	768510000
Q8IRW8	trr	12	12	8	9	8	9	7	259.83	2431	0	36.134	984920000	470800000	514120000	499120000	593430000
A0A0B4KFP4;Q8INR6	gpp	12	12	9	9	9	9	8.6	206.53	1898	0	38.527	918430000	552820000	365610000	513080000	437780000
Q9W0B8	alphaCOP	12	12	7	9	7	9	13.3	139.33	1234	0	24.368	573170000	230340000	342820000	317620000	328190000
M9PD50;A8JNW4;Q7KTX8	skd	12	12	10	9	10	9	5.7	278.2	2601	0	77.141	673580000	406510000	267070000	341310000	362370000
P29327;Q95TP9	RpS6	11	11	11	8	11	8	29	28.407	248	0	62.927	51638000000	26963000000	24675000000	60299000000	51497000000
B7YZQ7;A0A0B4K7G9;O77460	Nurf-38	11	11	10	10	10	10	60.3	32.646	290	0	54.54	28117000000	14952000000	13165000000	30587000000	30045000000
A0A0B4LG52;Q9W237	RpS16	11	11	10	11	10	11	53.4	16.774	148	0	49.828	26107000000	14655000000	11452000000	32321000000	30080000000
Q9VBU8	Nup37	11	11	10	10	10	10	28.1	35.35	320	0	58.802	17732000000	8994900000	8737400000	19540000000	22546000000
P05205	Su(var)205	11	11	9	10	9	10	49	23.185	206	0	45.391	15740000000	8497500000	7242400000	13354000000	15562000000
Q9W1X4	Nup214	11	11	9	11	9	11	8.6	175.17	1711	0	71.955	10591000000	5325000000	5265600000	4874500000	5744000000
X2JB25;P02844	Yp2	12	11	11	10	10	9	42.8	49.66	442	0	29.54	9583000000	5366100000	4216900000	4983200000	4813800000
F3YDH0;P29844	Hsc70-3	16	11	12	15	9	10	27.6	72.26	656	0	50.482	6719700000	3053900000	3665900000	2716500000	3820100000
X2JF59;Q9V3P0	Jafrac1	11	11	11	10	11	10	48.5	21.738	194	0	48.879	6510600000	3243800000	3266700000	7470300000	8168000000
Q8IRJ8	thoc7	11	11	7	10	7	10	30.9	33.052	288	0	44.994	4501200000	1683100000	2818100000	5785600000	5180700000
Q9W102	Orc4	11	11	9	10	9	10	29	51.935	459	0	71.067	5478400000	2822800000	2655600000	2463800000	2699200000
Q8MS38		11	11	9	11	9	11	14.9	79.957	699	0	26.982	5373000000	2770100000	2602900000	2553900000	2563500000
Q27268;M9PC90	Hel25E	11	11	8	8	8	8	30.7	48.651	424	0	28.848	5430700000	2839600000	2591100000	2840700000	3268800000
Q9VXK5		11	11	9	8	9	8	15.9	93.346	817	0	55.496	4434100000	2406600000	2027500000	2228100000	2484000000
Q9VX09	Arp8	11	11	8	10	8	10	23.7	67.78	607	0	43.222	3985800000	1971100000	2014700000	1813400000	1990000000
Q9VZJ3	Rcd5	11	11	10	9	10	9	18.2	63.537	578	0	44.281	4546600000	2548700000	1997900000	2037800000	2134300000
Q70VI1;Q9VFC7;Q95U15;C1C553;A0A0B4KG65;E1JIK9;E1JIK6;Q8INF1;Q8I062;C1C529;Q9VFC6	Mf	11	11	11	8	11	8	37.1	41.51	364	0	62.591	3628600000	1767600000	1861000000	2464800000	2892800000
P52295	Pen	11	11	11	6	11	6	25.9	57.821	522	0	43.214	4033700000	2246300000	1787500000	2075300000	2521600000
M9NDX3;Q494M1;P30189;Q8IR39;X2JKD2	Top1	11	11	8	10	8	10	11.6	111.57	970	0	24.431	4540500000	2796700000	1743700000	2619900000	2269900000
Q9V406	crp	11	11	10	8	10	8	24.2	67.163	631	0	24.935	5026300000	3425200000	1601100000	2628000000	2211900000
Q9VYY7;Q960N6;M9PHL2	HP5	11	11	8	8	8	8	15.8	92.696	837	0	47.349	3398100000	1962800000	1435300000	1874200000	1427200000
Q9VTZ1	Gcn5	11	11	9	9	9	9	17.7	92.168	813	0	35.142	2948000000	1785100000	1162900000	1606700000	1481900000
Q9V3C0	abs	11	11	8	10	8	10	21.3	69.487	619	0	24.738	1913600000	964900000	948690000	871420000	955910000
Q9VL25		12	11	11	8	10	7	23.6	78.318	694	0	39.834	2320400000	1480200000	840270000	1069400000	1073000000
A0A0B4KH26;Q9VH20;A0A0B4KG32	TAF1B;CG6241	11	11	9	11	9	11	17.9	101.77	872	0	32.651	1728800000	960520000	768290000	863400000	841250000
Q9W0M7;M9PDJ8;REV__A0A0B4KFX7;REV__A0A0B4K612;REV__P25822;REV__A0A0B4KFF0	CG13900-RA	11	11	9	9	9	9	11.6	136.61	1227	0	40.627	1695500000	947270000	748220000	969480000	889870000
Q24595;A0A0B4K739	mus210	11	11	10	7	10	7	10.4	144.22	1293	0	58.736	1575800000	915680000	660080000	837370000	723090000
Q9VUZ2;Q86BP6	elg1	11	11	6	8	6	8	13.6	123.58	1106	0	18.783	1190200000	611320000	578900000	669640000	545320000
P20028	RpI135	11	11	9	9	9	9	12.4	128.44	1129	0	38.093	1060100000	561900000	498180000	605950000	565220000
E1JHR5;P15007	Eno	10	10	10	10	10	10	37.9	46.662	433	0	55.056	18338000000	9415300000	8923000000	11187000000	12198000000
A8Y560;O17445	RpL15	10	10	9	7	9	7	40.2	24.325	204	0	51.318	18098000000	9405600000	8692300000	19776000000	18239000000
X2JE06;Q9VJY6	RpL24	10	10	9	7	9	7	32.3	17.52	155	0	26.446	15147000000	8211000000	6936000000	16840000000	18238000000
Q94517	Rpd3	10	10	10	9	10	9	20.7	58.33	521	0	72.606	15139000000	8537500000	6601900000	7060400000	7362600000
Q7K5M2;A0A0B4LFE1		10	10	8	8	8	8	38.8	25.513	224	0	32.633	12880000000	6619500000	6260200000	14855000000	16172000000
X2J950;Q03334	RpS13	10	10	9	9	9	9	49.7	17.178	151	0	26.176	12843000000	7470500000	5372900000	16277000000	12731000000
Q9V3G1	RpL8	10	10	8	9	8	9	29.7	27.892	256	0	54.347	8853800000	4793800000	4060000000	10113000000	10030000000
Q9VN21	lost	10	10	8	9	8	9	22.2	59.742	545	0	22.984	9307600000	5257200000	4050400000	4606100000	4764800000
M9PB84;P31009	RpS2	10	10	10	10	10	10	39	28.899	267	0	27.226	7340100000	3970900000	3369200000	9640700000	7062800000
Q9VTT2	l(3)j2D3	10	10	10	8	10	8	30.7	44.83	391	0	52.443	6333800000	2989800000	3344100000	2798400000	3428300000
Q9W1F4	thoc5	10	10	10	9	10	9	20.3	70.888	616	0	66.53	7270800000	4488200000	2782700000	3412800000	3496800000
Q9VNB9	RpL35A	10	10	8	9	8	9	42.7	17.655	157	0	20.742	5336700000	2698000000	2638600000	4265500000	5941100000
A4V3J9;B7Z0R6;Q0KI03;A0A0B4K7Z3;Q8IML9;A8JRF7;A0A0B4K6R9;Q86B72;A0A0C4DHG9;Q86B73;P49762	Doa	10	10	8	10	8	10	24.5	67.893	580	0	37.581	4876000000	2462500000	2413600000	2030500000	2624700000
X2JB48;Q26365;O62526	sesB	10	10	9	8	9	8	32.1	32.909	299	0	38.676	5369500000	3231400000	2138100000	6571900000	6058700000
A1A708	CG4951	10	10	7	8	7	8	32.3	50.753	446	0	43.99	3328500000	1531700000	1796800000	1643500000	1694700000
Q9VL91	zf30C	10	10	7	7	7	7	16	88.347	777	0	28.006	3318000000	1805200000	1512800000	1823700000	1635300000
M9NDC3;O18388	Fs(2)Ket	10	10	9	8	9	8	15.5	98.695	884	0	64.393	3380100000	1867500000	1512600000	2145600000	1565200000
Q9VTT3	ssp	10	10	9	7	9	7	34.2	43.342	368	0	33.292	2988100000	1563600000	1424500000	1307600000	1444200000
O02193	mof	10	10	6	9	6	9	20.2	92.656	827	0	29.63	2383800000	1119200000	1264600000	1022800000	1275400000
Q7KF43;A0A0B4KFC4	rib	10	10	6	10	6	10	25.7	70.977	661	0	33.003	2310500000	1101700000	1208900000	1390300000	1172400000
Q9VTE6		10	10	9	7	9	7	8.9	131.94	1174	0	31.124	2369400000	1174100000	1195400000	1149600000	1458600000
Q9W0R7;M9NFF9	Atac3	10	10	8	8	8	8	25.3	63.194	576	0	22.759	2417200000	1271300000	1146000000	1176700000	1409200000
Q9W397		10	10	9	6	9	6	18.9	70.103	602	0	64.434	2630400000	1520800000	1109600000	1130400000	1311100000
P20240	Ote	10	10	10	6	10	6	37.7	46.583	424	0	39.255	2450500000	1372600000	1077900000	1216300000	1399400000
Q9VIP9	barr	10	10	10	7	10	7	18.8	82.761	735	0	23.912	1470300000	729750000	740550000	828530000	846110000
X2JH42;L0MQ04;Q05825;Q8T4C4	ATPsynbeta;ATPsyn-beta	10	10	7	9	7	9	27.1	54.107	505	0	24.736	1321600000	616530000	705050000	629540000	774150000
A0A0B4KEI8;Q7JQY8		10	10	8	8	8	8	9.4	141.58	1270	0	29.56	2331500000	1662900000	668620000	1408300000	1603500000
Q961B8;A0A0B4LEU5;A1Z8R2	ADD1	10	10	8	7	8	7	11.5	127.41	1125	0	26.689	956480000	443030000	513450000	494980000	538220000
A1Z8M2;A0A0B4KEM1;A8DYA3;A0A0B4KFE3	tou	10	10	7	10	7	10	4.7	322.21	2999	0	46.261	938220000	460500000	477720000	457190000	573220000
P17886	crn	10	10	8	8	8	8	15.2	84.261	702	0	42.788	1246200000	776720000	469530000	701200000	449720000
Q9W278	MED16	10	10	6	8	6	8	16	89.978	818	0	32.8	775700000	354410000	421290000	464520000	405850000
Q9VEZ3;E1JIM4;A0A0B4K664;A0A0B4K700	msps	10	10	6	10	6	10	5.9	225.98	2042	0	22.641	947600000	545090000	402510000	529120000	497740000
Q9VN25	eIF3-S10	10	10	8	8	8	8	10.3	133.88	1140	0	27.368	789190000	391770000	397430000	505690000	492630000
P35875	Parp	10	10	9	4	9	4	12	113.79	994	0	19.558	1199200000	827450000	371760000	732210000	560230000
Q9VC96	BRWD3	10	10	8	10	8	10	6.1	248.66	2232	0	33.312	718690000	424330000	294350000	393380000	372550000
Q5BI50	Cul4	10	10	7	7	7	7	13.6	94.407	821	0	17.725	1029400000	759820000	269540000	642310000	372140000
A1Z9G2	fand	10	10	7	7	7	7	14.3	103.33	883	0	23.231	459560000	195350000	264210000	216780000	292160000
Q9V4W1	GLE1	10	10	10	4	10	4	20.5	77.359	677	0	25.979	3312300000	3049600000	262690000	2415000000	467980000
A1ZAK1	IntS8	10	10	9	7	9	7	12	113.48	1007	0	25.331	719040000	488720000	230320000	436370000	333730000
A0A0B4LGX0;Q9VHP9	Cenp-C	10	10	8	5	8	5	8.5	156.38	1399	0	21.324	817690000	598020000	219670000	450100000	382990000
M9NGK3;X2JDK9;M9NDM1;M9NFR6;Q8IRV8;M9NET2;M9NGL3;X2JE09;A0A023GRW4;Q8IRV9;Q9W4Y4;M9NE61;M9NE56;X2JCE8;Q8MPN3;M9NFS1;E1JJC0;M9NDL5;M9NES6;Q9W4Y3;X2JAC7;Q8IRV7	trol	10	10	6	6	6	6	3.5	412.8	3728	0	18.467	257260000	143940000	113320000	0	151390000
P55841	RpL14	9	9	7	9	7	9	34.3	19.173	166	0	34.335	26374000000	12960000000	13414000000	30813000000	32286000000
Q7KVX5;Q9W4N8	Vap-33A	9	9	8	9	8	9	47.7	26.771	235	0	35.563	21109000000	12491000000	8617400000	25801000000	23367000000
A0A0B4KFZ9;P84040	His4r;His4	9	9	8	9	8	9	53.4	11.381	103	0	39.419	17046000000	8859000000	8186600000	17429000000	20067000000
Q24090	Snr1	9	9	7	9	7	9	31.9	41.911	370	0	38.758	15900000000	8287400000	7612300000	7451000000	7793100000
Q9VHG6	Ibf2	9	9	6	9	6	9	54.4	21.939	195	0	32.344	9146400000	4158700000	4987700000	10255000000	11779000000
Q9W0A8	RpL23A	9	9	7	8	7	8	26.4	29.463	277	0	36.689	11396000000	6561500000	4834500000	13847000000	11154000000
M9PIM0;O61231	RpL10	9	9	8	7	8	7	27.5	25.527	218	0	42.555	10510000000	6434100000	4075700000	11687000000	7512300000
Q8T6B9;A4V193	pUf68	9	9	8	7	8	7	21.8	67.939	637	0	21.289	5822500000	2848100000	2974500000	2571500000	3242000000
P36241	RpL19	9	9	8	9	8	9	37.9	23.998	203	0	85.987	4736900000	2099500000	2637400000	6006800000	5436300000
Q9XZ19		9	9	8	7	8	7	36.3	36.1	331	0	36.303	5923300000	3469100000	2454300000	7288400000	6030100000
X2JC80;P38979	sta	9	9	8	8	8	8	41.9	30.228	270	0	54.681	6187500000	3920400000	2267200000	8475100000	6130600000
Q9V6B9	Nup54	9	9	4	9	4	9	14.8	64.396	610	0	24.567	3958300000	1846300000	2112000000	1764700000	1955700000
Q7JWH6		9	9	6	7	6	7	31.7	42.274	372	0	19.746	3921900000	1989600000	1932200000	1813900000	1976600000
M9PCE0;Q01604	Pgk	9	9	6	9	6	9	25.3	43.861	415	0	23.254	3679300000	1794200000	1885100000	1968700000	2390500000
X2J9B3;O77051	E2f2	9	9	7	7	7	7	31.1	41.394	370	0	26.245	4354600000	2563600000	1791100000	1826400000	2251600000
Q7KSU6;Q9VHN7		9	9	7	8	7	8	24.1	63.043	580	0	29.616	2957300000	1318600000	1638600000	2181200000	2154400000
P52304	polo	9	9	8	9	8	9	21.9	66.973	576	0	26.069	2987800000	1512700000	1475100000	1584400000	1833400000
H0RNN8;Q9VLK2	CG13096-RA;CG13096	9	9	7	6	7	6	17.3	74.363	681	0	32.511	3194300000	1753600000	1440800000	1447300000	1599200000
Q9W384	dalao	9	9	9	8	9	8	18.6	78.671	749	0	19.881	3884400000	2447300000	1437100000	2364300000	1768200000
E1JJI5;P54367	CkIalpha	9	9	7	8	7	8	32	39.535	337	0	26.014	3279400000	1855300000	1424100000	4009500000	3646900000
Q9VWQ6;Q9VWQ3	CG18259-RA	9	9	7	6	7	6	30.6	53.082	474	0	21.733	2448500000	1255900000	1192700000	1347900000	1274100000
M9PD65;M9PBD9;Q9VIW3	RanGAP	9	9	5	8	5	8	16.2	65.183	588	0	21.31	2018500000	857530000	1161000000	843450000	1275700000
A0A0B4LFZ4;Q7KN62	TER94	9	9	8	9	8	9	14.2	91.923	825	0	21.981	2501200000	1418400000	1082800000	1915200000	1417600000
Q9VDV3	Nup58	9	9	8	7	8	7	18.9	55.527	546	0	30.074	2563700000	1751000000	812700000	1980000000	1629200000
Q9V4D4	bip2	9	9	7	6	7	6	9	154.5	1406	0	44.939	1628300000	828560000	799730000	1034300000	1165700000
Q9VG78;A0A0B4K6G3	pps	9	9	5	8	5	8	5.4	222	2016	0	27.102	1564900000	808310000	756580000	809620000	752800000
H8F4P0;M9PII7;Q9VP05	MED1	9	9	6	8	6	8	11.7	111.52	1080	0	43.02	1559000000	829340000	729630000	850040000	702980000
Q9VM49;X2JDG0;X2J9R6;X2J523	Caper	9	9	8	6	8	6	22.6	66.481	594	0	31.351	1984900000	1261300000	723590000	856050000	896300000
P23572	cdc2	9	9	8	6	8	6	31.6	34.439	297	0	27.127	1623200000	924420000	698770000	2114600000	1766600000
Q9V3V6	Rpt5	10	9	9	7	8	6	36.4	47.806	428	0	28.613	1652800000	977620000	675180000	963990000	1086400000
A0A0B4K7G4;P13469	mod	9	9	8	8	8	8	22.5	60.309	542	0	26.121	1882900000	1222200000	660730000	876530000	1025000000
E1JI11;M9PFP3;M9PI76;B7Z060;P47825;A4V201	Taf4	9	9	6	8	6	8	9.4	99.337	921	0	61.55	1087400000	540830000	546580000	726330000	598440000
Q24168	Orc2	9	9	8	5	8	5	16.7	68.995	618	0	53.009	1568100000	1128000000	440100000	782490000	625900000
A0A0B4KI43;Q9VB55;A0A0B4KHZ0;A8JRE3;A0A0B4K7W6	woc	9	9	8	5	8	5	6.2	187.32	1687	0	26.179	1034000000	597680000	436330000	574040000	549820000
Q05344	Ssrp	9	9	5	8	5	8	14.1	81.532	723	0	14.243	851180000	422450000	428730000	484720000	444580000
X2JFQ1;Q9VWN4;X2JG10		9	9	7	6	7	6	8.5	127.76	1139	0	18.944	1261700000	843450000	418220000	716320000	532710000
Q9XZU1	Cas	9	9	7	7	7	7	10.7	110.17	975	0	27.56	827970000	412770000	415200000	565370000	612750000
Q9VDR1	MED25	9	9	8	8	8	8	11.5	96.641	863	0	17.485	939020000	534400000	404620000	505550000	499580000
Q9VQZ8		9	9	6	6	6	6	15.3	109.97	1008	0	33.778	860830000	477390000	383440000	501670000	445320000
Q9VJ87	ncm	9	9	7	9	7	9	10.2	151.63	1330	0	25.19	692840000	335180000	357650000	391430000	384420000
E1JH57;Q7K3L1	mars	9	9	8	7	8	7	13.8	101.94	921	0	16.614	770150000	485980000	284170000	430710000	463230000
A0A0B4KFB8;A0A0B4LGR1;Q9VI14;Q6NN86	CG15187	10	9	7	6	6	5	9.3	129.75	1123	0	22.245	767140000	492030000	275110000	407500000	413090000
Q9VGW6	Mcm5	9	9	6	6	6	6	14.9	82.257	733	0	22.192	680180000	417720000	262460000	401490000	354880000
X2JAI4;Q9XYU1	Mcm3	9	9	6	6	6	6	13.2	90.789	818	0	12.755	430480000	216740000	213730000	340540000	352550000
P49846	Taf5	9	9	9	3	9	3	13.6	79.324	704	0	25.935	1557500000	1350900000	206600000	1053200000	294710000
A1Z9L3	pea	10	9	5	7	4	6	10	141.93	1242	0	16.197	364840000	162200000	202640000	0	248170000
Q9VN44	Karybeta3	9	9	7	5	7	5	10.1	123.56	1105	0	15.783	509680000	312540000	197150000	274580000	295600000
D3PFF6;Q9VPC0	Pitslre	9	9	5	5	5	5	12.1	88.798	778	0	12.814	335230000	179560000	155670000	0	190660000
Q7KN75	Dp1	9	9	5	5	5	5	7.1	144.27	1301	0	14.527	343470000	207510000	135960000	202840000	0
M9PHM6;Q9VS34	RpL18	8	8	7	7	7	7	44.1	21.664	188	0	49.747	22135000000	10777000000	11358000000	23850000000	25635000000
X2JGG6;P02517	Hsp26	8	8	8	8	8	8	51.4	22.994	208	0	100.84	21954000000	10611000000	11343000000	23854000000	28797000000
A0A0B4K6N1;Q8MLY8	RpS8	8	8	8	7	8	7	41.3	23.759	208	0	92.311	20434000000	11771000000	8662400000	26191000000	21522000000
Q0E9B6;A1Z8U9	RpS11	8	8	7	8	7	8	27.7	18.105	155	0	13.523	17171000000	8871100000	8300100000	23407000000	15390000000
P41094	RpS18	8	8	6	7	6	7	46.1	17.611	152	0	31.411	15445000000	8886100000	6559200000	19331000000	17106000000
R9Q794;Q9W5R8	RpL5	8	8	8	7	8	7	24.4	34.036	299	0	17.493	8992700000	5288500000	3704100000	11300000000	9977200000
Q9VX15		8	8	8	7	8	7	21	39.554	353	0	52.791	5814800000	3162300000	2652500000	6460800000	4573600000
C9QP42;Q02748	eIF-4a	9	8	8	8	7	7	28.3	45.878	403	0	27.671	4925000000	2508300000	2416700000	2328100000	3043800000
Q9VVU2;Q7JRQ1	RpL26	8	8	7	5	7	5	49	17.281	149	0	32.673	4587400000	2215700000	2371700000	5770400000	5080000000
Q86B87;A0A0B4K6B8;A0A0B4K7A6;A0A0B4JDE0	mod(mdg4)	8	8	8	7	8	7	19.8	67.171	610	0	51.828	5969900000	3620700000	2349200000	3491700000	3057300000
Q9XYM5;Q5BIG7;A0A0B4JD03;A0A0B4JCQ7;Q7KNF5;A1Z7P9;A1Z7P7;A0A0B4K6T9;A0A0B4LEH9;A0A0B4JD33;A1Z7Q1;Q8IGK3;A1Z7P8;A1Z7P5	Su(var)2-10	8	8	7	7	7	7	19.5	57.941	522	0	63.2	4650000000	2744200000	1905700000	2302500000	2032400000
Q9VNG0	MED27	8	8	7	6	7	6	32.1	33.868	293	0	21.56	2853200000	1362400000	1490800000	3032300000	3322200000
P21187	pAbp	8	8	6	7	6	7	15.9	69.925	634	0	18.364	2819000000	1353900000	1465100000	1340000000	1427500000
Q3YMU0	ERp60	8	8	4	8	4	8	21.3	55.37	489	0	19.127	2485300000	1100100000	1385200000	1161900000	1410500000
A0A0B4JD11;Q9NJH0	Ef1gamma	8	8	8	5	8	5	30.2	48.967	431	0	13.425	2506200000	1160900000	1345300000	1183700000	1408100000
Q9VAH9	IntS11	8	8	5	6	5	6	12.7	67.591	597	0	14.994	2283400000	1083800000	1199600000	1105700000	1149700000
Q9Y0Z1	BcDNA.LD23876	8	8	8	6	8	6	6.9	177.57	1658	0	22.896	2419500000	1299500000	1120000000	901050000	1388400000
A0A0B4KHJ7;Q9Y0I1	MRG15	8	8	7	6	7	6	20.3	47.723	429	0	31.034	2470800000	1375100000	1095700000	1197700000	1127600000
Q9XZ61;Q9VYQ3	Uch-L5	8	8	5	7	5	7	33.3	37.672	324	0	10.918	1634300000	580620000	1053700000	1943200000	2077200000
A1Z9L2;A1Z9L0;A0A0B4KFX4;Q8T076;A0A0B4KEP1;A0A0B4LFC1;A0A0B4KFM5;A0A0B4KF25	Rcd1	8	8	8	6	8	6	11.2	100.8	934	0	31.149	2898200000	1874200000	1024000000	1637700000	1173200000
E1JIH5;Q8MSX2	MED6	8	8	6	7	6	7	43	28.374	249	0	52.123	1892500000	888110000	1004400000	2090700000	2445300000
Q8SYK5	insv	8	8	5	7	5	7	26.3	42.214	376	0	24.392	1820600000	880620000	939960000	1151900000	1345300000
Q9VEF0		8	8	6	7	6	7	14	50.479	430	0	21.691	1659400000	725460000	933910000	809590000	743300000
Q95TS5	IntS9	8	8	6	6	6	6	17.1	73.271	654	0	27.982	2906100000	2066700000	839410000	1327800000	1288500000
Q9W414;Q9VTQ9	Rpt4	8	8	6	6	6	6	26.7	44.911	397	0	14.389	1465300000	635180000	830100000	890860000	1145900000
Q9W410		8	8	8	5	8	5	12.6	98.335	878	0	21.023	1625600000	971670000	653940000	892980000	810950000
A0A0B4LEV2;Q26454	dpa	8	8	7	8	7	8	11.7	96.609	866	0	21.252	1248600000	641540000	607070000	788640000	910560000
Q7YZ99;Q9W0B0;A8JNI2;Q86BP9;X2J8K5		8	8	5	7	5	7	11	122.66	1062	0	21.344	1409600000	814190000	595400000	907760000	616120000
A0A0B4LFP2;Q9W5T4		8	8	5	6	5	6	19.1	68.935	622	0	14.078	803790000	289630000	514150000	329850000	468240000
Q9VIF0	CG9246	8	8	6	7	6	7	13.4	86.63	766	0	17.04	1263300000	761290000	502010000	719680000	611910000
Q9VSF2	MED24	8	8	6	6	6	6	8.4	111.74	993	0	52.756	1129200000	642860000	486390000	645040000	614070000
Q9VRV4	D19B	9	8	6	8	6	7	13.3	87.895	774	0	24.771	1380400000	908930000	471520000	806250000	647010000
A8DYD3;A1Z9M3;B7YZE6;A0A0B4LFC7;A8DYD2;A8DYD1;A1Z9M4;A0A0B4LF29;Q7KHK4;A0A126GUP1	cg	8	8	7	4	7	4	15.5	83.644	770	0	13.091	1637100000	1172600000	464540000	734520000	858410000
Q24478	Cp190	8	8	6	6	6	6	7.6	121.68	1096	0	18.453	1107600000	653100000	454510000	587220000	586920000
Q9W0S7	Tudor-SN	8	8	8	6	8	6	11.4	103.1	926	0	25.336	868470000	419380000	449090000	683020000	987320000
Q5U0X8		8	8	5	7	5	7	10.5	105.99	949	0	17.533	658230000	209640000	448590000	395190000	373740000
M9PE02;E1JJJ8;M9PGM8;M9PJC7;P13709	fs(1)h	8	8	7	6	7	6	9.5	110.01	1105	0	17.6	1208500000	770950000	437560000	641680000	657270000
Q0KI68;E1JIM0;A4V2Z1;A0A0B4K690;A0A0B4K663;E2QD16;E1JIM1;A0A0B4K6Z4;A0A0B4K6I8	nsl1	8	8	7	5	7	5	7.2	167.73	1548	0	25.857	1774000000	1375300000	398720000	951860000	886850000
Q9W4R1;Q9W4R2	CG2875-RB	8	8	6	5	6	5	21.9	56.811	497	0	11.648	702830000	319520000	383310000	285530000	391090000
Q9VVI0	U4-U6-60K	8	8	7	4	7	4	20.3	61.563	553	0	15.874	956150000	582780000	373370000	433770000	430790000
Q24472	Rbf	8	8	6	7	6	7	11.6	96.825	845	0	21.266	785870000	438810000	347060000	400370000	434520000
Q8MT58;A0A0B4LEQ0		8	8	6	5	6	5	19	53.163	478	0	19.293	796890000	481590000	315300000	555440000	627270000
Q9Y134	l(2)35Df	8	8	3	7	3	7	8.2	118.92	1055	0	13.733	520550000	209530000	311020000	269140000	344600000
E2QCF1;A0A0B4LFH8;Q7KN85	ATPCL	8	8	5	6	5	6	9.8	119.75	1095	0	14.922	451450000	143160000	308290000	237420000	300450000
Q9VAY2	Gp93	8	8	7	5	7	5	11.9	90.238	787	0	19.354	834590000	541360000	293230000	477650000	454690000
M9PED1;Q9VZZ7	CG12182-RA	8	8	7	4	7	4	17.5	70.477	627	0	14.469	932040000	643480000	288570000	440870000	403350000
M9PGG4;P18824	arm	8	8	6	7	6	7	12.7	91.152	843	0	31.128	668790000	395020000	273770000	381020000	332900000
Q9VW47	kto	8	8	7	7	7	7	3.5	279.5	2531	0	15.549	529040000	304090000	224950000	306210000	273380000
Q9VZ69;Q8IR99;E1JJM0;Q0KHU2;M9NF14	Imp	8	8	8	2	8	2	18.2	62.129	566	0	18.141	870580000	701830000	168750000	543550000	233170000
Q9VRP5	scny	8	8	5	5	5	5	13	114.09	1038	0	8.4116	534150000	369420000	164730000	287360000	254100000
Q8T007;Q9VGL7		8	8	5	5	5	5	7	143.16	1243	0	15.095	335640000	181640000	154000000	177500000	192740000
A0A0B4LHR3;Q9GQN5;Q9W1A8	XNP	8	8	6	4	6	4	9	119.48	1046	0	23.539	349890000	205960000	143930000	0	176270000
Q9VBX4	CG31510-RA	8	8	6	5	6	5	8.8	129.29	1150	0	29.18	574650000	444330000	130310000	338540000	264180000
M9NDX0;M9PDS8;M9PEA9;M9PGZ0;M9PBI9;M9PEA5;M9PDZ9;M9PDS3;M9PBJ0;M9PGY4;M9PDZ6;M9PEA0;Q9I7U4	sls	8	8	6	4	6	4	2.2	542.45	4811	0	18.598	327440000	205690000	121750000	177110000	177690000
Q9VI82	CG1234	8	8	6	4	6	4	8.4	94.491	822	0	10.934	328460000	213810000	114650000	173280000	180940000
A0A0S0WNN6;Q9TVM2	emb	8	8	7	4	7	4	8.7	122.8	1063	0	9.5807	363870000	266680000	97196000	218650000	193060000
Q9V726	Cpsf160	8	8	6	4	6	4	6.7	164.68	1455	0	14.145	339230000	287780000	51449000	232040000	100560000
X2JCS6;P46223	RpL7A	7	7	5	7	5	7	21.8	30.731	271	0	14.303	27486000000	15356000000	12130000000	34949000000	30840000000
Q9V9M7	RpL21	7	7	7	7	7	7	42.1	18.476	159	0	40.498	26191000000	15510000000	10680000000	32996000000	28426000000
P17704	RpS17	7	7	7	7	7	7	50.4	15.285	131	0	30.331	17805000000	10078000000	7727300000	24969000000	17480000000
X2JDU0;P50882	RpL9	7	7	5	7	5	7	30	21.392	190	0	34.118	15573000000	8276600000	7296500000	12293000000	12895000000
P48159	RpL23	7	7	6	7	6	7	34.3	14.936	140	0	38.104	12056000000	6772100000	5283900000	10916000000	11931000000
P49735	Mcm2	7	7	5	6	5	6	8.8	100.41	887	0	24.818	10918000000	5726200000	5192200000	12789000000	12598000000
A0A0B4JD39;P17789	ttk	14	7	13	11	7	5	32.7	68.77	643	0	49.756	10294000000	5213500000	5080000000	4818500000	6881200000
X2JC35;P49630	RpL36	7	7	6	7	6	7	29.6	13.502	115	0	49.377	10330000000	5465800000	4864000000	13116000000	11566000000
A0A0B4LFD9;Q8T3U2	RpS23	7	7	7	5	7	5	42.7	16.016	143	0	28.256	7323300000	3566600000	3756700000	7788000000	9565600000
O97183	RpII33	7	7	7	7	7	7	34.5	31.243	275	0	66.143	6799900000	3430300000	3369600000	8011300000	8346300000
P92177	14-3-3epsilon	9	7	8	7	6	5	36.3	29.798	262	0	24.711	4956500000	2067100000	2889400000	5150100000	6587900000
Q9W1G7	Nap1	7	7	7	7	7	7	22.7	42.767	370	0	30.767	4844000000	2438000000	2406000000	2109600000	2821300000
M9PG76;P19889	RpLP0	7	7	6	7	6	7	32.2	34.202	317	0	59.768	4085100000	1810500000	2274600000	4843000000	4965600000
A0A0B4KHX3;O76324	dco	7	7	7	6	7	6	23.9	47.957	440	0	45.553	4365400000	2535700000	1829700000	2649900000	2735300000
Q9Y091;A0A0B4K713	fl(2)d	7	7	6	6	6	6	12.7	59.268	536	0	31.54	5302800000	3481600000	1821200000	2807100000	2084200000
Q9VXR5		7	7	6	6	6	6	14.2	69.501	611	0	40.514	3620000000	1831800000	1788200000	1630600000	1941100000
A0A0C4DHG5;P26686	B52	7	7	6	7	6	7	17.7	40.381	355	0	29.68	4565300000	3048000000	1517300000	2241900000	2022400000
X2JIQ5;Q9W3W8	RpL17	7	7	3	7	3	7	24.2	21.593	186	0	55.84	3565600000	2109400000	1456200000	4989000000	3325200000
Q9W2K8	Hmg-2	7	7	5	5	5	5	29.5	41.693	376	0	26.944	3153200000	1731700000	1421500000	1370200000	1636500000
Q9W2E7	Rae1	7	7	6	5	6	5	19.4	38.617	346	0	25.195	3360000000	1990800000	1369200000	4271100000	2268900000
Q95RV3	Lhr	7	7	6	6	6	6	22.5	38.642	334	0	24.257	2614100000	1435800000	1178400000	3325600000	2942200000
Q9VFP2	rdx	7	7	6	6	6	6	11.1	89.666	829	0	28.755	2096300000	945950000	1150400000	957020000	1074100000
Q9W2I4	Sgf29	7	7	6	6	6	6	24.6	32.115	289	0	13.625	2640000000	1508200000	1131800000	3142600000	3168400000
Q9VWZ1;M9PHZ1	dik	7	7	6	5	6	5	17.1	59.915	556	0	14.516	2520100000	1458200000	1061900000	1324200000	1403100000
P06606	alphaTub67C	7	7	7	6	7	6	22.3	51.18	462	0	23.336	2972000000	1939300000	1032700000	1929500000	1549800000
X2JGP4;P54399	Pdi	7	7	7	6	7	6	18.8	55.78	496	0	16.912	2546900000	1543000000	1003900000	1067100000	1247000000
Q7KUZ1;P83094	Stim	7	7	4	5	4	5	13.5	63.703	561	0	22.588	1931900000	942860000	989010000	509010000	1337200000
Q9VZ22;C6SV09	Lint-1	7	7	6	5	6	5	13.8	67.899	602	0	21.613	2470600000	1529300000	941330000	1643000000	1221100000
Q9VNP3;Q8IG95	Mes2	7	7	6	5	6	5	24.3	47.958	437	0	21.66	1763000000	830470000	932570000	843250000	1028300000
A8JV07		7	7	5	6	5	6	9.4	90.575	820	0	18.559	1764900000	950620000	814280000	1045000000	926690000
O97062	Ccp84Ae	7	7	6	6	6	6	43.8	21.34	208	0	31.419	1487800000	746350000	741450000	1447700000	2142300000
Q9VHS8	eIF4AIII	8	7	7	5	6	4	26.3	45.644	399	0	17.3	1448300000	817900000	630390000	549860000	810010000
Q9W392		7	7	6	7	6	7	19.1	58.063	535	0	22.439	1383000000	779070000	603950000	871340000	823020000
Q9VS55	CTCF	7	7	5	5	5	5	10.3	93.12	818	0	28.568	809130000	237880000	571250000	284530000	643960000
P23128	me31B	7	7	7	5	7	5	17.2	51.945	459	0	21.652	1326200000	771010000	555210000	683270000	810090000
Q9W482	lin-52	7	7	6	7	6	7	44.6	17.796	157	0	42.168	1144400000	619370000	525000000	1393200000	1353600000
Q9VUR1	mrn	7	7	7	6	7	6	20.8	56.651	499	0	40.337	1359400000	846140000	513240000	701530000	478520000
Q8IGK1;M9NFI4		7	7	5	4	5	4	21.6	43.123	403	0	23.254	920080000	429210000	490870000	458400000	429370000
Q9W0R0	Cdc5	7	7	3	6	3	6	11.2	93.084	814	0	16.294	846130000	358570000	487560000	351490000	520290000
Q9VJZ7	Nnp-1	7	7	5	6	5	6	14.6	78.995	687	0	17.276	1444700000	966460000	478200000	842190000	637430000
P07486;M9PJN8;P07487;Q7JY07	Gapdh1;Gapdh2	7	7	6	5	6	5	29.2	35.35	332	0	13.958	994620000	521530000	473080000	1124000000	1242900000
Q9U9Q2	Neos	7	7	6	5	6	5	29.1	41.184	371	0	19.975	1372100000	920720000	451410000	681130000	765840000
Q9VD52		7	7	4	5	4	5	16.1	65.432	576	0	14.29	1213100000	799610000	413510000	565970000	542850000
A4V303;P48605	Cctgamma	7	7	6	5	6	5	14.9	59.394	544	0	17.501	850780000	476740000	374040000	387220000	537770000
Q7JYQ4		7	7	5	6	5	6	11.9	58.59	511	0	14.213	799430000	437600000	361830000	334960000	428680000
X2JFR1;Q8IR16;Q04047	nonA	7	7	6	4	6	4	12	76.976	700	0	17.669	1376000000	1019100000	356900000	803920000	519460000
Q24318;A0A0B4KEQ0	Dp	7	7	6	5	6	5	25.4	49.749	445	0	16.689	1549800000	1208400000	341470000	898790000	550680000
A1Z909	CG8545-RA	7	7	7	4	7	4	8.2	99.84	891	0	9.8109	1002200000	669960000	332290000	540250000	536670000
M9PHB3;P19339;M9PGK6	Sxl	7	7	6	3	6	3	15.8	76.454	708	0	9.9368	636260000	312840000	323420000	703390000	833910000
A0A0B4LGV3;A0A0B4LFV9;A1ZAV3	MESR4	7	7	4	6	4	6	4.6	238.91	2151	0	20.157	701400000	393480000	307930000	396730000	369420000
Q500X4;A1Z9G3;Q7K5K9	S-Lap7	7	7	4	4	4	4	12.3	57.437	527	0	10.676	517670000	223260000	294410000	184260000	0
X2JG22;Q9Y145;M9PGI7;X2JAG8	BcDNA.GH04978	7	7	6	5	6	5	8.5	103.91	906	0	15.023	615820000	328450000	287360000	384710000	295680000
Q9VWP5;R9PY26		7	7	1	7	1	7	4.4	259.46	2486	0	21.382	418900000	155860000	263030000	0	297570000
Q9VNE0		7	7	6	4	6	4	3.9	253.24	2296	0	19.05	573740000	312960000	260790000	379950000	460580000
Q9W3M7		8	7	5	8	4	7	11.4	100.42	945	0	22.314	392390000	158930000	233450000	199800000	198750000
Q24298	shg	7	7	6	4	6	4	6.3	169.82	1507	0	11.893	510330000	285430000	224900000	239650000	276550000
Q9VMV5	vkg	7	7	6	4	6	4	4.5	193.77	1940	0	38.064	794420000	589030000	205390000	493690000	346880000
A0A0B4KFJ7;Q9VHH9	Kdm2	7	7	4	6	4	6	5.9	146.18	1345	0	17.176	416140000	217090000	199050000	245520000	205890000
Q9VUB7	ptip	7	7	4	6	4	6	3.1	262.47	2294	0	9.6182	353940000	158200000	195740000	177860000	187930000
Q9VSD6	msk	7	7	5	5	5	5	8.3	119.31	1049	0	13.2	391300000	208500000	182810000	242680000	214840000
Q9VPR5		7	7	5	5	5	5	6.9	149.64	1340	0	24.153	433730000	269560000	164170000	244880000	225740000
A0A126GUS7;A0A0B4K618;Q9NFU0;A0A0B4KGP6;A0A0B4KFN9;B3LF78	Fmr1	7	7	6	4	6	4	12.5	75.818	681	0	25.584	515220000	376210000	139010000	284670000	254610000
Q7KU82;M9PEE1;P91638;Q9VS62	smid	7	7	6	3	6	3	12.4	100.31	910	0	22.34	448710000	312400000	136310000	317370000	186760000
O61380;A8DZ29	eIF4G	7	7	6	4	6	4	6.8	183.94	1666	0	12.515	334530000	202630000	131900000	199380000	236130000
Q7KJA9	sxc	7	7	6	5	6	5	8.5	118.65	1059	0	14.154	348840000	219130000	129710000	195160000	176220000
Q9VKD8;Q95TU2		7	7	5	4	5	4	9.2	111.9	964	0	10.799	328140000	218110000	110030000	0	128320000
Q9VZQ3;Q7KV69;Q7KV70;M9PBL6;A8JNJ6	kst	7	7	5	3	5	3	2.5	471.63	4097	0	13.52	185280000	84312000	100970000	101360000	0
Q9VJY7		7	7	5	4	5	4	4.2	220.02	1906	0	16.154	203550000	120470000	83083000	121570000	100650000
Q9VW15	ash1	7	7	4	5	4	5	4.9	246.26	2226	0	9.6213	237980000	155040000	82943000	0	101580000
X2JFG0;P05990	r	7	7	6	3	6	3	4.9	246.67	2224	0	10.02	241040000	168950000	72092000	167500000	136870000
Q9V475;Q8IP45	Cul3	7	7	7	2	7	2	13.7	89.553	773	0	10.981	781190000	732730000	48455000	568560000	89431000
Q9VHM3	M1BP	6	6	5	6	5	6	15.8	48.093	418	0	43.986	24456000000	12753000000	11702000000	10005000000	10510000000
M9MRC9;P41092	RpL27A	6	6	4	5	4	5	27.5	17.022	149	0	8.5556	16505000000	7948100000	8557100000	21280000000	18653000000
Q9VBN5	RpL27	6	6	5	6	5	6	45.2	15.903	135	0	128.77	16337000000	8044200000	8293000000	19973000000	18379000000
Q9VWS2		6	6	4	6	4	6	37.2	35.099	331	0	17.523	9999800000	5132600000	4867200000	11610000000	12482000000
Q9VCY1		6	6	5	6	5	6	16.9	39.561	356	0	19.574	6841000000	3548900000	3292000000	3079300000	3497800000
M9NEQ9;Q9VWG3;Q9VB14	RpS10b	6	6	6	5	6	5	41.9	17.878	160	0	39.248	6357300000	3445100000	2912200000	7884000000	7373400000
Q9VHC0	RnpS1	6	6	6	5	6	5	17.1	41.848	374	0	29	7068400000	4167900000	2900400000	2996000000	2977100000
M9NDM4;Q9V3J8	wds	6	6	6	5	6	5	21.1	39.041	361	0	16.994	6003900000	3554600000	2449300000	7671400000	6362100000
Q27272	e(y)1	6	6	6	6	6	6	21.2	29.314	278	0	19.089	4055200000	2078600000	1976600000	4268500000	3163100000
Q9V597	RpL31	6	6	5	6	5	6	42.7	14.532	124	0	19.424	3931300000	2076600000	1854700000	4440500000	4858000000
A4V1Y7;Q2PDY2;A4V1Y6;Q2PDY1;M9PFM7;Q08605	Trl	6	6	6	3	6	3	21.8	54.815	519	0	24.994	4823500000	3044700000	1778800000	2300500000	2560000000
D1Z3A1;Q9VZS5;REV__Q9VGU6	RpL28	6	6	6	5	6	5	43.8	16.029	144	0	19.589	4658200000	2944800000	1713500000	6380900000	4663600000
A4V4A5;Q9VZ23	Ran;ran	6	6	5	5	5	5	42.6	24.708	216	0	26.255	3562400000	1998900000	1563600000	4128400000	3386600000
Q9W2K3	hng1	6	6	4	6	4	6	32.4	36.506	315	0	79.313	2628600000	1128200000	1500500000	1292300000	1341200000
P04359	RpL32	6	6	5	5	5	5	25.4	16.02	134	0	43.442	2692300000	1446100000	1246200000	2669400000	2543900000
Q9W550	CG14805-RA	6	6	5	6	5	6	13	55.948	506	0	20.153	2463800000	1284100000	1179600000	1127700000	1136100000
Q9VEP0		6	6	5	4	5	4	20.8	37.455	322	0	15.646	2179300000	1082100000	1097200000	942100000	1261600000
A4V3G8;Q7KRY6	ball	6	6	5	3	5	3	11.7	65.993	599	0	19.976	1724600000	631330000	1093300000	614910000	1169200000
Q24338	esc	6	6	4	6	4	6	20.7	47.987	425	0	22.659	1895800000	901020000	994820000	999810000	825070000
P29613	Tpi	6	6	6	3	6	3	35.6	26.625	247	0	20.263	1980000000	1011500000	968530000	1967600000	2804200000
Q9VL71	Srp54	6	6	5	4	5	4	14.8	58.365	513	0	27.501	2742500000	1779800000	962730000	1219700000	1331100000
Q8MSW9	U3-55K	6	6	5	6	5	6	11.6	53.285	484	0	21.812	1780600000	870990000	909570000	770380000	936990000
Q9VEA5	Rpb4	6	6	5	6	5	6	38.1	16.212	139	0	13.225	1536800000	634050000	902770000	1758400000	1993900000
O18373	SelD	6	6	6	6	6	6	18.8	43.446	398	0	27.203	2291100000	1406900000	884210000	1711300000	1494300000
P49657;X2JFM3;Q9VX06	mnb	6	6	3	5	3	5	8.8	95.902	908	0	7.5176	1303500000	421530000	882010000	505730000	801290000
Q9VTL1	PCID2	6	6	5	4	5	4	18.5	45.179	395	0	11.275	1813400000	977530000	835900000	2244300000	2109500000
Q86BP7;Q9VZU3	pfk	6	6	4	6	4	6	19.5	57.01	512	0	19.117	1571000000	759820000	811210000	1084300000	1027400000
Q9VMX3		6	6	5	6	5	6	20.7	38.137	333	0	9.5973	1361400000	551260000	810150000	1334300000	1010900000
M9PCC3;P91641	MED20	6	6	6	4	6	4	28.7	29.397	268	0	30.35	1809200000	1053300000	755870000	2203100000	2115500000
Q9VI57	Dpck	6	6	3	6	3	6	19.9	27.109	236	0	12.202	1322300000	583460000	738790000	1481300000	1682400000
E1JH59;A1Z9E2	mip120	6	6	4	6	4	6	9.7	100.48	952	0	11.985	1468700000	750850000	717850000	730070000	766330000
A0A0B4LIJ0;P48601	Rpt2	6	6	4	6	4	6	18.7	49.323	439	0	29.451	1276400000	586970000	689390000	838740000	1030500000
X2JE07;Q9W3R9	CG1677-RA	6	6	3	6	3	6	11.4	108.98	999	0	18.25	1176400000	518110000	658290000	685380000	573940000
B7Z0V1;Q9VHY5	Taf7	6	6	5	4	5	4	13.9	51.376	447	0	10.315	1460600000	810700000	649950000	777570000	892830000
Q7K159	mip40	6	6	6	5	6	5	24.7	30.101	267	0	30.968	1467100000	826280000	640840000	1512100000	1999000000
Q9VRV5	D19A	7	6	5	6	5	5	7.8	96.195	845	0	11.653	1256700000	643610000	613110000	675440000	693850000
Q9VTU4	CG5642	6	6	3	4	3	4	15.2	63.223	539	0	18.176	773920000	179470000	594450000	0	646810000
Q59E30;Q95RI5;M9PFH6;M9PFW1;Q59E29;Q86BI4	fax	6	6	3	6	3	6	19.3	46.643	415	0	20.072	944970000	377220000	567750000	494270000	513470000
Q9VVK8		6	6	4	5	4	5	12.8	67.543	594	0	27.271	944160000	393210000	550950000	427600000	495870000
Q9VSN9	SrpRbeta	6	6	5	5	5	5	31.1	27.088	244	0	16.514	1190700000	647830000	542870000	1548200000	1308600000
A8DYK5;A0A0B4LH25;Q9W2K4;A2VEJ9		6	6	3	6	3	6	6	140.75	1306	0	24.352	1075600000	556040000	519540000	667500000	623970000
Q9VIF6	CG9253-RA	6	6	6	3	6	3	16.6	56.486	507	0	15.832	1647300000	1130800000	516480000	629630000	762120000
Q9W5A0;Q9W599		6	6	5	4	5	4	13.1	59.159	572	0	15.997	1142900000	659960000	482900000	487740000	449710000
Q9VYI2	Brms1	6	6	6	5	6	5	20.1	29.56	259	0	18.907	1117500000	644740000	472790000	1330100000	1339400000
O77410	eIF3-S6	6	6	5	4	5	4	18.4	51.162	435	0	16.954	1144900000	695830000	449040000	499370000	562600000
E1JH01;Q9V345	CSN4	6	6	3	5	3	5	20.1	46.473	407	0	12.326	586920000	159100000	427820000	0	499330000
Q9VYQ9	Tango4	6	6	4	5	4	5	24.7	52.696	482	0	15.523	888190000	461240000	426960000	385580000	459040000
O18413;Q9VA54	Rpt6	7	6	6	5	5	4	27.2	45.857	405	0	25.868	684750000	261990000	422760000	429150000	422640000
Q9VLC5	Aldh	6	6	5	5	5	5	11.7	57.018	520	0	26.599	850800000	434160000	416640000	427990000	484440000
Q7JRH2;Q8SX60;A0A0B4KEX8;A0A0B4LG73;A0A0B4LG90;A0A0B4JCV3;A0A0B4JD44;A0A0B4JD87;A0A0B4LH91;A0A0B4JCU3	Reep1	6	6	5	6	5	6	31.9	32.768	288	0	16.755	667070000	256670000	410410000	692480000	942210000
Q9W5E4	l(1)1Bi	6	6	5	5	5	5	5.5	127.87	1133	0	17.707	749390000	343370000	406020000	472270000	388170000
Q9VXQ6		6	6	4	5	4	5	8.4	87.702	762	0	11.199	735700000	346880000	388820000	471890000	418770000
X2JA36;Q9VKM6	YL-1	6	6	4	3	4	3	18.8	40.441	351	0	7.1928	556830000	181380000	375450000	0	408500000
A0A0B4LI25;P20480	ncd	6	6	4	4	4	4	10.1	77.473	700	0	13.204	836500000	464060000	372450000	556580000	326910000
Q7KMQ0;M9PC18;Q9VQN8	Rpt1	6	6	3	5	3	5	18.5	48.541	433	0	17.077	536000000	168580000	367410000	263750000	334120000
M9MRT6;P08645	R	6	6	6	4	6	4	27.2	20.863	184	0	16.263	1154000000	788920000	365090000	1615700000	1101300000
Q9VE98		6	6	5	5	5	5	8.7	103.15	922	0	15.513	658610000	294260000	364340000	449070000	307120000
Q9V461	Mcm6	6	6	4	5	4	5	8.1	92.352	817	0	11.06	581850000	217990000	363860000	314550000	437430000
Q7KUA4	Uba2	6	6	6	4	6	4	10.1	77.61	700	0	18.669	959400000	601060000	358340000	573050000	594630000
P35381	blw	6	6	4	4	4	4	14.7	59.421	552	0	12.053	601080000	242960000	358120000	273070000	354650000
Q94546	Atu	6	6	5	4	5	4	8.7	77.421	725	0	8.5926	1060900000	715010000	345880000	685540000	427810000
Q1LZ24		6	6	3	5	3	5	9.7	68.326	586	0	7.2401	753370000	408410000	344960000	297170000	472040000
Q8IMV6;A0A126GV03;A0A0B4KGV9	Saf-B	6	6	3	5	3	5	8.6	102.07	928	0	21.145	569580000	238850000	330720000	238850000	0
Q9V493;Q7KQM8	CG11076-RA	6	6	4	4	4	4	27.2	31.84	279	0	14.473	586730000	266010000	320720000	657520000	756490000
Q9W039;Q8SX50		6	6	5	3	5	3	26.4	41.974	375	0	15.803	847880000	538550000	309330000	426980000	353370000
Q9VK18		6	6	4	3	4	3	19.8	49.873	455	0	15.052	722620000	413490000	309140000	340730000	0
A1Z8S6	pds5	6	6	4	4	4	4	6.7	138.89	1218	0	16.837	497410000	202830000	294580000	283440000	280170000
Q2PDX8;Q9VU86	Spt20	6	6	3	6	3	6	5.1	176.72	1646	0	28.238	552160000	278480000	273680000	292150000	317190000
Q9VXW9;Q8IR40		6	6	4	6	4	6	8.1	114.25	984	0	13.264	446470000	173750000	272710000	221890000	285860000
Q9VXQ5	Tcp-1zeta	6	6	4	4	4	4	12.2	58.246	533	0	10.347	591260000	328450000	262800000	311420000	245180000
Q9VN50	eIF3-S5-1	6	6	4	5	4	5	22.1	31.104	280	0	19.497	397560000	148700000	248860000	522090000	453510000
Q9XYU0	Mcm7	6	6	6	3	6	3	11.4	81.283	720	0	20.419	1383700000	1139500000	244170000	975770000	617940000
Q9VWS1		6	6	6	2	6	2	44.4	25.996	225	0	17.104	610890000	371670000	239220000	741280000	711780000
Q9VXL5		6	6	4	4	4	4	18.5	55.778	514	0	14.642	494620000	255610000	239010000	395630000	368560000
Q0E924;A8DYI7;A8DYI6	Phb2	6	6	3	5	3	5	28.4	33.066	299	0	10.931	446890000	210840000	236050000	635860000	446750000
Q9VS37	Cdc27	6	6	4	5	4	5	7.3	101.28	900	0	18.887	409770000	178130000	231630000	162670000	310750000
A0A0B4LEV8;A1Z7A8	coil	6	6	4	6	4	6	12.5	70.458	633	0	12.719	418740000	200810000	217930000	251100000	253220000
M9MS35;Q9W352;Q8T3Y1	Cfp1	6	6	5	3	5	3	10.6	74.441	643	0	10.368	473500000	285570000	187930000	283570000	151240000
A4V391;P12613	T-cp1	6	6	5	4	5	4	15.1	59.556	557	0	19.055	753360000	569440000	183920000	415810000	394680000
B7Z120;Q8IRT7;Q1RL19;M9PIZ6;Q9W4Q4;Q8IRT8;B7Z126;M9PDQ2	tlk	6	6	5	4	5	4	5.2	133.93	1242	0	12.919	482320000	299970000	182350000	265140000	248150000
A1Z9J3;E1JH64;A1Z9J2;A1Z9J0;B7YZG4;B7YZG2;B7YZG3;A1Z9I8;E1JH62;A1Z9I9;A0A0B4K7P8;A0A0B4K7Y9;A0A0B4K869;E1JH65;A0A0B4K788;A0A0B4K867;B7YZG6;B7YZG5;E1JH63;A1Z9J1;A0A0B4K718	shot	6	6	2	5	2	5	0.8	989.54	8805	0	13.579	211110000	41776000	169340000	0	333840000
M9PGQ6;P39736	Bx42	6	6	4	3	4	3	12.2	61.156	547	0	22.177	344900000	175890000	169010000	144940000	0
P35220;X2JBG9	alpha-Cat	6	6	1	6	1	6	6.4	102.44	917	0	12.696	190770000	22875000	167890000	0	213910000
A1Z871;Q966V0	CAP	6	6	3	4	3	4	3.8	196.92	1734	0	15.415	313870000	157140000	156730000	0	227990000
Q9VNP8	Ssl1	6	6	6	2	6	2	24.7	48.619	438	0	10.233	475900000	332650000	143250000	246630000	183350000
Q9VWC7	CG12702-RA	6	6	3	5	3	5	10	97.172	870	0	11.979	249330000	121510000	127820000	145380000	132670000
Q9VF04	Rbf2	6	6	5	3	5	3	8.7	89.844	783	0	11.605	490490000	369830000	120650000	369830000	0
Q9W3D1	Caf1-180	6	6	6	3	6	3	5.9	133.49	1183	0	10.551	347580000	238540000	109030000	183270000	185310000
M9PH39;Q9W321;M9MS40	nej	6	6	4	4	4	4	1.7	339.68	3266	0	9.4492	321870000	213070000	108800000	197750000	148570000
Q9V4F9	MED26	6	6	5	3	5	3	5.2	165.51	1483	0	9.9989	254580000	149900000	104680000	125600000	0
Q9VZU7	Usp5	6	6	3	4	3	4	8.5	92.091	827	0	15.381	237810000	138110000	99707000	0	142320000
M9PB90;Q9VKY2	Cand1	6	6	5	4	5	4	5.6	139.35	1248	0	11.227	263660000	165230000	98427000	135460000	106850000
A0A0B4LHF7;Q9VD51	pit	6	6	5	2	5	2	12.5	76.927	680	0	22.273	779910000	683120000	96786000	482900000	200950000
Q9VT00	Jarid2	6	6	4	2	4	2	3.2	252.52	2351	0	12.701	340200000	256690000	83508000	256690000	0
Q9VV82;Q9I7R5;M9PFR8;M9PFW8		6	6	3	4	3	4	7.2	120.81	1079	0	9.6856	172870000	94194000	78673000	0	101780000
P26802	Dbp73D	6	6	5	3	5	3	11.4	77.589	687	0	13.822	176970000	99118000	77855000	80345000	109590000
Q9W0T7;Q8IRJ7	CG16940-RC	6	6	4	4	4	4	6.9	116.84	1032	0	14.984	181960000	117850000	64107000	95013000	101350000
Q9VKJ1	CG4751	6	6	5	2	5	2	6.7	149.95	1412	0	9.4691	257160000	195130000	62031000	195130000	0
Q9VF02	Hel89B	6	6	6	3	6	3	3.8	213.07	1923	0	8.3749	153740000	104210000	49530000	86395000	78471000
Q9VQE0	Drp1	6	6	6	1	6	1	8.3	82.565	735	0	10.38	227420000	189230000	38189000	155940000	0
Q7JYK1;Q9W418;A4V1F9;P18101;P15357;P0CG69;R9PY16	RpL40;Ubi-p5E;Ubi-p63E;RpS27A	5	5	3	5	3	5	36.7	14.729	128	0	14.107	10121000000	5167100000	4954300000	8543100000	6529700000
Q9V3J4	Sec13	5	5	4	4	4	4	16.3	39.527	356	0	17.57	7205100000	3744700000	3460300000	3867500000	3526500000
Q9W1C8		5	5	5	5	5	5	14.9	41.522	368	0	23.851	7330200000	4008500000	3321600000	4702400000	5035900000
A0A0B4LGZ5;P46222	RpL11	5	5	4	4	4	4	21.7	21.112	184	0	9.623	6836700000	3741800000	3094900000	9218900000	6977200000
M9NDP1;Q24117;M9NDC7;O96860	ctp	5	5	4	5	4	5	27	10.374	89	0	12.705	4188500000	1372400000	2816100000	4261900000	6079100000
A0A126GUT1;Q9VGS2	Tctp	5	5	5	5	5	5	30.2	19.637	172	0	16.704	4154000000	2079400000	2074600000	4752300000	4895200000
Q8INW9;M9PDP3;Q9VIX7	fon	5	5	5	4	5	4	14.5	56.59	565	0	22.998	3610300000	1914600000	1695700000	1720900000	1701800000
Q9VH84;A8JQW3	Pnn	5	5	3	5	3	5	20.5	35.907	303	0	20.373	1886700000	407820000	1478900000	1040400000	1247600000
Q9V455	Kap-alpha3	5	5	4	3	4	3	11.1	56.989	514	0	10.39	3604000000	2208600000	1395400000	1914900000	1426500000
Q9VZ27;M9PEA2	CG18292-RA	5	5	4	5	4	5	22.1	29.26	281	0	16.914	2469800000	1190400000	1279400000	2658900000	3264700000
Q9VZF9	Cpr64Ad	5	5	5	5	5	5	33.6	24.279	247	0	48.061	2126400000	992800000	1133600000	2165000000	2809300000
Q9VAC4	Nph	5	5	5	5	5	5	42.9	17.369	156	0	12.713	2200900000	1080100000	1120800000	2430400000	2887900000
M9PCC1;O18640;M9PB67	Rack1	5	5	5	4	5	4	18.2	35.618	318	0	32.331	2472500000	1369400000	1103000000	2858900000	2989900000
A0A0B4KHE1;Q9VAF2		5	5	5	3	5	3	22.8	34.676	302	0	9.3734	2164900000	1082800000	1082200000	1167100000	978500000
A0A0B4KHS9;P48461	Pp1alpha-96A	7	5	5	7	4	5	24.2	37.37	327	0	21.498	1933100000	876560000	1056500000	2109100000	2585300000
Q9VFV9	Droj2	5	5	5	2	5	2	17.1	45.23	403	0	21.967	2445400000	1458400000	986960000	1132600000	1143000000
Q9VHS0	CG9601-RA	5	5	4	4	4	4	11.7	58.567	523	0	16.611	1538100000	596380000	941740000	548590000	967500000
E2QD65;P39018	RpS19a	5	5	4	2	4	2	25	17.291	156	0	9.1094	2155300000	1301900000	853470000	2932700000	0
Q9VGN9	RpL24-like	5	5	4	4	4	4	26.2	22.436	191	0	28.221	1348400000	497270000	851080000	1597900000	1713200000
Q9VZL3	Sc2	5	5	4	5	4	5	17.2	34.185	302	0	20.448	1613100000	776130000	837010000	1984700000	1885700000
Q9VWY6	Taf8	5	5	4	3	4	3	21	36.649	328	0	16.62	1835400000	1016700000	818670000	825890000	956870000
Q9VAN7	Pglym78	5	5	5	3	5	3	26.7	28.572	255	0	13.917	1665400000	851320000	814090000	1833300000	2180100000
Q9VKC1	RpL7-like	5	5	3	5	3	5	24.9	29.16	257	0	9.1038	1485600000	724780000	760790000	1742900000	1848300000
Q9W4W7	EG:100G10.6	5	5	5	4	5	4	14.1	49.227	446	0	53.752	1875300000	1126000000	749270000	998230000	980230000
Q9I7N3;Q9I7N2		5	5	3	5	3	5	15.1	44.315	398	0	12.945	1400700000	710700000	689950000	738290000	633720000
Q9VB49	mrt	5	5	4	5	4	5	7.4	85.776	775	0	13.228	1306400000	636470000	669960000	920850000	1255700000
E1JGN7;A1ZBW1;A1ZBW0;A1ZBW3;A1ZBW4	bl	5	5	3	4	3	4	13.6	49.872	493	0	11.541	843090000	231460000	611640000	574180000	1007300000
O76742	Rab7	5	5	4	5	4	5	24.6	23.331	207	0	15.354	1050400000	457980000	592400000	1385400000	1171300000
A1Z992	AGBE	5	5	3	4	3	4	8.6	79.108	685	0	16.637	729180000	150110000	579060000	0	630040000
Q9GYV9	MED7	5	5	4	5	4	5	20.5	25.707	220	0	9.9863	1319500000	749280000	570190000	1631900000	1523800000
Q9VQ61;Q8IPY3	Got2	5	5	2	4	2	4	15.1	47.185	424	0	9.6087	638130000	87054000	551080000	0	783890000
M9PFY1;Q9VJN5	wek	5	5	4	4	4	4	10.4	53.21	470	0	10.368	1102900000	565060000	537800000	490530000	593240000
Q9VE52	CstF-64	5	5	2	5	2	5	16	46.185	419	0	9.7186	844590000	314920000	529670000	395440000	440370000
Q86BP3;Q9VI58;A0A0B4KGN4		5	5	3	4	3	4	9.5	57.776	505	0	7.3584	900700000	371480000	529230000	355440000	526490000
A1Z9I5	tum	5	5	5	4	5	4	9.4	69.762	625	0	22.287	892340000	374310000	518030000	455370000	670510000
Q9VT61		5	5	2	4	2	4	5.2	102.95	919	0	8.9618	593170000	100540000	492630000	98295000	0
Q9V3H9	Nab2	5	5	3	4	3	4	7.3	112.97	1004	0	11.769	1164500000	686390000	478140000	842560000	942480000
Q8SZY9	CG6316	5	5	5	5	5	5	10.5	61.785	541	0	16.207	848380000	385080000	463300000	317600000	503810000
Q7KSZ0;A0A0B4KFD2;Q9VI63;A0A0B4KGB4;A0A0B4KGP1;Q9VI61;A0A0B4KF76;Q8INT1;A0A0B4KFQ4;E1JJ75;E1JJ76;A8JQU7;A8JQU6	Alh	5	5	3	4	3	4	5.4	132.88	1323	0	7.8796	1068400000	614860000	453510000	637760000	381240000
Q7K2B0	CG7137	5	5	3	4	3	4	14.5	40.288	358	0	12.098	845330000	400110000	445220000	433970000	380150000
Q9VE51	Cpsf73	5	5	3	5	3	5	8.6	76.825	684	0	14.037	787220000	354560000	432660000	306730000	456190000
O76994	Ip259	5	5	3	4	3	4	20.1	30.029	259	0	6.7388	733120000	309970000	423160000	737650000	1049900000
A8E6M1;A1ZBB4;E1JGL8		5	5	3	3	3	3	6.5	140.44	1271	0	9.7108	800280000	385760000	414520000	419520000	581670000
M9MSJ7;M9PGW2;Q9W081	CG13923-RA	5	5	5	3	5	3	16.9	47.518	409	0	42.505	879460000	489990000	389460000	666890000	654200000
Q9VW52;Q8MRG6	Prp3	5	5	3	4	3	4	11.4	67.381	598	0	11.364	886570000	497170000	389390000	354060000	479310000
Q9VAA9		5	5	3	4	3	4	17.1	52.838	475	0	10.781	698150000	319380000	378770000	314910000	360390000
Q7K2K2;A0A0C4DHG4	CG10265-RB	5	5	3	5	3	5	18.2	38.252	340	0	13.502	773860000	409490000	364370000	501560000	526840000
Q9W2G5	TAF1C-like	5	5	4	3	4	3	8.6	95.42	842	0	10.272	532770000	210210000	322560000	0	395050000
Q9W526	EG:67A9.2	5	5	5	2	5	2	11.4	62.323	560	0	12.065	840190000	532110000	308080000	319670000	454010000
Q9NJG9	Su(z)12	5	5	3	5	3	5	9.3	100.1	900	0	9.1876	610720000	303820000	306910000	342160000	323990000
Q9VU43	SRm160	5	5	3	3	3	3	6.1	107.59	954	0	14.287	1120700000	837140000	283600000	0	347330000
O97064	Ccp84Ag	5	5	5	3	5	3	44	19.454	191	0	53.231	1459300000	1177300000	281960000	1795500000	1582500000
M9PI47;M9PCC4;Q9XZ09;Q8IQH9;Q8IQI0	Sap130	5	5	2	4	2	4	6.9	122.43	1209	0	8.8568	364560000	88825000	275740000	0	499140000
Q9VKM7;Q9VKM8	CG6089	5	5	3	3	3	3	8.6	75.68	677	0	8.9642	598060000	328360000	269700000	444140000	0
C0HK92;A0A0B4LGZ7;C0HK94		6	5	5	5	5	4	13.6	68.641	619	0	16.22	811360000	547510000	263850000	506000000	502800000
M9NG39;P41073	Pep	5	5	2	4	2	4	7.9	75.598	693	0	16.927	565400000	308400000	257000000	0	314750000
P25991	su(f)	5	5	4	2	4	2	9.2	88.213	765	0	11.082	485970000	229030000	256940000	188730000	0
Q9VBI2	Dak1	5	5	4	4	4	4	23.7	27.822	253	0	10.626	491050000	241030000	250020000	583300000	603270000
Q9VCN6	Cdc16	5	5	5	4	5	4	9.3	81.737	718	0	11.876	820520000	583780000	236730000	436370000	307210000
Q7K4B2		5	5	1	4	1	4	15.8	46.674	419	0	9.9112	324940000	88377000	236570000	72827000	0
M9PD16;Q9NK54	chif	5	5	3	4	3	4	4.1	188.05	1695	0	13.018	529440000	292900000	236540000	306070000	252250000
Q9VIZ2	l(2)37Cd	5	5	2	3	2	3	15.2	55.634	480	0	17.449	341940000	115940000	226000000	0	245890000
Q9VHL2	Tcp-1eta	5	5	2	4	2	4	13.4	59.386	544	0	8.6665	380400000	155870000	224530000	0	341330000
A0A0B4LGH1;P08841	betaTub60D	14	5	12	12	4	3	33.1	50.778	453	0	49.037	472180000	253510000	218670000	176800000	270020000
P45975	Su(var)3-9	5	5	5	2	5	2	11.3	71.903	635	0	6.4722	601830000	384740000	217090000	251500000	301740000
Q9VR29		5	5	4	4	4	4	9.4	76.114	678	0	11.84	453770000	240500000	213270000	200080000	230150000
P45437	betaCop	5	5	5	5	5	5	6.6	107.41	964	0	13.209	502070000	292230000	209840000	303050000	262220000
Q9VQK5		5	5	4	5	4	5	7.7	91.327	806	0	31.552	456260000	253580000	202680000	242480000	249770000
Q9VXV3	shtd	5	5	5	2	5	2	2.8	227.27	2030	0	18.359	521890000	328230000	193660000	613250000	0
Q8IPX7	Rrp40	5	5	5	5	5	5	23.7	25.026	232	0	17.22	395730000	208320000	187410000	472210000	479500000
Q9VHR5		5	5	1	5	1	5	10.3	71.907	642	0	11.982	200080000	14890000	185190000	0	217840000
Q7KVQ0	CG4038	5	5	4	4	4	4	24.9	22.665	237	0	8.8736	290220000	112120000	178100000	313310000	397730000
Q9V405;Q9VH79	Rpt3	5	5	4	3	4	3	16.5	46.998	413	0	14.317	349290000	176790000	172500000	244650000	221600000
Q9V3D6	Cpsf100	5	5	4	3	4	3	9.4	85.417	756	0	11.737	455930000	286970000	168950000	267770000	193340000
Q9W0D6	CG7879-RB	5	5	3	4	3	4	7.5	109.56	985	0	10.179	389560000	221150000	168410000	224480000	195970000
Q24174;M9PB99	ab	5	5	5	4	5	4	9.3	95.092	904	0	20.678	605030000	441750000	163280000	308240000	297740000
E1JIT0;B3DNL7;A0A0B4KHV5;O01367	how	5	5	5	2	5	2	15.8	44.226	404	0	14.252	424260000	261250000	163010000	157690000	234950000
A0A0B4LGZ3;P36872	tws	5	5	5	3	5	3	11.6	56.966	499	0	7.9944	577880000	415680000	162200000	247610000	278100000
Q9VVU6		5	5	3	4	3	4	5.7	105.23	931	0	7.3363	297500000	144140000	153360000	140330000	174020000
Q9VUR2		5	5	3	4	3	4	7.7	88.727	771	0	8.1687	292490000	141800000	150690000	0	171220000
A0A0B4KEK1;Q0E9C2;A0A0B4KET9;A0A0B4KFP2	E(Pc)	5	5	2	4	2	4	3.9	216.37	1974	0	7.9512	366670000	221790000	144870000	205260000	0
M9MRM4;Q9W0I6	Sac1	5	5	2	4	2	4	11.3	67.767	592	0	12.419	208880000	72797000	136080000	0	148060000
M9MSK3;X2JCI2;P00528	Src64B	5	5	3	3	3	3	7.8	63.002	552	0	6.8272	316390000	185130000	131260000	0	142810000
M9PEB2;M9ND16;Q7KU24	Chd1	6	5	5	5	4	4	3.9	211.51	1881	0	11.722	293920000	165450000	128470000	181320000	141470000
Q9VG73	CG5641	5	5	4	4	4	4	22.7	43.657	396	0	8.9043	309860000	181470000	128390000	154780000	151560000
X2JG40;E1JJQ4;E1JJQ3;Q8IQW7;Q9XYP7	Grip84	5	5	4	3	4	3	7.8	94.678	819	0	22.852	338170000	210310000	127860000	173310000	0
Q7KMH9	wde	5	5	4	3	4	3	5.1	156.8	1420	0	8.415	421040000	296560000	124480000	207550000	227560000
A0A0B4JDG1;P42282	ttk	12	5	10	10	4	4	21.8	88.382	813	0	9.3941	288770000	165670000	123090000	128420000	169210000
Q9VCA5	CG5706	5	5	4	3	4	3	10.4	65.777	589	0	6.3836	274890000	154510000	120380000	127320000	0
D0Z760;P35820	Psc-RA;Psc	5	5	2	4	2	4	4.5	169.83	1601	0	20.053	181090000	67662000	113430000	116940000	83659000
Q7JQT9		5	5	4	3	4	3	6.7	88.536	787	0	9.554	504690000	391350000	113340000	337080000	160190000
A0A126GUW2;Q9VEJ2	l(3)07882	5	5	4	4	4	4	7.2	97.55	852	0	10.053	338700000	226790000	111910000	201660000	162200000
E1JGY5;Q9V9A9;Q0E9N2;E1JGY6;Q0E9N3;A1Z6P2;A0A0B4K819;E1JGY7;A0A0B4K7H1	l(2)01289	5	5	2	5	2	5	4.7	158.65	1372	0	8.3999	180220000	70571000	109650000	99689000	105180000
Q7JVW5		5	5	2	4	2	4	6.9	99.626	868	0	7.9827	232510000	125430000	107080000	135530000	121050000
Q9VW13	CG9330-RA	5	5	2	5	2	5	9.2	79.485	708	0	8.5756	180740000	81261000	99482000	81707000	93496000
Q9I7L8;E1JHM5	Cdc23	5	5	4	4	4	4	8	77.564	678	0	19.318	405100000	306020000	99084000	240630000	123960000
Q8MSW0	Aats-ile	5	5	3	5	3	5	3.8	141.1	1229	0	12.749	169600000	78671000	90933000	106180000	83861000
A1Z830;A1Z831		5	5	2	4	2	4	14	53.88	485	0	69.033	112970000	22445000	90524000	0	98493000
Q24311	lin19	5	5	4	2	4	2	9.6	89.51	774	0	4.9736	222740000	137020000	85719000	120110000	0
M9PFK7;Q9VUQ5	AGO2	5	5	3	4	3	4	6.5	90.274	787	0	7.7891	166370000	82214000	84159000	88065000	92373000
A8DY82;E2QCN4;A8DY80;A8DY81;A0A0B4LEZ3	Not1	5	5	4	3	4	3	3.1	249.76	2220	0	24.044	154250000	72448000	81807000	72629000	94974000
Q7K0Y1	CG5033	5	5	3	3	3	3	7.3	90.443	784	0	9.5707	110720000	46020000	64698000	46020000	0
Q7K4W1	CG6550	5	5	4	3	4	3	14.7	62.633	552	0	14.455	176690000	113330000	63364000	93387000	0
A0A0B4K6K9;A0A0B4K7Y7;Q9VAW5	larp	5	5	4	2	4	2	4	151.65	1409	0	5.0586	135790000	75132000	60660000	0	70385000
Q9VWD9	Ubqn	5	5	4	2	4	2	16.1	58.836	547	0	9.526	376870000	330150000	46715000	272060000	0
A1Z7L1	FANCI	5	5	4	3	4	3	3.3	169.98	1481	0	12.155	116560000	79853000	36705000	67297000	57509000
A0A0B4LGZ6;P51592	hyd	5	5	5	3	5	3	1.9	319.13	2887	0	12.497	111630000	80283000	31343000	58043000	51882000
E1JHA4;P48809	Hrb27C	5	5	4	1	4	1	22.6	44.769	421	0	12.303	719300000	690130000	29170000	1020500000	0
M9PEY6;Q9VM71	Rat1	5	5	4	1	4	1	6.9	103.96	908	0	6.3072	135480000	127190000	8287800	127190000	0
D2NUK9;Q9U3Z7	hoip	4	4	4	4	4	4	37	13.883	127	0	11.725	6785400000	3183100000	3602300000	7538300000	8905400000
Q9W229	RpS24	4	4	3	4	3	4	26.7	15.048	131	0	53.709	7462900000	4240700000	3222200000	8784800000	7493100000
Q9W499	RpL35	4	4	3	2	3	2	22	14.449	123	0	8.3119	5189900000	3186800000	2003000000	7052700000	5156900000
E1JGK7;Q7KRI2	lolal	4	4	4	3	4	3	31.5	14.489	127	0	34.367	5104900000	3103900000	2001000000	6551000000	5131500000
P25007;Q7K2I4	Cyp1	4	4	4	4	4	4	19.8	24.666	227	0	27.252	3427200000	1770800000	1656400000	3556900000	3815800000
P02283	His2B	4	4	3	4	3	4	34.1	13.696	123	0	13.268	3183600000	1561300000	1622200000	3018600000	4163200000
Q94545;A0A0B4K7H6	ash2	4	4	4	4	4	4	11.9	63.229	556	0	16.139	2761100000	1325600000	1435600000	1166400000	1487900000
A0A0B4KEH0;P29310	14-3-3zeta	6	4	6	6	4	4	28.6	28.227	248	0	15.453	3312800000	2059800000	1253000000	4281900000	3583700000
Q9VFB5	Rpb7	4	4	3	4	3	4	24.9	19.107	173	0	24.201	3097800000	1918700000	1179000000	4082200000	3027100000
Q7JZF5	Rpb5	4	4	3	4	3	4	31.4	24.484	210	0	21.423	1782700000	767600000	1015100000	1963300000	1620600000
E1JIK0;P48810	Hrb87F	6	4	4	6	2	4	19	39.499	385	0	17.793	1586600000	636230000	950400000	2014600000	1865200000
Q9VNZ3	Rpb8	4	4	3	4	3	4	28.9	17.203	149	0	12.631	2048400000	1137500000	910850000	2414500000	2492700000
A1Z8D4;A1Z8D5;A1Z8D6	CG18004-RB;CG18004-RA	4	4	4	3	4	3	25.1	31.598	291	0	16.679	2785800000	1880500000	905280000	1305000000	1329800000
P07664	Sry-delta	4	4	4	3	4	3	10.9	50.027	433	0	34.66	1753000000	851240000	901730000	646330000	803190000
Q9VDQ3		4	4	3	4	3	4	9.6	58.753	521	0	18.209	1589700000	691270000	898400000	713240000	833900000
A0A0B4KFV4;Q7JW01		4	4	4	3	4	3	27.6	28.491	243	0	33.818	2068000000	1203300000	864750000	2649100000	2287600000
A0A126GUU7;Q9VEX9	Bin1	4	4	3	3	3	3	22.7	17.287	150	0	10.377	1623900000	762360000	861510000	1509100000	1953700000
Q9Y149	MED15	4	4	4	4	4	4	8.8	80.525	749	0	7.9587	1779100000	937520000	841550000	936660000	1040500000
Q7KSM5	Aos1	4	4	4	4	4	4	12.5	37.673	337	0	8.7397	1778600000	951910000	826710000	2133500000	2139000000
Q9VMZ5;Q8IR10;Q9VMZ8;Q8IR08	TwdlF	4	4	3	4	3	4	18.9	38.404	354	0	24.856	1893500000	1089600000	803840000	1059700000	712850000
Q9VRN3	Eaf6	4	4	2	4	2	4	9.8	24.4	225	0	10.337	1022000000	226340000	795640000	0	2048200000
Q9VTP4	RpL10Ab	4	4	2	4	2	4	25.8	24.273	217	0	12.183	1346500000	579080000	767440000	1495100000	1785000000
Q7K264		4	4	3	4	3	4	9.4	68.881	608	0	11.347	1108500000	422320000	686180000	448420000	646180000
X2J969;Q9VVL6	MED19	4	4	4	3	4	3	17.8	35.39	337	0	11.596	1448800000	769330000	679500000	1717800000	1764500000
Q9VKI2	CG4788-RA	4	4	4	3	4	3	29.8	26.657	252	0	14.804	1741400000	1081100000	660250000	2116700000	2018400000
M9PFS7;B7YZV6;Q9VK33	Sfmbt	4	4	4	4	4	4	3.6	133.67	1220	0	22.591	1386300000	733530000	652740000	767040000	706270000
Q9VGE2	Spt3	4	4	3	4	3	4	13	43.505	384	0	21.842	1201100000	610720000	590380000	735410000	734190000
A0A0B4K6U6;Q08473	sqd	4	4	4	3	4	3	18.2	33.054	308	0	8.9667	1165100000	577310000	587830000	1456600000	1196100000
M9PFU7;Q9GYU7	MED10	4	4	3	4	3	4	38.3	15.657	133	0	13.224	1119900000	532480000	587460000	1319700000	1392100000
Q8IQ85;Q9VS45	RhoGEF4	4	4	3	3	3	3	9.8	68.255	600	0	9.1405	909970000	345780000	564180000	383960000	514830000
P91926	AP-2alpha	4	4	3	3	3	3	4.4	105.62	940	0	7.8979	1124700000	573330000	551330000	489010000	601420000
A1ZBT5	MED8	4	4	4	2	4	2	23.8	27.948	252	0	12.471	1225100000	677180000	547920000	1432500000	1503500000
Q9W140		4	4	4	3	4	3	9.1	50.47	453	0	7.3248	1013000000	473170000	539800000	426760000	515180000
Q9VYX1	e(y)2	4	4	4	4	4	4	59.4	11.474	101	0	31.943	1108200000	579860000	528350000	1291900000	1374500000
A0A0B4KHH6;Q9VAF4;A0A0B4LHU7	dgt1	4	4	4	3	4	3	15.5	49.433	425	0	8.932	1038100000	519640000	518420000	444550000	570660000
O62602	lic	4	4	3	3	3	3	12.3	38.195	334	0	6.8966	803410000	314030000	489380000	816720000	1150500000
Q8IPZ5;Q9VQJ6		4	4	3	3	3	3	10.6	49.998	443	0	6.9245	798320000	324330000	473990000	261740000	521240000
Q9VZM7	IntS10	4	4	3	4	3	4	7	72.256	631	0	7.7921	801490000	346770000	454710000	369670000	410840000
Q9VPF1	CG5199-RA	4	4	3	3	3	3	14.9	42.348	382	0	8.2949	962650000	511850000	450800000	562840000	600210000
Q9VLN1	Wdr82	4	4	3	3	3	3	18.9	35.355	317	0	11.806	804260000	365120000	439140000	888800000	1064200000
Q8SYG2	CSN3	4	4	4	4	4	4	12.1	50.703	445	0	29.412	982390000	566490000	415900000	502980000	416340000
Q9VS38	MED4	4	4	2	4	2	4	17.8	28.312	258	0	11.515	744670000	340310000	404350000	1012700000	688950000
Q9VK69		4	4	4	2	4	2	12.9	57.116	533	0	7.6064	953880000	574940000	378940000	541950000	597960000
Q9U405	grau	4	4	4	2	4	2	6.5	65.967	570	0	9.0866	698200000	330720000	367480000	271310000	401050000
Q9V3I2	Rab5	4	4	4	3	4	3	22.4	23.959	219	0	10.245	932590000	570020000	362570000	1030500000	1186900000
A1Z9E3	EfTuM	4	4	2	3	2	3	13.7	53.992	489	0	11.686	677160000	320310000	356850000	406690000	330530000
Q9VAG2	neo	5	4	4	4	3	3	7.5	83.086	744	0	8.6676	725900000	381380000	344520000	384570000	412480000
Q9VX12		4	4	3	3	3	3	13.4	39.459	359	0	8.012	625700000	284720000	340980000	362110000	442320000
M9PBM1;Q94535	U2af38	4	4	2	4	2	4	26.1	29.877	264	0	12.374	568150000	245720000	322430000	744150000	626470000
Q9W2D9	CG10306	4	4	2	3	2	3	24.8	25.665	222	0	9.1906	372920000	53069000	319850000	0	823370000
Q9VN39;Q8T0Q2		4	4	2	3	2	3	12.1	46.128	421	0	13.29	348450000	49062000	299390000	0	250630000
Q9VM95	Aatf	4	4	3	4	3	4	13.9	55.953	488	0	8.1206	518880000	220480000	298400000	231860000	274500000
Q9W0Q2	Cypl	4	4	3	3	3	3	26.1	19.525	176	0	11.784	554570000	297150000	257420000	653410000	678640000
E1JIR3;P23573;O17432;P48609	Cdk2;cdc2c	5	4	3	4	2	3	17.2	35.888	314	0	8.8344	464600000	211640000	252960000	334440000	648500000
Q9VCB6;Q7K112;Q8IMX1;Q8IMX0	twin	4	4	4	4	4	4	8.3	62.382	545	0	17.007	527530000	285620000	241910000	250620000	256950000
B7Z0N0		4	4	4	2	4	2	25.1	39.79	355	0	8.1421	948840000	709060000	239780000	471570000	373610000
Q9V3Y5	BcDNA.LD23634	4	4	4	3	4	3	5.9	112.7	998	0	12.363	499310000	274540000	224770000	300000000	281570000
Q9XZ29	Klp3A	4	4	3	4	3	4	4.3	135.81	1212	0	13.651	386130000	167580000	218540000	199410000	224920000
A0A0B4KEI5;Q9V9K7	Ars2	4	4	3	3	3	3	4.3	106.29	935	0	7.0059	366760000	158090000	208670000	0	358840000
A0A0B4K7U3;Q9V333	Kdm4A	4	4	2	3	2	3	14.9	56.184	489	0	6.1122	432680000	224650000	208020000	0	226330000
Q9VZE4		4	4	4	3	4	3	10.4	52.452	470	0	23.271	611990000	414140000	197850000	323900000	309470000
Q9VXM4	MSBP	4	4	2	3	2	3	23.4	27.92	248	0	5.9781	370250000	173180000	197070000	0	507320000
M9PFB5;Q94899	alien	4	4	1	4	1	4	10.4	51.526	444	0	5.7981	273110000	77477000	195630000	0	212860000
A0A0B4LGB9;A0A0B4LG88;Q9W255	qkr58E-1	4	4	4	2	4	2	14	41.226	357	0	10.615	497410000	305910000	191500000	247920000	212520000
Q9VPF9		4	4	4	4	4	4	16.9	41.316	373	0	13.822	427140000	253360000	173780000	661330000	356770000
Q7K2S9	loopin-1	4	4	3	1	3	1	9.7	56.722	526	0	6.1082	209750000	37372000	172380000	30796000	0
Q7KN94	wal	4	4	3	3	3	3	16.7	34.181	330	0	8.8545	388120000	222070000	166050000	492640000	435060000
M9PDN9;P42271	gammaTub37C	4	4	3	3	3	3	10.7	51.296	457	0	13.992	434200000	270340000	163860000	181920000	219130000
A1Z8U4;Q7KKI0	Cct5	4	4	3	4	3	4	11.9	55.791	512	0	11.667	370310000	206750000	163570000	253230000	212370000
M9PFR5;B7Z0G7;Q9VW97	Su(var)3-3	4	4	3	3	3	3	5.3	95.946	870	0	11.309	298630000	139030000	159600000	173610000	160880000
P49906	Taf11	4	4	2	3	2	3	29.1	22.091	196	0	8.2247	476640000	317500000	159130000	0	324070000
Q8T092		4	4	4	3	4	3	10.4	75.232	652	0	25.034	429150000	270590000	158560000	203280000	265240000
Q7JQN4	Rs1	4	4	4	3	4	3	5.8	87.839	782	0	5.8983	441480000	285190000	156300000	239140000	237460000
Q95RJ9	ebi	4	4	1	4	1	4	8	72.387	700	0	19.178	218400000	62619000	155780000	0	190700000
Q9VJ19	RpL30	4	4	4	1	4	1	23.4	12.234	111	0	20.019	3075200000	2921100000	154080000	6580300000	0
P40796	La	4	4	3	2	3	2	15.6	44.884	390	0	11.07	381290000	231150000	150140000	195640000	0
Q9VG84	lig3	4	4	3	3	3	3	6.8	90.847	806	0	8.7154	413710000	268700000	145010000	225300000	212730000
Q9VPH8	Rbbp5	4	4	2	2	2	2	11.5	54.406	489	0	6.4848	366170000	223030000	143140000	183790000	0
M9PBZ3;M9PBJ8;M9NCM6;M9PDR5;Q8SX83	spen	4	4	3	2	3	2	0.8	588.49	5458	0	6.2571	354070000	212210000	141860000	204930000	0
Q9VXW5		4	4	4	3	4	3	11.8	71.39	619	0	15.951	368060000	229050000	139010000	176590000	163400000
O77434;M9PGI6	Sec22	4	4	3	3	3	3	25.1	24.646	211	0	8.3906	228900000	90153000	138750000	258400000	301860000
P19538;H9XVL6;H9XVL7;A0A0B4KEP0;A0A0B4KGM2;Q962I0;Q7K0S9	ci	4	4	1	4	1	4	3.5	153.28	1397	0	6.8781	272280000	133600000	138680000	0	236010000
Q0KHZ6		4	4	2	3	2	3	20.6	27.217	253	0	7.962	270740000	135530000	135210000	384480000	268890000
Q9VIE7	bur	4	4	3	3	3	3	8.1	76.789	683	0	14.764	389430000	255440000	134000000	202880000	176740000
Q8ST83	pho	4	4	4	1	4	1	11.3	58.223	520	0	7.1141	309710000	181490000	128220000	183920000	0
O62621	betaCop	4	4	2	3	2	3	5.8	102.71	914	0	7.8882	201140000	73948000	127190000	73948000	0
A0A0B4KHL2;Q8I0G5	gammaCOP;gammaCop	4	4	3	4	3	4	5.4	99.332	897	0	11.375	273040000	154220000	118820000	163680000	136070000
Q9VJH2	mdy	4	4	2	4	2	4	5.5	121.52	1082	0	9.5064	229050000	114260000	114790000	131010000	123840000
Q95RU8;M9PGH7	G9a	4	4	1	4	1	4	2.6	181.24	1637	0	7.7698	167280000	57394000	109890000	0	134580000
A4V4A1;Q960Z0	Klp10A	4	4	4	3	4	3	6	88.671	805	0	12.278	348380000	238660000	109710000	209470000	153260000
Q8T0Q4	shrb	4	4	4	1	4	1	23.9	25.443	226	0	7.8605	564650000	459020000	105630000	1034000000	0
Q960D3;Q9VBX3;A0A0S0X2W5;D2A6L8	vig2	4	4	4	1	4	1	11.4	45.219	412	0	5.6133	368120000	263180000	104950000	216870000	0
Q9VFB9		4	4	2	3	2	3	6.6	71.858	639	0	7.9118	173300000	70887000	102420000	0	121140000
Q9VD04;Q9VD05		4	4	4	2	4	2	8.2	65.057	596	0	7.3125	420820000	319970000	100860000	202490000	170920000
O17468	Hira	4	4	1	3	1	3	4.2	113.41	1047	0	6.1054	107950000	8819400	99130000	0	121410000
Q8STI6		4	4	4	1	4	1	19.9	32.695	281	0	10.026	336120000	241470000	94645000	543950000	0
E1JH24;E1JH25;A1Z818		4	4	3	3	3	3	3	190.91	1691	0	9.4957	226250000	133210000	93042000	116040000	128140000
A0A0B4LHV4;H1UUJ8;A0A0B4KGX1;Q01989	jar;jar-RG	4	4	3	2	3	2	4	141.76	1238	0	9.6453	183940000	91895000	92050000	91895000	0
M9MSL0;Q9VU16		4	4	2	3	2	3	1.8	298.11	2705	0	10.256	144400000	56661000	87735000	0	107450000
Q7JRH5		4	4	1	3	1	3	6.9	86.591	766	0	6.0425	131370000	51162000	80203000	0	88001000
Q9V468	CG9776	4	4	2	2	2	2	5.1	140.29	1260	0	7.8259	361730000	284110000	77617000	0	95058000
Q7K1V0		4	4	2	3	2	3	4.2	112.84	985	0	4.9738	125500000	48041000	77464000	0	94871000
A1ZAH8;Q7JZW2	RpS15	4	4	3	3	3	3	54.4	16.979	147	0	12.634	221610000	145050000	76560000	302450000	221380000
X2JKW3;Q86B47	CG8611	4	4	3	3	3	3	6	91.842	828	0	6.9916	166940000	97367000	69570000	91191000	80459000
Q9VT19		4	4	4	2	4	2	6	103.88	918	0	8.7604	208870000	139460000	69410000	137390000	84225000
X2JD11;M9PI87;Q9VVF8;Q9VXF4		4	4	2	3	2	3	2.9	151.79	1323	0	6.192	118170000	50374000	67800000	0	83035000
P34739	lds	4	4	1	4	1	4	3.7	118.37	1061	0	6.0399	78149000	12886000	65263000	0	86390000
A0A0B4LG45;A1ZBW6		4	4	4	2	4	2	9.1	68.537	603	0	5.6071	235760000	172750000	63010000	126490000	123430000
Q9VYE9;M9PHQ4;X2JF51	CG1622-RA	4	4	2	2	2	2	14.1	45.473	398	0	10.958	97659000	36970000	60689000	0	100210000
Q9VKZ8	Usp14	4	4	4	1	4	1	11.2	53.707	475	0	7.0849	654700000	594610000	60088000	433760000	329650000
Q9VGP4	Ranbp9	4	4	3	3	3	3	4.6	114.41	1018	0	6.4063	122350000	63994000	58356000	63471000	68591000
Q9NBD7	chb	4	4	4	2	4	2	3.9	165.57	1491	0	27.014	149400000	95244000	54158000	51437000	85975000
Q0KIB3		4	4	2	2	2	2	12.8	47.946	405	0	6.4129	133010000	78939000	54074000	177820000	0
Q9VXG8	mei-41	4	4	4	3	4	3	1.9	289.33	2517	0	13.888	173080000	123440000	49638000	101120000	83121000
B7Z0I8		4	4	2	4	2	4	1.7	378.59	3441	0	39.002	113030000	66779000	46250000	63416000	60540000
Q9VSE1;B7Z0D7		4	4	3	2	3	2	4	161.6	1417	0	11.917	140220000	95372000	44845000	88930000	0
E1JJF4;Q9U969	sws	4	4	2	3	2	3	3.6	160.71	1425	0	5.1304	60675000	18051000	42624000	0	52202000
M9MSB0;M9MSN9;M9MS57;X2JFC3;M9MSD3;Q9GQN0	Ranbp16	4	4	3	3	3	3	4.5	112.15	980	0	10.121	106480000	67255000	39230000	57044000	58256000
A8JUY3		4	4	2	3	2	3	4	154.63	1383	0	21.539	67564000	40386000	27178000	40386000	0
Q9VVC9		4	4	4	1	4	1	4.2	133.15	1159	0	7.4512	83102000	57994000	25109000	51445000	0
G7H829;Q9V3Z6	ck	4	4	3	3	3	3	2.4	250.31	2167	0	7.1181	76420000	53835000	22585000	46473000	35022000
Q8IP94;Q9VKB0	Aats-thr	4	4	3	1	3	1	6.5	79.345	690	0	5.0068	94371000	72738000	21632000	59940000	0
Q7KMI3	BcDNA.LD23371	4	4	2	3	2	3	5.8	113.77	1004	0	7.7673	137080000	117860000	19213000	117860000	0
P26019	DNApol-alpha180	4	4	3	1	3	1	2.8	169.9	1488	0	4.2574	69492000	53585000	15907000	53585000	0
Q9VRV2		4	4	4	1	4	1	4.5	148.06	1270	0	5.7841	107900000	95214000	12686000	95214000	0
Q9VF87	Sra-1	4	4	3	1	3	1	3.5	149.26	1291	0	4.3251	60614000	48606000	12008000	48606000	0
O61345	pen	4	4	3	1	3	1	6.1	81.301	737	0	4.8316	163920000	152150000	11770000	125380000	0
A1ZBL0;Q24560;Q9VAX7;Q8MST5;CON__ENSEMBL:ENSBTAP00000025008	betaTub56D	18	3	17	18	3	3	39.3	51.296	456	0	125.43	63954000000	34931000000	29024000000	30015000000	36496000000
Q03427	LamC	38	3	33	31	3	3	67.1	69.859	621	0	266.51	59908000000	31324000000	28584000000	24540000000	30928000000
Q8SY39	CG6994	3	3	1	3	1	3	3	93.369	827	0	3.566	4710000000	26890000	4683200000	0	5098500000
Q9VBU9	RpS27	3	3	2	3	2	3	29.8	9.364	84	0	7.718	5748200000	2233000000	3515200000	6935600000	6790400000
Q9W1B9	RpL12	3	3	3	3	3	3	26.1	17.673	165	0	44.991	4624000000	2289400000	2334600000	5167900000	5928600000
P48588	RpS25	3	3	3	3	3	3	17.9	13.201	117	0	6.9435	5230100000	2946100000	2284100000	6806300000	5710100000
A0A0B4KI24;Q27415	Nlp	3	3	3	2	3	2	23.7	16.996	152	0	9.8123	3518600000	2172700000	1346000000	3762900000	4596300000
P42283;P42284;Q7KQZ4;Q9V5M3;A0A0B4KEI4	lola	9	3	8	5	3	1	12.5	96.253	891	0	26.452	2794400000	1464100000	1330300000	1264800000	2548300000
Q9VM63	Gas41	3	3	3	3	3	3	15	26.015	227	0	20.327	2426500000	1116400000	1310100000	2487100000	3389400000
Q9VLT7	RpL36A	3	3	2	3	2	3	26.9	12.501	104	0	5.1839	2745200000	1487200000	1258000000	3661300000	2927300000
Q9W0P3	MED30	3	3	3	3	3	3	10.7	35.301	318	0	6.4779	2372500000	1166300000	1206200000	2694300000	3037900000
M9PG47;P13008	RpS26	3	3	3	3	3	3	27.2	13.266	114	0	7.9834	3226600000	2072000000	1154600000	4369400000	3210000000
A0A0B4KED0;Q9W5N2	RpL38	3	3	3	3	3	3	31.4	8.1996	70	0	13.519	2991500000	1876000000	1115500000	3659300000	3438400000
Q8MS37	tyn	3	3	3	3	3	3	5.7	80.682	715	0	7.1418	3321200000	2216200000	1105000000	1725500000	1484800000
Q9V3U6	26-29-p	3	3	2	2	2	2	6.7	62.129	549	0	7.143	2105600000	1016700000	1088900000	2482600000	2610700000
P55828	RpS20	3	3	2	3	2	3	23.3	13.488	120	0	16.416	1728400000	709080000	1019300000	2051700000	2169500000
E0R905;Q7KSP5;A0A0B4KGA3;A0A0B4K6S1;A0A0B4K6F4;Q8SZN9	l(3)neo38-RA;l(3)neo38	3	3	2	2	2	2	15.4	45.532	434	0	10.814	3494600000	2547600000	947010000	2110800000	1640800000
Q9XZ15	Osi6	3	3	3	3	3	3	10.6	32.09	312	0	16.398	2409100000	1483000000	926120000	3884500000	1688700000
Q9VJE4	Rpb11	3	3	2	3	2	3	30.8	13.385	117	0	16.211	1586700000	690410000	896280000	1603900000	2258600000
Q9V9X1	mey	4	3	4	4	3	3	6.2	83.881	774	0	15.741	1679200000	873810000	805380000	886740000	953460000
Q9VR53	wap	3	3	2	3	2	3	13.7	38.527	343	0	31.599	1473500000	685960000	787540000	670420000	751710000
O77430	SkpA	3	3	2	3	2	3	17.9	18.597	162	0	9.4262	930410000	231060000	699350000	808700000	1512100000
P45594	tsr	3	3	3	3	3	3	23.6	17.153	148	0	12.836	1448000000	776830000	671140000	1778500000	1699100000
A0A0B4K652;P36958	RpII15	3	3	3	3	3	3	39.5	15.098	129	0	36.415	1674900000	1013600000	661230000	2269700000	1562200000
M9PEZ4;Q9VTV1	thoc6	3	3	3	3	3	3	11.7	39.221	350	0	6.2549	1137600000	489950000	647600000	519950000	588410000
Q7K0K1		3	3	3	3	3	3	12	36.154	325	0	8.0547	1363700000	732780000	630930000	612790000	677520000
M9PC85;Q9V3V0	x16	3	3	3	3	3	3	15.6	27.711	257	0	13.872	1392300000	762800000	629470000	1448000000	1767800000
E1JIM9;P29555	abd-A	3	3	3	2	3	2	7.6	36.179	330	0	7.5348	1604200000	1006800000	597450000	840060000	639610000
O18332;O15971	Rab1	4	3	4	4	3	3	25.9	22.762	205	0	35.109	1203700000	612140000	591570000	1714100000	1187700000
Q9W396	HP1b	3	3	1	3	1	3	14.2	25.974	240	0	5.7538	726910000	152890000	574020000	0	1477700000
Q9VLK8	fu2	3	3	2	2	2	2	5.2	63.855	558	0	6.5657	880400000	352260000	528140000	290280000	0
A1ZBU5	GNBP-like3	3	3	3	1	3	1	38.2	17.131	152	0	12.869	1050800000	608660000	442100000	1371100000	0
Q9VFE4;A0A0B4K683;X2JKU5;Q24186	RpS5b;RpS5a	3	3	2	2	2	2	13.9	25.716	230	0	4.8847	823200000	394030000	429170000	0	1002800000
M9NEW1;P54357	Mlc-c	3	3	2	2	2	2	19	17.497	153	0	10.342	668060000	247050000	421010000	0	1083800000
X2JC94;O46084	Pgam5	3	3	3	3	3	3	19.4	33.037	288	0	9.1394	862350000	467240000	395110000	1045500000	1024100000
Q9W3C2	CG1785	3	3	1	3	1	3	12.6	55.788	478	0	8.6435	488520000	97573000	390940000	0	425360000
B7YZR7;E1JGK5;Q9V895	Mapmodulin;Anp32a	3	3	2	3	2	3	17.6	29.176	261	0	7.3292	440030000	49326000	390700000	487260000	629630000
Q9XZT1	MED18	3	3	3	3	3	3	14.7	24.673	217	0	5.4689	907810000	535160000	372650000	1088100000	1076800000
A0A0B4LFL3;O96827	Ef1beta	3	3	1	3	1	3	18.5	24.247	222	0	3.9076	463360000	91290000	372070000	0	957810000
O44437	SmD3	3	3	3	2	3	2	17.2	15.582	151	0	7.9513	1101700000	731400000	370350000	1389100000	1211900000
M9PE40;M9MRD0;P35122	Uch	3	3	3	2	3	2	14.3	25.429	224	0	4.2364	567780000	202960000	364810000	333260000	1063100000
Q9V4S8	CSN7	3	3	1	3	1	3	14	31.067	278	0	8.1617	496880000	139390000	357490000	0	920270000
Q9VDE5	ppan	3	3	2	2	2	2	8.9	53.092	460	0	4.0458	700840000	347430000	353400000	0	384510000
M9PGZ9;M9PGN9;P22810	oc	3	3	3	3	3	3	8.3	54.812	539	0	6.6415	793250000	440920000	352330000	573740000	728230000
Q4V6X9		3	3	1	3	1	3	16.5	32.463	278	0	17.158	431160000	81271000	349890000	645700000	438080000
Q9VJ74		3	3	3	2	3	2	4.4	94.545	822	0	11.389	717070000	394840000	322220000	396610000	386590000
M9NEU5;P25843	chic	3	3	3	3	3	3	44.4	13.723	126	0	11.303	1036500000	754340000	282140000	1104500000	1321000000
A0A0B4KFL0;A0A0B4K851;A0A126GUM4;Q4Z8K6	RanBPM	3	3	3	2	3	2	5.2	84.152	770	0	5.6692	487480000	214080000	273400000	190500000	0
Q9VPX4	Tfb4	3	3	3	3	3	3	11.4	33.348	299	0	6.8836	551590000	288020000	263570000	634220000	693090000
P83949	Ubx	3	3	2	3	2	3	13.4	40.04	389	0	11.347	841020000	579150000	261870000	1109900000	309200000
A0A0B4LFB3;Q7JVI3	Tango7	3	3	2	2	2	2	10.6	44.086	387	0	9.4778	634900000	383840000	251060000	374090000	0
Q9VFE6	CG3817	3	3	3	2	3	2	12.7	31.206	276	0	8.2511	633320000	382940000	250380000	386430000	362510000
Q9V452	Chrac-16	3	3	2	3	2	3	34.3	16.003	140	0	3.281	400020000	155030000	244990000	0	630680000
Q9VPY0	IntS14	3	3	2	3	2	3	5.5	65.049	587	0	5.7614	368100000	126960000	241140000	0	262360000
A1ZB78;A1ZB77;Q7JRI6;A1ZB79;A1ZB80;E1JGL5;A0A0B4K7G1;A1ZB83;A0A0B4LGX1;A0A0B4K897	CG5174-RA	3	3	2	3	2	3	20.5	18.273	166	0	5.838	360710000	120850000	239870000	434870000	454840000
Q9VZL2	ida	3	3	2	3	2	3	4.5	88.77	777	0	9.0783	394540000	169730000	224810000	157040000	0
Q1LZ07;P29747	CrebA	3	3	1	3	1	3	9.3	56.341	516	0	2.67	251140000	29792000	221350000	0	240830000
Q9VD81	RpI12	3	3	2	2	2	2	28.3	13.63	120	0	5.2097	331000000	115530000	215470000	260250000	0
Q9VL96	CG4364	3	3	3	2	3	2	5.1	73.862	627	0	8.5001	717420000	523860000	193550000	417430000	226460000
Q9VVR1	not	3	3	2	3	2	3	8.1	56.441	496	0	22.695	387950000	195120000	192840000	160820000	209780000
Q95RB1		3	3	3	2	3	2	10.8	47.167	418	0	5.0945	385090000	192490000	192600000	158620000	0
Q7K003	MrgBP	3	3	2	3	2	3	15.9	22.306	201	0	6.1349	356240000	175300000	180940000	414610000	446070000
Q9VNF3		3	3	3	3	3	3	15.6	26.918	257	0	8.5247	380750000	203690000	177060000	471280000	443380000
Q9VI24	Zif	3	3	3	2	3	2	11.6	45.381	388	0	31.373	413120000	236670000	176450000	0	191990000
Q9VJZ6		3	3	2	2	2	2	23.1	23.631	216	0	5.3171	280140000	106240000	173900000	0	447660000
M9PFM9;O61362;Q8MRK4;M9PCY3;O61361;M9PD94;O61360	crol	3	3	3	1	3	1	6.1	75.059	686	0	4.3876	475870000	304250000	171620000	254170000	0
P08120	Cg25C	3	3	1	3	1	3	2.2	174.3	1779	0	20.548	302870000	133810000	169060000	154390000	186470000
Q9VDE3;A0A0B4KHK1	slmb	3	3	2	2	2	2	7.3	58.952	510	0	5.0978	306670000	140150000	166510000	115490000	0
Q9VW54	Rpn1	3	3	2	3	2	3	5.3	102.28	919	0	8.4454	324480000	158500000	165980000	209590000	218590000
Q9Y095	XRCC1	3	3	1	2	1	2	7.7	68.769	614	0	5.3863	270890000	109330000	161560000	0	175790000
A0A0B4LGG9;Q9V3H8	Nxt1	3	3	1	2	1	2	35.4	5.4431	48	0	4.3121	165640000	5674900	159970000	0	411810000
A1ZBF1	CG18190-RB	3	3	1	2	1	2	15.7	28.743	248	0	4.218	174340000	15878000	158460000	0	407920000
Q7KBL8	ix	3	3	2	3	2	3	17	21.147	188	0	4.2025	282300000	127060000	155240000	282700000	403140000
Q8SX57	CG11005	3	3	2	3	2	3	15.6	26.933	257	0	8.7084	251370000	98697000	152670000	293350000	322000000
A1Z6Q0;A4UZ58	koi	14	3	13	12	3	3	39.4	51.754	449	0	8.8156	768120000	618180000	149940000	674930000	491380000
Q9N6D7;A0A0B4KG96	hrg	3	3	3	3	3	3	6.2	74.529	659	0	9.7925	306380000	161030000	145350000	140880000	149950000
M9PD91;Q9VNZ4		3	3	1	2	1	2	10.1	37.957	326	0	3.8013	210010000	65200000	144810000	0	157560000
Q7K3J0		3	3	2	2	2	2	6	59.432	546	0	4.7528	227170000	93561000	133610000	0	286950000
A4V2B8;P08181	CkIIalpha	3	3	2	2	2	2	13.4	39.959	336	0	4.064	217960000	84829000	133130000	0	342720000
A0A0B4KG83;Q9VEC3	Arp5	3	3	2	2	2	2	8.5	75.121	648	0	17.04	233490000	101650000	131850000	0	143450000
Q9VJQ5	NC2beta	3	3	2	3	2	3	18	20.914	183	0	9.4166	236740000	110110000	126640000	273780000	300250000
Q9V3G7	Rpn7	3	3	3	2	3	2	10.3	45.38	389	0	8.0196	256960000	134220000	122740000	175930000	188580000
Q9VP44	ebd2	3	3	1	2	1	2	9.8	41.292	367	0	5.4051	209260000	90397000	118860000	0	129320000
Q9VJG2		3	3	2	2	2	2	9.7	47.952	435	0	8.8301	232220000	114580000	117640000	94420000	0
Q9W403		3	3	3	2	3	2	7.6	43.661	380	0	5.4784	381250000	264860000	116400000	218250000	0
Q9VN42	Dip2	3	3	2	2	2	2	12.4	25.971	226	0	6.4319	225400000	109860000	115540000	247480000	0
L0MNA2;A4V133;L0MLP2;A4V134;L0MLR4;D1YSG7;D1YSG8;Q00168	CaMKII	3	3	1	2	1	2	8.1	54.667	482	0.0020633	2.578	131050000	16119000	114930000	0	125050000
Q8IPJ7;M9PCQ1;Q27597	Cpr	3	3	2	2	2	2	8.5	62.866	550	0	8.917	204820000	90498000	114320000	0	124390000
Q9VWD4	CG14230	3	3	2	3	2	3	5.7	66.288	580	0	6.1274	245270000	131850000	113420000	118040000	114020000
X2JFR6;P41374	eIF-2alpha	3	3	2	2	2	2	10	38.645	341	0	10.134	416470000	305370000	111100000	619090000	0
B7Z0G1;Q02870	hay	3	3	2	3	2	3	5.1	90.347	798	0	6.6067	226750000	115960000	110790000	155380000	120950000
Q32KD2	egg	3	3	2	3	2	3	3.5	141.94	1262	0	13.274	200170000	91600000	108570000	0	132960000
Q9Y112	BcDNA.GH10614	3	3	2	2	2	2	11.7	36.312	316	0	8.0661	226770000	120080000	106690000	270490000	0
Q9VEG8	CG7477	3	3	1	3	1	3	16.4	28.413	250	0	4.3171	137100000	31445000	105650000	0	271970000
Q9VH72	CG9471-RA	3	3	3	2	3	2	19.1	22.713	204	0	11.867	220140000	120390000	99745000	271710000	256260000
Q9V474	dbr	3	3	3	2	3	2	3.2	110.58	1007	0	5.7254	217620000	118020000	99600000	194060000	275740000
M9PB57;P54350	Wee1;wee	3	3	3	2	3	2	5.7	68.808	609	0	7.0731	367730000	268890000	98838000	140760000	188360000
Q9VNG4;Q7KTT0;A0A0B4KFM9	Xe7	3	3	2	2	2	2	3.2	90.235	777	0	4.4882	194700000	96034000	98670000	0	116900000
Q9VLK1		3	3	2	2	2	2	6.3	76.101	662	0	16.563	157450000	59284000	98163000	0	133800000
Q9VXP4	Paf-AHalpha	3	3	2	2	2	2	18.7	25.461	225	0	5.6026	176640000	80984000	95660000	182430000	0
Q9VUL6		3	3	1	2	1	2	3.4	135.19	1188	0	3.9725	106000000	11260000	94742000	0	103080000
Q9V3W7	SF2	3	3	3	3	3	3	11	28.35	255	0	15.481	176630000	83834000	92796000	188850000	0
Q9VT32;M9PEY1;M9PEP5;M9PHW7;M9PF46;Q9VT33		3	3	3	2	3	2	12.3	38.279	350	0	7.9964	220690000	129330000	91352000	189410000	337100000
Q7YZH1	rno	3	3	2	3	2	3	1.3	347.62	3241	0	8.4449	191620000	103890000	87723000	111160000	100170000
A8DYH1;Q8MS31	mute	3	3	1	2	1	2	2.1	195.99	1739	0.0026473	2.281	110050000	23046000	87003000	0	106550000
Q9VKZ0	GATAd	3	3	1	3	1	3	4.2	93.331	842	0	6.1229	118200000	32753000	85444000	0	219960000
Q9VE18	Smu1	3	3	3	2	3	2	7.5	57.333	509	0	3.317	263250000	178330000	84922000	146950000	0
Q95R35	S-Lap4	3	3	1	2	1	2	8.6	57.522	524	0	5.2197	126030000	41649000	84385000	0	91814000
Q9W2V7	Psf3	3	3	2	2	2	2	16	24.791	212	0	5.3786	125430000	45148000	80284000	0	206670000
Q9VAM5	Brd8	3	3	3	1	3	1	5.6	94.151	872	0	4.0722	185640000	106020000	79617000	108420000	252760000
Q9VEH0;Q960Y8	alt	3	3	2	1	2	1	4.3	95.093	842	0	8.4206	155430000	78460000	76973000	78460000	0
A0A0B4LFL2;A1ZAX1	eIF3-S8	3	3	1	3	1	3	3.4	105.65	910	0	6.9951	184860000	111550000	73307000	0	133130000
E1JGV6;O44081;A0A0B4K8B2	Nop60B	3	3	3	1	3	1	5.7	56.83	508	0	2.7351	160410000	88907000	71501000	107550000	0
M9PGB3;M9NE19;M9PGI0;M9PG44;M9NEL5;Q24312	ewg	3	3	2	2	2	2	8.5	36.476	343	0	3.8774	150720000	79824000	70899000	79824000	0
Q9VNH5		3	3	1	3	1	3	8.6	42.997	374	0	6.6115	144730000	73913000	70822000	0	119620000
Q9VFC0	CG4203	3	3	2	2	2	2	6.3	71.216	632	0	10.264	205630000	135360000	70279000	0	76466000
Q8SX89	kuk	3	3	3	1	3	1	6.7	60.159	570	0	5.7384	105900000	36826000	69077000	0	146430000
M9PBH6;Q9W0K4	bab2	3	3	2	3	2	3	3.7	114.59	1066	0	6.5937	230420000	162980000	67439000	125020000	104460000
Q9VT01	pall	3	3	2	3	2	3	17.8	35.686	314	0	4.1511	132700000	69212000	63487000	189890000	129460000
A0A0B4LH53;P54351;M9PH10;P46461	Nsf2	3	3	1	3	1	3	5.1	83.433	752	0	8.9931	95182000	34176000	61006000	0	66376000
A0A0B4LGW1;Q9V877	sub	3	3	1	2	1	2	6.2	71.386	628	0	6.6228	148410000	88884000	59529000	0	64769000
O76513	CycH	3	3	1	2	1	2	13	37.776	324	0	5.8297	63072000	6040300	57032000	0	146820000
A0A0B4KGE6;A0A0B4KFH4;P26270	Rpn8	3	3	2	2	2	2	15.7	38.089	338	0	5.4678	119020000	62454000	56561000	88549000	0
Q24317	DNApol-alpha50	3	3	2	2	2	2	6.8	50.221	438	0	7.2203	129570000	73621000	55952000	0	67128000
Q9VYV3	prtp	3	3	2	1	2	1	8.9	46.65	416	0	3.3474	315050000	259670000	55381000	213980000	0
Q53YG3;P04197	Myb	3	3	2	2	2	2	5	74.044	657	0	4.0844	110970000	55957000	55011000	0	63507000
Q9VQK7		3	3	2	2	2	2	4.3	84.78	749	0	4.6409	101210000	49694000	51516000	0	63093000
Q9VZ62	feo	3	3	2	1	2	1	6.6	78.188	671	0.0020776	2.6135	144080000	93940000	50142000	77411000	0
P51406	bys	3	3	3	2	3	2	6.4	49.966	436	0	7.0538	117170000	67452000	49719000	71118000	107180000
A0A0B4KEZ1;Q24459	Pcl	3	3	1	2	1	2	3.4	114.64	1043	0	3.4114	74741000	25244000	49498000	0	57332000
Q9VUS0		3	3	1	2	1	2	4.4	109.39	971	0	4.9597	115280000	69781000	45495000	0	55719000
A0A0B4K883;Q9W123	Pof	3	3	3	1	3	1	9.1	55.103	495	0	5.8895	348800000	303350000	45452000	249980000	0
Q00174	LanA	3	3	1	3	1	3	1.2	411.15	3712	0	5.0422	65252000	21685000	43567000	0	53357000
M9MRG4;Q9VL07;M9PCJ7;Q76NQ3	Utx	3	3	3	2	3	2	3.9	128.65	1130	0	5.7947	191030000	147610000	43420000	131830000	68960000
A0A0B4K849;A0A0B4K7A5;A8DYJ2;Q02645	hts	3	3	3	2	3	2	6.7	79.063	716	0	4.3523	143680000	101460000	42215000	56709000	72831000
Q9VNI3	CG1218	3	3	2	2	2	2	9.1	51.099	449	0	5.4276	118420000	77614000	40807000	63957000	0
Q9VKK1	Ge-1	3	3	3	2	3	2	2.7	149.25	1354	0	6.2205	176930000	137960000	38975000	137960000	0
Q9VF26	spn-E	3	3	2	2	2	2	2.6	164.51	1434	0	5.6022	73767000	35358000	38409000	0	47040000
A0A0B4LFJ4;Q9V7H4	CG8370	3	3	2	2	2	2	2.2	173.32	1567	0	16.04	100360000	62669000	37694000	62669000	0
Q9W2N0	cpa	3	3	1	2	1	2	17.8	32.759	286	0.0026702	2.3607	53711000	18187000	35524000	0	91448000
Q9VFP0		3	3	3	2	3	2	10.3	41.701	370	0	3.8733	100410000	65293000	35117000	94403000	143080000
M9PE73;M9PEC8;M9PBQ0;M9PEN4;M9PHG8;M9PBQ3;P37276	Dhc64C	3	3	2	1	2	1	1	530.84	4647	0	5.3092	79251000	47162000	32089000	47162000	0
Q9VUB5	upSET	3	3	1	2	1	2	1.5	336.44	3146	0	3.4058	64555000	32508000	32047000	0	37255000
X2JEX7;Q9VYQ8	Usp7	3	3	2	2	2	2	2.6	130.05	1125	0	5.0489	72543000	40661000	31882000	0	39047000
O44424	Es2	3	3	3	1	3	1	7.4	56.019	501	0	3.8373	119130000	87869000	31257000	72409000	0
Q9VNA5	Prosbeta7	3	3	3	1	3	1	16.8	29.986	268	0	13.631	154850000	124000000	30846000	279330000	0
A0A126BEE6;Q9I7K6	CG8223	3	3	3	1	3	1	9.8	51.89	492	0	33.056	452760000	423900000	28862000	396750000	0
Q86BY9	rig	3	3	1	2	1	2	2.8	137.83	1235	0	4.1999	67572000	40373000	27200000	0	33312000
Q7KS14;Q9VC54		3	3	1	2	1	2	5	80.01	715	0	3.1501	55928000	31258000	24671000	0	30214000
Q9W020	CG9004	3	3	3	1	3	1	4.6	99.114	854	0	9.5921	94336000	73165000	21171000	73165000	0
Q9VKU7	Grip75	3	3	1	3	1	3	4.3	74.979	650	0	4.9488	31784000	11638000	20146000	0	21919000
Q9VNI5		3	3	2	1	2	1	4.1	106.71	959	0.0026076	2.2214	177250000	158590000	18655000	158590000	0
P52029	Pgi	3	3	2	1	2	1	8.6	62.338	558	0	2.8946	57756000	42353000	15403000	34901000	0
M9PCC7;M9PB69;M9MRE5;M9PF50;Q9VLS3;Q0E8L0;E1JHB4;Q8IPG4;M9PCW8;A0A0S0WGQ9;M9MSG8	Piezo	3	3	2	1	2	1	1.4	288.32	2533	0	3.2942	29868000	16159000	13709000	16159000	0
Q9VTY8;M9PI41	sti	3	3	3	1	3	1	1.7	211.32	1854	0	4.5775	80610000	67381000	13229000	67381000	0
Q9VMM3		3	3	2	1	2	1	10.7	52.037	459	0	8.4719	174300000	163520000	10781000	134750000	0
P17210	Khc	3	3	3	1	3	1	4	110.4	975	0	7.0553	44522000	34914000	9608000	34914000	0
A0A0B4JCY6;Q7KSF4;A0A0B4KHN1;A0A0B4KGT8;Q9VEN1	cher	3	3	3	1	3	1	1.7	242.79	2240	0	8.57	63763000	55181000	8581600	55181000	0
Q9VEG9	nrm	3	3	2	1	2	1	11.1	28.569	253	0	5.2373	466010000	464790000	1218600	1047000000	0
E1JJM9;P48149	RpS15Aa	5	2	5	5	2	2	38.5	14.771	130	0	22.692	12429000000	6464400000	5964700000	12507000000	14513000000
Q94513	BEAF-32	10	2	8	10	2	2	38.7	31.776	282	0	49.872	11413000000	5666300000	5746200000	13563000000	11331000000
P53501	Act57B	16	2	14	15	2	2	47.9	41.834	376	0	19.113	6906600000	2878600000	4028000000	2007900000	4355200000
Q9VMX2;Q8IPL4	l(2)05714	2	2	2	2	2	2	11.2	30.58	260	0	6.1602	2454600000	1243600000	1211000000	1034800000	1307600000
Q9VBH8;Q9VHE5	RpL34a;RpL34b	2	2	1	2	1	2	9.3	18.069	162	0	2.9002	2551400000	1590900000	960480000	0	2462800000
Q9V9N4;Q8IGP5	Jupiter;Clamp	2	2	2	2	2	2	8.4	61.194	561	0	3.574	2028200000	1107100000	921160000	1002500000	1035400000
Q9V3Z3	meso18E	2	2	2	2	2	2	5.2	61.381	553	0	4.6117	2060500000	1196400000	864030000	1403500000	1294300000
Q9VW59	RhoGDI	2	2	1	2	1	2	8.5	23.218	201	0	2.9348	809880000	34584000	775290000	0	946020000
Q9VY43;M9PEK6;Q8IR55;M9PJN0;Q8IR54;M9NGE4;M9NEG4	mud	3	2	1	2	1	1	3.3	274.47	2394	0	2.714	782680000	10650000	772030000	10650000	0
E2QCP0;P84249;P02299	His3.3A;His3	2	2	2	2	2	2	14.7	15.328	136	0	3.3727	1070800000	315640000	755120000	1175500000	1440200000
Q9V424;Q9VHB7;A0A0B4KGZ0	MBD-like	2	2	2	2	2	2	15	25.292	226	0	8.1028	1612100000	875920000	736160000	1553300000	1391800000
O97102	smt3	2	2	2	2	2	2	23.3	10.124	90	0	5.3358	1158600000	465660000	692970000	932920000	832670000
Q05856	SmB	2	2	2	2	2	2	11.1	21.021	199	0	26.29	1293100000	650090000	643050000	1509200000	1610600000
Q8IPA8;Q8IPA7		2	2	2	2	2	2	10.5	32.415	305	0	8.5589	1104900000	492660000	612200000	1128200000	1446800000
Q7K0Q0		2	2	2	2	2	2	6.3	22.933	207	0	5.082	1013900000	456560000	557330000	1160400000	1302800000
X2JDI1;P23696	mts	2	2	2	2	2	2	8.4	35.469	309	0	35.651	972430000	493830000	478600000	1064300000	933490000
O16102	Chd3	2	2	2	2	2	2	2.8	103.02	892	0	2.9051	1052500000	598790000	453750000	594430000	560080000
A0A0B4LEY8;Q01820	gcl	2	2	2	2	2	2	4.6	65.065	568	0	4.41	682050000	282180000	399870000	283130000	384480000
Q9VNN7	Osi15	2	2	2	2	2	2	14	23.675	214	0	3.8168	932950000	561690000	371260000	975020000	745780000
Q9VUB3		2	2	1	2	1	2	8.6	39.25	339	0	2.935	637100000	276350000	360760000	316620000	411980000
P54353	dod	2	2	2	2	2	2	15.7	18.376	166	0	3.9098	672420000	313790000	358630000	697690000	932370000
Q9VZY0	Non2	2	2	2	1	2	1	11.9	27.493	244	0	11.881	961210000	605660000	355550000	1364300000	0
Q9VL26		2	2	2	2	2	2	10.4	21.383	183	0	4.2376	653520000	318370000	335160000	714630000	865330000
Q9VU02	SmD1	2	2	2	2	2	2	26.6	13.796	124	0	7.4531	716620000	404760000	311860000	909820000	804780000
P05389	RpLP2	2	2	1	2	1	2	31	11.757	113	0	4.1315	410460000	112560000	297910000	0	766900000
Q7K3D4		2	2	2	2	2	2	7.3	44.861	397	0	4.0813	624180000	327360000	296820000	291070000	382040000
Q7KR04	RpS15Ab	5	2	4	5	1	2	38.5	14.741	130	0.0026684	2.3605	368900000	74445000	294460000	0	758020000
X2JEM4;Q9W334	RpS28b	2	2	2	2	2	2	32.3	7.4766	65	0	7.7939	767680000	474630000	293050000	1063200000	760350000
Q9VQ58	CG15356-RA	2	2	1	2	1	2	3.1	108.14	1023	0	10.888	508700000	217790000	290910000	487200000	266430000
Q9VVZ4		2	2	2	2	2	2	27.8	15.946	162	0	34.268	675480000	405260000	270220000	979750000	628790000
Q8IQU7;Q8IQU8;Q8IQU6	825-Oak	2	2	1	2	1	2	29.5	12.601	129	0.0098401	1.8433	437250000	175270000	261990000	0	674420000
P00334	Adh	2	2	2	2	2	2	14.1	27.761	256	0	9.0814	569930000	310620000	259300000	707820000	659430000
Q9U9Q4	eIF-3p40	2	2	2	2	2	2	7.4	38.407	338	0	4.1108	466410000	212660000	253760000	232010000	353340000
Q9XZ57;Q7JZD3;A1Z6P3	Eb1	2	2	1	2	1	2	7.2	32.488	290	0	3.0538	412840000	159180000	253650000	0	652980000
Q9VR89	l(1)G0004	2	2	2	2	2	2	11.2	26.676	240	0	9.1556	487940000	238090000	249850000	540890000	638630000
Q9VYD8;M9MS48;Q02427	Rbp1-like;Rbp1	2	2	1	2	1	2	14.6	16.799	158	0	4.0335	423310000	176120000	247190000	0	636340000
A0A0B4KHY6;Q04688	Ets97D	2	2	2	1	2	1	6.6	54.979	484	0	4.1572	743450000	500550000	242900000	353350000	389610000
A0A0B4LFQ2;Q7JRJ9	Incenp	2	2	2	2	2	2	4.4	83.408	754	0	6.6808	476800000	239630000	237180000	236490000	237160000
X2JE34;Q8IR13;Q9VXF8;Q7KUX7;X2JC79	Rbp2	2	2	2	2	2	2	7.6	34.23	317	0	4.1649	440380000	206580000	233800000	530870000	536350000
Q9VVI2	Edc3	2	2	2	2	2	2	4.3	73.414	680	0	16.036	494250000	278840000	215410000	232180000	231970000
A0A0B4JCW4;A0A126GUR6;Q9VHJ8;Q95U38	skap	2	2	1	2	1	2	5.5	48.983	451	0	3.926	337540000	130260000	207270000	0	225520000
Q9VWG2	CG14220-RA	2	2	1	2	1	2	6.1	38.32	327	0	3.2033	331370000	126400000	204970000	0	223010000
M9PG40;Q8SYG3		2	2	2	2	2	2	17.4	19.203	167	0	4.1696	398270000	193490000	204780000	501470000	461540000
Q9VWS0	Ing3	2	2	1	2	1	2	4.4	70.646	686	0	4.5803	415350000	214860000	200490000	277120000	246090000
Q9VLV5	SmE	2	2	2	2	2	2	27.7	11.096	94	0	4.656	299960000	100660000	199290000	190280000	549520000
Q7KLX3	Tapdelta	2	2	2	1	2	1	12.7	17.601	166	0	5.0011	477750000	280690000	197050000	632300000	0
Q9VI10	SmD2	2	2	2	2	2	2	24.4	13.504	119	0	2.7949	386100000	194120000	191980000	451950000	479550000
Q59E33	scaf6	2	2	2	2	2	2	2.3	107.57	960	0	4.0091	252110000	67272000	184840000	55618000	204110000
Q9VLA6		2	2	2	2	2	2	6.2	48.094	435	0	5.61	251720000	66939000	184780000	157330000	251870000
X2JE29;Q24134	TH1	2	2	2	2	2	2	4	65.78	578	0	12.483	387980000	208480000	179500000	166800000	200300000
Q8IPA1;Q8IP99	Ada1-2;Ada1-1	2	2	2	2	2	2	9.4	35.399	308	0	5.1007	379700000	201900000	177800000	439510000	473010000
M9PGN1;Q960X4;M9PH08	Tip60	2	2	2	2	2	2	6.3	61.234	541	0	3.9842	353360000	176740000	176630000	144000000	193810000
Q9VSM7;Q9VSM6	S-Lap2;S-Lap1	2	2	2	1	2	1	3.4	61.372	552	0	14.614	517380000	344070000	173300000	283530000	0
Q9VBY2	CG11920-RA	2	2	2	2	2	2	9.4	34.667	298	0	4.1261	333940000	161560000	172380000	315130000	492560000
Q9VD66	fit	2	2	1	2	1	2	9.1	13.878	121	0	3.6848	360880000	188720000	172160000	0	443190000
A0A126GUN5;A0A0B4KFU8;Q6AWG9	CG5098	2	2	1	2	1	2	2.4	143.43	1324	0	5.6186	296300000	127270000	169040000	0	244520000
Q9V3P3	REG	2	2	2	1	2	1	8.6	28.121	245	0	4.6145	350460000	182650000	167810000	411450000	0
Q9V535	tsu	2	2	2	2	2	2	14.5	19.01	165	0	18.955	448300000	283020000	165280000	490980000	572040000
Q9W3S4		2	2	2	2	2	2	6	45.723	418	0	8.9827	307520000	144080000	163440000	335940000	409350000
M9PGG8		2	2	2	2	2	2	13.7	20.736	182	0	4.122	316780000	153680000	163100000	0	419870000
Q7KSE0;Q9VEC4		2	2	1	2	1	2	5.6	50.22	447	0	4.7803	220390000	58722000	161670000	0	197190000
H5V895;Q8T0U6;P48462	flw	4	2	4	4	2	2	11.5	37.74	330	0	14.607	286670000	128900000	157770000	355420000	341100000
P08646	Ras85D	2	2	1	2	1	2	12.2	21.593	189	0	5.8502	208840000	53592000	155250000	0	308030000
M9PD27;Q9VPH7;M9PFR9	eRF1	2	2	2	2	2	2	5.3	48.991	437	0	5.9924	242590000	87688000	154910000	91249000	149550000
Q9V444	Chrac-14	2	2	2	1	2	1	18.8	13.843	128	0	4.577	299070000	144580000	154480000	325700000	0
Q9W137		2	2	2	2	2	2	3.6	77.119	673	0	6.1835	521010000	368200000	152820000	286230000	247560000
A0A0B4JD48;Q95029	Cp1	2	2	1	2	1	2	4.8	27.041	249	0	10.876	231900000	79954000	151940000	0	319720000
Q9Y1B2	Orc6	2	2	1	2	1	2	7.8	29.239	257	0	4.4428	363100000	212300000	150810000	0	388220000
Q95U65		2	2	2	1	2	1	6.5	48.997	429	0	5.8098	513540000	364010000	149530000	299960000	0
A0A0B4K891;Q7K581		2	2	2	2	2	2	5.4	58.357	520	0	10.911	267940000	123900000	144030000	102170000	156650000
Q9VMS2;M9NES4;A8DYV5	Ncoa6	2	2	2	1	2	1	1.2	243.58	2265	0	5.2209	247210000	110430000	136770000	0	212140000
P20227	Tbp	2	2	2	2	2	2	4.8	38.451	353	0	3.4285	266840000	130760000	136080000	322330000	268440000
E1JHX5;Q7K0L4	CG7611	2	2	2	1	2	1	5.9	69.616	630	0	5.2555	342080000	207600000	134480000	171070000	0
Q9VYX2		2	2	2	2	2	2	3.6	75.762	664	0	5.1441	362260000	232110000	130150000	188050000	198230000
Q9V431	Aac11	2	2	2	2	2	2	5	59.929	536	0	5.8639	313340000	184330000	129010000	144070000	180040000
Q9VRP2		2	2	1	2	1	2	5.6	42.773	391	0.0020562	2.5399	199810000	70938000	128870000	0	140220000
Q9VNP4	CG12768-RA	2	2	2	2	2	2	5.4	47.708	429	0	2.8468	275480000	147430000	128040000	121940000	138870000
M9NF67;Q9VT40	nbs	2	2	1	2	1	2	2.3	91.182	816	0.0026649	2.3566	214440000	87752000	126690000	0	277940000
Q7PLI0	p120ctn	2	2	2	2	2	2	2.6	86.822	781	0	9.6097	266230000	141010000	125220000	116210000	140550000
Q9VVZ6;Q9VVZ7	CG18294	2	2	1	2	1	2	26	12.71	131	0	4.3044	165140000	41868000	123270000	0	317340000
A4V304;A0A126GUV9;A0A0B4KGT1;A0A126GUV3;P09087	Abd-B	2	2	2	2	2	2	10.4	30.344	270	0	7.347	222610000	99576000	123040000	0	316730000
Q709R6	bocks	2	2	1	2	1	2	7	44.203	399	0	4.2369	194150000	71202000	122950000	0	316500000
Q7K4L8		3	2	2	3	1	2	6	78.567	703	0	3.7335	248890000	127270000	121620000	0	132320000
A0A0B4JCZ3	pre-mod(mdg4)-W	2	2	2	2	2	2	21.6	12.177	102	0	3.7432	609590000	489530000	120060000	281490000	252540000
Q9GU68	eIF-5A	2	2	2	2	2	2	14.5	17.591	159	0	4.4356	268350000	151790000	116560000	318520000	323460000
Q7KMP8	Rpn9	2	2	2	2	2	2	7.6	43.766	382	0	4.709	238450000	122230000	116220000	310890000	263640000
Q7KND8	Mad1	2	2	2	1	2	1	3.6	85.017	730	0	13.273	332370000	218080000	114300000	191810000	120750000
A1Z8X0	CG8490-RB	2	2	1	2	1	2	6.6	23.011	211	0	5.3402	172420000	59095000	113330000	0	291730000
O18404	scu	2	2	2	1	2	1	11.4	26.905	255	0	14.859	242940000	132750000	110190000	299030000	0
Q9W381;M9PGR0	Dip1	2	2	1	2	1	2	9.1	19.722	175	0	5.5928	128210000	18441000	109770000	0	282570000
Q9VKN7	ial	2	2	2	1	2	1	7.3	38.3	329	0	3.0866	495800000	387100000	108700000	791470000	0
Q7JWQ7	Swim	2	2	2	2	2	2	7	48.786	431	0	8.173	168250000	59641000	108610000	0	118170000
Q95TZ0;Q9W2G2		2	2	2	2	2	2	6.5	50.818	444	0	6.1544	210360000	102040000	108330000	83634000	118310000
Q9V3B6	c12.1	2	2	2	2	2	2	13.9	28.411	259	0	6.6523	341220000	234010000	107210000	470190000	332940000
Q0E8E8;Q7JUS9	Mpcp;CG9090-RA	2	2	1	1	1	1	5.6	38.85	356	0.0069401	1.9595	112390000	5848400	106540000	13174000	0
Q9VDZ4		2	2	2	2	2	2	6	49.279	433	0	3.0139	230930000	124640000	106290000	100650000	117700000
A0A0B4K7Z5;Q7KLV9	Rpn6	2	2	1	2	1	2	6.2	47.263	422	0	3.4362	178200000	72004000	106200000	0	115550000
M9PAY6;M9PDS0;Q9VPM7	CG17078-RA	2	2	1	2	1	2	2.3	67.035	605	0	11.183	168580000	62517000	106060000	0	115400000
Q9VN68;A0A0C4DHA1;Q2M1E6;A8JQT5	Cdep	2	2	2	2	2	2	10.4	45.914	404	0	19.839	230880000	125010000	105870000	104780000	113420000
A4V3J6;A4V3J5;P07909	Hrb98DE	4	2	4	4	2	2	11.9	38.55	361	0	5.6326	253200000	148710000	104490000	303230000	300750000
Q9V3H2	Rpn11	2	2	2	2	2	2	8.8	34.4	308	0	3.5721	215580000	111130000	104450000	243890000	275330000
Q9VT57	Cdk8	2	2	1	2	1	2	5.5	53.681	454	0	5.6198	195270000	91586000	103680000	0	112810000
Q9VHC5	JHDM2	2	2	1	2	1	2	2.3	97.193	854	0	3.9407	173080000	69433000	103650000	0	126940000
Q960J7		2	2	1	2	1	2	8.1	63.838	557	0	3.1309	196040000	92673000	103370000	0	112470000
Q9VDK7	Srp72	2	2	1	2	1	2	4.5	72.85	650	0	5.5925	168080000	66645000	101440000	63963000	0
Q9W5P1	MED21	2	2	2	1	2	1	10.6	16.069	142	0	9.4083	383420000	284470000	98951000	530250000	365290000
Q9VDN4;Q29R02		2	2	2	1	2	1	6.1	60.441	556	0	3.2	400560000	302000000	98560000	248860000	0
Q9W1H5	DCP1	2	2	1	1	1	1	6.5	41.359	372	0	2.6984	140980000	42477000	98504000	0	107180000
Q7JZ62		2	2	1	2	1	2	7.3	34.048	301	0	3.2566	181870000	83457000	98409000	0	253330000
Q7JR08;A1Z916;Q7K380;A1Z913	achi;vis	2	2	1	2	1	2	6.3	47.658	426	0.0026954	2.4173	160040000	64190000	95854000	0	104290000
A1Z6E8		2	2	2	2	2	2	14.2	32.216	281	0	3.9717	223720000	128660000	95061000	263470000	271070000
Q9VWG1;Q8IQW5	HspB8	3	2	2	2	1	2	32.2	20.841	183	0	8.4612	238910000	144260000	94657000	0	243670000
I0DHK3;P12881	Prosalpha6	2	2	1	2	1	2	9.3	31.058	279	0	6.4525	167690000	73239000	94447000	0	243130000
Q9I7P8;Q9VPB3;Q8IPU3		2	2	1	2	1	2	7.7	30.342	271	0	3.5141	128820000	35897000	92924000	80864000	0
Q9VRQ2	mad2	2	2	1	2	1	2	10.1	23.405	207	0.002069	2.5937	157820000	66403000	91414000	0	235320000
Q9VXK6	eIF5	2	2	2	2	2	2	4.5	51.699	464	0	3.9872	192010000	101570000	90443000	224990000	236640000
Q9VGM2;Q8INK3;Q8INK2	fabp	2	2	2	1	2	1	16.9	14.502	130	0	3.0364	250810000	160630000	90179000	361840000	0
X2J5E8;Q9VL78	FKBP59	2	2	2	1	2	1	6.2	48.795	439	0.005799	2.1116	227390000	139090000	88306000	114610000	0
Q9VDQ4	trem	2	2	1	1	1	1	4.8	50.327	439	0.0026756	2.3803	123170000	34894000	88281000	0	96053000
Q9VAY8	CG12260	2	2	1	2	1	2	7	38.749	341	0	6.777	138440000	51173000	87266000	0	160010000
O61491	Flo-1	2	2	1	2	1	2	6.3	47.135	426	0	4.0867	113520000	26276000	87241000	0	94921000
Q9VHL0	hng2	2	2	2	2	2	2	10.2	29.272	254	0	15.574	214740000	128940000	85797000	0	220860000
Q9W1H8	Thiolase	2	2	1	2	1	2	4.5	50.641	469	0	4.3726	143510000	57874000	85635000	0	149920000
D0Z768;A0A126GUM8;A0A0B4K6T1;A0A0B4K7U5;E1JH02;A0A0B4KFC5;Q86S05	lig-RA;lig	2	2	2	2	2	2	2.5	107.81	1079	0	3.9811	196650000	111020000	85630000	243780000	226750000
Q9Y124	BcDNA.GH08385	2	2	1	2	1	2	10.7	51.046	448	0.0020534	2.5338	111020000	26082000	84941000	0	92418000
A0A0B4KHJ5;Q9VFC8	GlyS	2	2	2	2	2	2	5.4	79.233	689	0	10.846	134390000	49982000	84411000	0	91842000
M9PD75;Q94920	porin	2	2	1	1	1	1	9.6	30.55	282	0	9.2899	253560000	171170000	82396000	0	212110000
E2QC56;Q7K4Q5	CG10417	2	2	1	2	1	2	4.7	72.369	662	0	3.9057	111510000	29678000	81828000	0	89031000
E1JH79;A0A0B4K807;A0A0B4K7R5;Q9NKV0	Mlf	2	2	2	2	2	2	10.3	38.601	349	0	3.7647	175640000	93983000	81659000	124820000	126200000
Q9VRV7	CG13298	2	2	1	2	1	2	21.5	14.194	121	0	2.8472	110830000	29954000	80876000	0	208200000
M9PB45;Q9VMM4		2	2	2	2	2	2	11.1	36.059	315	0	8.9919	212450000	132150000	80292000	325300000	179090000
M9PDH8;O46341	a6	2	2	2	1	2	1	6.1	44.076	409	0	2.994	183110000	103910000	79199000	85630000	0
Q9VNP0	Osi18	2	2	2	2	2	2	3.6	34.083	306	0	8.7119	376930000	297800000	79137000	581460000	293090000
Q9XZT7	Taf10b	2	2	1	2	1	2	23.3	15.784	146	0	3.549	169830000	90786000	79044000	0	203480000
Q9VPH2	DNApol-alpha60	2	2	2	1	2	1	3.8	61.435	533	0	5.4191	198510000	120450000	78059000	128160000	0
Q868Z9	Ppn	2	2	1	2	1	2	1.1	313.03	2898	0	3.4046	104030000	26092000	77938000	0	95453000
Q9VHL1		2	2	1	1	1	1	3.9	71.657	622	0	4.3049	173120000	95511000	77613000	78706000	0
A0A0B4K6L4;Q27601	Prat	2	2	2	1	2	1	4	59.519	546	0.0026333	2.2599	144610000	67709000	76905000	55795000	0
Q9W4X7	eIF3-S4-1	2	2	1	2	1	2	11.9	29.946	269	0	3.8565	177220000	100670000	76553000	0	197070000
E1JGZ9;Q9XZJ4	Prosalpha1	2	2	1	2	1	2	10.2	27.162	244	0	5.4198	103040000	26981000	76055000	0	195790000
P48591	RnrL	2	2	2	2	2	2	3.4	91.977	812	0	5.7681	208950000	133980000	74972000	119920000	87493000
Q7JWD6	EloC	2	2	1	2	1	2	28.2	13.119	117	0	4.975	127090000	52493000	74595000	0	192030000
Q9VVG9		2	2	2	1	2	1	4.6	65.173	581	0	3.0035	202290000	128420000	73870000	128420000	0
Q9VSS2	Srp68	2	2	2	2	2	2	3.1	69.008	604	0	3.5045	156590000	85972000	70618000	70828000	76852000
Q0E8X6;Q9W1Q8	eIF2B-delta	2	2	1	2	1	2	6.1	61.839	576	0	4.0895	124510000	54851000	69663000	0	75796000
Q9W2N6		2	2	2	1	2	1	2.4	108.45	957	0	4.1414	201320000	132040000	69283000	122930000	0
Q9VV75	UQCR-C2	2	2	1	2	1	2	7.3	45.415	440	0	4.4512	148070000	79518000	68550000	0	129860000
M9NH51;M9NDZ4;M9NF89;Q24562;Q9W1T4	U2af50;LS2	2	2	1	2	1	2	6.1	39.456	360	0	4.9082	128030000	59583000	68446000	0	74472000
A0A0B4KF79;Q9VN63		2	2	1	1	1	1	15.3	19.996	196	0	4.2897	102600000	34257000	68343000	28229000	0
Q9VKQ9	Dpy-30L1	2	2	2	2	2	2	26.9	13.794	134	0	6.6569	226860000	159610000	67246000	353560000	179110000
Q24113	nonA-l	2	2	1	1	1	1	5.2	69.667	630	0.0026403	2.2734	104900000	38235000	66662000	31507000	0
A0A0B4LGS4;P54611	Vha26	2	2	2	1	2	1	11.5	26.082	226	0	8.5468	133230000	67060000	66172000	151060000	0
Q9VXD6		2	2	2	1	2	1	6.8	51.685	454	0	4.0561	204960000	139480000	65481000	172800000	0
C8VV14;F3YDE2;A4V3G1;P07764	Ald-RC;Ald-RH;Ald	2	2	2	1	2	1	7.2	39.047	361	0	3.1792	182620000	117290000	65326000	203310000	0
M9PBK5;P08570	RpLP1	2	2	2	1	2	1	42.9	11.513	112	0	6.9004	230660000	165720000	64941000	373310000	0
P54358	DNApol-delta	2	2	2	2	2	2	2.3	124.9	1092	0	5.0728	143560000	80208000	63357000	69756000	121540000
A0A0B4K6M7;Q9VHA0	Scm	2	2	1	2	1	2	2.9	93.55	877	0	4.3394	119300000	56124000	63175000	0	77371000
A4V0N4;Q27331;M9PD18;P48602	Vha68-2;Vha68-1	2	2	1	2	1	2	3.6	68.301	614	0	3.2188	130250000	67983000	62263000	0	92257000
A0A0B4K7Q3;Q9VAK1;Q8IMK7;Q961C5	alph	2	2	1	1	1	1	8.7	36.941	332	0.0026059	2.2212	83449000	22260000	61189000	0	66575000
A0A0B4K680;Q9VFK6	pr-set7	2	2	2	1	2	1	4.1	76.492	691	0.0027009	2.4337	179820000	120680000	59138000	120680000	0
Q9VS98		2	2	2	1	2	1	5.8	62.041	573	0	14.041	122660000	63609000	59047000	52417000	0
A0A126GUM1;A1Z8A4;Q7K0T7;A1Z8A6	psq	2	2	2	2	2	2	2.3	112.58	1043	0	7.9941	115150000	57762000	57393000	72319000	84496000
Q9VZF5	pav	2	2	1	2	1	2	3.5	100.67	887	0	6.5953	86882000	29739000	57142000	0	69983000
Q9VEJ4		2	2	2	2	2	2	9.5	30.732	283	0.0026631	2.3563	112580000	55573000	57011000	125190000	146760000
Q8IRC2;E1JIC5;Q95U18;Q8I0Q7;F0JAM2;Q9VZI4;E1JIC6	CG14995-RC	2	2	1	2	1	2	9	40.784	354	0	4.2107	109360000	52468000	56894000	68095000	0
Q9TVQ5	spt4	2	2	2	1	2	1	20.7	13.332	116	0	5.4191	463260000	406470000	56789000	915630000	0
A8Y527;A8Y525;Q7PL95	scro	2	2	1	2	1	2	6.8	33.189	307	0	3.3206	85520000	28942000	56578000	0	145650000
Q8INN5;A0A126GUR5;Q8INN7;Q9VH92;A0A0B4LGY0;Q8INN6;A0A0B4LGZ0;Q9VH91;E1JIH1;A0A0B4LI11;A0A0B4LGY1;E1JIH2;E1JIH3	Unc-115b;Unc-115a	2	2	2	2	2	2	2.9	82.142	749	0	5.7769	194630000	138490000	56140000	123570000	60012000
Q7JW03	UbcE2H	2	2	2	1	2	1	13.7	20.889	183	0	6.3472	180100000	124520000	55572000	280510000	0
Q9W062	Mfap1	2	2	2	2	2	2	6.5	56.134	478	0	4.4749	110510000	55104000	55405000	46470000	59220000
C0MIY4;Q9V464	asf1	2	2	1	2	1	2	13.3	24.409	218	0	4.5603	140120000	84985000	55134000	191440000	0
O46106	noi	2	2	2	1	2	1	7	58.421	503	0	4.8609	233520000	178780000	54741000	85996000	120880000
Q9VL18	eEF1delta	2	2	1	1	1	1	12.1	28.934	256	0.0081556	1.9308	63496000	9511400	53984000	21426000	0
M9MRQ9;Q94522	Scsalpha	2	2	1	2	1	2	11	34.389	328	0	5.108	104070000	50214000	53852000	0	138630000
Q9VY44	mRNA-cap	2	2	1	1	1	1	2.5	74.709	649	0.0070332	2.0854	99154000	45485000	53669000	37482000	0
Q9VF14	CG3303-RA	2	2	1	2	1	2	8.4	37.117	322	0	5.217	114060000	61240000	52815000	0	135960000
P49028	mago	2	2	2	1	2	1	15	17.311	147	0	31.741	158060000	106320000	51738000	239500000	0
Q8INH7	timeout	2	2	1	2	1	2	1.7	159.36	1384	0	8.0788	67755000	16158000	51597000	0	115300000
A0A0B4JDC3;Q9VGU5	CG6621	2	2	1	2	1	2	2.4	99.383	868	0	2.7413	122750000	71566000	51188000	0	55694000
C1C3E7;G3JX29;G3JX30;G3JX27;G3JX28;A0A0B4KFR8;A0A0B4KEW3;A0A0B4LGL0;A1ZA47;G3JX31;G3JX32;A0A0B4KER6;G3JX33;A0A126GUN6	Zasp52	2	2	1	2	1	2	4.9	48.795	449	0.002059	2.5606	97821000	48252000	49569000	0	53933000
M9PFG7;M9PF24;P46824	Klc	2	2	1	1	1	1	6.3	57.916	507	0	3.5117	94115000	45135000	48980000	0	53291000
A0A023GQA5;P24156	l(2)37Cc	2	2	1	2	1	2	6.9	30.383	276	0	3.1426	91906000	43015000	48891000	0	125860000
Q9VIW7	CG9987	2	2	2	1	2	1	7.5	55.916	506	0	3.1125	206100000	157240000	48862000	129570000	0
H0RNK7;Q9W261	Rtf1-RA;Rtf1	2	2	2	1	2	1	5.2	87.551	775	0	2.7996	61683000	14817000	46867000	14817000	0
Q9VKX2	Mdh1	2	2	1	2	1	2	7.1	36.058	337	0	8.0278	87029000	40247000	46782000	0	120430000
X2JA69;O46089	CG14803	2	2	2	2	2	2	2.3	124.89	1097	0	5.5313	112630000	66982000	45646000	58319000	64566000
Q9VXX7;X2JBY1;M9PHT4;A8JUX3		2	2	2	1	2	1	2.5	104.03	955	0	4.4484	123830000	78196000	45632000	0	55886000
X2J4W8;Q9V447	Kr-h2	2	2	2	1	2	1	6.2	31.215	276	0	2.9633	106990000	61833000	45157000	139290000	0
Q9Y113	NELF-B	2	2	1	2	1	2	3.5	67.934	594	0	6.0117	69318000	25735000	43583000	0	47419000
P32234	128up	2	2	2	1	2	1	6.5	41.131	368	0	8.0749	85132000	42205000	42927000	0	46706000
Q7KUK4;M9PF86		2	2	1	1	1	1	13.2	34.423	302	0.0086957	1.8928	75058000	33746000	41312000	76018000	0
Q8SX76	pch2	2	2	2	1	2	1	5.9	46.563	421	0	4.288	194140000	153000000	41133000	147830000	0
Q24216	Cdk7	2	2	1	2	1	2	7.4	39.673	353	0.0098765	1.8648	72274000	31197000	41078000	0	105750000
Q29R10		2	2	1	2	1	2	3.3	141.9	1283	0	6.5749	55524000	14460000	41064000	0	50292000
Q7K332	CG3364	2	2	2	1	2	1	7.1	27.611	239	0.0070019	2.0554	135460000	94470000	40990000	125770000	0
Q7KVY5;C0PUX5;A4V3W2;A4V3W1;Q0KHW6;M9PGC4;M9PGV7;P18431;A8JUV9	sgg	2	2	1	2	1	2	7	43.341	416	0	3.3062	71456000	31248000	40208000	0	43748000
A0A0B4LIF3;A0A0B4KGH5;Q86NP2	Nelf-A	2	2	2	2	2	2	2	134.82	1250	0	4.5787	111490000	71336000	40158000	0	44368000
Q9VTB0		2	2	2	1	2	1	5.2	45.768	407	0	4.1132	164580000	124560000	40014000	102650000	0
E2QD63;Q86DS1;C4NYP8	HIP-R;HIP	2	2	1	1	1	1	7.2	41.036	377	0.0027174	2.4819	77875000	37955000	39920000	0	43435000
P25008	CycC	2	2	2	1	2	1	8.6	31.292	267	0	9.1809	88959000	49140000	39819000	0	102510000
O46079	EG:39E1.2	2	2	1	2	1	2	8.4	33.598	299	0	3.2612	63443000	23734000	39709000	0	102220000
Q9VJJ8;Q9VJJ9;M9PD19;B7YZW3	CG4668;CG42389-RF	2	2	1	1	1	1	1.9	153.29	1413	0	8.8837	63290000	24115000	39175000	24115000	0
P46863;Q7KVC2	Klp61F;CG32318-RA	2	2	1	2	1	2	4	121.16	1066	0	11.886	67584000	29758000	37826000	0	46327000
Q9VXW2		2	2	2	2	2	2	2	136.28	1224	0	9.9677	92569000	55085000	37484000	51963000	55676000
Q9VAY6	BCAS2	3	2	2	1	2	1	20.9	31.341	278	0.00269	2.4133	129050000	92567000	36482000	107190000	0
M9PHP7;Q9VS89	frac	2	2	1	2	1	2	2.2	156.73	1427	0	2.9448	79785000	43433000	36352000	0	44520000
M9PFL9;M9PD87;M9PCX3;Q9VKI0;Q9VKH9	cmet;cana	2	2	2	1	2	1	1.7	244.83	2132	0	3.3547	121450000	85168000	36278000	74813000	0
D3DMK7;A4V0X0;O61267	lok	2	2	2	1	2	1	8.1	32.47	284	0	4.2197	133530000	97786000	35744000	80580000	0
L0MLK7;H9XVP0;P28167	zfh2	2	2	1	2	1	2	0.5	309.47	2805	0.0020833	2.6237	54537000	19234000	35303000	0	43236000
Q9VYK0;M9PGZ8	Smr	2	2	1	2	1	2	0.6	379.09	3601	0.002672	2.3629	80861000	46612000	34249000	46612000	0
Q7KVP9	Xpd	2	2	1	1	1	1	3.6	88.01	769	0	9.0693	169810000	136460000	33348000	112450000	0
M9NE25;Q9W5E0	Hmt4-20	2	2	2	1	2	1	1.5	137.52	1300	0.0027119	2.4752	102840000	72807000	30037000	66440000	0
Q9VUM1	Prp31	2	2	2	2	2	2	3.6	55.544	501	0.0027045	2.4485	100900000	71041000	29858000	0	32487000
Q6NQY9		2	2	1	2	1	2	3.2	91.574	813	0	6.9079	58283000	28781000	29502000	0	36131000
Q9VS83;M9PHN9;M9PBU3;B7Z0D4;M9ND57;Q9VS82;M9PEE7;B7Z0D3		2	2	2	1	2	1	3.5	124.34	1166	0	15.96	124980000	95564000	29411000	86897000	0
Q9VEC2	CG12321-RA	2	2	2	1	2	1	5.7	27.803	247	0	3.8581	84486000	55301000	29185000	124570000	0
Q9VDV2		2	2	1	1	1	1	9.1	40.636	363	0.0081761	1.9398	75170000	45985000	29185000	37894000	0
Q9VTH5;M9PC68		2	2	1	2	1	2	4.3	61.598	558	0	5.5607	80162000	51210000	28952000	0	31500000
Q7KUQ6;Q9VVB6;M9MRX0	Lmpt	2	2	1	1	1	1	1.2	245.5	2147	0.002623	2.2418	46476000	18831000	27644000	18831000	0
Q9W0P0	CG3386-RA	2	2	1	2	1	2	7.3	33.748	288	0	3.0193	90617000	63234000	27383000	0	29793000
A1ZA05;Q0E965;A0A0B4KF69	SRPK	2	2	1	2	1	2	4.1	68.054	607	0	16.497	85880000	59312000	26569000	51919000	0
Q9VPT8	Clp	2	2	2	1	2	1	10.8	33.5	296	0	5.8789	105570000	79744000	25826000	140200000	0
Q9V436	Rpn12	2	2	2	1	2	1	8	30.225	264	0	3.6235	77391000	52528000	24862000	118330000	0
Q9VQF5	Cwc25	2	2	2	1	2	1	4.2	61.876	521	0	4.0545	103800000	79033000	24764000	65127000	0
X2JA43;Q9W590	Ns3	2	2	1	2	1	2	2	70.245	606	0	2.879	42872000	18525000	24347000	0	34036000
Q9VRV8	Trn	2	2	1	2	1	2	2.7	101.52	893	0	5.0885	45045000	21683000	23361000	21683000	0
A4V4F2;M9PHT0;F2FB46;M9PJN2;M9PHL7;O61492;C9QP31;E1JJL2	Flo2;Flo-2	2	2	2	1	2	1	5.4	46.602	425	0	3.7627	139940000	116710000	23231000	96176000	0
Q9XYW6	CHIP	2	2	1	1	1	1	10.7	33.864	289	0	5.0926	98227000	75265000	22962000	0	59111000
A0A0B4K6Q6;A0A0B4K660;A0A0B4K630;P29617	pros	2	2	1	2	1	2	1.7	181.54	1674	0	3.9949	44862000	22485000	22377000	0	26861000
Q9VSY2;Q0E8G6		2	2	2	1	2	1	12.3	23.03	203	0	4.3937	57759000	35494000	22265000	79956000	0
Q95083	Prosalpha5	2	2	2	1	2	1	10.2	26.883	244	0.0069357	1.9573	86825000	64874000	21951000	146140000	0
Q9VRM6	l(3)psg2	2	2	2	1	2	1	0.9	215.36	1929	0	4.6385	67905000	46142000	21763000	41216000	0
Q9VNG2		2	2	1	1	1	1	2.6	90.525	807	0	4.255	47243000	25817000	21426000	0	26240000
Q9W3Q2		2	2	1	1	1	1	3.4	61.038	555	0	5.6054	39991000	18952000	21039000	15618000	0
P40797	pnut	2	2	1	1	1	1	4.1	60.143	539	0	2.8712	38239000	17478000	20762000	0	22590000
Q9VEN2	cal1	2	2	1	1	1	1	2.3	109.54	979	0	3.7428	27220000	7061700	20158000	7061700	0
Q7K4M4	tef	2	2	2	1	2	1	5.5	73.357	649	0	4.6867	93074000	72925000	20149000	69851000	0
Q9VUC1;M9MSL3	Hsc70Cb	2	2	1	2	1	2	3.2	88.5	804	0	5.8863	32485000	13483000	19002000	0	31789000
Q7KUT2	Lon	2	2	1	2	1	2	3.1	115.03	1024	0	4.6218	24342000	5953800	18388000	0	22520000
A1ZBM2	TBCB	2	2	2	1	2	1	9.4	26.974	244	0	2.8646	55466000	37852000	17614000	85268000	0
Q9W074	HBS1	2	2	2	1	2	1	3.1	74.164	670	0	5.2607	40754000	23694000	17060000	19904000	0
E1JJG4;Q9W395	APC4	2	2	1	1	1	1	4	87.184	773	0.0020661	2.5902	60654000	43638000	17016000	0	20839000
Q9VPL0		2	2	1	1	1	1	6.6	38.859	347	0	3.6209	31788000	15477000	16310000	0	17746000
Q9W1G1		2	2	1	2	1	2	1.4	81.56	700	0	6.1252	35466000	21867000	13599000	0	14796000
P25167	RpIII128	2	2	1	1	1	1	2.2	128.51	1137	0	3.5065	47129000	34506000	12624000	34506000	0
Q9VK44		2	2	2	1	2	1	2.4	138.59	1217	0.0020675	2.5928	44212000	32898000	11314000	32898000	0
P56538	eIF6	2	2	1	1	1	1	17.1	26.494	245	0.0098522	1.8462	29056000	18855000	10201000	42473000	0
Q9W3Y3		2	2	2	1	2	1	13.5	25.783	230	0	3.9686	122160000	112250000	9909500	252860000	0
Q9W1M9	Rrp4	2	2	1	2	1	2	9.7	33.624	298	0	9.4433	15801000	6374800	9426200	0	24266000
Q9V9W7	rod	2	2	1	2	1	2	1.3	239.69	2089	0	3.5212	21377000	12069000	9307600	0	11870000
Q9VCH4;A0A0B4K7Q6	mbc	2	2	1	1	1	1	1.2	226.46	1970	0	4.0024	16880000	8920500	7959600	8920500	0
Q9VAJ2	Bub3	2	2	2	1	2	1	8.3	37.415	326	0	3.415	90498000	82754000	7744900	169950000	0
Q9W2A1;Q95RQ4	Snp	2	2	2	1	2	1	11.7	25.723	223	0	4.1216	45488000	38797000	6690700	87396000	0
Q8T051		2	2	1	1	1	1	3.4	73.261	639	0	3.3707	32611000	27011000	5600000	27011000	0
Q24253	AP-1-2beta	2	2	2	1	2	1	2.4	101.18	921	0	11.299	72790000	67660000	5130900	60284000	0
Q9VCY2	Dph5	2	2	2	1	2	1	6.9	33.47	291	0.0026774	2.3867	44172000	39438000	4733300	88841000	0
Q9VXQ0	mRpL3	2	2	1	1	1	1	8	40.552	362	0	5.0966	62426000	57788000	4638500	130180000	0
Q9V3Y4	Mtch	2	2	2	1	2	1	8.9	35.011	316	0	5.719	24295000	20265000	4029800	45651000	0
Q961C3;Q9VH75;E1JIH4		2	2	1	1	1	1	4.9	62.427	571	0	3.9185	95024000	91794000	3230200	0	8315500

## Sheet: RNase A treated
List of proteins identified by LC-MS/MS of RNase A treated NuMat
Protein IDs	Gene names	Peptides	Unique peptides	Peptides Replicate_1	Peptides Replicate_2	Unique peptides Replicate_1	Unique peptides Replicate_2	Sequence coverage [%]	Mol. weight [kDa]	Sequence length	Q-value	Score	Intensity	Intensity Replicate_1	Intensity Replicate_2	LFQ intensity Replicate_1	LFQ intensity Replicate_2
A0A0B4KFE9;A1Z8P9	Mtor	75	75	57	69	57	69	31.8	262.35	2346	0	323.31	26089000000	15846000000	10243000000	15651000000	18901000000
P15348	Top2	72	72	61	67	61	67	44.6	164.39	1447	0	302.98	47472000000	30552000000	16920000000	28736000000	30850000000
A1Z6H7	Gp210	72	72	66	67	66	67	44.9	209.79	1876	0	323.31	85008000000	56086000000	28921000000	50349000000	52837000000
M9NE89;P08928	Lam	65	65	58	54	58	54	77.7	71.299	622	0	323.31	202260000000	138560000000	63700000000	90155000000	77131000000
M9ND95;E1JHJ4;M9NEP1;E1JHJ5;M9NF46;E1JHJ3;M9NCU7;A0A0S0WIH4;P05661	Mhc	63	63	42	50	42	50	37.2	222.9	1949	0	231.85	7756100000	3561400000	4194700000	3985400000	7384900000
Q9VWB8;Q8IQV9	Nup205	60	60	52	51	52	51	33.4	232.73	2067	0	323.31	34418000000	23809000000	10609000000	20894000000	20433000000
Q9VUV9	l(3)72Ab	58	58	44	46	44	46	34.7	244.51	2142	0	310.61	9277700000	6099800000	3177900000	6599000000	5308400000
Q2EZ47;A0A140SQB4;Q8I8U7	Nipped-A	50	50	36	37	36	37	16.8	435.33	3790	0	117.47	4117100000	2706500000	1410600000	2635700000	2541000000
A1Z8U0	Prp8	50	50	40	38	40	38	24.5	279.57	2396	0	171.45	8087700000	5419300000	2668300000	5070900000	5280200000
M9PE12;E1JHV6;M9PDH1;Q9W0T1;M9PBG5;E1JHV7	E(bx)	50	50	36	43	36	43	22.2	300.55	2668	0	153.75	10195000000	6797700000	3397200000	5895000000	6792400000
M9PBI5;P13395;M9PDQ0;M9PGV6	alpha-Spec	46	46	31	33	31	33	25.8	281.32	2447	0	189.08	4074200000	2601200000	1473000000	2745800000	2608600000
Q9VC36	polybromo	45	45	38	37	38	37	28.7	189.69	1654	0	163.39	10860000000	7293300000	3566200000	6783100000	6932600000
Q9VM75	l(2)k09022	43	43	34	38	34	38	24.6	237.22	2096	0	158.39	7828700000	4775600000	3053000000	5308500000	5092600000
M9PIA6;E1JI46;Q59E34;O97159	Mi-2	42	42	37	36	37	36	24.6	223.13	1973	0	192.61	12306000000	8533800000	3772200000	7973600000	7452700000
Q03427;A0A0B4KFY9	LamC	41	41	34	27	34	27	64.6	69.859	621	0	144.55	33935000000	24349000000	9586100000	14391000000	14737000000
Q9VBU7;A0A0B4K7J2	Nup358	40	40	32	35	32	35	18.4	296.38	2695	0	182.31	26457000000	16645000000	9812400000	16324000000	17351000000
Q9V463	Nup154	40	40	36	35	36	35	33	153.89	1365	0	317.24	40933000000	27842000000	13091000000	23372000000	20913000000
Q00963;M9PF16;M9PHG4	beta-Spec	39	39	24	27	24	27	21.9	265.74	2291	0	81.627	2737900000	1894900000	843000000	1873100000	1547700000
P04052	RpII215	40	39	31	30	30	29	25	209.17	1887	0	107.7	7076600000	4463400000	2613200000	4403300000	4550800000
A0A0B4LI86;P08266	RpII140	38	38	27	33	27	33	32.5	134.04	1176	0	139.23	7667600000	4866500000	2801000000	4839100000	5239600000
X2J9F3;Q9VKJ3	Nup160	38	38	30	34	30	34	31	160.27	1411	0	177.5	17739000000	12754000000	4985500000	11407000000	10060000000
A0A0B4K859;A1Z945		36	36	32	29	32	29	21.9	213.61	1866	0	153.87	13394000000	8775200000	4618400000	8946700000	8291800000
Q24368	Iswi	36	36	31	33	31	33	34.4	118.87	1027	0	124.98	16359000000	10562000000	5796800000	9772100000	10017000000
X2JG50;Q9VWE6	CG14215	35	35	29	30	29	30	17.3	235.18	2111	0	174.94	10272000000	6655200000	3616600000	7183800000	6607200000
Q9VCH5;B8A421	Nup98-96	35	35	33	28	33	28	23.1	210.14	1960	0	202.13	19247000000	13384000000	5863700000	11398000000	10794000000
Q9V466	Nup107	35	35	31	30	31	30	49.1	97.381	845	0	163.5	23542000000	15372000000	8170500000	14776000000	14431000000
Q9XZ06	Nup93-1	34	34	32	30	32	30	45.4	93.851	823	0	308.7	25386000000	15463000000	9922100000	14414000000	16890000000
Q9W246		33	33	23	27	23	27	15.7	311.9	2733	0	98.841	2465300000	1595100000	870270000	1690100000	1516900000
N0D8I3;Q9W420	Spt6	33	33	27	27	27	27	22.9	208.6	1831	0	184.44	8191100000	5592200000	2598900000	5053000000	5355200000
M9PFM5;M9PFS6;P25439	brm	33	33	27	26	27	26	20.6	185.61	1642	0	146.26	8990000000	5989500000	3000500000	5859200000	5258900000
B7Z002;M9NEL3;Q9VPL9;M9NCY5;M9NDB7;Q9VPL6;REV__M9PEA9;REV__M9PGZ0;REV__M9PEA5;REV__M9PDZ9;REV__M9PDS3;REV__M9PBJ0;REV__M9PGY4;REV__Q9I7U4;REV__M9PDZ6;REV__M9PEA0	kis	33	32	17	27	16	26	7.4	593.44	5517	0	81.627	2472800000	1731600000	741210000	1780700000	1338900000
Q8INM3;Q9VGZ8	sle	32	32	24	27	24	27	27.9	158.65	1420	0	97.059	8845700000	5381400000	3464200000	5407900000	5846900000
Q9VCW3	Nup133	32	32	30	27	30	27	24.8	135.14	1200	0	171.22	20920000000	14063000000	6856700000	12434000000	11531000000
X2JDD7;Q9VMD9;REV__Q7K4B4	Tig	31	31	21	23	21	23	15.7	257.44	2188	0	103.64	2739500000	1827900000	911600000	1838900000	1692400000
Q9XZ34	Rif1	31	31	23	27	23	27	26.2	156.82	1416	0	92.829	5845400000	3651800000	2193600000	3409300000	3331500000
Q9VD07		29	29	24	26	24	26	15.1	237.18	2059	0	88.992	2871400000	1977700000	893730000	1992000000	1634900000
Q9VQ76;M9PE28;E2QCS8	tho2	29	29	22	24	22	24	20.5	188.51	1641	0	99.046	2833100000	1795100000	1038000000	1994700000	1682500000
A1YK02	Nup75	29	29	25	25	25	25	48.4	76.871	668	0	240.02	42833000000	27663000000	15170000000	19325000000	17580000000
P09180	RpL4	30	29	24	26	24	26	53.6	45.025	401	0	194.39	98426000000	66294000000	32133000000	45535000000	44557000000
A0A0B4JDA0;Q9VF03	mor	28	28	23	23	23	23	29.3	124.84	1145	0	130.13	8594900000	5700800000	2894000000	4873000000	5455500000
A1Z6M0	Bap170	27	27	21	22	21	22	22.6	183.03	1688	0	114.04	6428200000	3797200000	2631000000	3937100000	3742300000
Q9VFE7	Nup93-2	27	27	22	22	22	22	41.3	90.598	796	0	141.83	26290000000	17899000000	8391600000	12182000000	11032000000
Q9VP57	pzg	27	27	23	24	23	24	32.6	105.08	996	0	191.18	33446000000	21328000000	12118000000	18493000000	17183000000
Q59E58;A0A0B4JD57;Q59E59;A0A0B4K7Q4;Q99323;A0A0B4JD95	zip	26	26	16	18	16	18	19.1	226.91	1971	0	80.825	1321000000	903620000	417350000	899270000	784400000
Q9VXE9	SMC3	26	26	19	21	19	21	24.8	140.03	1200	0	78.521	1523700000	993440000	530270000	1076100000	888180000
Q9V4C8	Hcf	26	26	22	24	22	24	20.8	160.18	1500	0	103.83	6074100000	3931900000	2142100000	2643100000	3297800000
Q8MLW2;A0A0B4LFX8;Q9NDJ2	dom	25	25	17	21	17	21	11.6	348.38	3183	0	104.32	2192800000	1246600000	946230000	1541900000	1407700000
Q9GYU8	mbo	25	25	21	22	21	22	39.5	78.68	702	0	181.12	7598400000	5055200000	2543100000	4553300000	5002100000
Q9W1C5	IntS1	24	24	20	16	20	16	14.2	235.1	2053	0	93.3	1561100000	1207300000	353850000	984350000	814660000
Q9W1R5	vir	24	24	23	14	23	14	16.9	209	1854	0	61.924	2271900000	1804600000	467310000	1354900000	1340900000
Q5EAK6	tefu	23	23	18	17	18	17	8.9	317.99	2767	0	62.771	1455400000	1077100000	378350000	934120000	850120000
Q9V3A7	glu	23	23	21	17	21	17	22.3	159.88	1409	0	49.148	1480100000	1001800000	478380000	895490000	1000400000
Q9V9T4	Acf1	23	23	18	15	18	15	16.1	170.41	1476	0	76.79	2756800000	1987100000	769650000	1836800000	1592200000
Q7K0X3		23	23	19	22	19	22	24.6	130.47	1150	0	125.12	4992600000	3504300000	1488300000	3294200000	2911300000
Q94883	Dref	23	23	21	18	21	18	36.1	80.726	709	0	78.64	6589700000	4577400000	2012300000	4289600000	3267500000
G3M3A2;Q06559	RpS3	23	23	16	18	16	18	63.4	27.471	246	0	68.79	15321000000	8522600000	6798300000	15483000000	15243000000
Q9VV52	RAF2	22	22	16	20	16	20	30.3	125.49	1117	0	81.229	6217800000	4144100000	2073700000	3435500000	2561600000
Q86BS3	Chro	22	22	16	20	16	20	29.9	101.05	926	0	103.15	9884900000	5242000000	4642900000	5260900000	6596900000
Q4AB54;P02255;Q4ABD8;Q4AB94;Q4ABE3	His1:CG33861;His1;His1:CG33807;His1:CG33834;His1:CG33801	22	22	19	20	19	20	56.6	26.373	256	0	118.11	23931000000	15525000000	8405900000	13703000000	21356000000
C7LA75;P11147;Q8I0E9	Hsc70-4-RA;Hsc70-4	30	22	26	26	18	20	44.1	71.131	651	0	167.54	61156000000	41722000000	19434000000	31179000000	27901000000
X2JC31;P29742	Chc	21	21	16	15	16	15	16.6	191.18	1678	0	61.651	1163500000	793760000	369710000	833240000	660610000
A0A0B4K7L0;Q9W252	rad50	21	21	16	16	16	16	18.7	152.13	1318	0	53.937	2010400000	1235900000	774460000	1191900000	1487200000
Q9VAX8		21	21	16	17	16	17	26.3	110.65	975	0	75.376	4789000000	2935600000	1853400000	2989500000	3289200000
X2JEU3;Q9VZ00	CG1737-RA	21	21	14	20	14	20	27.4	100.09	924	0	80.442	6400400000	4053200000	2347100000	3417000000	4949900000
Q9VGL0		21	21	18	17	18	17	18.4	129.86	1266	0	108.72	8066300000	5513600000	2552700000	5166800000	4693600000
M9PBL3;P02828	Hsp83	21	21	16	21	16	21	28.6	81.864	717	0	106.71	12806000000	8212600000	4593200000	8411700000	8612000000
M9PBH8;Q8IRH5	CG2199	21	21	18	20	18	20	32.5	80.904	724	0	97.664	18471000000	12150000000	6321100000	11835000000	8953100000
A4V1N8;P35415;A4V1N9;P35416	Prm	20	20	12	13	12	13	30.1	102.34	879	0	47.054	1380700000	1055500000	325190000	912690000	738710000
Q9VCD8	SMC1	20	20	10	13	10	13	20	142.88	1238	0	42.972	686690000	354770000	331920000	345170000	629980000
Q9W0P8	MED14	20	20	17	15	17	15	19.1	172.34	1553	0	88.756	1809100000	1283100000	526080000	1166000000	919390000
Q9U3V9	xmas-2	20	20	14	16	14	16	17.4	158.18	1370	0	81.49	1675000000	1013500000	661470000	1055300000	1100400000
Q86CW5	Hmr	20	20	15	18	15	18	15.7	158.6	1413	0	47.53	2031300000	1326300000	705010000	1112000000	1112000000
Q9VNF6;A0A0B4KG70;Q9VNF7;B7Z0T5	MTA1-like	20	20	16	17	16	17	27	96.608	880	0	99.436	4448600000	2934800000	1513700000	2965200000	2434800000
Q9XYZ5	pic	19	19	16	14	16	14	20.3	126.04	1140	0	70.398	1767500000	1248400000	519100000	1210800000	991400000
M9PI58;Q9VUE5	stwl	19	19	16	19	16	19	31.3	108.59	999	0	70.636	6647600000	4302300000	2345300000	3412700000	3551800000
Q9VHI1	hyx	19	19	13	17	13	17	37	61.384	538	0	96.177	7731900000	5160000000	2571900000	3784500000	3250300000
X2JDP6;M9MRG2;Q8T079	CG4747	19	19	14	14	14	14	37.2	65.251	602	0	117.08	10632000000	6716400000	3915400000	4715600000	4995100000
Q8MLV1	LBR	19	19	17	17	17	17	28.6	83.184	741	0	115.46	23532000000	15587000000	7945300000	16476000000	15442000000
Q9VM69	nop5	19	19	18	19	18	19	46	57.17	511	0	107.37	31783000000	21680000000	10103000000	14879000000	12480000000
C6SUW3;P55935;Q95RG1	RpS9	19	19	19	15	19	15	51.3	22.623	195	0	114.34	34362000000	21773000000	12589000000	33443000000	33925000000
P91875	RpI1	19	18	12	13	11	12	16.3	185.41	1642	0	43.548	794690000	588330000	206360000	522850000	451170000
Q9VAJ1	Cap-D2	18	18	15	11	15	11	15.6	157.5	1380	0	42.913	891400000	631850000	259550000	628090000	483810000
A0A0B4LF93;A1Z928;A1Z927;A0A126GUN9;A0A0B4LF82;Q5U0Y0;A0A0B4K765	Sin3A	18	18	14	12	14	12	11	186.4	1747	0	41.775	1763300000	1350300000	412950000	1078300000	946160000
Q9VRX7		18	18	16	14	16	14	37.4	76.718	681	0	62.41	3696400000	2923100000	773360000	1753000000	1250400000
B7Z0Z1;Q9VXG1	hang	18	18	14	14	14	14	14.3	242.32	2223	0	48.303	3046700000	1918100000	1128600000	1594000000	1998900000
A8JV18;Q9VXE6	Nup153	18	18	17	14	17	14	12.1	201.23	1929	0	65.06	9088200000	6243000000	2845200000	4543900000	4411100000
Q6NP69;Q8INS9	gfzf	18	18	15	16	15	16	21.5	119.28	1045	0	118.63	9139500000	5978200000	3161200000	5472900000	5125600000
Q9VH07	pont	18	18	17	17	17	17	52.2	50.242	456	0	72.515	19075000000	12085000000	6989800000	8044700000	9506600000
X2JEX8;P06607;Q4V566;Q9VPH3;M9NFL7;Q9VX69	Yp3	18	18	15	15	15	15	50.5	46.101	420	0	55.808	24493000000	14244000000	10249000000	11951000000	12363000000
A0A0B4KF23;E1JGX3;Q7PLI2	Nipped-B	17	17	13	11	13	11	10.5	223.3	1957	0	47.092	799410000	562630000	236780000	631420000	385320000
A0A0B4LHQ4;A0A0B4JD62;A0A0B4JDB5;A0A0B4LGQ5;A0A0B4JCW5;A0A0B4JCV6;A0A0B4LGR2;A0A0B4JDA1;Q9VN58	ctrip	17	17	13	10	13	10	7.5	289.63	2708	0	38.339	931920000	595240000	336680000	593150000	523330000
Q9VK59		17	17	13	12	13	12	17.8	100.26	950	0	52.081	1286300000	890250000	396010000	868590000	770460000
Q9I7Z8		17	17	17	12	17	12	13.5	157.72	1377	0	42.768	1771300000	1272200000	499140000	1231600000	963230000
M9NEV0;Q9VMJ7	lid	17	17	15	13	15	13	10.8	203.99	1838	0	72.305	1508100000	971810000	536330000	1021400000	952790000
Q9VNI8	Hpr1	17	17	12	13	12	13	27.8	80.759	701	0	38.317	2033200000	1459900000	573280000	1239000000	1076900000
Q9VWK5	Ulp1	17	17	9	15	9	15	12.8	172.26	1513	0	52.163	3150000000	1730100000	1419900000	1677700000	1811700000
Q7K3D8	DMAP1	17	17	12	14	12	14	42	50.248	433	0	42.248	4696800000	3241100000	1455700000	2211200000	1910900000
Q7JNE1	prod	17	17	14	13	14	13	57.5	39.428	346	0	103.82	8883300000	6442900000	2440500000	5811400000	4079700000
A0A0B4LEY9;Q9V411	Non1;CG8801	17	17	13	13	13	13	28.7	75.351	652	0	48.079	9500900000	6753800000	2747100000	5189200000	3248600000
M9PFN1;Q9V3K3	rept	17	17	14	16	14	16	38	53.541	481	0	82.916	10584000000	6763900000	3820500000	4672400000	5010400000
Q7K2X8	Nup44A	17	17	13	13	13	13	46.9	39.514	354	0	84.869	14542000000	8523200000	6018500000	7266900000	6853600000
Q9VK58;Q9VK57	Pih1D1	16	16	9	13	9	13	18.2	127.6	1094	0	34.863	572470000	351750000	220720000	423660000	334440000
Q7PLS8	IntS3	16	16	15	9	15	9	16.4	123.95	1068	0	39.688	1418300000	1126700000	291660000	867840000	572890000
Q7KMJ6	nito	16	16	12	11	12	11	22.6	89.052	793	0	59.257	1187700000	827820000	359870000	709710000	660790000
Q9VB52	l(3)mbt	16	16	11	13	11	13	12.2	162.96	1477	0	50.528	1290300000	798110000	492140000	842400000	841050000
Q7JVP4	Br140	16	16	12	13	12	13	15	157.12	1430	0	50.124	1480600000	974670000	505970000	910340000	908270000
Q7KW02;O46048;X2JDX3	east	16	16	11	13	11	13	10	245.7	2301	0	48.554	1479500000	776770000	702770000	895950000	1069300000
P35600	Gnf1	16	16	10	13	10	13	19	108.61	986	0	39.164	1713200000	949740000	763470000	1022700000	947060000
M9PI05;Q9V3I5	JIL-1	16	16	12	13	12	13	16.5	137.04	1207	0	78.238	2238500000	1354500000	884050000	1361300000	1629300000
A0A0B4KEE4;A1Z6Q1	koi	27	16	21	23	13	14	36	109.72	965	0	97.877	5888500000	3844700000	2043800000	3546400000	3080800000
Q9VGH0		16	16	15	13	15	13	25.6	86.946	767	0	44.876	6947000000	4705100000	2241900000	3430000000	3039500000
Q9VYG2	Bap60	16	16	12	13	12	13	29.1	58.17	515	0	45.622	7314400000	4912000000	2402500000	2497500000	3820500000
E1JJ68;C7LAE4;P19109;A0A0B4K624;A0A0B4K6A3;A0A0B4K6K1;A0A0B4K6T7	Rm62;Rm62-RE	18	16	17	17	15	15	39.3	62.473	575	0	89.616	15387000000	10403000000	4983900000	6944500000	6127200000
X2JGM9;P41042	RpS4	16	16	12	16	12	16	49	29.134	261	0	58.791	16410000000	9473200000	6936500000	16536000000	15728000000
A1Z9S6;A1Z9S5	Su(var)2-HP2	15	15	13	12	13	12	6.6	355.97	3257	0	45.588	1585400000	1175200000	410190000	803780000	901430000
M9PHL0;M9PHZ0;M9PI16;Q9VWF2	e(y)3	15	15	10	14	10	14	8.9	212.72	2006	0	45.603	1245500000	801220000	444320000	669140000	796220000
Q7YZA2	CG7065	15	15	14	9	14	9	18.3	136.77	1231	0	30.711	1867100000	1291600000	575520000	1148900000	848560000
X2JD07;Q9W3C1	l(1)G0020	15	15	10	13	10	13	19	108.4	967	0	47.957	1728600000	890190000	838370000	991930000	1454300000
P20193;E1JIJ9	Su(var)3-7	15	15	12	11	12	11	16.7	139.99	1250	0	60.463	2848700000	1881100000	967590000	1915500000	1664400000
Q9VIG1	CG12050-RB	15	15	10	13	10	13	18.3	120.01	1071	0	47.75	2360500000	1323400000	1037100000	1278900000	1929200000
P13060	EF2	15	15	12	15	12	15	17.2	94.458	844	0	36.952	3262300000	2152500000	1109800000	2164600000	2278100000
Q9VLX2		15	15	15	11	15	11	25.9	95.921	861	0	55.349	3197700000	2034700000	1163000000	1733800000	1994500000
Q94901	lark	15	15	13	13	13	13	43.5	39.911	352	0	113.76	10416000000	8154000000	2262300000	5523600000	4069900000
Q9VHG5;A0A0B4LGV6	Ibf1	15	15	14	11	14	11	63.2	27.717	242	0	197.32	8291000000	4427700000	3863300000	8463700000	8974200000
Q9V9W2;Q9V9W3	RpL6	15	15	15	9	15	9	40.7	27.697	243	0	72.153	19807000000	15548000000	4259700000	20578000000	12437000000
Q95WY3	Nop56	15	15	13	11	13	11	35.5	54.837	496	0	60.461	18831000000	12069000000	6762200000	8634400000	7896500000
Q9W1V3	Fib	15	15	15	14	15	14	45.3	34.636	344	0	94.239	20521000000	13289000000	7231600000	16993000000	20830000000
Q9VZ45;Q0KHU0;M9PGV5	Myo10A	14	14	12	5	12	5	5.9	339.19	3054	0	41.197	595580000	478390000	117190000	443540000	252070000
Q8MSU4	Sym	14	14	8	9	8	9	13.6	132.08	1165	0	54.887	352330000	210690000	141650000	230090000	245340000
Q9W1X7	MED23	14	14	13	8	13	8	12.6	167.06	1439	0	25.641	1118500000	933850000	184630000	869700000	409230000
Q9VC96	BRWD3	14	14	9	8	9	8	8.7	248.66	2232	0	26.675	696400000	427240000	269160000	382200000	507560000
E8NHB1;Q24325	Taf2	14	14	12	10	12	10	15.6	139.5	1221	0	38.606	905850000	605330000	300510000	637820000	529190000
Q9VFV8		14	14	11	13	11	13	20.5	103.48	922	0	35.972	722520000	411400000	311120000	464530000	528370000
Q9VRI0	Hlc	14	14	14	10	14	10	35.2	62.883	560	0	87.848	3713600000	3184700000	528930000	1724700000	1136400000
Q9VEC1	MED17	14	14	10	12	10	12	25.1	71.556	642	0	57.665	3348400000	2363500000	984890000	1605400000	1299100000
Q95RQ8;Q9W1N1	pita	14	14	10	13	10	13	22	78.329	683	0	64.158	4181100000	2750000000	1431000000	2823700000	2287600000
M9PFY2;Q8IQQ8;Q9VVF4	CG6479-RB;CG6479-RA	14	14	10	11	10	11	27.6	61.35	536	0	24.412	5484600000	3749600000	1735000000	2844700000	2153900000
Q9W1X4	Nup214	14	14	9	13	9	13	10.3	175.17	1711	0	60.154	5868800000	3793600000	2075300000	2433100000	3385500000
Q9VJ12	Acn	14	14	11	13	11	13	22.3	83.719	739	0	84.406	5903500000	3770300000	2133200000	2944500000	4202900000
Q9VCG4	Ndc1	14	14	11	13	11	13	27.2	65.386	578	0	77.432	9708300000	6342800000	3365500000	4633000000	4860600000
P50887	RpL22	14	14	13	12	13	12	40.1	30.61	299	0	39.649	10179000000	6635900000	3543600000	8535300000	10933000000
O16797	RpL3	14	14	12	12	12	12	30.5	46.915	416	0	48.199	6497400000	2722300000	3775100000	3021200000	3848400000
P06605;P06603;P06604	alphaTub84D;alphaTub84B;alphaTub85E	14	14	11	13	11	13	39.6	49.89	450	0	60.362	19723000000	14378000000	5345000000	10449000000	9011900000
Q9VHC7;A0A0B4K6Z1	rump	14	14	12	13	12	13	28	66.73	632	0	137.67	15957000000	10394000000	5562800000	6260900000	8086900000
X2JD55;P02843	Yp1	15	14	13	14	12	13	45.8	48.711	439	0	45.505	16806000000	10559000000	6247400000	6934900000	10062000000
Q9VE85	Nup43	14	14	13	11	13	11	34.9	40.148	358	0	102.23	23779000000	15205000000	8575000000	11349000000	11201000000
M9PFF0;P41126	RpL13	14	14	12	14	12	14	35.8	24.951	218	0	88.849	24560000000	15495000000	9064800000	21896000000	26100000000
E1JJ72;A0A0B4LGU9;A0A0B4K602;P51123	Taf1	13	13	11	6	11	6	7.6	235.56	2096	0	17.667	426480000	355870000	70608000	238490000	249350000
Q5U156;A0A0B4KER0;Q95RL2	row	13	13	12	8	12	8	12.7	143.68	1281	0	22.22	928780000	732790000	195980000	523850000	454690000
Q9W1A9	enok	13	13	7	12	7	12	7.8	254.68	2291	0	22.577	634470000	312240000	322230000	327080000	517970000
A0A0B4K6W1;P08970	su(Hw)	13	13	9	13	9	13	12.1	105.78	941	0	18.59	1081900000	615630000	466260000	744640000	656930000
Q9VGA4	MBD-R2	13	13	8	12	8	12	15	130.15	1169	0	38.573	1900900000	1360000000	540860000	1209400000	744460000
P53034	RfC4	13	13	12	10	12	10	46.5	37.173	331	0	86.424	1605500000	1013100000	592430000	1007300000	1966000000
Q9W542	mip130	13	13	10	11	10	11	18.1	110.43	986	0	38.856	3019200000	2375100000	644120000	1783700000	1110700000
Q9V460	Spt5	13	13	11	11	11	11	16.3	119.44	1078	0	63.021	2058300000	1395900000	662390000	1393200000	1131000000
A0A0B4KH12;A0A0B4KHG7;A8WHL4;A0A0B4KHT0;Q9VDK5;A0A0B4KGE5	bon	13	13	9	8	9	8	13	120.37	1119	0	31.915	2058200000	1383300000	674900000	1123600000	960150000
A0A0B4KGU4;Q9VHP0;Q7K4L8	bel	14	13	10	12	9	11	20.2	85.413	801	0	38.252	3018000000	2201700000	816260000	1624100000	1208800000
A1ZA92	CG8414	13	13	10	13	10	13	18.7	111.21	995	0	63.048	2020100000	1167500000	852610000	1264800000	1422400000
Q0E8J0	MEP-1	13	13	10	12	10	12	17.8	124.06	1152	0	66.985	2527500000	1608900000	918640000	1577800000	1554400000
Q7JXU4	Ns2	13	13	9	10	9	10	22	76.607	674	0	34.847	2772400000	1809100000	963270000	1374500000	1127200000
Q9XYZ4	mre11	13	13	8	10	8	10	26	69.284	620	0	47.115	2969500000	1814900000	1154700000	1447100000	1310600000
Q9VW10		13	13	10	8	10	8	24.5	76.357	673	0	42.393	2953000000	1759500000	1193500000	1587400000	1275100000
Q9W102	Orc4	13	13	10	13	10	13	36.6	51.935	459	0	70.885	3550300000	2349400000	1200900000	1617800000	1566400000
M9PG32;P49847	Taf6	13	13	11	11	11	11	31.7	65.566	605	0	38.488	4779600000	3386900000	1392700000	2315000000	1822500000
E2QD64;Q7K4H4	CG2982	13	13	13	9	13	9	28.2	73.097	653	0	46.894	12269000000	9122300000	3146500000	5509000000	4492100000
Q7K012	Bap55	13	13	13	10	13	10	43.8	47.319	425	0	48.741	26840000000	20307000000	6533200000	11157000000	11171000000
P54397	FK506-bp1	13	13	12	11	12	11	30.8	39.343	357	0	46.629	23724000000	16499000000	7225100000	13238000000	9000800000
P55830	RpS3A	13	13	13	13	13	13	45.1	30.34	268	0	60.522	25058000000	15797000000	9260500000	20827000000	26795000000
P41093	RpL18A	13	13	12	10	12	10	46.3	21.029	177	0	50.679	30247000000	20120000000	10127000000	25432000000	32434000000
M9PEJ8;M9PBW9;Q9VSL8;M9NDM3;M9PF06	rhea	12	12	9	4	9	4	6.5	291.55	2689	0	33.26	251160000	190530000	60626000	190530000	0
Q9W3E1	IntS4	12	12	9	9	9	9	12.7	113.42	1022	0	31.961	380620000	265620000	115000000	243690000	226980000
Q9VGG9;Q7KSN8		12	12	10	6	10	6	10.8	172	1483	0	21.442	477000000	342640000	134360000	329490000	264270000
A0A0B4KHB1;Q7KSE8;A0A0B4KGD1;E1JIN6;Q8IN94	osa	12	12	11	5	11	5	5.8	268.84	2555	0	22.027	872990000	682480000	190510000	585330000	432240000
Q9W198	ocm	12	12	8	10	8	10	7.1	241.96	2175	0	53.283	637220000	402980000	234230000	470160000	406120000
Q24298	shg	12	12	9	8	9	8	10.9	169.82	1507	0	32.06	1074200000	780360000	293810000	547110000	594370000
Q0KI68;E1JIM0;A4V2Z1;A0A0B4K690;A0A0B4K663;E2QD16;E1JIM1;A0A0B4K6Z4;A0A0B4K6I8	nsl1	12	12	7	9	7	9	10.7	167.73	1548	0	32.808	1023800000	708270000	315490000	567530000	726050000
O16810	Orc1	12	12	7	10	7	10	15.3	103.28	924	0	30.803	741820000	415420000	326400000	490090000	468120000
Q9VIP9	barr	12	12	9	7	9	7	21	82.761	735	0	24.834	706850000	375340000	331510000	454230000	415760000
Q9VTE2	SuUR	12	12	10	10	10	10	13	107.62	962	0	31.526	1248800000	892560000	356240000	649370000	802400000
Q9V3C0	abs	12	12	8	8	8	8	25.8	69.487	619	0	29.717	1163700000	754750000	408960000	627270000	425290000
Q70VI1;Q9VFC7;Q95U15;C1C553;A0A0B4KG65;E1JIK9;E1JIK6;Q8INF1;Q8I062;Q9VFC6;C1C529	Mf	12	12	6	10	6	10	38.5	41.51	364	0	15.725	1338900000	809000000	529900000	756480000	912170000
Q9U1H9	sbr	12	12	8	8	8	8	29.8	76.248	672	0	55.847	2208300000	1624100000	584260000	908770000	964600000
Q7JRE4	MAN1	12	12	10	9	10	9	22.5	73.878	650	0	31.449	3526500000	2453100000	1073400000	1668000000	1470200000
F3YDH0;P29844	Hsc70-3	16	12	13	12	9	10	26.7	72.26	656	0	34.754	2742100000	1609500000	1132600000	1232100000	1346600000
X2JB25;P02844	Yp2	13	12	9	11	8	10	46.2	49.66	442	0	25.648	3152100000	1992900000	1159300000	1647600000	1461700000
Q9VN55	atms	12	12	11	11	11	11	27.5	60.793	538	0	63.275	10555000000	7304800000	3250600000	5596700000	5096100000
X2J5G6;P32100	RpL7	12	12	9	9	9	9	38.9	29.552	252	0	30.031	8787600000	5059800000	3727700000	7908300000	10077000000
C6TP87;P08736;A4V3Q6;P05303	Ef1alpha48D-RA;Ef1alpha48D;Ef1alpha100E	12	12	10	11	10	11	26.3	50.306	463	0	68.243	42541000000	28912000000	13629000000	20183000000	21567000000
L0MPS3;Q9V496	Rfabg	11	11	7	7	7	7	4.5	372.67	3351	0	24.864	280600000	195760000	84838000	170440000	117540000
M9MS06;F0JAG6;M9PGA7;P18091	Actn	11	11	8	6	8	6	13.4	103.83	895	0	27.599	256800000	170830000	85970000	153890000	177630000
Q9VM55;E1JHA6	uif	11	11	9	6	9	6	3.8	387.13	3557	0	16.233	583830000	448860000	134970000	378640000	322500000
X2JGB3;Q9VRP9	Bre1	11	11	7	9	7	9	14.6	119.06	1044	0	37.83	381160000	241960000	139200000	260560000	241570000
Q9VC94		11	11	9	8	9	8	10.9	159.8	1430	0	23.101	730820000	543310000	187520000	437830000	455950000
Q9W0M7;M9PDJ8	CG13900-RA	11	11	11	5	11	5	10.6	136.61	1227	0	41.041	946290000	750030000	196260000	587640000	522230000
B3DN53;A1Z987	Cap-G	11	11	7	10	7	10	9.7	148.4	1299	0	28.508	616150000	416910000	199230000	400370000	372010000
Q9VX31	IntS2	11	11	7	8	7	8	14.8	124.89	1105	0	24.492	587780000	373650000	214130000	453820000	320050000
X2JEW2;Q9VYA7	CG2691	11	11	9	7	9	7	9.7	153.56	1384	0	23.695	1167000000	934740000	232300000	789550000	544940000
Q8IRG6	dre4	11	11	9	8	9	8	11.9	123.58	1083	0	22.024	596360000	361470000	234890000	367810000	448480000
A0A0B4LFZ4;Q7KN62	TER94	11	11	9	8	9	8	16.4	91.923	825	0	23.902	837980000	499390000	338590000	446440000	534920000
Q9V3H9	Nab2	11	11	6	10	6	10	15.5	112.97	1004	0	26.752	988580000	620300000	368280000	833670000	620000000
Q9W4Z9	EG:25E8.3	11	11	2	11	2	11	21.9	60.369	535	0	15.864	531190000	120240000	410950000	0	548580000
A0A0B4KF46;Q8T0L3	Uba1	11	11	10	7	10	7	12.1	111.77	1008	0	35.105	1473300000	1033400000	439870000	1071000000	818510000
A0A0B4K726;Q960E8	Tfb1	11	11	6	7	6	7	22.9	66.339	585	0	20.716	1013900000	560770000	453160000	435620000	608730000
Q9VYY7;Q960N6;M9PHL2	HP5	11	11	5	8	5	8	19.1	92.696	837	0	29.27	870970000	407270000	463700000	325630000	825030000
Q9VZJ3	Rcd5	11	11	8	8	8	8	16.3	63.537	578	0	17.684	1743500000	1273800000	469650000	661820000	822610000
Q9VEX5	Asun	11	11	7	11	7	11	20.8	75.727	689	0	24.52	1491600000	1019000000	472590000	722130000	601380000
M9NDC3;O18388	Fs(2)Ket	11	11	7	9	7	9	17.6	98.695	884	0	49.379	1344600000	854980000	489580000	1051000000	687770000
Q7KK96	SMC2	11	11	10	9	10	9	13.9	134.33	1179	0	33.977	1446900000	951010000	495840000	875390000	965920000
Q9V406	crp	11	11	7	8	7	8	20	67.163	631	0	22.363	1126600000	597370000	529180000	526230000	697630000
Q9VTZ1	Gcn5	11	11	5	10	5	10	17.7	92.168	813	0	44.858	1365900000	831940000	533980000	743490000	864870000
M9NED4;M9NF18;Q9VYW5		11	11	10	7	10	7	14.4	104.58	944	0	53.639	1966700000	1398000000	568670000	1413500000	723390000
Q9W384	dalao	11	11	8	10	8	10	24.3	78.671	749	0	25.976	2340500000	1459300000	881140000	1186400000	1365200000
Q960V1;Q0E8G1;M9PET3;M9PF79	simj	11	11	8	11	8	11	23.9	95.382	912	0	41.666	2040100000	1154900000	885200000	1060700000	1329900000
Q27268;M9PC90	Hel25E	11	11	5	11	5	11	30.7	48.651	424	0	27.28	2930600000	1988000000	942550000	1687400000	1108700000
Q9U9Q1	RfC38	11	11	6	11	6	11	34	40.815	356	0	44.362	2244700000	1297300000	947350000	1069000000	1054000000
A1Z7K2	CG30349-RA	11	11	7	9	7	9	20.2	68.306	620	0	22.634	3433700000	2300300000	1133400000	1723100000	1316200000
Q8MZI3;Q7KU78		13	11	13	11	11	9	17.7	88.209	818	0	64.921	3304900000	2124800000	1180000000	1689500000	1554000000
Q8MT06	Ns1	11	11	9	9	9	9	14.3	65.984	581	0	38.92	3932100000	2384500000	1547500000	1851900000	1811800000
Q9VKW3	RfC3	11	11	10	9	10	9	40.4	37.407	332	0	107.25	6550800000	4642500000	1908300000	5771500000	5810000000
E1JHR5;P15007	Eno	11	11	10	9	10	9	40.2	46.662	433	0	35.442	8554900000	5831800000	2723000000	4648600000	4576200000
Q9W351	CG16892-RA	11	11	10	11	10	11	23	52.278	466	0	53.816	8966300000	6171100000	2795300000	4941400000	3048400000
Q94517	Rpd3	11	11	10	10	10	10	21.1	58.33	521	0	78.714	9305600000	6187200000	3118300000	3961300000	4118700000
Q9VBP5;Q9VIM6	jigr1	11	11	11	11	11	11	36.6	38.775	336	0	67.91	13710000000	9538600000	4171100000	5208000000	7619700000
Q9VNE9;A0A0B4KFM7	RpL13A	11	11	11	11	11	11	25.9	23.647	205	0	45.501	14236000000	10009000000	4227000000	12409000000	13456000000
X2JCX8;C0HKA1;C0HKA0	RpS14b	11	11	10	11	10	11	50.3	16.265	151	0	152.13	17745000000	11429000000	6315700000	19218000000	14056000000
A0A0B4KFB8;Q6NN86;A0A0B4LGR1;Q9VI14;Q9VN31	CG15187	10	10	8	4	8	4	8.8	129.75	1123	0	23.415	437660000	299490000	138170000	284920000	257940000
Q9VFS6	omd	10	10	10	4	10	4	14.5	112.97	994	0	47.117	630580000	475880000	154700000	446070000	316860000
Q9VT41	defl	10	10	8	8	8	8	12.9	112.29	1001	0	33.115	770640000	584010000	186630000	553850000	376340000
A0A0B4KH26;Q9VH20;A0A0B4KG32	TAF1B;CG6241	10	10	8	6	8	6	17.7	101.77	872	0	18.409	949250000	752840000	196400000	499190000	369330000
Q24478	Cp190	10	10	6	8	6	8	10.7	121.68	1096	0	17.789	729550000	481920000	247630000	419340000	469460000
P17886	crn	10	10	10	6	10	6	16.2	84.261	702	0	33.737	1284800000	1008000000	276740000	583380000	465650000
Q9V4W1	GLE1	10	10	7	8	7	8	19.5	77.359	677	0	21.254	1074200000	643820000	430390000	450980000	679310000
Q9VTE6		10	10	9	8	9	8	8.8	131.94	1174	0	24.344	1783000000	1311800000	471170000	1103800000	986700000
M9NDX3;Q494M1;P30189;Q8IR39;X2JKD2	Top1	10	10	6	10	6	10	10.6	111.57	970	0	28.659	1464200000	842080000	622150000	843310000	1104700000
Q9VTT3	ssp	10	10	4	9	4	9	33.4	43.342	368	0	19.205	1581700000	932880000	648830000	723060000	793360000
Q7KSU6;Q9VHN7		10	10	6	8	6	8	24.7	63.043	580	0	22.306	1638100000	880560000	757500000	1252100000	1091100000
Q9W363	mxc	10	10	5	9	5	9	6.8	197.49	1837	0	28.551	1467300000	678830000	788490000	800500000	989390000
Q9VXK5		10	10	9	8	9	8	15.9	93.346	817	0	62.129	2406800000	1500600000	906130000	1117500000	1675200000
P36241	RpL19	10	10	8	8	8	8	37.9	23.998	203	0	47.059	3011500000	1972300000	1039200000	2309100000	3298100000
A4V3J9;B7Z0R6;Q0KI03;A0A0B4K7Z3;Q8IML9;A8JRF7;A0A0B4K6R9;Q86B72;A0A0C4DHG9;Q86B73;P49762	Doa	10	10	8	7	8	7	24.5	67.893	580	0	33.423	3335600000	2221400000	1114200000	1879100000	972030000
Q9VN21	lost	10	10	8	9	8	9	18.2	59.742	545	0	32.026	3998200000	2773800000	1224400000	1742600000	1902900000
Q24090	Snr1	10	10	10	9	10	9	31.9	41.911	370	0	33.267	8018100000	5344900000	2673100000	3547800000	3836100000
Q9VBU8	Nup37	10	10	10	9	10	9	25	35.35	320	0	49.932	9888900000	6927400000	2961500000	8899700000	9005800000
Q0E9B6;A1Z8U9	RpS11	10	10	9	8	9	8	29	18.105	155	0	26.586	10362000000	7355300000	3007000000	8728200000	10079000000
Q7JXF5	Nup62	10	10	8	10	8	10	31.2	40.684	394	0	32.996	12119000000	8485400000	3634000000	6306700000	6238700000
B7YZQ7;A0A0B4K7G9;O77460	Nurf-38	10	10	8	10	8	10	46.2	32.646	290	0	62.189	16582000000	12140000000	4441700000	14928000000	10310000000
A0A0B4LG52;Q9W237	RpS16	10	10	10	9	10	9	48	16.774	148	0	38.609	12512000000	7880200000	4632200000	10616000000	13546000000
X2JC82;P02518	Hsp27	10	10	9	9	9	9	39.9	23.616	213	0	53.408	12479000000	7767400000	4711700000	11827000000	11396000000
Q9VJY7		9	9	6	4	6	4	4.9	220.02	1906	0	17.322	169210000	149180000	20031000	143930000	0
Q9VEZ3;E1JIM4;A0A0B4K664;A0A0B4K700	msps	9	9	5	6	5	6	5.4	225.98	2042	0	17.06	144280000	101180000	43100000	108910000	72835000
Q9XZ29	Klp3A	9	9	6	5	6	5	8.7	135.81	1212	0	23.061	188910000	116230000	72686000	111690000	140390000
Q7K0Y1	CG5033	9	9	2	8	2	8	13.9	90.443	784	0	16.848	185530000	32751000	152780000	41337000	276970000
X2JGP4;P54399	Pdi	9	9	7	5	7	5	22.2	55.78	496	0	11.572	1072400000	894070000	178340000	557780000	283810000
Q9W0R7;M9NFF9	Atac3	9	9	6	7	6	7	24.3	63.194	576	0	29.805	772340000	580750000	191590000	540870000	260390000
Q5LJZ2	Set1	9	9	7	7	7	7	7.2	188.38	1641	0	22.952	492140000	300050000	192090000	319510000	244200000
X2J9B3;O77051	E2f2	9	9	8	4	8	4	25.4	41.394	370	0	15.185	1208900000	1013500000	195380000	402250000	516420000
Q9V475;Q8IP45	Cul3	9	9	5	7	5	7	16.7	89.553	773	0	22.626	445110000	220310000	224810000	193230000	274600000
M9PID3;M9PG82;M9PG20;Q9VPB0	HIPP1	9	9	6	6	6	6	11.9	99.652	923	0	35.69	585640000	342030000	243620000	246450000	418760000
Q9VID9		9	9	7	7	7	7	4.7	292.56	2663	0	31.736	838260000	568870000	269390000	441010000	440340000
Q9W410		9	9	8	5	8	5	15.9	98.335	878	0	14.604	928910000	656100000	272810000	489840000	457520000
M9MQH9;M9NDI6;H5V8B8;P36179	Pp2A-29B	9	9	7	6	7	6	20.6	65.423	591	0	21.951	1197700000	889380000	308290000	612500000	404760000
Q9VSM9	Cdc6	9	9	5	8	5	8	20.7	75.134	662	0	30.307	697590000	374760000	322830000	356280000	324910000
E1JJI5;P54367	CkIalpha	9	9	8	8	8	8	29.1	39.535	337	0	25.672	2029400000	1702400000	326970000	1585100000	1440700000
O02193	mof	9	9	5	7	5	7	15.7	92.656	827	0	16.748	899310000	560830000	338480000	404890000	423920000
Q9VG78;A0A0B4K6G3	pps	9	9	5	7	5	7	5.1	222	2016	0	28.525	857090000	496550000	360540000	402710000	463130000
A0A0B4LI25;P20480	ncd	9	9	5	7	5	7	14.9	77.473	700	0	24.198	947500000	578770000	368730000	462090000	459150000
Q8IRJ8	thoc7	9	9	8	4	8	4	25.7	33.052	288	0	51.118	1402100000	1010900000	391130000	1501100000	1009500000
O96689;A0A021WW32	vtd	9	9	5	8	5	8	17.3	79.944	715	0	20.576	1014100000	611580000	402520000	564810000	557100000
Q9VM49	Caper	9	9	7	6	7	6	19.9	66.481	594	0	34.082	1018300000	592280000	426060000	562980000	380030000
Q9Y0Z1	BcDNA.LD23876	9	9	5	9	5	9	7.4	177.57	1658	0	36.469	1195100000	741650000	453500000	634960000	467690000
Q9VIF6	CG9253-RA	9	9	5	8	5	8	22.5	56.486	507	0	22.874	1598900000	1106400000	492440000	871620000	510980000
Q7KF43;A0A0B4KFC4	rib	9	9	5	7	5	7	20	70.977	661	0	30.629	1043000000	486340000	556610000	448250000	787500000
Q7K3M5	Dhx15	10	9	10	7	9	6	19.3	82.651	729	0	30.082	2245200000	1670600000	574590000	1200100000	697710000
M9PGK3;Q9W3U8;M9PJA1;M9PGV3;M9PHA3;Q2MGP0;Q9W3U7;M9PDY3	CG4564	9	9	7	8	7	8	10	143.25	1367	0	87.913	2549200000	1971000000	578150000	1432300000	895560000
C9QP42;Q02748	eIF-4a	10	9	8	5	7	5	26.8	45.878	403	0	29.214	2113600000	1532900000	580740000	1090000000	889440000
Q9VL91	zf30C	9	9	9	7	9	7	13.8	88.347	777	0	24.386	1626600000	973480000	653080000	900970000	1006800000
O62619	PyK	9	9	7	7	7	7	24.8	57.44	533	0	42.436	1792100000	1088600000	703510000	1019100000	704700000
Q8MS38		9	9	9	7	9	7	12.2	79.957	699	0	16.37	2824400000	2068600000	755870000	1290300000	1118500000
Q9VI18;B9A0M7	BcDNA:LD21969	9	9	7	4	7	4	17.8	62.487	539	0	29.528	1832800000	906530000	926280000	1103900000	749740000
Q9VUZ6;M9PFG1	l(3)72Dn	9	9	2	9	2	9	12.1	78.667	696	0	15.233	1048900000	91700000	957160000	0	1267200000
A4V2S3;A0A0B4KGG9;O46036;A0A0B4KFX5;A0A0B4KHB2;A0A0B4KFT4;A0A0B4KGZ7	CtBP	9	9	6	8	6	8	26.9	42.251	386	0	38.178	2865000000	1733800000	1131200000	1078300000	1681700000
Q7K0D8	Nup50	9	9	9	4	9	4	21.6	59.434	564	0	42.942	6315500000	4790900000	1524600000	5416900000	5088000000
Q9VTT2	l(3)j2D3	9	9	8	8	8	8	27.9	44.83	391	0	27.049	4947900000	3334500000	1613400000	2406800000	2018800000
Q9W1F4	thoc5	9	9	8	9	8	9	17.4	70.888	616	0	38.043	5517200000	3620100000	1897100000	2659100000	2304500000
Q9VHG6	Ibf2	9	9	6	6	6	6	44.1	21.939	195	0	18.152	5993400000	3040600000	2952700000	2664500000	10021000000
Q7KVX5;Q9W4N8	Vap-33A	9	9	9	8	9	8	52.3	26.771	235	0	41.967	13746000000	10465000000	3281000000	15938000000	6589400000
P05205	Su(var)205	9	9	8	6	8	6	48.1	23.185	206	0	45.584	9242900000	5739700000	3503200000	6168200000	7413400000
P55841	RpL14	9	9	9	7	9	7	34.3	19.173	166	0	26.822	13549000000	7709000000	5839900000	10306000000	15813000000
P29327;Q95TP9	RpS6	9	9	9	7	9	7	19.8	28.407	248	0	51.407	24860000000	17193000000	7666900000	19382000000	24054000000
A1ZBL0;Q24560;P61857;Q9VAX7;Q8MST5;CON__ENSEMBL:ENSBTAP00000025008	betaTub56D;betaTub85D	17	9	17	17	9	9	36.2	51.296	456	0	141.46	29666000000	19507000000	10159000000	15620000000	11876000000
A8DYB0		8	8	5	5	5	5	2	631.32	5526	0	13.461	116400000	70874000	45525000	91727000	80477000
M9NGK3;X2JDK9;M9NDM1;M9NFR6;Q8IRV8;M9NET2;M9NGL3;X2JE09;A0A023GRW4;Q8IRV9;Q9W4Y4;M9NE61;M9NE56;X2JCE8;Q8MPN3;M9NFS1;E1JJC0;M9NDL5;M9NES6;Q9W4Y3;X2JAC7;Q8IRV7	trol	8	8	6	4	6	4	2.5	412.8	3728	0	12.043	190990000	144120000	46866000	125880000	100060000
Q9W0B8	alphaCOP	8	8	6	5	6	5	8.6	139.33	1234	0	13.594	242560000	180000000	62558000	169790000	120760000
Q9VN25	eIF3-S10	8	8	4	5	4	5	7.5	133.88	1140	0	12.053	536110000	455460000	80657000	0	164550000
A1Z909	CG8545-RA	8	8	6	6	6	6	8.1	99.84	891	0	25.464	331890000	241790000	90104000	205020000	205180000
A0A0B4KFP4;Q8INR6	gpp	8	8	4	6	4	6	7.2	206.53	1898	0	14.447	224120000	124400000	99717000	118180000	186520000
Q7JQN4	Rs1	8	8	6	4	6	4	12.7	87.839	782	0	14.593	469380000	358380000	111000000	341270000	217690000
Q9W278	MED16	8	8	7	4	7	4	12.2	89.978	818	0	23.962	417910000	304140000	113770000	261280000	255500000
X2JFQ1;Q9VWN4;X2JG10		8	8	5	4	5	4	8.4	127.76	1139	0	10.853	214160000	88369000	125800000	0	202560000
Q5BI50	Cul4	8	8	8	4	8	4	12.1	94.407	821	0	22.532	586700000	449860000	136830000	427690000	233960000
Q9W3W6		8	8	4	7	4	7	3.2	371.37	3313	0	21.485	450850000	301620000	149230000	319070000	235750000
A1Z8M2;A0A0B4KFE3;A0A0B4KEM1;A8DYA3	tou	8	8	7	6	7	6	3.9	322.21	2999	0	33.442	400160000	249290000	150870000	269550000	261100000
Q9VNG0	MED27	8	8	7	3	7	3	30.7	33.868	293	0	14.157	1049900000	881320000	168590000	1111700000	618630000
Q9VUR1	mrn	8	8	7	4	7	4	19.8	56.651	499	0	21.659	624110000	452920000	171200000	238250000	295120000
Q9VE98		8	8	4	7	4	7	10.2	103.15	922	0	34.555	348320000	159980000	188340000	223470000	283990000
Q9VS55	CTCF	8	8	6	5	6	5	11.2	93.12	818	0	23.444	499100000	307680000	191410000	355920000	278800000
A1Z9G2	fand	8	8	3	8	3	8	11.8	103.33	883	0	11.697	300740000	107310000	193430000	195090000	259470000
P20028	RpI135	8	8	5	8	5	8	7.5	128.44	1129	0	20.382	367190000	169830000	197360000	281540000	257170000
Q8MLR4;O61602;Q9W1M6;A0A0B4KGD0	apt	8	8	7	3	7	3	16.2	52.948	469	0	13.679	1604300000	1379500000	224800000	973100000	318110000
Q9W3K4		8	8	7	6	7	6	12.1	72.31	637	0	16.794	1024700000	797160000	227560000	488690000	352430000
Q8SWW4		8	8	6	7	6	7	6	191.08	1710	0	16.994	502950000	240890000	262050000	318900000	324510000
Q9VDV3	Nup58	8	8	7	4	7	4	16.3	55.527	546	0	25.348	903640000	629830000	273800000	655440000	724810000
P49846	Taf5	8	8	3	7	3	7	15.8	79.324	704	0	13.078	443360000	166690000	276670000	180440000	318200000
P20240	Ote	8	8	5	6	5	6	30	46.583	424	0	35.795	924680000	623490000	301190000	342940000	517810000
X2JE07;Q9W3R9	CG1677-RA	8	8	3	7	3	7	13.1	108.98	999	0	42.603	999500000	681100000	318410000	598320000	528090000
Q24595;A0A0B4K739	mus210	8	8	6	6	6	6	7	144.22	1293	0	25.913	860680000	541570000	319110000	506730000	343500000
P23572	cdc2	8	8	6	7	6	7	31.6	34.439	297	0	33.621	1056700000	732120000	324630000	879210000	1099500000
Q9VEF0		8	8	5	7	5	7	10.5	50.479	430	0	12.423	719760000	369670000	350090000	319700000	394130000
Q7K2L1	lat	8	8	7	6	7	6	13.5	82.253	721	0	50.961	2340600000	1928200000	412350000	1329600000	527320000
P52295	Pen	8	8	5	5	5	5	16.1	57.821	522	0	27.622	1854500000	1369600000	484910000	897130000	883860000
Q24169	Orc5	8	8	6	6	6	6	23.7	52.115	460	0	35.84	1345000000	835590000	509460000	610680000	568220000
Q9W397		8	8	7	6	7	6	16.9	70.103	602	0	43.513	1894200000	1318100000	576060000	927120000	702540000
Q9VX09	Arp8	8	8	5	8	5	8	16.6	67.78	607	0	31.994	1909500000	1253200000	656270000	995540000	724420000
Q86B87;A0A0B4K6B8;A0A0B4K7A6;A0A0B4JDE0	mod(mdg4)	8	8	7	7	7	7	17.4	67.171	610	0	58.78	2347600000	1535400000	812240000	1218600000	1202900000
H0RNN8;Q9VLK2	CG13096-RA;CG13096	8	8	4	8	4	8	16.2	74.363	681	0	37.967	2602800000	1781200000	821620000	1195500000	1112100000
X2JC80;P38979	sta	8	8	7	8	7	8	40.7	30.228	270	0	59.703	3705700000	2844600000	861160000	4036000000	2344600000
M9PB84;P31009	RpS2	8	8	7	7	7	7	36.3	28.899	267	0	17.962	3618600000	2757200000	861410000	4173900000	2087700000
X2JF59;Q9V3P0	Jafrac1	8	8	7	6	7	6	39.7	21.738	194	0	39.665	3384800000	2459600000	925240000	3384100000	2592800000
X2JB48;Q26365;O62526	sesB	8	8	7	8	7	8	26.8	32.909	299	0	17.86	2630400000	1656000000	974360000	2180600000	2992300000
X2JIQ5;Q9W3W8	RpL17	8	8	8	6	8	6	28	21.593	186	0	40.246	4863400000	3800600000	1062800000	4648700000	3745100000
A0A0B4LFD9;Q8T3U2	RpS23	8	8	7	7	7	7	43.4	16.016	143	0	63.543	3902200000	2494800000	1407400000	2789600000	4535500000
X2J950;Q03334	RpS13	8	8	7	7	7	7	37.7	17.178	151	0	21.993	4863800000	3452600000	1411200000	4459400000	4449400000
Q94513;Q7JN06	BEAF-32	8	8	8	6	8	6	31.6	31.776	282	0	53.401	6841700000	5360200000	1481500000	5343000000	3458400000
A0A0C4DHG5;P26686	B52	8	8	7	6	7	6	18	40.381	355	0	30.898	5167700000	3427600000	1740100000	2498700000	2187000000
Q9VNB9	RpL35A	8	8	7	6	7	6	35.7	17.655	157	0	10.588	3575100000	1831300000	1743800000	1959600000	3012400000
Q8IMI7;Q9VA91	RpS7	8	8	6	7	6	7	44.3	22.17	194	0	35.6	5179100000	3280600000	1898500000	5295500000	4787100000
A0A0B4LFE1;Q7K5M2		8	8	8	7	8	7	31	23.681	210	0	38.094	8362600000	5851800000	2510800000	7887700000	7651900000
M9PIM0;O61231	RpL10	8	8	5	7	5	7	22	25.527	218	0	20.924	5978200000	3284500000	2693700000	4408200000	5220300000
P17704	RpS17	8	8	8	6	8	6	61.1	15.285	131	0	20.438	8831200000	5841000000	2990100000	7657100000	8694900000
M9PHM6;Q9VS34	RpL18	8	8	8	8	8	8	51.1	21.664	188	0	52.499	10767000000	7314100000	3452500000	9123000000	9542700000
X2JGG6;P02517	Hsp26	8	8	6	6	6	6	47.6	22.994	208	0	35.611	10484000000	5721700000	4762400000	10308000000	11287000000
Q9W4R1;Q9W4R2	CG2875-RB	7	7	6	3	6	3	20.5	56.811	497	0	13.726	473420000	415160000	58264000	227620000	130670000
A0A0B4LHR3;Q9GQN5	XNP	7	7	5	4	5	4	7.9	119.48	1046	0	16.618	187930000	128890000	59037000	123270000	115970000
Q9W485	IntS6	7	7	5	3	5	3	6.9	137.11	1284	0	9.3164	268070000	205080000	62984000	205080000	0
Q9W5E4	l(1)1Bi	7	7	7	3	7	3	7	127.87	1133	0	13.456	346550000	279720000	66827000	252630000	143870000
Q7KRS9;Q8IMG3		7	7	4	4	4	4	5.3	181.89	1664	0	16.552	295600000	223820000	71780000	217960000	0
A1Z8S6	pds5	7	7	4	3	4	3	7.7	138.89	1218	0	14.243	206920000	126130000	80794000	126130000	0
A8DZ29;O61380	eIF4G	7	7	4	4	4	4	5.8	211.12	1919	0	9.3712	190170000	105640000	84527000	79411000	0
Q9VMX3		7	7	6	2	6	2	30.9	38.137	333	0	14.59	762910000	678060000	84854000	502180000	0
A0A0B4LGB7;P22700	Ca-P60A	7	7	4	5	4	5	9.2	109.35	999	0	10.998	257630000	166700000	90936000	0	158400000
Q9Y134	l(2)35Df	7	7	5	4	5	4	7.4	118.92	1055	0	14.901	296050000	197410000	98643000	194590000	179910000
Q9VVU6		7	7	3	6	3	6	9	105.23	931	0	15.442	197380000	95062000	102310000	140120000	146170000
A0A0B4KI43;Q9VB55;A0A0B4KHZ0;A8JRE3;A0A0B4K7W6	woc	7	7	5	4	5	4	5.4	187.32	1687	0	13.634	293420000	181110000	112300000	172510000	218510000
Q9VL96	CG4364	7	7	7	2	7	2	11.3	73.862	627	0	16.465	1286400000	1171100000	115290000	772830000	185660000
Q5U0X8		7	7	5	5	5	5	10.5	105.99	949	0	17.946	397080000	260510000	136580000	261080000	252280000
Q9VDY1	Ino80	7	7	6	4	6	4	5.1	187.08	1638	0	37.896	533080000	392810000	140270000	408440000	246550000
Q9VJ87	ncm	7	7	5	6	5	6	7.1	151.63	1330	0	16.019	545020000	390700000	154320000	474370000	205400000
M9PGG4;P18824	arm	7	7	5	4	5	4	12	91.152	843	0	21.683	452050000	290060000	161980000	268110000	293710000
E1JH59;A1Z9E2	mip120	7	7	3	5	3	5	12.4	100.48	952	0	7.6185	428910000	248570000	180330000	0	247680000
A0A0B4LHF7;Q9VD51	pit	7	7	6	5	6	5	14.6	76.927	680	0	27.028	618280000	429870000	188410000	361780000	265950000
H8F4P0;M9PII7;Q9VP05	MED1	7	7	6	4	6	4	8.3	111.52	1080	0	19.955	497700000	298670000	199030000	243990000	282480000
Q9VM62	SA	7	7	3	5	3	5	9.6	130.11	1127	0	19.903	398900000	197090000	201820000	271440000	308040000
P35875	Parp	7	7	5	6	5	6	9.3	113.79	994	0	11.609	619430000	412790000	206640000	450480000	305430000
X2JH42;L0MQ04;Q05825;Q8T4C4	ATPsynbeta;ATPsyn-beta	7	7	5	5	5	5	19	54.107	505	0	14.737	637120000	426680000	210450000	324890000	265270000
Q9V455	Kap-alpha3	7	7	4	3	4	3	17.7	56.989	514	0	10.301	1342400000	1117600000	224800000	756870000	0
A0A0B4KEI8;Q7JQY8		7	7	5	5	5	5	6.9	141.58	1270	0	41.909	733480000	482280000	251200000	565150000	408050000
M9PCC1;O18640;M9PB67;REV__M9PBG8;REV__Q9W0S2	Rack1	7	7	5	6	5	6	18.6	35.618	318	0	27.435	2012400000	1756200000	256210000	1840600000	1388500000
Q9XZ61	Uch-L5	7	7	6	4	6	4	29.6	37.672	324	0	13.823	1235200000	969790000	265440000	1104000000	1039100000
Q24168	Orc2	7	7	4	6	4	6	9.5	68.995	618	0	9.8402	751080000	485600000	265480000	229960000	476130000
Q86BP7;Q9VZU3	pfk	7	7	4	5	4	5	21.3	57.01	512	0	12.96	849700000	565880000	283820000	468630000	482000000
X2JFR1;Q8IR16;Q04047	nonA	7	7	5	4	5	4	12.3	76.976	700	0	11.37	1031800000	743480000	288340000	457690000	435480000
Q95RV3	Lhr	7	7	7	4	7	4	22.5	38.642	334	0	28.474	1306400000	998540000	307860000	1203300000	1103700000
Q7K180	Map60	7	7	4	6	4	6	20.2	47.589	440	0	35.701	736150000	427140000	309020000	445340000	374250000
Q7K159	mip40	7	7	7	6	7	6	24.7	30.101	267	0	21.401	870630000	560750000	309880000	833420000	859950000
Q24318;A0A0B4KEQ0	Dp	7	7	4	5	4	5	25.2	49.749	445	0	17.679	996840000	661880000	334960000	494480000	413380000
P21187	pAbp	7	7	6	4	6	4	14	69.925	634	0	10.313	1499600000	1116900000	382730000	744220000	518880000
Q9VRV4	D19B	9	7	6	9	6	7	11.9	87.895	774	0	22.099	1129700000	726820000	402830000	632360000	765750000
Q9VEA5	Rpb4	7	7	4	5	4	5	38.1	16.212	139	0	12.154	760330000	356940000	403390000	593570000	1082900000
Q9W550	CG14805-RA	7	7	4	6	4	6	17	55.948	506	0	15.085	1449000000	1044600000	404390000	691120000	551660000
A1Z9L2;A1Z9L0;A0A0B4KFX4;Q8T076;A0A0B4KEP1;A0A0B4LFC1;A0A0B4KFM5;A0A0B4KF25	Rcd1	7	7	5	5	5	5	8.4	100.8	934	0	16.995	1607300000	1179100000	428210000	768870000	747280000
Q9V6B9	Nup54	7	7	5	4	5	4	10.8	64.396	610	0	15.7	1348200000	887390000	460770000	589630000	621350000
A0A126GUT1;Q9VGS2	Tctp	7	7	5	6	5	6	39	19.637	172	0	16.012	1998900000	1519600000	479240000	2193300000	1199700000
Q9VFP2	rdx	7	7	5	7	5	7	11.1	89.666	829	0	35.266	1121400000	636200000	485190000	588400000	484800000
Q9VZ22;C6SV09	Lint-1	7	7	4	6	4	6	12.1	67.899	602	0	29.341	1189100000	675620000	513430000	602930000	754740000
Q9VXR5		7	7	7	5	7	5	13.4	69.501	611	0	42.447	1783400000	1254400000	529030000	832130000	760780000
Q9VL71	Srp54	7	7	6	6	6	6	20.1	58.365	513	0	46.092	2413000000	1883000000	530020000	1019000000	980150000
Q94545;A0A0B4K7H6	ash2	7	7	4	4	4	4	17.8	63.229	556	0	12.451	1398200000	735170000	663080000	524430000	851290000
M9PG76;P19889	RpLP0	7	7	5	7	5	7	32.2	34.202	317	0	43.795	3065800000	2344500000	721360000	3488400000	1890300000
P92177	14-3-3epsilon	9	7	7	7	5	5	34.7	29.798	262	0	25.29	1771200000	1010600000	760700000	1555800000	2031100000
Q9W1G7	Nap1	7	7	6	7	6	7	22.7	42.767	370	0	31.822	2799000000	1796600000	1002400000	1429900000	1212300000
O97183	RpII33	7	7	7	7	7	7	34.5	31.243	275	0	31.995	4550700000	3545500000	1005200000	4642800000	3288200000
Q9Y091;A0A0B4K713	fl(2)d	7	7	6	5	6	5	18.5	59.268	536	0	30.006	2818600000	1720100000	1098500000	1191400000	1625000000
Q8T6B9;A4V193	pUf68	7	7	6	6	6	6	17.7	67.939	637	0	24.024	4576200000	3378300000	1197900000	2267900000	1633900000
Q9XZ19		7	7	7	7	7	7	30.8	36.1	331	0	19.433	4248900000	2876700000	1372100000	4230800000	3727200000
Q9VX15		7	7	6	7	6	7	18.4	39.554	353	0	60.77	4395600000	2868500000	1527100000	2780600000	3716400000
Q7KLW9	Prp19	7	7	5	6	5	6	28.3	55.198	505	0	25.831	3724400000	2069100000	1655300000	1724200000	1868500000
Q9VCY1		7	7	5	6	5	6	21.1	39.561	356	0	19.926	4207900000	2397200000	1810700000	2178100000	1877400000
R9Q794;Q9W5R8	RpL5	7	7	6	6	6	6	24.4	34.036	299	0	16.824	7597000000	5723000000	1874000000	7077800000	6060500000
A0A0B4K6N1;Q8MLY8	RpS8	7	7	6	7	6	7	28.8	23.759	208	0	53.069	10518000000	6840800000	3677700000	10334000000	9218700000
X2JE06;Q9VJY6	RpL24	7	7	6	7	6	7	25.8	17.52	155	0	26.14	9834700000	6131500000	3703200000	8680900000	10205000000
Q9VHM3	M1BP	7	7	5	7	5	7	18.2	48.093	418	0	38.115	12370000000	8157300000	4212400000	5289600000	4545500000
Q9V9M7	RpL21	7	7	6	6	6	6	38.4	18.476	159	0	36.502	17481000000	12548000000	4932300000	18356000000	13231000000
Q9V493;Q7KQM8	CG11076-RA	6	6	6	1	6	1	27.2	31.84	279	0	14.1	252840000	245680000	7157300	347650000	0
A1ZAK1	IntS8	6	6	5	2	5	2	8.1	113.48	1007	0	14.141	217600000	202550000	15048000	202550000	0
M9PD50;A8JNW4;Q7KTX8	skd	6	6	4	4	4	4	3	278.2	2601	0	34.222	155840000	124760000	31074000	128060000	48057000
Q9W0Q2	Cypl	6	6	5	1	5	1	43.8	19.525	176	0	6.9601	284510000	253380000	31131000	358540000	0
Q9VKK1	Ge-1	6	6	4	2	4	2	4.7	149.25	1354	0	10.134	207320000	169120000	38203000	142820000	0
Q7KU82;M9PEE1;P91638;Q9VS62	smid	6	6	6	3	6	3	10.7	100.31	910	0	15.861	185480000	146510000	38971000	110330000	94166000
E1JH57;Q7K3L1	mars	6	6	4	3	4	3	8.6	101.94	921	0	6.5584	144640000	105500000	39141000	96838000	0
Q9VPR5		6	6	6	4	6	4	7	149.64	1340	0	15.691	327130000	287220000	39908000	266090000	115080000
Q9VE52	CstF-64	6	6	5	1	5	1	20	46.185	419	0	5.8391	254550000	214190000	40366000	163640000	0
X2JCE0;O46072	kz	7	6	3	5	3	4	7.7	134.12	1192	0	8.0008	131430000	83667000	47766000	0	89278000
Q9W482	lin-52	6	6	6	2	6	2	35	17.796	157	0	35.516	573380000	522630000	50748000	663230000	223680000
Q9W3D1	Caf1-180	6	6	3	3	3	3	8.9	133.49	1183	0	7.6011	132840000	81631000	51213000	81631000	0
P25991	su(f)	6	6	3	3	3	3	7.7	88.213	765	0	9.2339	165800000	106340000	59460000	72017000	0
Q9VW47	kto	6	6	3	5	3	5	2.4	279.5	2531	0	10.978	215680000	149560000	66124000	162680000	110470000
Q9VD04;Q9VD05		6	6	3	4	3	4	11.2	65.057	596	0	7.0775	86260000	9403500	76857000	0	101750000
A1Z9L3	pea	7	6	7	5	6	4	7.2	141.93	1242	0	19.343	367940000	289830000	78105000	194930000	209810000
P35220;X2JBG9	alpha-Cat	6	6	5	4	5	4	7.4	102.44	917	0	7.4809	247100000	168640000	78460000	155150000	160130000
Q9VXW9;Q8IR40		6	6	4	4	4	4	8.5	114.25	984	0	15.503	207010000	128180000	78829000	127560000	147950000
Q8IMV6;A0A126GV03;A0A0B4KGV9	Saf-B	6	6	3	4	3	4	8.3	102.07	928	0	12.99	267470000	181840000	85631000	0	160050000
Q7PLL6		6	6	4	6	4	6	3	293.91	2630	0	21.128	204820000	115330000	89484000	159650000	122980000
Q9VRV5	D19A	8	6	5	7	5	5	8.9	96.195	845	0	11.909	290910000	199450000	91460000	161640000	172600000
Q9XZU1	Cas	6	6	3	5	3	5	6.2	110.17	975	0	17.44	246340000	153590000	92754000	168120000	152120000
Q8MT58;A0A0B4LEQ0		6	6	3	3	3	3	15.9	53.163	478	0	7.302	264370000	170880000	93495000	185920000	0
Q8IRW8	trr	6	6	5	3	5	3	3.7	259.83	2431	0	34.947	377700000	283370000	94329000	248180000	205100000
A1ZBW6;A0A0B4LG45		6	6	2	5	2	5	10.5	82.629	726	0	7.8501	170880000	61068000	109810000	0	205240000
M9NG39;P41073	Pep	6	6	5	5	5	5	9.4	75.598	693	0	40.322	311950000	201050000	110900000	212510000	193460000
Q59E30;Q95RI5;M9PFH6;M9PFW1;Q59E29;Q86BI4	fax	6	6	5	4	5	4	16.6	46.643	415	0	12.749	540630000	425910000	114720000	301680000	256350000
Q9VHL2	Tcp-1eta	6	6	3	5	3	5	15.4	59.386	544	0	10.277	277250000	155910000	121340000	0	160650000
Q9XYU0	Mcm7	6	6	5	3	5	3	9.6	81.283	720	0	23.419	564880000	443420000	121470000	476580000	204700000
Q9W140		6	6	3	6	3	6	16.3	50.47	453	0	15.972	393550000	263010000	130530000	198580000	152350000
Q7JQT9		6	6	5	4	5	4	8.3	88.536	787	0	12.092	272170000	127040000	145120000	141180000	252240000
Q9VAY2	Gp93	6	6	4	5	4	5	9	90.238	787	0	11.664	276320000	128850000	147470000	176550000	216430000
Q9VUZ2;Q86BP6	elg1	6	6	4	5	4	5	6.3	123.58	1106	0	9.997	489140000	337290000	151850000	216020000	275580000
Q9VQZ8		6	6	4	5	4	5	10.2	109.97	1008	0	17.586	354720000	190880000	163850000	316060000	181060000
Q9VYI2	Brms1	6	6	6	4	6	4	20.1	29.56	259	0	21.39	786400000	615950000	170460000	785530000	581060000
Q9VSF2	MED24	6	6	5	5	5	5	5.9	111.74	993	0	50.845	463640000	287430000	176200000	350510000	269020000
Q9VVI0	U4-U6-60K	6	6	4	5	4	5	14.6	61.563	553	0	23.197	336630000	155240000	181400000	123390000	221890000
Q24472	Rbf	6	6	4	6	4	6	10.2	96.825	845	0	16.883	475280000	289770000	185500000	284770000	297640000
O97062	Ccp84Ae	6	6	5	4	5	4	38	21.34	208	0	36.62	543370000	356740000	186630000	520200000	526570000
A0A0B4K7G4;P13469	mod	6	6	5	5	5	5	14.9	60.309	542	0	21.28	617200000	401490000	215700000	335430000	222040000
Q9VL25		7	6	5	4	5	3	14	78.318	694	0	34.767	494680000	278320000	216360000	248040000	226890000
P06606	alphaTub67C	6	6	5	3	5	3	18.4	51.18	462	0	12.828	637320000	419650000	217670000	456040000	346230000
Q9V4D4	bip2	6	6	6	3	6	3	7.2	154.5	1406	0	24.825	771540000	553100000	218440000	405060000	387500000
Q9VSN9	SrpRbeta	6	6	6	3	6	3	30.7	27.088	244	0	21.095	722860000	497860000	225000000	657770000	700110000
Q9VKC1	RpL7-like	6	6	5	3	5	3	26.1	29.16	257	0	27.281	1242700000	1010000000	232700000	1400200000	691520000
Q9GYV9	MED7	6	6	5	3	5	3	20.9	25.707	220	0	12.764	508960000	268480000	240480000	543010000	535240000
Q9VYQ9	Tango4	6	6	5	5	5	5	22.4	52.696	482	0	35.805	779600000	532870000	246730000	386490000	301020000
Q9VIF0	CG9246	6	6	6	5	6	5	10.4	86.63	766	0	14.049	996300000	737370000	258930000	596760000	530580000
Q9XYM5;Q5BIG7;A0A0B4JD03;A0A0B4JCQ7;Q7KNF5;A1Z7P9;A1Z7P7;A0A0B4K6T9;A0A0B4LEH9;A0A0B4JD33;A1Z7Q1;Q8IGK3;A1Z7P8;A1Z7P5	Su(var)2-10	6	6	5	5	5	5	14.4	57.941	522	0	20.608	1736100000	1472900000	263230000	858390000	475980000
A0A0B4LIJ0;P48601	Rpt2	6	6	5	5	5	5	16.9	49.323	439	0	16.756	473730000	208850000	264880000	268520000	335810000
Q9VLK1		6	6	1	6	1	6	16.6	76.101	662	0	17.056	285930000	16713000	269220000	0	503190000
O18373	SelD	6	6	5	4	5	4	24.9	43.446	398	0	18.55	1088400000	799900000	288530000	806600000	456420000
Q8SYK5	insv	6	6	4	5	4	5	17.3	42.214	376	0	26.882	824570000	524930000	299640000	486520000	560870000
Q3YMU0	ERp60	6	6	4	4	4	4	18.8	55.37	489	0	14.021	524040000	218040000	306010000	293390000	217680000
A0A0B4KHJ7;Q9Y0I1	MRG15	6	6	6	4	6	4	19.6	47.723	429	0	29.412	1405700000	1092000000	313660000	653650000	501130000
Q9W2I4	Sgf29	6	6	6	4	6	4	24.2	32.115	289	0	16.589	1278900000	923500000	355390000	1173500000	1165300000
Q9VH84;A8JQW3	Pnn	6	6	3	5	3	5	22.1	35.907	303	0	15.067	730800000	299720000	431070000	248790000	558710000
M9PCE0;Q01604	Pgk	6	6	5	6	5	6	18.6	43.861	415	0	16.606	1302600000	796970000	505660000	761890000	660400000
Q7JWH6		6	6	5	5	5	5	17.5	42.274	372	0	24.66	1906700000	1344400000	562310000	964770000	697220000
A4V4A5;Q9VZ23	Ran;ran	6	6	6	3	6	3	36.1	24.708	216	0	25.376	1974900000	1407600000	567310000	2392300000	1246900000
A1A708	CG4951	6	6	4	6	4	6	20.4	50.753	446	0	23.64	1653300000	1085700000	567540000	755350000	731300000
Q9W2K8	Hmg-2	6	6	5	5	5	5	25.3	41.693	376	0	12.681	1180100000	608800000	571300000	536760000	631880000
A0A0B4KHX3;O76324	dco	6	6	6	5	6	5	23.9	47.957	440	0	50.098	3347300000	2620400000	726910000	2089500000	1260200000
A0A0B4KFZ9;P84040	His4r;His4	6	6	5	6	5	6	42.7	11.381	103	0	22.12	4627300000	3617300000	1010000000	3698600000	2970500000
Q9VWS2		6	6	6	3	6	3	45	35.099	331	0	28.359	6059700000	4845300000	1214400000	5670800000	4345500000
P48159	RpL23	6	6	6	4	6	4	34.3	14.936	140	0	30.926	4532200000	3284700000	1247500000	4024000000	3140300000
Q8MS37	tyn	6	6	4	6	4	6	11	80.682	715	0	11.909	3578800000	2308200000	1270600000	1592600000	1703000000
Q9W0A8	RpL23A	6	6	6	5	6	5	19.5	29.463	277	0	43.327	4680900000	3011300000	1669600000	4359300000	4750400000
Q24572;E1JIL4	Caf1	6	6	3	5	3	5	25.3	48.634	430	0	20.994	5776000000	3179900000	2596100000	2674200000	2956600000
Q9VMV5	vkg	5	5	3	2	3	2	2.7	193.77	1940	0	12.264	115660000	109920000	5747600	109920000	0
M9PE73;M9PEC8;M9PBQ0;M9PEN4;M9PHG8;M9PBQ3;P37276	Dhc64C	5	5	3	2	3	2	1.2	530.84	4647	0	7.0613	60732000	52567000	8164500	52567000	0
Q9VV82;M9PFR8;M9PFW8;Q9I7R5		5	5	4	2	4	2	6.6	120.81	1079	0	9.4766	69001000	58618000	10383000	52341000	0
A0A0B4K715;A0A0B4K837;A0A0B4K7K0;A0A0B4K7U9;A0A0B4K6T5;A0A0B4K719;Q24498	RyR;Rya-r44F	5	5	3	3	3	3	1.4	579.86	5115	0	8.8927	56891000	45830000	11061000	45830000	0
E1JH64;A1Z9J2;A1Z9J0;B7YZG4;B7YZG2;B7YZG3;A1Z9I8;E1JH62;A1Z9I9;A0A0B4K7P8;A0A0B4K7Y9;A0A0B4K869;E1JH65;A0A0B4K788;A0A0B4K867;B7YZG6;B7YZG5;E1JH63;A1Z9J1;A1Z9J3;A0A0B4K718	shot	5	5	4	1	4	1	1.3	588.92	5155	0	9.2848	58306000	46093000	12213000	46093000	0
L0MLK7;H9XVP0;P28167	zfh2	5	5	3	3	3	3	2	309.47	2805	0	8.039	76004000	59215000	16789000	55329000	0
Q9VN39;Q8T0Q2		5	5	5	2	5	2	16.4	46.128	421	0	13.331	203870000	178820000	25051000	91142000	63121000
M9PH39;Q9W321;M9MS40	nej	5	5	3	3	3	3	1.3	339.68	3266	0	4.8764	92673000	66515000	26158000	66515000	0
Q9VZQ3;Q7KV69;Q7KV70;M9PBL6;A8JNJ6	kst	5	5	2	3	2	3	1.5	471.63	4097	0	7.4996	51082000	23582000	27500000	0	51399000
D3PFF6;Q9VPC0	Pitslre	5	5	3	3	3	3	6.7	88.798	778	0	9.1176	194080000	164500000	29582000	160910000	0
M9NDX0;M9PDS8;M9PEA9;M9PGZ0;M9PBI9;M9PEA5;M9PDZ9;M9PDS3;M9PBJ0;M9PGY4;M9PDZ6;M9PEA0;Q9I7U4	sls	5	5	4	2	4	2	1.5	542.45	4811	0	8.8992	91130000	60625000	30504000	60625000	0
Q9VFC0	CG4203	5	5	3	2	3	2	10.9	71.216	632	0	5.2494	106390000	74598000	31791000	52375000	0
Q9VWS1		5	5	4	2	4	2	33.8	25.996	225	0	16.218	344690000	312860000	31833000	442710000	0
Q32KD2	egg	5	5	3	3	3	3	5.1	141.94	1262	0	8.9771	102120000	70120000	31996000	70120000	0
D0Z760;P35820	Psc-RA;Psc	5	5	3	3	3	3	4.9	169.83	1601	0	9.6017	99044000	67024000	32020000	64847000	0
M9MRM4;Q9W0I6	Sac1	5	5	4	2	4	2	11	67.767	592	0	10.296	189330000	156450000	32879000	105950000	0
E2QCF1;A0A0B4LFH8;Q7KN85	ATPCL	5	5	4	4	4	4	7.3	119.75	1095	0	11.154	140810000	106160000	34649000	73315000	50420000
Q9W0R0	Cdc5	5	5	3	3	3	3	7.4	93.084	814	0	9.5384	299500000	261900000	37601000	223180000	0
Q9V726	Cpsf160	5	5	3	3	3	3	3.2	164.68	1455	0	10.898	156810000	118690000	38112000	101520000	0
Q9VR29		5	5	4	2	4	2	9.6	76.114	678	0	9.2787	244570000	204260000	40311000	138330000	0
Q9VSD6	msk	5	5	4	3	4	3	4.7	119.31	1049	0	7.3919	100630000	58733000	41899000	72092000	66637000
Q9W039;Q8SX50		5	5	5	1	5	1	20	41.974	375	0	9.7235	498500000	454800000	43701000	308000000	0
A8DYK5;A0A0B4LH25;Q9W2K4;A2VEJ9		5	5	4	2	4	2	5.6	140.75	1306	0	13.049	489850000	445300000	44545000	453650000	0
Q9VYE9;M9PHQ4;X2JF51	CG1622-RA	5	5	3	2	3	2	15.8	45.473	398	0	26.919	82158000	35698000	46460000	0	61509000
Q9V3G7	Rpn7	5	5	5	1	5	1	15.2	45.38	389	0	15.81	272970000	225940000	47036000	136000000	127900000
Q9VTU4	CG5642	5	5	3	4	3	4	10.2	63.223	539	0	12.111	298750000	247580000	51171000	161550000	73865000
Q9W3M7		6	5	6	3	5	2	9	100.42	945	0	13.298	319630000	268300000	51330000	155680000	117420000
X2JAI4;Q9XYU1	Mcm3	5	5	3	3	3	3	5.6	90.789	818	0	9.1249	125680000	73810000	51872000	73810000	0
Q9VXQ6		5	5	2	3	2	3	7.2	87.702	762	0	9.0714	86852000	32104000	54748000	0	102330000
Q9VWP5;R9PY26		5	5	3	4	3	4	2.9	259.46	2486	0	9.5193	158990000	103240000	55750000	0	86049000
Q9VW54	Rpn1	5	5	3	3	3	3	7.6	102.28	919	0	19.925	176320000	109700000	66615000	74293000	0
Q9VM95	Aatf	5	5	4	2	4	2	12.9	55.953	488	0	17.687	579710000	510370000	69341000	345630000	0
Q0KIB3		5	5	3	3	3	3	9.9	47.946	405	0	7.6823	174350000	104560000	69782000	95056000	0
A0A126GUW2;Q9VEJ2	l(3)07882	5	5	2	4	2	4	5	97.55	852	0	9.4166	117430000	46630000	70797000	0	132320000
Q7JRH2;Q8SX60;A0A0B4KEX8;A0A0B4LG73;A0A0B4LG90;A0A0B4JCV3;A0A0B4JD44;A0A0B4JD87;A0A0B4LH91;A0A0B4JCU3	Reep1	5	5	5	4	5	4	27.4	32.768	288	0	14.738	458770000	387870000	70898000	426440000	328300000
Q9VBY2	CG11920-RA	5	5	5	1	5	1	21.5	34.667	298	0	18.272	864890000	790530000	74365000	1034100000	300460000
Q9VW15	ash1	5	5	3	4	3	4	3.9	246.26	2226	0	5.3133	205910000	127470000	78439000	133940000	140130000
A0A0B4K849;A0A0B4K7A5;A8DYJ2;Q02645	hts	5	5	2	5	2	5	9.4	79.063	716	0	9.003	124150000	42380000	81774000	55967000	80996000
Q9VN44	Karybeta3	5	5	4	4	4	4	7.4	123.56	1105	0	8.5895	278740000	196760000	81985000	188430000	150460000
A0A0B4LGV3;A0A0B4LFV9;A1ZAV3	MESR4	5	5	4	3	4	3	2.7	238.91	2151	0	25.171	186120000	103140000	82983000	64405000	196370000
Q9VAN7	Pglym78	5	5	5	2	5	2	25.1	28.572	255	0	14.412	630800000	544710000	86090000	525140000	495660000
O46106	noi	5	5	4	3	4	3	13.1	58.421	503	0	21.348	543510000	455670000	87837000	272890000	151990000
Q9U9Q2	Neos	5	5	3	3	3	3	18.6	41.184	371	0	8.1249	246270000	154350000	91925000	0	121700000
E1JJN9;Q9VYD1	Set2	5	5	5	3	5	3	2.9	256.79	2313	0	17.208	320330000	228110000	92219000	194210000	206260000
Q9V3W7	SF2	5	5	4	4	4	4	20	28.35	255	0	10.691	194510000	99584000	94928000	0	275670000
Q1LZ24		5	5	3	5	3	5	7.7	68.326	586	0	7.0653	199770000	104350000	95426000	161500000	118350000
M9PGQ6;P39736	Bx42	5	5	3	4	3	4	11.9	61.156	547	0	11.462	267420000	170890000	96524000	102800000	140720000
B7Z0V1;Q9VHY5	Taf7	5	5	5	4	5	4	15.2	51.376	447	0	7.5473	670820000	558250000	112580000	327770000	269270000
Q9VE51	Cpsf73	5	5	4	2	4	2	8.5	76.825	684	0	12.141	381750000	267540000	114210000	181180000	0
Q9V3V6	Rpt5	6	5	4	4	3	3	17.5	47.806	428	0	11.753	447710000	331420000	116290000	255100000	174690000
Q9V3D6	Cpsf100	5	5	4	4	4	4	11.1	85.417	756	0	18.61	398400000	281450000	116960000	248380000	171020000
Q05344	Ssrp	5	5	3	5	3	5	10.4	81.532	723	0	6.4957	312010000	190950000	121070000	207600000	198160000
A0A0B4LEV2;Q26454	dpa	5	5	4	4	4	4	7.7	96.609	866	0	12.534	257650000	136520000	121120000	163020000	168580000
P23128	me31B	5	5	3	4	3	4	12.9	51.945	459	0	6.4434	323270000	196470000	126800000	188670000	149860000
Q7KVP9	Xpd	5	5	5	3	5	3	11.3	88.01	769	0	12.519	362000000	233020000	128980000	187990000	140570000
Q9VHS8	eIF4AIII	6	5	4	3	3	3	19.5	45.644	399	0	6.5404	370520000	239380000	131140000	162110000	0
Q8IQ85;Q9VS45	RhoGEF4	5	5	2	5	2	5	11.7	68.255	600	0	13.024	297090000	162430000	134650000	130610000	157670000
Q8IGK1;M9NFI4		5	5	4	3	4	3	16.6	43.123	403	0	5.7901	673460000	529490000	143970000	239810000	309370000
M9MS35;Q9W352;Q8T3Y1	Cfp1	5	5	4	4	4	4	8.9	74.441	643	0	9.1155	414280000	267730000	146540000	198210000	187360000
Q9VJZ7	Nnp-1	5	5	3	5	3	5	10.5	78.995	687	0	10.626	284000000	137060000	146940000	201380000	210330000
Q7KSM5	Aos1	5	5	4	4	4	4	19.3	37.673	337	0	6.8309	649920000	499920000	150000000	515400000	627600000
A1Z9I5	tum	5	5	3	4	3	4	8.5	69.762	625	0	14.263	511070000	360770000	150300000	247110000	196200000
X2JG22;Q9Y145;M9PGI7;X2JAG8	BcDNA.GH04978	5	5	5	4	5	4	7.3	103.91	906	0	20.133	358470000	203620000	154850000	266190000	217980000
P49657;X2JFM3;Q9VX06	mnb	5	5	2	4	2	4	6.9	95.902	908	0	7.9189	317220000	157380000	159850000	0	211620000
Q9VQ61;Q8IPY3	Got2	5	5	1	5	1	5	14.4	47.185	424	0	6.9941	185090000	18384000	166710000	0	220700000
M9MSJ7;M9PGW2;Q9W081	CG13923-RA	5	5	5	3	5	3	16.9	47.518	409	0	15.21	588510000	409600000	178920000	425560000	367310000
Q9VRP5	scny	5	5	3	4	3	4	7.6	114.09	1038	0	8.4187	446350000	258980000	187370000	285200000	264190000
Q9VHS0	CG9601-RA	5	5	3	5	3	5	11.5	58.567	523	0	23.092	618890000	408000000	210890000	369610000	172310000
Q9VD52		5	5	4	3	4	3	11.8	65.432	576	0	8.1553	889220000	671500000	217720000	506860000	236140000
Q8MSW9	U3-55K	5	5	4	4	4	4	9.5	53.285	484	0	11.157	959360000	737320000	222040000	410080000	383220000
O76742	Rab7	5	5	5	4	5	4	24.6	23.331	207	0	21.161	772130000	540050000	232080000	703480000	734680000
Q7K2B0	CG7137	5	5	3	5	3	5	12.6	40.288	358	0	9.4517	633230000	397660000	235570000	316150000	265030000
Q8SYG2	CSN3	5	5	4	5	4	5	14.6	50.703	445	0	32.55	620790000	383700000	237090000	317360000	256370000
Q8T092		5	5	3	5	3	5	13.7	75.232	652	0	23.393	361070000	109680000	251390000	216060000	313960000
Q9VLK8	fu2	5	5	3	3	3	3	9	63.855	558	0	13.149	664120000	408780000	255340000	0	338040000
Q9VRN3	Eaf6	5	5	4	5	4	5	14.7	24.4	225	0	15.776	696490000	436970000	259520000	613950000	758020000
A4V201;E1JI11;M9PFP3;M9PI76;B7Z060;P47825	Taf4	5	5	3	4	3	4	5.1	92.06	851	0	25.736	601310000	339580000	261720000	425650000	464030000
Q9VZL3	Sc2	5	5	4	5	4	5	17.9	34.185	302	0	21.468	839430000	570980000	268450000	962050000	621070000
Q7YZ99;Q9W0B0;A8JNI2;Q86BP9;X2J8K5		5	5	4	5	4	5	6.8	122.66	1062	0	22.703	531560000	247670000	283890000	297880000	447130000
Q9VVK8		5	5	3	5	3	5	10.8	67.543	594	0	24.832	585270000	296750000	288520000	284490000	298460000
A1Z8D4;A1Z8D5;A1Z8D6	CG18004-RB;CG18004-RA	5	5	4	4	4	4	27.8	31.598	291	0	10.722	1097600000	795810000	301780000	564930000	391280000
P29613	Tpi	5	5	3	4	3	4	30	26.625	247	0	8.8779	798930000	494950000	303980000	894180000	688940000
Q9VWQ6;Q9VWQ3	CG18259-RA	5	5	5	4	5	4	18.4	53.082	474	0	8.7561	1332000000	1026900000	305100000	721030000	470590000
M9PCC3;P91641	MED20	5	5	5	5	5	5	26.5	29.397	268	0	20.413	1073300000	741160000	332170000	1039200000	974160000
Q9V3Z3	meso18E	5	5	3	3	3	3	10.5	61.381	553	0	15.026	965240000	603250000	362000000	472700000	451520000
Q9VWZ1;M9PHZ1	dik	5	5	4	5	4	5	18.2	59.915	556	0	7.7628	1893000000	1509500000	383480000	848810000	905100000
A4V3G8;Q7KRY6	ball	5	5	2	5	2	5	9.5	65.993	599	0	27.991	1013500000	625010000	388530000	599540000	403640000
Q7KUZ1;P83094	Stim	5	5	4	4	4	4	12.1	63.703	561	0	14.068	996190000	585900000	410290000	533600000	406370000
Q9VAC4	Nph	5	5	5	4	5	4	42.9	17.369	156	0	13.983	1488200000	1063200000	424990000	1504300000	1234300000
Q9VBN5	RpL27	5	5	5	3	5	3	39.3	15.903	135	0	90.83	3154600000	2721500000	433040000	3250700000	1795300000
A0A0B4JD11;Q9NJH0	Ef1gamma	5	5	4	4	4	4	19.3	48.967	431	0	12.138	1391100000	952560000	438500000	842090000	488880000
X2JC35;P49630	RpL36	5	5	5	4	5	4	20	13.502	115	0	24.354	1467100000	1022600000	444490000	1392900000	1344900000
A0A0B4KHE1;Q9VAF2		5	5	4	5	4	5	23.5	34.676	302	0	7.0968	1657900000	1206000000	451930000	699760000	715270000
Q9VZF9	Cpr64Ad	5	5	3	5	3	5	27.9	24.279	247	0	26.546	1241400000	764400000	477050000	1154200000	1254200000
Q9VVU2;Q7JRQ1	RpL26	5	5	3	4	3	4	28.2	17.281	149	0	10.508	874860000	390350000	484510000	826460000	1132900000
Q27272	e(y)1	5	5	4	5	4	5	16.9	29.314	278	0	16.891	1226900000	661220000	565680000	947130000	700370000
Q9V597	RpL31	5	5	5	3	5	3	36.3	14.532	124	0	15.609	2335800000	1606400000	729340000	2174400000	1975800000
Q9VFB5	Rpb7	5	5	5	5	5	5	24.9	19.107	173	0	12.173	3851000000	3070400000	780560000	4349500000	2261900000
A8Y560;O17445	RpL15	5	5	5	4	5	4	27.5	24.325	204	0	19.729	4485200000	3522500000	962690000	4177300000	2240500000
M9NEQ9;Q9VWG3;Q9VB14	RpS10b	5	5	4	4	4	4	32.5	17.878	160	0	12.717	2320100000	1311600000	1008500000	2344200000	2440400000
Q9W1C8		5	5	5	5	5	5	14.9	41.522	368	0	19.785	4322900000	3129000000	1193900000	2782200000	2170700000
Q9VHC0	RnpS1	5	5	5	4	5	4	14.4	41.848	374	0	24.409	5468600000	3467600000	2001000000	2735400000	1890400000
P41094	RpS18	5	5	5	4	5	4	27.6	17.611	152	0	20.955	5845400000	3756400000	2089000000	6148400000	4600500000
X2JDU0;P50882	RpL9	5	5	5	5	5	5	21.1	21.392	190	0	30.716	10757000000	7680700000	3075800000	6949400000	8138900000
M9MRC9;P41092	RpL27A	5	5	5	4	5	4	27.5	17.022	149	0	7.2672	9049500000	5241700000	3807900000	8782700000	9528000000
Q0KHZ6		4	4	4	1	4	1	20.6	27.217	253	0	6.3812	211330000	206340000	4988300	291980000	0
A1Z830;A1Z831		4	4	4	1	4	1	12	53.88	485	0	23.184	257000000	250040000	6963600	169330000	0
Q9VJ74		4	4	2	2	2	2	5.7	94.545	822	0	4.5454	237390000	227230000	10157000	181940000	0
Q9VHT2	tex	4	4	4	1	4	1	16.2	36.406	320	0	11.776	383060000	369470000	13588000	522810000	0
Q9V4F9	MED26	4	4	4	1	4	1	3.1	165.51	1483	0	5.144	168180000	153220000	14954000	107780000	0
Q9W0T7;Q8IRJ7	CG16940-RC	4	4	3	2	3	2	5.5	116.84	1032	0	12.26	100970000	83455000	17514000	83455000	0
Q9VBI2	Dak1	4	4	4	1	4	1	15.4	27.822	253	0	7.9443	142770000	124200000	18570000	175750000	0
Q7YZH1	rno	4	4	4	1	4	1	1.4	347.62	3241	0	8.4275	129200000	110320000	18885000	110320000	0
P00334	Adh	4	4	4	1	4	1	28.9	27.761	256	0	6.6824	238160000	217050000	21113000	307130000	0
Q8MSW0	Aats-ile	4	4	2	3	2	3	3.8	141.1	1229	0	8.7341	50892000	27735000	23157000	0	43282000
Q8T007;Q9VGL7		4	4	3	2	3	2	3.8	143.16	1243	0	5.3737	157950000	133940000	24008000	106140000	0
Q9VQK5		4	4	3	2	3	2	7.9	91.327	806	0	17.411	178840000	154760000	24073000	154760000	0
Q7KN75	Dp1	4	4	4	2	4	2	3.5	144.27	1301	0	9.3185	163270000	137200000	26067000	117660000	68267000
Q9Y113	NELF-B	4	4	3	2	3	2	8.4	67.934	594	0	12.845	61777000	34103000	27674000	23095000	0
Q9VAA9		4	4	3	1	3	1	10.1	52.838	475	0	6.2875	96993000	68824000	28169000	46609000	0
A1Z6P2;A0A0B4K819;E1JGY7;A0A0B4K7H1;E1JGY5;Q9V9A9;Q0E9N2;E1JGY6;Q0E9N3	l(2)01289	4	4	4	1	4	1	8.5	97.417	857	0	7.1152	171380000	142100000	29285000	142100000	0
M9PFR5;B7Z0G7;Q9VW97	Su(var)3-3	4	4	2	3	2	3	6.1	95.946	870	0	7.7163	121570000	91900000	29668000	0	55451000
Q9VI82	CG1234	4	4	2	2	2	2	6.1	94.491	822	0	6.4592	77965000	47013000	30951000	0	57850000
Q53YG3;P04197	Myb	4	4	2	2	2	2	6.1	74.044	657	0	2.9817	91306000	60347000	30959000	40868000	0
Q9VEG8	CG7477	4	4	2	2	2	2	19.2	28.413	250	0	4.9188	77678000	46318000	31360000	65541000	0
Q9W0D6	CG7879-RB	4	4	4	3	4	3	7.1	109.56	985	0	14.529	238050000	205130000	32921000	129710000	121460000
Q9VKJ1	CG4751	4	4	3	2	3	2	4	149.95	1412	0	4.6152	104350000	69545000	34801000	69545000	0
Q9VT00	Jarid2	4	4	2	3	2	3	2.2	252.52	2351	0	8.6745	79800000	41702000	38098000	0	71208000
M9MRG4;Q9VL07;M9PCJ7;Q76NQ3	Utx	4	4	2	3	2	3	5.8	128.65	1130	0	5.4693	125090000	86800000	38295000	0	71575000
Q8IPZ5;Q9VQJ6		4	4	2	2	2	2	7.7	49.998	443	0	18.763	156230000	115840000	40390000	78446000	0
Q7KVQ0	CG4038	4	4	3	2	3	2	20.3	22.665	237	0	14.074	128770000	87587000	41180000	123940000	0
M9PE02;E1JJJ8;M9PGM8;M9PJC7;P13709	fs(1)h	4	4	3	2	3	2	5.1	110.01	1105	0	11.981	240390000	198450000	41941000	135520000	141320000
A0A126GUS7;Q9NFU0;A0A0B4KGP6;A0A0B4KFN9;B3LF78;A0A0B4K618	Fmr1	4	4	4	2	4	2	9	75.818	681	0	40.741	223560000	181320000	42231000	72007000	122480000
M9PFB5;Q94899	alien	4	4	3	2	3	2	10.4	51.526	444	0	7.4483	107660000	64893000	42768000	43947000	0
M9PDQ2;B7Z120;Q8IRT7;Q1RL19;M9PIZ6;Q9W4Q4;Q8IRT8;B7Z126	tlk	4	4	3	3	3	3	3.7	109.95	1011	0	7.1286	166260000	123450000	42809000	132200000	62426000
Q9Y0Y5	epsilonCOP	4	4	3	3	3	3	14.7	34.619	306	0	8.4041	230160000	187110000	43052000	192190000	197600000
X2JEV2;P18105	nod	4	4	3	2	3	2	8.3	73.907	666	0	3.9112	156280000	109510000	46774000	74162000	0
X2J6N9;M9PC50;Q9VQ25	haf	4	4	1	4	1	4	6.6	91.153	852	0	4.3152	54447000	6552400	47895000	0	89518000
Q9VXQ5	Tcp-1zeta	4	4	3	2	3	2	9.4	58.246	533	0	7.4192	192590000	143150000	49441000	0	65455000
A0A0B4LGZ3;P36872	tws	4	4	4	2	4	2	9.6	56.966	499	0	12.206	512460000	459610000	52850000	212370000	168850000
X2JFR6;P41374	eIF-2alpha	4	4	3	3	3	3	14.4	38.645	341	0	8.6064	217310000	164200000	53106000	197960000	122440000
Q8T0Q4	shrb	4	4	4	2	4	2	27	25.443	226	0	7.4464	455070000	397600000	57472000	280400000	449120000
O61345	pen	4	4	3	3	3	3	9.4	81.301	737	0	6.1544	155150000	97370000	57779000	65941000	0
E1JIR3;P23573;O17432;Q7KM04;Q7KM08;Q7KM05;Q9XTK9;Q7KM03;M9PE01;M9PG50;P48609;Q9VP22	Cdk2;cdc2c	4	4	1	4	1	4	14.3	35.888	314	0	4.8029	81359000	21802000	59557000	0	172950000
A0A0B4LHV4;H1UUJ8;A0A0B4KGX1;Q01989	jar;jar-RG	4	4	1	4	1	4	3.6	141.76	1238	0	8.9338	117960000	57754000	60207000	0	116100000
Q9VKI2	CG4788-RA	4	4	3	2	3	2	28.6	26.657	252	0	12.699	139290000	76060000	63230000	107630000	0
A0A0B4LGX0;Q9VHP9	Cenp-C	4	4	3	2	3	2	3.1	156.38	1399	0	12.118	139940000	76230000	63714000	76230000	0
Q9W0S7	Tudor-SN	4	4	2	3	2	3	5.7	103.1	926	0	5.4872	175940000	110870000	65068000	115530000	0
Q7KSZ0;A0A0B4KFD2;Q9VI63;A0A0B4KGB4;A0A0B4KGP1;Q9VI61;A0A0B4KF76;Q8INT1;A0A0B4KFQ4;E1JJ75;E1JJ76;A8JQU7;A8JQU6	Alh	4	4	3	3	3	3	4.3	132.88	1323	0	6.5542	199830000	131670000	68156000	0	100310000
E1JHM5;Q9I7L8	Cdc23	4	4	4	2	4	2	14	40.816	351	0	10.274	219790000	149520000	70273000	0	120330000
Q9VVR1	not	4	4	2	2	2	2	10.3	56.441	496	0	7.283	120250000	47709000	72542000	0	96039000
Q9V405	Rpt3	4	4	3	4	3	4	11.9	46.998	413	0	10.591	167910000	95259000	72647000	68824000	91864000
Q8IPX7	Rrp40	4	4	4	3	4	3	18.1	25.026	232	0	31.053	266900000	191250000	75652000	209950000	280360000
Q9VE94		4	4	2	2	2	2	13.8	43.71	384	0	5.3326	326450000	243740000	82714000	165060000	0
Q9Y149	MED15	4	4	4	2	4	2	8.8	80.525	749	0	5.7684	465800000	381030000	84771000	297980000	180620000
A4V303;P48605	Cctgamma	4	4	3	3	3	3	9.9	59.394	544	0	24.723	326300000	238840000	87457000	156090000	144570000
Q7KUA4	Uba2	4	4	4	2	4	2	5.6	77.61	700	0	8.8372	331490000	242800000	88689000	160250000	153430000
Q9VDR1	MED25	4	4	3	2	3	2	5.3	96.641	863	0	5.6755	223630000	130650000	92977000	126560000	0
Q8SZY9	CG6316	4	4	4	3	4	3	8.7	61.785	541	0	14.807	359450000	265000000	94456000	180190000	124320000
Q9I7N3;Q9I7N2		4	4	2	3	2	3	15.1	44.315	398	0	4.0545	259510000	164490000	95022000	0	125800000
Q24113	nonA-l	4	4	3	2	3	2	6.7	69.667	630	0	9.6226	304470000	209370000	95104000	141790000	0
M9PED1;Q9VZZ7	CG12182-RA	4	4	3	3	3	3	8.1	70.477	627	0	8.62	280840000	179090000	101750000	133370000	122610000
P49735	Mcm2	4	4	4	4	4	4	6	100.41	887	0	13.651	2641500000	2539800000	101750000	2123900000	1530200000
Q7KND8	Mad1	4	4	4	2	4	2	5.9	85.017	730	0	19.011	295700000	187270000	108430000	145360000	0
Q9W414	Rpt4	4	4	3	3	3	3	13.1	44.911	397	0	13.178	288590000	179290000	109300000	156170000	109960000
Q9VLC5	Aldh	4	4	2	4	2	4	7.3	57.018	520	0	15.684	219870000	110120000	109760000	129800000	123580000
Q9VNE0		4	4	1	4	1	4	2.4	253.24	2296	0	8.9209	156910000	46503000	110410000	0	254130000
Q9VTL1	PCID2	4	4	3	2	3	2	11.6	45.179	395	0	6.0087	276780000	164720000	112060000	233090000	0
Q9VMZ5;Q8IR10;Q9VMZ8;Q8IR08	TwdlF	4	4	2	3	2	3	18.9	38.404	354	0	12.655	478260000	366180000	112080000	0	197710000
O77410	eIF3-S6	4	4	3	3	3	3	12.9	51.162	435	0	4.979	399320000	284220000	115100000	205320000	169240000
Q9W062	Mfap1	4	4	3	4	3	4	13.8	56.134	478	0	60.905	281030000	155510000	125510000	115230000	156260000
A0A0B4KHS9;P48461	Pp1alpha-96A	7	4	4	7	2	4	20.8	37.37	327	0	6.5973	263190000	135720000	127470000	267420000	294800000
Q9VDE3;A0A0B4KHK1	slmb	4	4	3	4	3	4	8.2	58.952	510	0	11.926	248800000	114440000	134360000	122830000	132550000
P35381	blw	4	4	3	3	3	3	8.5	59.421	552	0	8.254	326830000	187880000	138950000	167600000	158200000
Q9VZE4		4	4	3	4	3	4	10.4	52.452	470	0	41.296	371040000	207140000	163890000	198110000	167460000
Q86BP3;Q9VI58;A0A0B4KGN4		4	4	2	4	2	4	7.1	57.776	505	0	4.8033	449380000	282280000	167110000	0	221240000
Q7JYQ4		4	4	3	3	3	3	8.4	58.59	511	0	8.208	415530000	246450000	169080000	193080000	202970000
O18332;O15971;O18338	Rab1	4	4	4	2	4	2	25.9	22.762	205	0	18.423	708500000	526710000	181790000	771900000	501330000
A8JV07		4	4	3	3	3	3	6.6	90.575	820	0	10.285	514510000	323360000	191160000	428170000	261550000
Q94546	Atu	4	4	3	3	3	3	5.2	77.421	725	0	4.8529	499920000	300350000	199570000	367060000	255660000
Q7K264		4	4	3	3	3	3	8.4	68.881	608	0	9.105	716760000	512270000	204490000	367060000	250590000
Q8INW9;M9PDP3;Q9VIX7	fon	4	4	4	2	4	2	13.1	56.59	565	0	10.531	1502700000	1297300000	205420000	526920000	623610000
Q9VGN9	RpL24-like	4	4	4	3	4	3	22.5	22.436	191	0	38.77	1135500000	910730000	224720000	1263900000	677380000
Q9VEP0		4	4	1	3	1	3	13	37.455	322	0	8.6482	893710000	668080000	225620000	0	298700000
Q24338	esc	4	4	2	3	2	3	18.1	47.987	425	0	10.927	532000000	306200000	225800000	207370000	0
Q9W2K3	hng1	4	4	2	3	2	3	18.1	36.506	315	0	32.64	869660000	640240000	229420000	424430000	312880000
Q9VM63	Gas41	4	4	3	3	3	3	15.9	26.015	227	0	16.072	1426300000	1180300000	246040000	1396500000	988220000
M9MRT6;P08645	R	4	4	4	3	4	3	19	20.863	184	0	15.523	935790000	688620000	247170000	1057900000	634340000
M9PFS7;B7YZV6;Q9VK33	Sfmbt	4	4	2	3	2	3	3.8	133.67	1220	0	20.619	414980000	162160000	252820000	282140000	283570000
A8DYD3;A1Z9M3;B7YZE6;A0A0B4LFC7;A8DYD2;A8DYD1;A1Z9M4;A0A0B4LF29;Q7KHK4;A0A126GUP1	cg	4	4	3	2	3	2	6	83.644	770	0	13.186	414730000	158930000	255810000	176440000	359400000
P52304	polo	4	4	3	4	3	4	9.5	66.973	576	0	5.9494	651900000	395100000	256810000	352650000	298180000
A1Z992	AGBE	4	4	3	2	3	2	6	79.108	685	0	27.778	377080000	107820000	269270000	73015000	0
E1JIH5;Q8MSX2	MED6	4	4	4	4	4	4	24.9	28.374	249	0	12.764	919820000	650050000	269770000	873370000	767730000
Q8MRG6;Q9VW52	Prp3	4	4	2	4	2	4	11.2	60.138	528	0	11.436	736150000	462640000	273520000	384280000	291140000
M9PD65;M9PBD9;Q9VIW3	RanGAP	4	4	3	4	3	4	7.5	65.183	588	0	10.673	773490000	498720000	274770000	372210000	357020000
A0A0B4KEH0;P29310	14-3-3zeta	6	4	6	5	4	3	29.4	28.227	248	0	17.311	1101100000	825760000	275340000	1082200000	885900000
A0A126GUU7;Q9VEX9	Bin1	4	4	4	2	4	2	22.7	17.287	150	0	8.878	1327800000	1050400000	277460000	908770000	1180300000
Q9VWY6	Taf8	4	4	2	3	2	3	18.3	36.649	328	0	18.176	771040000	488820000	282210000	0	385050000
Q9VAH9	IntS11	4	4	3	2	3	2	5.7	67.591	597	0	8.0649	778980000	490230000	288760000	0	392690000
Q9VT61		4	4	2	4	2	4	4	102.95	919	0	6.6064	514990000	196380000	318610000	386380000	389750000
Q9W4W7	EG:100G10.6	4	4	3	2	3	2	13.5	49.227	446	0	13.684	898670000	579440000	319230000	384800000	505600000
Q95TS5	IntS9	4	4	3	4	3	4	9.8	73.271	654	0	24.855	612020000	230380000	381650000	237070000	424210000
Q9VZ27;M9PEA2	CG18292-RA	4	4	4	2	4	2	17.4	29.26	281	0	20.074	1317100000	932550000	384570000	1490300000	946070000
Q9VNZ3	Rpb8	4	4	3	4	3	4	30.9	17.203	149	0	13.937	717670000	332290000	385380000	497250000	1055900000
Q9VDQ3		4	4	4	3	4	3	9.6	58.753	521	0	32.889	1611100000	1195800000	415240000	697390000	662210000
Q9V3J4	Sec13	4	4	3	3	3	3	12.1	39.527	356	0	10.088	1283800000	801060000	482710000	630210000	692820000
A4V1Y7;Q2PDY2;A4V1Y6;Q2PDY1;M9PFM7;Q08605	Trl	4	4	3	2	3	2	11.2	54.815	519	0	19.886	2454400000	1740300000	714030000	1265400000	1057700000
A0A0B4LGZ5;P46222	RpL11	4	4	4	3	4	3	16.8	21.112	184	0	7.0477	1910600000	1144200000	766400000	1417000000	2427600000
P07664	Sry-delta	4	4	3	4	3	4	10.9	50.027	433	0	22.771	2022600000	1186800000	835760000	820700000	1089500000
A0A0B4KI24;Q27415	Nlp	4	4	3	3	3	3	29.6	16.996	152	0	14.837	1866300000	975730000	890570000	1893500000	2073400000
P12982;Q05547;A8QI94;Q9VQL9	Pp1-87B;Pp1-13C	7	4	6	7	4	4	21.5	34.542	302	0	41.055	3201500000	2161000000	1040500000	3026200000	2590400000
A0A0B4JD39;P17789	ttk	11	4	9	10	3	4	26.3	68.77	643	0	27.304	4725700000	3331600000	1394100000	2407200000	2111100000
Q7JYK1;R9PY16;Q9W418;A4V1F9;P18101;P15357;P0CG69	RpL40;Ubi-p5E;Ubi-p63E;RpS27A	4	4	3	4	3	4	33.6	14.729	128	0	18.93	4235500000	2481300000	1754100000	2275800000	4077400000
X2JCS6;P46223	RpL7A	4	4	4	3	4	3	13.7	30.731	271	0	5.5707	4588600000	2773200000	1815400000	4488900000	4707100000
Q9VBU9	RpS27	4	4	2	4	2	4	31	9.364	84	0	8.5011	6703300000	3059300000	3644000000	5268100000	9597000000
X2JCP8;P10987;P02572;A0A0B4LH50;P10981;P83967;M9PFZ6;P02574;P45891	Act5C;Act42A;Act87E;Act88F;Act79B	16	4	16	16	4	4	44.9	41.821	376	0	106.18	64417000000	45566000000	18851000000	28380000000	29343000000
O96692;A0A0B4LGJ4	Rap2l	3	3	3	1	3	1	13.2	20.45	182	0	5.1878	57660000	55289000	2371400	78236000	0
Q9W5P1	MED21	3	3	2	1	2	1	17.6	16.069	142	0	7.2523	104920000	100690000	4227100	142480000	0
A0A0B4K891;Q7K581		3	3	3	1	3	1	7.9	58.357	520	0	15.635	120940000	115640000	5302800	78311000	0
Q9VN50	eIF3-S5-1	3	3	3	1	3	1	9.3	31.104	280	0	5.4417	50339000	43850000	6488900	62050000	0
Q9V535	tsu	3	3	3	1	3	1	15.8	19.01	165	0	8.2441	218550000	211580000	6973200	299400000	0
Q9VRV2		3	3	3	1	3	1	3.2	148.06	1270	0	4.6694	60138000	50768000	9369400	50768000	0
Q9VN42	Dip2	3	3	3	1	3	1	12.4	25.971	226	0	11.341	155910000	146510000	9399600	207310000	0
A4V2B8;P08181	CkIIalpha	3	3	3	1	3	1	15.8	39.959	336	0	4.2149	483050000	473560000	9492500	670110000	0
Q9VGP4	Ranbp9	3	3	2	1	2	1	3.4	114.41	1018	0	3.7268	46216000	35818000	10399000	33260000	0
Q9VNP8	Ssl1	3	3	3	1	3	1	14.8	48.619	438	0	5.1185	194540000	183670000	10864000	124390000	0
M9PD43;Q9V412	CG16865	3	3	3	1	3	1	17.8	27.695	247	0	7.6251	123850000	112020000	11825000	158520000	0
P26802	Dbp73D	3	3	1	3	1	3	4.4	77.589	687	0	24.179	79783000	67347000	12435000	72152000	13839000
M9PBZ3;M9PBJ8;M9NCM6;M9PDR5;Q8SX83	spen	3	3	2	1	2	1	0.7	588.49	5458	0	3.4952	41513000	25712000	15800000	23517000	0
Q95RJ9	ebi	3	3	2	2	2	2	5.9	72.387	700	0	10.058	40241000	24410000	15831000	0	29589000
A0A0S0WNN6;Q9TVM2	emb	3	3	2	1	2	1	2.7	122.8	1063	0	3.8199	45397000	29142000	16256000	29142000	0
Q9VNF3;Q9VNF4		3	3	2	2	2	2	12.8	26.918	257	0	5.8901	98372000	81869000	16503000	115850000	0
M9PB96;Q9VKQ3	CG6724	3	3	2	1	2	1	8.1	46.966	418	0	2.7675	277080000	260310000	16768000	176290000	0
X2JEX7;Q9VYQ8	Usp7	3	3	2	1	2	1	4.9	130.05	1125	0	2.8422	49621000	32718000	16902000	32718000	0
Q9VUB7	ptip	3	3	2	1	2	1	1.2	262.47	2294	0	4.6716	74130000	56841000	17289000	0	22889000
Q9VNE2	kra	3	3	2	1	2	1	7.1	49.224	422	0	2.9317	87871000	69338000	18533000	53612000	0
M9PBM1;Q94535	U2af38	3	3	3	2	3	2	19.3	29.877	264	0	13.049	262440000	240470000	21968000	278800000	116520000
Q9VHR5		3	3	2	2	2	2	6.4	71.907	642	0	4.9115	67485000	44688000	22797000	0	30181000
Q9VWC7	CG12702-RA	3	3	2	2	2	2	4.9	97.172	870	0	6.6343	49259000	25663000	23596000	25663000	0
Q9V3F3	mTTF	3	3	2	2	2	2	7.6	48.281	410	0	10.099	75510000	51570000	23940000	34924000	0
A1ZA05;Q0E965;A0A0B4KF69	SRPK	3	3	2	3	2	3	7.6	68.054	607	0	28.76	88600000	63005000	25595000	44929000	38708000
Q7KMQ0	Rpt1	3	3	3	2	3	2	10.9	48.541	433	0	11.603	102800000	77129000	25666000	34020000	59488000
Q9VS38	MED4	3	3	3	2	3	2	14	28.312	258	0	8.2163	357660000	331640000	26019000	381510000	163330000
M9PBH6;Q9W0K4	bab2	3	3	3	1	3	1	3.8	114.59	1066	0	5.0528	145310000	118990000	26318000	96962000	0
Q9VQK7		3	3	1	3	1	3	4.5	84.78	749	0	6.3591	54511000	27918000	26593000	0	49704000
Q9VCN9	wda	3	3	1	2	1	2	4.6	83.727	743	0	6.2461	38041000	11359000	26682000	0	49870000
B7Z0G1;Q02870	hay	3	3	2	2	2	2	5.1	90.347	798	0	5.842	76717000	49940000	26778000	49940000	0
P34739	lds	3	3	3	1	3	1	4.1	118.37	1061	0	5.1047	145390000	116820000	28563000	103190000	0
Q9VTH5;M9PC68		3	3	2	3	2	3	6.8	61.598	558	0	6.1285	78476000	49815000	28661000	36323000	35357000
H0RNK7;Q9W261	Rtf1-RA;Rtf1	3	3	1	3	1	3	7	87.551	775	0	3.8696	48637000	18994000	29644000	0	46515000
Q9VT19		3	3	1	3	1	3	3.8	103.88	918	0	4.8234	53776000	23750000	30026000	0	56120000
Q9W1I6	ytr	3	3	2	2	2	2	18.6	21.544	194	0	7.0456	141860000	111370000	30485000	0	88527000
Q9N6D7;A0A0B4KG96	hrg	3	3	2	1	2	1	5.2	74.529	659	0	5.1903	114300000	83635000	30667000	56639000	0
Q8SY39	CG6994	3	3	2	3	2	3	2.9	93.369	827	0.00079554	2.2352	170900000	139340000	31562000	117620000	48589000
A0A0B4KHL2;Q8I0G5	gammaCOP;gammaCop	3	3	3	2	3	2	5	99.332	897	0	5.5901	99843000	68269000	31574000	65647000	60612000
Q9W2D9	CG10306	3	3	1	2	1	2	19.8	25.665	222	0	5.3237	95214000	63513000	31701000	0	92059000
A0A0C4DHB3;A8JR16;A8JR17		3	3	3	1	3	1	2.6	109.14	966	0	3.9635	212190000	178890000	33293000	142210000	0
A0A0B4KFQ2;P16375;P16376	svp	3	3	2	2	2	2	5.6	59.244	554	0	4.5263	150760000	115310000	35452000	78090000	0
P51406	bys	3	3	3	3	3	3	6.4	49.966	436	0	7.6562	80543000	44038000	36505000	63713000	58590000
Q9VPF9		3	3	3	2	3	2	13.9	41.316	373	0	17.988	157380000	120330000	37057000	150640000	127240000
A8JUY3		3	3	3	2	3	2	2.7	154.63	1383	0	10.103	88811000	50739000	38073000	34751000	80439000
X2JA69;O46089	CG14803	3	3	2	3	2	3	4.1	124.89	1097	0	6.1079	69372000	30608000	38764000	50583000	52478000
Q9VXK6	eIF5	3	3	2	2	2	2	6.2	51.699	464	0	6.5992	101420000	61794000	39623000	0	115060000
Q8MT36;A0A0B4KHR6	Mes-4	3	3	1	2	1	2	2.9	159.03	1427	0	4.0906	46620000	6103900	40517000	0	75728000
Q7JZ62		3	3	2	2	2	2	9.6	34.048	301	0	3.8262	120490000	78931000	41563000	0	120700000
M9NEU5;P25843	chic	3	3	2	2	2	2	44.4	13.723	126	0	10.793	121410000	79783000	41627000	0	120880000
Q9V3P3	REG	3	3	3	1	3	1	16.7	28.121	245	0	8.3508	187070000	144160000	42908000	204000000	0
Q7PLI0	p120ctn	3	3	3	2	3	2	2.8	86.822	781	0	13.157	158440000	114510000	43929000	81141000	59853000
Q9VXW5		3	3	2	2	2	2	5.8	71.39	619	0	20.889	149570000	105570000	44002000	71493000	0
P45437	betaCop	3	3	2	1	2	1	3.5	107.41	964	0	3.2385	78710000	34696000	44014000	26595000	0
A0A0B4KEK1;Q0E9C2;A0A0B4KET9;A0A0B4KFP2	E(Pc)	3	3	1	2	1	2	3.2	216.37	1974	0	4.6704	58308000	14152000	44156000	0	82531000
Q9VAG2	neo	5	3	5	4	3	2	7.4	83.086	744	0	4.8042	197820000	153210000	44610000	129410000	107190000
X2J969;Q9VVL6	MED19	3	3	2	2	2	2	11.6	35.39	337	0	8.319	332000000	284480000	47515000	402550000	0
Q7K4B2		3	3	3	1	3	1	9.5	46.674	419	0	5.5798	341540000	291250000	50291000	197240000	0
Q9VAY8	CG12260	3	3	2	2	2	2	11.7	38.749	341	0	9.3276	162930000	109700000	53224000	0	85424000
Q9W392		3	3	3	1	3	1	9.2	58.063	535	0	5.0691	364670000	309760000	54913000	278490000	0
Q9V474	dbr	3	3	1	3	1	3	3.2	110.58	1007	0	5.004	98377000	42384000	55994000	0	126110000
O61491	Flo-1	3	3	2	2	2	2	10.6	47.135	426	0	6.0102	191470000	133720000	57749000	0	76454000
Q9W2G5	TAF1C-like	3	3	1	2	1	2	6.1	95.42	842	0	3.7531	92660000	30816000	61844000	30816000	0
Q9VCN6	Cdc16	3	3	1	3	1	3	5.2	81.737	718	0	3.6584	129410000	66891000	62523000	0	82774000
Q9VWD4	CG14230	3	3	2	2	2	2	7.8	66.288	580	0	7.0936	144960000	80565000	64394000	0	85251000
A8E6M1;A1ZBB4;E1JGL8		3	3	1	3	1	3	3.7	140.44	1271	0	4.5729	143440000	77623000	65817000	0	123020000
Q8T051		3	3	2	3	2	3	7	73.261	639	0	10.495	103310000	36447000	66866000	42539000	117570000
Q9VG84	lig3	3	3	2	3	2	3	5	90.847	806	0	10.384	300750000	229650000	71105000	160400000	131750000
Q9VZM7	IntS10	3	3	1	2	1	2	6	72.256	631	0	4.9859	110890000	38688000	72197000	0	95583000
A0A0B4KF79;Q9VN63		3	3	2	2	2	2	30.1	19.996	196	0	7.6247	133150000	60918000	72236000	0	95634000
Q9V3Y5	BcDNA.LD23634	3	3	3	2	3	2	4.1	112.7	998	0	5.9664	185010000	112550000	72457000	112550000	0
A0A0B4KFL0;A0A0B4K851;A0A126GUM4;Q4Z8K6	RanBPM	3	3	2	3	2	3	5.1	84.152	770	0	4.7928	197550000	124510000	73037000	0	107030000
Q9VIZ2	l(2)37Cd	3	3	2	1	2	1	9.8	55.634	480	0	5.7144	198470000	118780000	79693000	0	105510000
Q709R6	bocks	3	3	2	3	2	3	10.3	44.203	399	0	6.4359	279180000	199110000	80072000	173380000	238210000
M9PDN9;P42271	gammaTub37C	5	3	3	4	3	2	10.3	51.296	457	0	13.88	238360000	157430000	80923000	106620000	0
E2QD75;Q7K4N3	Cbp80	3	3	1	3	1	3	3.5	93.226	800	0	5.6755	218850000	136880000	81971000	0	108520000
A0A0B4KEI5;Q9V9K7	Ars2	3	3	2	2	2	2	3.5	106.29	935	0	3.7353	207340000	125330000	82009000	145500000	0
B7YZR7;E1JGK5;Q9V895	Mapmodulin;Anp32a	3	3	2	2	2	2	17.6	29.176	261	0	3.0207	250500000	168040000	82454000	0	239440000
Q9VS37	Cdc27	3	3	2	3	2	3	4.3	101.28	900	0	3.4623	157820000	71271000	86548000	0	114580000
O18413;Q9VA54	Rpt6;Rpt6R	4	3	4	4	3	3	14.8	45.857	405	0	21.562	412600000	325000000	87599000	198420000	180020000
Q9VZL2	ida	3	3	2	2	2	2	4.5	88.77	777	0	9.9599	196960000	103230000	93733000	69908000	0
Q9VGQ1		3	3	2	2	2	2	5.1	49.924	468	0	21.165	220410000	124290000	96116000	0	127250000
M9PGG8		3	3	2	3	2	3	13.7	20.736	182	0	7.684	230340000	132680000	97656000	224920000	246420000
A0A0B4K683;X2JKU5;Q24186;Q9VFE4	RpS5b;RpS5a	3	3	3	3	3	3	10	20.131	180	0	6.8528	225950000	126840000	99115000	171520000	295790000
Q9VI24	Zif	3	3	2	2	2	2	10.6	45.381	388	0	10.892	189420000	86500000	102920000	0	136250000
A4V391;P12613	T-cp1	3	3	1	3	1	3	6.1	59.556	557	0	3.2056	170360000	66735000	103630000	0	152540000
E1JGN7;A1ZBW1;A1ZBW0;A1ZBW3	bl	3	3	2	1	2	1	7.9	49.872	493	0	5.2163	116770000	11058000	105710000	0	139950000
A1ZB78;A1ZB77;Q7JRI6;A1ZB79;A1ZB80;E1JGL5;A0A0B4K7G1;A1ZB83;A0A0B4LGX1;A0A0B4K897	CG5174-RA	3	3	1	2	1	2	22.9	18.273	166	0	4.2001	144140000	35797000	108350000	0	314640000
O76994	Ip259	3	3	1	2	1	2	11.2	30.029	259	0	3.4466	202090000	91295000	110790000	0	321740000
A0A0B4KHH6;Q9VAF4;A0A0B4LHU7	dgt1	3	3	3	2	3	2	13.9	49.433	425	0	6.9929	459180000	345310000	113870000	0	150750000
Q95RB1		3	3	3	3	3	3	10	47.167	418	0	8.0414	320470000	201240000	119230000	131760000	162370000
Q9VJG2		3	3	2	3	2	3	9.4	47.952	435	0	13.2	309590000	188380000	121210000	171680000	127420000
E1JH01;Q9V345	CSN4	3	3	2	3	2	3	8.6	46.473	407	0	4.8475	247120000	120720000	126400000	139130000	109960000
Q9W3C2	CG1785	3	3	1	3	1	3	9	55.788	478	0	9.5321	361230000	234420000	126810000	0	167880000
Q9VLN1	Wdr82	3	3	3	3	3	3	16.7	35.355	317	0	5.3765	391360000	262200000	129170000	399310000	346810000
Q9V3I2	Rab5	3	3	3	2	3	2	16	23.959	219	0	13.056	478720000	347710000	131010000	467860000	404620000
C0HK92;A0A0B4LGZ7		3	3	3	2	3	2	7.9	68.641	619	0	19.019	289220000	156120000	133110000	152800000	188850000
P45975	Su(var)3-9	3	3	1	3	1	3	7.9	71.903	635	0	4.4964	212290000	77986000	134300000	0	177810000
M9PFY1;Q9VJN5	wek	3	3	2	2	2	2	7	53.21	470	0	6.2531	372820000	236870000	135960000	203340000	0
Q9VYX1	e(y)2	3	3	3	3	3	3	50.5	11.474	101	0	24.739	445100000	308880000	136220000	451980000	253770000
P45594	tsr	3	3	2	2	2	2	23.6	17.153	148	0	11.009	495300000	357620000	137690000	506040000	0
A1Z6Q0;A4UZ58	koi	14	3	11	12	3	3	41.2	51.754	449	0	5.652	585820000	445060000	140760000	483790000	223340000
X2JDI1;P23696	mts	3	3	2	3	2	3	16.5	35.469	309	0	31.718	556410000	405530000	150880000	424570000	372190000
Q9VTP4	RpL10Ab	3	3	2	2	2	2	17.1	24.273	217	0	3.1598	506730000	355410000	151320000	0	439420000
Q9VL26		3	3	2	2	2	2	11.5	21.383	183	0	7.0649	370930000	219020000	151910000	309920000	0
Q9VDE5	ppan	3	3	2	3	2	3	9.1	53.092	460	0	3.7221	606320000	452420000	153900000	322350000	187790000
Q9W396	HP1b	3	3	2	2	2	2	12.5	25.974	240	0	7.2996	231740000	77074000	154670000	0	449150000
Q9VGE2	Spt3	3	3	3	3	3	3	8.3	43.505	384	0	12.387	452190000	292430000	159760000	199910000	301290000
Q961B8;A0A0B4LEU5	ADD1	8	3	3	8	0	3	8.7	127.41	1125	0	23.422	254990000	93946000	161040000	163080000	220060000
Q9VPF1	CG5199-RA	3	3	2	3	2	3	15.7	42.348	382	0	15.48	642880000	481350000	161530000	398580000	242350000
Q9VB49	mrt	3	3	1	2	1	2	5	85.776	775	0	5.6479	198890000	24599000	174290000	0	230740000
Q7JW01;A0A0B4KFV4		3	3	3	1	3	1	19.2	28.107	239	0	7.6607	1084600000	902420000	182160000	1026300000	766810000
E1JIK0;P48810	Hrb87F	5	3	5	3	3	1	14.3	39.499	385	0	8.45	672080000	488300000	183780000	635490000	589160000
Q4V6X9		3	3	2	2	2	2	14	32.463	278	0	3.638	489310000	298850000	190460000	422880000	0
A1ZBT5	MED8	3	3	2	2	2	2	19	27.948	252	0	16.414	782300000	582880000	199420000	813820000	590090000
O77430	SkpA	3	3	2	3	2	3	17.9	18.597	162	0	12.556	378000000	178250000	199750000	373430000	433700000
X2JA36;Q9VKM6	YL-1	3	3	1	3	1	3	9.1	40.441	351	0	4.0961	248640000	48875000	199760000	0	264470000
Q9VI57	Dpck	3	3	1	3	1	3	10.6	27.109	236	0	4.1204	271830000	71561000	200260000	0	581560000
Q9V9X1	mey	4	3	3	4	2	3	6.2	83.881	774	0	9.022	743290000	518940000	224350000	501690000	383760000
Q9VXV3	shtd	3	3	1	2	1	2	1.8	227.27	2030	0	6.5986	275180000	10160000	265020000	0	742960000
Q9XZ15	Osi6	3	3	3	3	3	3	10.6	32.09	312	0	12.518	1218500000	925040000	293430000	1335500000	651270000
Q9V9X0	nyo	6	3	4	6	1	3	8.7	87.812	805	0	13.282	958130000	662950000	295180000	585120000	555800000
Q7K0Q0		3	3	2	3	2	3	11.1	22.933	207	0	4.1011	765970000	451210000	314770000	814770000	737780000
P25007	Cyp1	3	3	3	3	3	3	13.2	24.666	227	0	27.738	1334800000	1008000000	326780000	1332200000	842210000
M9PC85;Q9V3V0	x16	3	3	3	3	3	3	15.6	27.711	257	0	23.605	1216400000	884050000	332360000	1317300000	898820000
Q7JZF5	Rpb5	3	3	2	3	2	3	19	24.484	210	0	20.592	1123600000	788130000	335460000	1130700000	616300000
Q9W2E7	Rae1	3	3	3	3	3	3	11.8	38.617	346	0	13.391	757130000	388120000	369010000	634240000	875640000
P91926	AP-2alpha	3	3	3	2	3	2	2.9	105.62	940	0	3.4653	1066900000	653100000	413790000	475310000	524600000
P42283;P42284;Q7KQZ4;Q9V5M3;Q9V5M6;A0A0B4KEI4	lola	7	3	3	6	1	3	10.5	96.253	891	0	21.857	1388100000	963320000	424810000	0	720180000
M9NDP1;Q24117;M9NDC7;O96860	ctp	3	3	3	3	3	3	25.8	10.374	89	0	9.973	1148700000	679790000	468870000	912860000	1410700000
Q9VFV9	Droj2	3	3	3	3	3	3	13.4	45.23	403	0	8.4038	1320100000	830880000	489240000	600610000	609790000
Q9W0P3	MED30	3	3	1	3	1	3	10.7	35.301	318	0	8.188	897030000	376810000	520230000	0	1510700000
Q9VU43	SRm160	3	3	2	3	2	3	4.9	107.59	954	0	10.433	1526800000	979180000	547640000	928510000	984500000
M9NDM4;Q9V3J8	wds	3	3	2	3	2	3	11.6	39.041	361	0	5.6895	986670000	432110000	554570000	720080000	1432000000
P55828	RpS20	3	3	1	3	1	3	23.3	13.488	120	0	5.0059	1046700000	453490000	593170000	0	1722500000
E1JGK7;Q7KRI2	lolal	3	3	2	2	2	2	21.3	14.489	127	0	19.462	1281300000	564150000	717150000	1423000000	1410300000
D2NUK9;Q9U3Z7	hoip	3	3	3	3	3	3	30.7	13.883	127	0	9.1583	2595000000	1823700000	771220000	2589700000	2230500000
Q9W229	RpS24	3	3	3	2	3	2	21.4	15.048	131	0	32.28	2264500000	1273600000	990930000	1450500000	2815300000
Q9W1B9	RpL12	3	3	3	3	3	3	26.1	17.673	165	0	39.584	2874500000	1769200000	1105300000	3618000000	2024000000
Q9VXW2		2	2	1	2	1	2	1.7	136.28	1224	0	4.7545	18093000	15810000	2283500	0	4267900
Q9VHH8	beag	2	2	1	1	1	1	4.3	61.389	557	0.0074129	1.7874	53274000	50523000	2750900	0	7988500
Q9W3Y3		2	2	2	1	2	1	13.5	25.783	230	0	4.0917	71292000	68505000	2787500	96937000	0
Q0E993;A0A0B4KF06	Aats-val	2	2	1	1	1	1	2.8	118.25	1049	0	3.1775	17599000	14082000	3517100	0	6573700
Q9VC28		2	2	1	1	1	1	12.8	20.783	180	0	3.7562	16068000	12432000	3636100	17592000	0
Q9VNH5		2	2	2	1	2	1	5.9	42.997	374	0	2.4711	60854000	57203000	3651000	38739000	0
Q9VMJ1		2	2	2	1	2	1	9.4	30.424	266	0	2.7375	31634000	27917000	3716900	39503000	0
A1Z7L1	FANCI	2	2	2	1	2	1	1.8	169.98	1481	0	5.5267	21882000	17606000	4275600	17606000	0
P00408	mt:CoII	2	2	1	1	1	1	7.5	26.19	228	0.006772	1.8745	32931000	28464000	4467100	40278000	0
Q9VMM7	CG11030-RA	2	2	2	1	2	1	8.7	37.324	332	0	2.4205	77785000	73180000	4604900	49559000	0
Q9W4X7	eIF3-S4-1	2	2	2	1	2	1	11.9	29.946	269	0	4.2023	96097000	91084000	5012800	128890000	0
Q8MYL1	Fancd2	2	2	1	1	1	1	1.4	167.46	1478	0	7.5762	20317000	15226000	5090500	15226000	0
Q9VSL4	GstO2	2	2	2	1	2	1	6.4	28.725	250	0.0074239	1.7895	27902000	22254000	5648200	31490000	0
Q8SX76	pch2	2	2	2	1	2	1	5.9	46.563	421	0	3.3173	46134000	40157000	5976800	0	7912700
Q24317	DNApol-alpha50	2	2	2	1	2	1	6.8	50.221	438	0	3.0991	33156000	27018000	6138000	21063000	0
Q9VXG8	mei-41	2	2	1	1	1	1	1	289.33	2517	0	7.5564	46012000	39127000	6885300	39127000	0
Q9VTK9;M9PI17;Q8IQF8;M9PF61		2	2	1	1	1	1	5.1	35.922	316	0.0067771	1.8751	196190000	189290000	6896300	0	20027000
Q9VGE3		2	2	1	1	1	1	6.8	51.822	459	0	2.8951	41711000	34767000	6944300	0	9193600
Q9VH72	CG9471-RA	2	2	2	1	2	1	12.7	22.713	204	0	6.1689	47051000	39875000	7175200	40474000	36788000
A0A0B4LGZ6;P51592	hyd	2	2	1	1	1	1	0.9	319.13	2887	0	3.1628	14713000	7388400	7324900	0	9697400
X2JGA6;Q9VRB3	Cyp6v1	2	2	1	1	1	1	3.8	60.762	520	0.00080064	2.3025	36575000	29127000	7448000	19726000	0
Q8SWS3		2	2	2	1	2	1	28.7	17.337	181	0	3.0701	125870000	118390000	7480300	167520000	0
Q9W1M9	Rrp4	2	2	1	2	1	2	9.7	33.624	298	0	5.5202	13877000	5834100	8043300	0	23357000
A0A0B4K6Q6;A0A0B4K660;A0A0B4K630;P29617	pros	2	2	1	2	1	2	1.7	181.54	1674	0	3.0805	18810000	10484000	8326000	0	15562000
Q7K1V0		2	2	1	1	1	1	1.6	112.84	985	0.00079618	2.2401	34711000	26237000	8474600	26237000	0
Q7JVH6		2	2	2	1	2	1	8	35.418	311	0	4.8993	39958000	31299000	8659300	44289000	0
C0MIY4;Q9V464	asf1	2	2	1	1	1	1	13.3	24.409	218	0	2.4015	44526000	35595000	8931300	50368000	0
Q7KN97;Q0E9E2	PCB	2	2	1	1	1	1	1.9	130.86	1181	0	2.7969	21825000	12766000	9058900	0	16932000
O77434;M9PGI6	Sec22	2	2	2	1	2	1	9.5	24.646	211	0	5.1437	75092000	65991000	9101300	93380000	0
Q9VI54		2	2	1	2	1	2	1.9	102.62	905	0.00079239	2.215	18583000	9161500	9421900	0	17610000
A0A0B4JCZ3	pre-mod(mdg4)-W	2	2	1	1	1	1	25.5	12.177	102	0	2.9991	37595000	28022000	9573000	18977000	0
E1JJG4;Q9W395	APC4	2	2	2	1	2	1	4.5	87.184	773	0	5.5587	88078000	78345000	9733600	68264000	0
Q9VWG1;M9NHC5;Q8IQW5	HspB8	2	2	1	1	1	1	24	20.841	183	0.0094683	1.7131	36743000	26936000	9806300	0	28477000
A1ZBM2	TBCB	2	2	2	1	2	1	9.4	26.974	244	0	4.0972	46170000	35541000	10629000	50292000	0
A0A0B4LGB9;A0A0B4LG88;Q9W255	qkr58E-1	2	2	2	1	2	1	7.8	41.226	357	0	10.765	86949000	76271000	10678000	60681000	0
Q7K4M4	tef	2	2	2	1	2	1	5.5	73.357	649	0	5.1144	53799000	42951000	10847000	33083000	0
Q9W4J6		2	2	2	1	2	1	3.9	53.8	465	0.0094614	1.7097	37719000	26610000	11109000	18021000	0
A0A0B4LFJ4;Q9V7H4	CG8370	2	2	2	1	2	1	1.5	173.32	1567	0	6.0359	53739000	42505000	11234000	42505000	0
A0A126GUN5;A0A0B4KFU8;Q6AWG9	CG5098	2	2	1	1	1	1	2.4	143.43	1324	0	3.4881	35323000	23937000	11386000	33872000	0
Q9VKZ0	GATAd	2	2	1	1	1	1	2.6	93.331	842	0	2.5961	38595000	27196000	11399000	0	33101000
A0A0B4KFI7;A0A0B4K7L1;P52034	Pfk	2	2	1	1	1	1	3.6	102.48	922	0.00080386	2.3349	28164000	16606000	11559000	11246000	0
Q9VZF4	ago	2	2	1	1	1	1	1.2	141.36	1326	0	3.3194	41669000	29994000	11675000	22454000	0
Q9W1G1		2	2	2	1	2	1	3.7	81.56	700	0	4.1083	51501000	39753000	11747000	26922000	0
Q9VEJ4		2	2	2	1	2	1	9.5	30.732	283	0	3.0802	60372000	48471000	11901000	68588000	0
Q9VF14	CG3303-RA	2	2	2	1	2	1	8.4	37.117	322	0	4.3594	87591000	75279000	12312000	106520000	0
P46863;Q7KVC2	Klp61F;CG32318-RA	2	2	1	1	1	1	4	121.16	1066	0	4.3901	35211000	22527000	12684000	22527000	0
Q9VR89	l(1)G0004	2	2	2	1	2	1	11.2	26.676	240	0	4.1982	207690000	194920000	12770000	275830000	0
Q9VLA6		2	2	2	2	2	2	6.2	48.094	435	0	6.6579	60724000	47813000	12911000	55739000	26880000
M9PFS0;Q9VK45	Tor	2	2	1	1	1	1	1.1	281.16	2471	0	3.7563	39597000	26245000	13352000	0	17677000
M9PD27;Q9VPH7;M9PFR9	eRF1	2	2	2	1	2	1	5.3	48.991	437	0	3.0533	83137000	69707000	13430000	47207000	0
A4V3J6;A4V3J5;P07909	Hrb98DE	4	2	3	3	1	1	11.9	38.55	361	0.00078431	2.1629	43472000	29884000	13587000	0	39457000
Q24253	AP-1-2beta	2	2	2	1	2	1	2.4	101.18	921	0	2.8929	86569000	72675000	13894000	63589000	0
Q7JW03	UbcE2H	2	2	1	2	1	2	12.6	20.889	183	0	4.7634	81156000	67106000	14050000	94957000	0
Q8SX40		2	2	2	1	2	1	3.9	51.439	439	0	3.2494	83332000	68573000	14759000	46439000	0
Q9VKZ8	Usp14	2	2	1	2	1	2	5.9	53.707	475	0	8.9012	65453000	50212000	15241000	0	44259000
Q9VSE1;B7Z0D7		2	2	2	1	2	1	2.3	161.6	1417	0	12.276	68411000	53049000	15362000	53049000	0
M9PFK7;Q9VUQ5	AGO2	2	2	1	2	1	2	2.3	90.274	787	0	6.9213	30492000	15024000	15468000	0	28911000
M9MSK3;X2JCI2;P00528	Src64B	2	2	2	1	2	1	2.7	63.002	552	0.00077882	2.1089	75989000	60060000	15929000	42492000	0
Q9VPY4	CG4887-RA	2	2	2	2	2	2	3.6	114.12	1004	0.0074794	1.8156	52572000	36564000	16007000	35589000	30894000
Q9V468	CG9776	2	2	1	1	1	1	1.8	140.29	1260	0.00078802	2.1958	25863000	9469900	16393000	9469900	0
X2JAX3;P52486	Ubc4;UbcD4	2	2	1	2	1	2	9	22.51	199	0	5.4162	35264000	18868000	16396000	0	47615000
M9PIG8;P55035	Rpn10	2	2	2	1	2	1	7.1	42.618	396	0	3.0828	56895000	40058000	16837000	56684000	0
O18475	mus308	2	2	1	1	1	1	1.4	229.87	2059	0.00080451	2.3399	30229000	13348000	16881000	0	31551000
Q7JWQ7	Swim	2	2	2	1	2	1	7	48.786	431	0	6.3886	113310000	96355000	16955000	65253000	0
Q7KSE0;Q9VEC4		2	2	2	1	2	1	5.6	50.22	447	0	4.5921	110820000	93325000	17498000	63201000	0
X2JKW3;Q86B47	CG8611	2	2	1	2	1	2	3.1	91.842	828	0	2.5954	32121000	14604000	17517000	0	28554000
Q9VVC9		2	2	2	2	2	2	2.2	133.15	1159	0	3.5339	85692000	67944000	17747000	56531000	33610000
A0A0B4KHT9;Q9I7I0	CycB3	2	2	1	1	1	1	3.3	64.771	575	0	2.9733	20190000	2422100	17768000	1640300	0
Q9Y1B2	Orc6	2	2	2	1	2	1	8.6	29.239	257	0	5.183	236460000	218380000	18081000	309020000	0
Q9VHL0	hng2	2	2	2	1	2	1	10.2	29.272	254	0	15.278	196700000	178350000	18350000	192860000	112800000
Q7KN94	wal	2	2	2	1	2	1	9.1	34.181	330	0	3.2635	137730000	119200000	18531000	168680000	0
P04388	Ras64B	2	2	2	1	2	1	12	22.235	192	0	2.9388	83897000	65334000	18563000	92450000	0
Q29QQ9	Rrp42	2	2	1	1	1	1	7.4	32.387	296	0	3.7266	55112000	35694000	19418000	0	56388000
Q9VKM0	BEST:LD08487	2	2	2	1	2	1	7.9	43.601	378	0	4.0664	112470000	92922000	19550000	62929000	0
M9PB90;Q9VKY2	Cand1	2	2	2	2	2	2	2.2	139.35	1248	0	4.3374	53696000	34128000	19568000	32933000	28193000
Q9VRV7	CG13298	2	2	1	1	1	1	21.5	14.194	121	0	2.6121	32882000	13250000	19632000	18749000	0
O17468	Hira	2	2	2	1	2	1	2	113.41	1047	0	2.5883	57675000	37952000	19723000	37952000	0
X2JAI2;Q9VIM5	Arpc2	2	2	1	1	1	1	8.3	35.104	301	0.00078003	2.1207	23776000	3827800	19948000	5416400	0
M9PFU7;Q9GYU7	MED10	2	2	2	1	2	1	24.1	15.657	133	0	3.4959	142760000	122780000	19981000	173740000	0
Q24311	lin19	2	2	1	1	1	1	3.6	89.51	774	0.0037879	1.9218	35459000	14628000	20831000	14628000	0
Q9W4J5	CG3527	2	2	2	2	2	2	7.9	28.359	252	0	3.8788	54886000	33721000	21165000	48075000	61104000
Q9VVZ4		2	2	2	2	2	2	27.8	15.946	162	0	13.685	214580000	193180000	21397000	258060000	61848000
M9PB57;P54350	Wee1;wee	2	2	2	1	2	1	3.3	68.808	609	0	5.9239	151040000	129460000	21584000	77085000	39159000
A4V0N4;Q27331;M9PD18;P48602	Vha68-2;Vha68-1	2	2	1	1	1	1	4.7	68.301	614	0	4.8332	29798000	7989300	21808000	11305000	0
F6JQA6;O77277	Torsin	2	2	2	1	2	1	6.8	38.17	340	0	2.5109	78320000	55532000	22788000	78579000	0
Q9V3Z4	Rpn5	2	2	2	1	2	1	5.4	57.747	502	0	5.3426	118080000	94907000	23172000	64273000	0
Q9VL75	Bka	2	2	1	1	1	1	7	23.266	200	0	2.4887	45265000	21497000	23768000	30420000	0
Q2PDX8;Q9VU86	Spt20	2	2	2	1	2	1	1.6	176.72	1646	0	8.8211	190110000	165630000	24482000	121070000	90321000
X2JFG0;P05990	r	2	2	2	2	2	2	1.7	246.67	2224	0	8.8987	79299000	53946000	25353000	52616000	48716000
B7Z0I8		2	2	2	1	2	1	1	378.59	3441	0	17.176	103720000	78132000	25592000	63657000	0
M9PFY3;Q7KTV4		2	2	1	2	1	2	1.5	166.72	1549	0.0007837	2.161	33701000	6990800	26710000	0	35361000
A0A0B4JD48;Q95029	Cp1	2	2	2	1	2	1	4.8	27.041	249	0	7.8167	221940000	194080000	27862000	274630000	0
P08646	Ras85D	2	2	2	2	2	2	12.2	21.593	189	0	6.9535	149670000	121760000	27914000	172300000	0
Q8STI6		2	2	2	1	2	1	10.7	32.695	281	0	10.38	151300000	123200000	28101000	174340000	0
Q9VCA5	CG5706	2	2	1	1	1	1	3.1	65.777	589	0	2.6305	33000000	4860800	28140000	0	37254000
X2J935;Q9VJ33	Nedd8	2	2	2	2	2	2	33.3	9.3457	84	0	5.1719	111100000	82814000	28281000	92868000	42806000
Q9XZT7	Taf10b	2	2	1	2	1	2	15.1	15.784	146	0.0023006	1.9991	76772000	48215000	28557000	0	82930000
A0A023GQA5;P24156	l(2)37Cc	2	2	2	2	2	2	9.1	30.383	276	0	8.35	89172000	60537000	28635000	85849000	82969000
Q4V3Z5		2	2	1	1	1	1	8.2	48.783	425	0	3.0432	43927000	14969000	28958000	0	38337000
Q9W1H5	DCP1	2	2	1	1	1	1	6.2	41.359	372	0	2.8707	74803000	45535000	29268000	30838000	0
Q95TZ0;Q9W2G2		2	2	2	2	2	2	5	50.818	444	0	25.797	115900000	85030000	30870000	0	40869000
Q9VJH2	mdy	2	2	1	1	1	1	2.3	121.52	1082	0	4.7115	48527000	17209000	31319000	0	58536000
H9XVL6;H9XVL7;P19538	ci	2	2	1	1	1	1	4.9	61.819	572	0	4.0612	68225000	36617000	31608000	0	41845000
Q8IP94;Q9VKB0	Aats-thr	2	2	1	1	1	1	2.5	79.345	690	0	3.0276	50129000	18383000	31745000	12450000	0
Q9VAM5	Brd8	2	2	2	2	2	2	5.7	94.151	872	0	2.5713	108570000	75769000	32799000	0	67344000
Q8SX57	CG11005	2	2	2	2	2	2	9.3	26.933	257	0	12.504	105350000	72265000	33084000	100470000	97859000
Q9VNN7	Osi15	2	2	2	1	2	1	14	23.675	214	0	3.3986	262320000	229040000	33273000	279670000	0
Q24174	ab	2	2	2	1	2	1	4.1	95.092	904	0.0023024	2.0006	97349000	63226000	34122000	63226000	0
Q9VM15;M9NEW2	chm	2	2	2	1	2	1	5.1	89.624	811	0	7.4834	177390000	142850000	34543000	114230000	0
A0A0B4LFL2;A1ZAX1	eIF3-S8	2	2	2	1	2	1	2.5	105.65	910	0	5.4646	131300000	96698000	34603000	97697000	0
X2JFW6;Q9VX35		2	2	2	2	2	2	9	37.254	335	0	10.771	48861000	13907000	34954000	11270000	44424000
Q8IRC2;E1JIC5;Q95U18;Q8I0Q7;F0JAM2;Q9VZI4;E1JIC6	CG14995-RC	2	2	2	2	2	2	9	40.784	354	0	3.8315	138870000	103670000	35204000	72088000	56332000
A4V4A1;Q960Z0	Klp10A	2	2	1	2	1	2	2.5	88.671	805	0	3.3072	137620000	101880000	35740000	81686000	0
Q8T052;M9PHD8;Q07DP5	Trf2	2	2	1	2	1	2	6.5	68.476	632	0	3.4528	92782000	56481000	36301000	0	48059000
Q9VZ69;Q8IR99;E1JJM0;Q0KHU2;M9NF14	Imp	2	2	2	1	2	1	7.6	62.129	566	0	7.0996	198890000	162480000	36411000	110030000	0
Q7KMP8	Rpn9	2	2	1	2	1	2	4.2	43.766	382	0.00080192	2.3087	115880000	79369000	36514000	0	90833000
Q6NQY9		2	2	1	2	1	2	2	91.574	813	0	7.4248	59241000	22244000	36997000	0	69150000
A0A0B4JDG1;P42282	ttk	9	2	7	7	1	1	15.9	88.382	813	0	4.8634	57346000	19698000	37649000	0	49843000
I0DHK3;P12881	Prosalpha6	2	2	2	1	2	1	9.3	31.058	279	0	5.0336	161770000	124050000	37719000	175540000	0
Q9VJQ5	NC2beta	2	2	2	2	2	2	14.2	20.914	183	0	9.1576	135280000	97493000	37789000	125250000	122440000
M9PDH8;O46341	a6	2	2	1	2	1	2	6.1	44.076	409	0	3.5952	110280000	71962000	38315000	0	50725000
Q9I7P8;Q9VPB3;Q8IPU3		2	2	1	2	1	2	9.2	30.342	271	0	3.3168	48137000	9629800	38507000	0	111820000
Q9V9V0	CstF-50	2	2	1	1	1	1	6.1	46.921	424	0.00883	1.7596	88283000	48839000	39445000	0	52221000
O18404;D5A7S2	scu	2	2	1	2	1	2	9	26.905	255	0	16.379	104100000	64348000	39751000	0	115440000
Q9W2H9		2	2	1	2	1	2	3.3	61.147	541	0	5.2517	59966000	20157000	39808000	0	69516000
Q9VK69		2	2	2	2	2	2	3.9	57.116	533	0	6.652	183450000	143280000	40173000	101070000	105890000
Q9GU68	eIF-5A	2	2	2	2	2	2	14.5	17.591	159	0	4.7824	130920000	89772000	41151000	131710000	114820000
Q9V3H2	Rpn11	2	2	2	2	2	2	8.8	34.4	308	0	9.3861	128630000	85769000	42858000	128620000	117200000
A0A0B4LHS1;P06742	Mlc1	2	2	2	1	2	1	16.1	17.524	155	0	3.278	391460000	348450000	43004000	493070000	0
P25008	CycC	2	2	2	2	2	2	8.6	31.292	267	0	7.0712	117070000	73699000	43372000	114730000	115500000
C9QP31;E1JJL2;A4V4F2;M9PHT0;F2FB46;M9PJN2;M9PHL7;O61492	Flo2;Flo-2	2	2	1	2	1	2	8.9	31.008	281	0	2.9764	84661000	40763000	43898000	0	58117000
Q9V461	Mcm6	2	2	1	1	1	1	2.7	92.352	817	0	2.9791	53756000	9313900	44442000	0	64700000
X2JG40;E1JJQ4;E1JJQ3;Q8IQW7;Q9XYP7	Grip84	2	2	2	2	2	2	2.7	94.678	819	0	5.4007	124510000	80038000	44472000	53885000	59196000
A0A0B4LGG9;Q9V3H8	Nxt1	2	2	2	2	2	2	20.8	5.4431	48	0	2.8514	108590000	63794000	44799000	90271000	0
Q9VKN7	ial	2	2	2	2	2	2	5.5	38.3	329	0	3.1161	121340000	76264000	45074000	0	130890000
M9PGN1;Q960X4;M9PH08	Tip60	2	2	2	1	2	1	6.3	61.234	541	0	2.3788	214200000	167590000	46615000	113490000	0
A0A0B4LFQ2;Q7JRJ9	Incenp	2	2	1	2	1	2	4.4	83.408	754	0	2.3902	67516000	18030000	49486000	0	78767000
Q9VNP0	Osi18	2	2	2	2	2	2	3.6	34.083	306	0	5.6471	192180000	139560000	52620000	219590000	130690000
Q7K0D3		2	2	2	2	2	2	8.5	32.108	281	0	6.8104	184360000	128290000	56070000	165740000	178630000
M9NEW1;P54357	Mlc-c	2	2	2	1	2	1	19	17.497	153	0	8.9241	213920000	157590000	56331000	223000000	0
Q7KBL8	ix	2	2	2	1	2	1	15.4	21.147	188	0	2.7969	154490000	97518000	56975000	137990000	0
Q7KMH9	wde	2	2	1	1	1	1	1.7	156.8	1420	0	5.736	106250000	49217000	57034000	49217000	0
A0A0B4K883;Q9W123	Pof	2	2	1	2	1	2	5.9	55.103	495	0	3.8488	107570000	48465000	59103000	0	78247000
E1JHA4;P48809	Hrb27C	2	2	2	1	2	1	8.6	44.769	421	0	2.8293	105240000	45498000	59746000	64381000	0
Q9NJG9	Su(z)12	2	2	1	2	1	2	3.2	100.1	900	0	3.0207	96112000	35867000	60245000	0	112600000
Q9VLT7	RpL36A	2	2	1	1	1	1	19.2	12.501	104	0	2.4824	197110000	136200000	60912000	0	161970000
A0A0B4LGM2;Q8MLN2		2	2	1	2	1	2	9.3	28.217	247	0	3.2664	108870000	47044000	61829000	0	179550000
Q9VX12		2	2	2	1	2	1	8.1	39.459	359	0	5.4183	298370000	236140000	62229000	159920000	0
Q7KLX3	Tapdelta	2	2	2	1	2	1	12.7	17.601	166	0	3.6031	221420000	159090000	62326000	225120000	0
Q9VYX2		2	2	2	2	2	2	3.6	75.762	664	0	4.0089	135680000	73334000	62346000	66782000	90000000
Q500X4	S-Lap7	2	2	2	1	2	1	4.6	57.437	527	0.0074571	1.8078	207390000	144520000	62864000	97874000	0
Q7K3D4		2	2	2	1	2	1	6.8	44.861	397	0	3.3144	272200000	209150000	63044000	159460000	0
A1ZBF1	CG18190-RB	2	2	1	1	1	1	7.3	28.743	248	0	2.7543	68572000	4118900	64453000	5828500	0
Q9VM17	CG5181	2	2	2	2	2	2	18.6	20.954	204	0	3.3629	176110000	111010000	65101000	159860000	186270000
Q9VQ30;Q7KU09	chinmo	2	2	2	1	2	1	7.1	62.229	604	0	3.7917	225240000	159690000	65544000	108150000	0
Q9VPQ2		2	2	1	2	1	2	8.5	40.211	354	0	3.2774	218850000	152260000	66581000	0	112510000
P49906	Taf11	2	2	2	2	2	2	12.2	22.091	196	0	4.6795	109610000	42686000	66922000	0	194340000
M9PF60;O96395	Meics	2	2	1	2	1	2	3.9	65.399	571	0	9.2369	114460000	43206000	71257000	0	94338000
Q9VFE6	CG3817	2	2	2	2	2	2	9.1	31.206	276	0	11.686	354680000	283160000	71523000	189440000	154860000
M9PD16;Q9NK54	chif	2	2	1	1	1	1	1.8	188.05	1695	0	10.966	82399000	10635000	71764000	0	95009000
X2J8G3;Q0E8K5	mri	2	2	2	1	2	1	5	48.08	438	0	6.9297	132210000	56421000	75791000	0	100340000
Q9U405	grau	2	2	1	2	1	2	3.7	65.967	570	0	4.9178	225860000	149070000	76794000	0	101670000
Q7KMI3	BcDNA.LD23371	2	2	1	2	1	2	3.5	113.77	1004	0	3.0021	236060000	158800000	77254000	125790000	0
M9PC25;Q9VPT4	Saf6	2	2	1	1	1	1	3.8	78.965	714	0	9.0049	135260000	56830000	78430000	0	125240000
X2JC94;O46084	Pgam5	2	2	2	2	2	2	13.9	33.037	288	0	7.0084	569870000	489520000	80348000	582170000	343850000
A0A0B4LFB3;Q7JVI3	Tango7	2	2	2	2	2	2	7.8	44.086	387	0	8.8751	328010000	245090000	82918000	164510000	129230000
Q9VUZ0	SsRbeta	2	2	1	2	1	2	19.5	21.206	190	0	2.6301	254070000	170650000	83415000	0	242240000
Q9W5A0;Q9W599		2	2	2	1	2	1	3.5	59.159	572	0	5.2113	290990000	206640000	84348000	0	132670000
Q9VEJ1	SF1	2	2	1	2	1	2	5.2	87.373	787	0	2.6114	271410000	186820000	84596000	137190000	0
Q9VYJ7;M9PHP0;Q9VYJ6	CG4004-RA;CG18137	2	2	1	2	1	2	6.6	37.783	319	0	3.3855	119120000	32548000	86577000	0	114620000
Q7K2K2;A0A0C4DHG4	CG10265-RB	2	2	2	1	2	1	6.5	38.252	340	0	11.647	356070000	268170000	87903000	158910000	190640000
Q9VSM7;Q9VSM6	S-Lap2;S-Lap1	2	2	2	2	2	2	3.4	61.372	552	0	5.861	388300000	298360000	89937000	196400000	133180000
A0A0B4K652;P36958	RpII15	2	2	2	2	2	2	31.8	15.098	129	0	34.139	424500000	331900000	92605000	439920000	277550000
Q9VK18		2	2	1	2	1	2	7.9	49.873	455	0	12.516	211900000	119170000	92724000	0	122760000
M9PGZ9;M9PGN9;P22810	oc	2	2	2	2	2	2	3.5	54.812	539	0	4.0418	296010000	202310000	93702000	233540000	207690000
A1Z8U4;Q7KKI0	Cct5	2	2	2	2	2	2	4.3	55.791	512	0	18.862	240690000	143290000	97400000	130230000	126500000
E1JHX5;Q7K0L4	CG7611	2	2	1	2	1	2	4.8	69.616	630	0	6.4751	204090000	104470000	99616000	0	131880000
Q7K0K1		2	2	2	1	2	1	8.3	36.154	325	0	4.3375	561510000	458350000	103160000	310410000	0
Q9XZT1	MED18	2	2	2	1	2	1	9.7	24.673	217	0	10.499	974260000	867870000	106400000	1228100000	0
Q9W3S4		2	2	2	2	2	2	6	45.723	418	0	4.3077	262800000	148980000	113830000	216070000	225150000
A1Z9E3	EfTuM	2	2	1	2	1	2	6.7	53.992	489	0	10.757	242100000	126590000	115510000	94788000	0
Q9VZY0	Non2	2	2	1	1	1	1	11.9	27.493	244	0	3.9523	155590000	36277000	119320000	0	346490000
Q9W526	EG:67A9.2	2	2	1	2	1	2	4.8	62.323	560	0	14.004	314340000	188230000	126110000	0	166950000
O44437	SmD3	2	2	2	1	2	1	12.6	15.582	151	0	4.0472	397990000	271320000	126670000	383930000	0
Q8ST83	pho	2	2	1	2	1	2	6.5	58.223	520	0	3.0725	473040000	342920000	130130000	239180000	172650000
Q8IPA8;Q8IPA7		2	2	2	2	2	2	10.5	32.415	305	0	11.676	469580000	338900000	130690000	406800000	393920000
X2JEM4;Q9W334	RpS28b	2	2	2	2	2	2	32.3	7.4766	65	0	8.8881	315730000	182870000	132850000	285100000	359470000
M9PEZ4;Q9VTV1	thoc6	2	2	2	2	2	2	12.6	39.221	350	0	4.2811	378210000	244410000	133800000	192420000	150250000
Q9V4S8	CSN7	2	2	1	2	1	2	7.9	31.067	278	0	6.2625	257190000	119220000	137970000	0	400670000
Q8IG95;Q9VNP3	Mes2	2	2	2	2	2	2	8.3	41.128	372	0	12.684	511580000	369430000	142150000	282720000	221630000
Q9V3G1	RpL8	2	2	1	2	1	2	8.2	27.892	256	0	9.7957	371300000	223130000	148170000	0	430270000
Q9VPH8	Rbbp5	2	2	1	2	1	2	7.2	54.406	489	0	4.5861	295710000	147220000	148490000	99697000	0
A0A0B4KED0;Q9W5N2	RpL38	2	2	2	2	2	2	17.1	8.1996	70	0	6.1769	475030000	321100000	153930000	433180000	468210000
Q9VR53	wap	2	2	2	1	2	1	9.3	38.527	343	0	37.641	705470000	533000000	172470000	269380000	319920000
Q9VJE4	Rpb11	2	2	2	1	2	1	30.8	13.385	117	0	5.6789	1191100000	1015900000	175260000	1072700000	873720000
Q9U9Q4	eIF-3p40	2	2	1	2	1	2	7.4	38.407	338	0	3.0414	407820000	226220000	181600000	193730000	0
A1ZBU5	GNBP-like3	2	2	2	2	2	2	21.1	17.131	152	0	15.243	290130000	107530000	182600000	126460000	530990000
O62602	lic	2	2	1	2	1	2	6.3	38.195	334	0	2.49	246850000	61363000	185490000	0	538650000
Q961C3;Q9VH75;E1JIH4		2	2	1	1	1	1	4.4	62.427	571	0.0007764	2.0891	239640000	49476000	190160000	33506000	0
A0A0B4K6U6;Q08473	sqd	2	2	1	2	1	2	8.4	33.054	308	0	2.5167	374270000	159740000	214540000	0	564460000
P04359	RpL32	2	2	2	2	2	2	18.7	16.02	134	0	10.693	579700000	356910000	222790000	416680000	443390000
Q9V9N4;Q8IGP5	Jupiter;Clamp	2	2	2	1	2	1	8.4	61.194	561	0.00078927	2.1995	507490000	280080000	227410000	189670000	0
E1JIM9;P29555	abd-A	2	2	2	2	2	2	5.5	36.179	330	0	4.0601	585930000	358150000	227780000	301170000	242940000
Q05856	SmB	2	2	2	2	2	2	11.1	21.021	199	0	12.865	810260000	489430000	320830000	838260000	785980000
D1Z3A1;Q9VZS5	RpL28	2	2	1	2	1	2	17.4	16.029	144	0	13.488	906910000	583250000	323660000	853630000	853430000
O97102	smt3	2	2	2	2	2	2	23.3	10.124	90	0	3.5846	959580000	622850000	336730000	667290000	671750000
P02283	His2B	2	2	2	2	2	2	19.5	13.696	123	0	4.6237	1296300000	925330000	370920000	1432300000	940110000
E2QCP0;P84249;P02299	His3.3A;His3	2	2	1	2	1	2	14.7	15.328	136	0	4.7533	664700000	275740000	388960000	0	1031100000
Q9V424;Q9VHB7;A0A0B4KGZ0	MBD-like	2	2	2	1	2	1	19	25.292	226	0	7.1284	1197100000	775570000	421510000	878920000	0
Q9VMX2;Q8IPL4	l(2)05714	2	2	2	2	2	2	11.2	30.58	260	0	3.7098	1624900000	1176000000	448920000	795270000	595460000
M9PG47;P13008	RpS26	2	2	1	2	1	2	21.1	13.266	114	0	4.7181	1224600000	644140000	580460000	0	1685600000
E0R905;Q7KSP5;A0A0B4KGA3;A0A0B4K6S1;A0A0B4K6F4;Q8SZN9	l(3)neo38-RA;l(3)neo38	2	2	2	2	2	2	11.1	45.532	434	0	6.6851	1876000000	1181200000	694800000	841120000	997700000
P48588	RpS25	2	2	2	1	2	1	17.9	13.201	117	0	3.5949	2045400000	1273600000	771770000	0	2195700000
P53501	Act57B	14	2	13	14	1	2	39.1	41.834	376	0	12.27	1423700000	415690000	1008000000	793170000	822850000

## Sheet: Stabilized_vs_Unstabilized
Comparison of proteins Stabilized and Unstabilized NuMat
	Uniprot_ID	Protein names	Gene names	Gene ontology (biological process)	Gene ontology (cellular component)	Gene ontology (molecular function)
Common	P15348	DNA topoisomerase 2 (EC 5.99.1.3) (DNA topoisomerase II)	Top2 CG10223	chromatin silencing [GO:0006342]; chromosome condensation [GO:0030261]; DNA topological change [GO:0006265]; male meiosis chromosome segregation [GO:0007060]; meiotic cell cycle [GO:0051321]; metaphase plate congression [GO:0051310]; mitotic cell cycle [GO:0000278]; mitotic chromosome condensation [GO:0007076]; mitotic DNA integrity checkpoint [GO:0044774]; mitotic sister chromatid segregation [G…	CHRAC [GO:0008623]; chromosome [GO:0005694]; cytoplasm [GO:0005737]; nucleus [GO:0005634]	ATP binding [GO:0005524]; chromatin binding [GO:0003682]; DNA binding [GO:0003677]; DNA topoisomerase type II (ATP-hydrolyzing) activity [GO:0003918]; four-way junction DNA binding [GO:0000400]; metal ion binding [GO:0046872]; mRNA binding [GO:0003729]; rDNA binding [GO:0000182]; satellite DNA binding [GO:0003696]
	A1Z6H7	Gp210 ortholog, isoform A (Gp210 ortholog, isoform B)	Gp210 gp210 CG7897 Dmel_CG7897	nuclear pore organization [GO:0006999]; protein import into nucleus [GO:0006606]	cytoplasm [GO:0005737]; integral component of membrane [GO:0016021]; nuclear pore [GO:0005643]; nuclear pore inner ring [GO:0044611]; nuclear pore nuclear basket [GO:0044615]; nuclear pore transmembrane ring [GO:0070762]
	M9NE89	Lamin, isoform B (Lamin, isoform C) (Lamin, isoform D)	Lam 2459 74 76 D5 D[[m0]] Dm Dm(0) Dm0 Dm1 Dm2 Dm[[0]] Dm[[1]] Dm[[2]] Dm[[mit]] DM[[O]] Dm[[o]] Dmel\CG6944 DmLamin DmO Dmo jf27 l(2)04643 l(2)25Ec l(2)gdh-7 l(2)gdh7 l(2)jf27 LAM lam Lam Dm[[0]] Lam(Dm0) Lam[[Dm0]] LamDm LamDm0 lamDm0 LamDm[[0]] lamDm[[0]] LamDm[[o]] lamin Lamin B lamin B lamin Dm0 Lamin Dm[[0]] lamin Dm[[0]] lamin-B misg nlam CG6944 Dmel_CG6944		intermediate filament [GO:0005882]	structural molecule activity [GO:0005198]
	Q9VUV9	Putative U5 small nuclear ribonucleoprotein 200 kDa helicase (EC 3.6.4.13) (Protein lethal (3) 72Ab)	l(3)72Ab CG5931	mitotic cell cycle [GO:0000278]; mRNA splicing, via spliceosome [GO:0000398]; regulation of alternative mRNA splicing, via spliceosome [GO:0000381]; RNA splicing [GO:0008380]; spermatogenesis [GO:0007283]; ventral cord development [GO:0007419]	catalytic step 2 spliceosome [GO:0071013]; nucleus [GO:0005634]; precatalytic spliceosome [GO:0071011]; small nuclear ribonucleoprotein complex [GO:0030532]; spliceosomal complex [GO:0005681]	ATP binding [GO:0005524]; ATP-dependent RNA helicase activity [GO:0004004]; nucleic acid binding [GO:0003676]; RNA helicase activity [GO:0003724]
	A0A0B4KFE9	Megator, isoform B	Mtor CG8274 Dmel_CG8274	protein import into nucleus [GO:0006606]	intracellular [GO:0005622]
	A1Z8U0	Pre-mRNA processing factor 8	Prp8 prp8 CG8877 Dmel_CG8877	mRNA splicing, via spliceosome [GO:0000398]; spermatogenesis [GO:0007283]; spliceosomal tri-snRNP complex assembly [GO:0000244]; ventral cord development [GO:0007419]	catalytic step 2 spliceosome [GO:0071013]; cytoplasm [GO:0005737]; precatalytic spliceosome [GO:0071011]; small nuclear ribonucleoprotein complex [GO:0030532]; U5 snRNP [GO:0005682]	pre-mRNA intronic binding [GO:0097157]; second spliceosomal transesterification activity [GO:0000386]; snRNA binding [GO:0017069]; U1 snRNA binding [GO:0030619]; U2 snRNA binding [GO:0030620]; U5 snRNA binding [GO:0030623]; U6 snRNA binding [GO:0017070]
	Q9VCH5	Nuclear pore complex protein Nup98-Nup96 (EC 3.4.21.-) [Cleaved into: Nuclear pore complex protein Nup98 (Nucleoporin Nup98) (Nup98); Nuclear pore complex protein Nup96 (Nucleoporin Nup96) (Nup96)]	Nup98-96 Nup145 Nup98 CG10198	cellular response to ecdysone [GO:0071390]; cellular response to heat [GO:0034605]; germ-line stem cell population maintenance [GO:0030718]; heat shock-mediated polytene chromosome puffing [GO:0035080]; larval lymph gland hemopoiesis [GO:0035167]; male germ-line stem cell population maintenance [GO:0036098]; mRNA transport [GO:0051028]; negative regulation by host of viral transcription [GO:00439…	chromatin [GO:0000785]; cytoplasm [GO:0005737]; nuclear membrane [GO:0031965]; nuclear pore [GO:0005643]; nuclear pore central transport channel [GO:0044613]; nuclear pore cytoplasmic filaments [GO:0044614]; nucleoplasm [GO:0005654]; nucleus [GO:0005634]; polytene chromosome [GO:0005700]; polytene chromosome band [GO:0005704]; polytene chromosome puff [GO:0005703]	chromatin DNA binding [GO:0031490]; nuclear localization sequence binding [GO:0008139]; promoter-specific chromatin binding [GO:1990841]; RNA binding [GO:0003723]; serine-type peptidase activity [GO:0008236]; structural constituent of nuclear pore [GO:0017056]
	P04052	DNA-directed RNA polymerase II subunit RPB1 (RNA polymerase II subunit B1) (EC 2.7.7.6) (DNA-directed RNA polymerase III largest subunit)	RpII215 CG1554	transcription by RNA polymerase II [GO:0006366]	DNA-directed RNA polymerase II, core complex [GO:0005665]; nucleus [GO:0005634]; polytene chromosome [GO:0005700]; polytene chromosome puff [GO:0005703]	DNA binding [GO:0003677]; DNA-directed 5'-3' RNA polymerase activity [GO:0003899]; metal ion binding [GO:0046872]
	M9PE12	Enhancer of bithorax, isoform I	E(bx) CG10894 CG17135 CG32478 CG7022 Dmel\CG32346 dNURF dNURF301 E(BX) E(Bx) e(bx) Ebx En-bx l(3)122 l(3)ry122 NURF NURF 215 Nurf 301 NURF-215 Nurf-215 NURF-301 NURF215 NURF301 NuRF301 Nurf301 nurf301 p215 p301 CG32346 Dmel_CG32346		NURF complex [GO:0016589]	metal ion binding [GO:0046872]; methylated histone binding [GO:0035064]
	Q24368	Chromatin-remodeling complex ATPase chain Iswi (EC 3.6.4.-) (CHRAC 140 kDa subunit) (Nucleosome-remodeling factor 140 kDa subunit) (NURF-140) (Protein imitation swi)	Iswi CG8625	ATP-dependent chromatin remodeling [GO:0043044]; chromatin assembly or disassembly [GO:0006333]; chromatin organization [GO:0006325]; chromatin remodeling [GO:0006338]; ecdysone receptor-mediated signaling pathway [GO:0035076]; negative regulation of transcription, DNA-templated [GO:0045892]; nuclear speck organization [GO:0035063]; nucleosome assembly [GO:0006334]; nucleosome mobilization [GO:00…	ACF complex [GO:0016590]; CHRAC [GO:0008623]; ISWI-type complex [GO:0031010]; nucleus [GO:0005634]; NURF complex [GO:0016589]; polytene chromosome [GO:0005700]; RSF complex [GO:0031213]; transcription factor complex [GO:0005667]	ATP binding [GO:0005524]; DNA binding [GO:0003677]; DNA-dependent ATPase activity [GO:0008094]; DNA helicase activity [GO:0003678]; nucleosome binding [GO:0031491]; nucleosome-dependent ATPase activity [GO:0070615]; nucleotide binding [GO:0000166]; transcription factor binding [GO:0008134]
	Q9VC36	Polybromo	polybromo anon-WO0140519.158 BAF180 baf180 Bap180 bap180 Dmel\CG11375 PB Pb POLYBROMO Polybromo CG11375 Dmel_CG11375	chromatin remodeling [GO:0006338]; eggshell chorion assembly [GO:0007306]; imaginal disc-derived leg morphogenesis [GO:0007480]; negative regulation of chromatin silencing [GO:0031936]; negative regulation of transcription by RNA polymerase II [GO:0000122]; vitelline membrane formation involved in chorion-containing eggshell formation [GO:0007305]	brahma complex [GO:0035060]; polytene chromosome [GO:0005700]; RSC-type complex [GO:0016586]	chromatin binding [GO:0003682]; DNA binding [GO:0003677]
	Q9V463	Nuclear pore complex protein Nup154 (154 kDa nucleoporin) (Nucleoporin Nup154) (Tulipan)	Nup154 Nup155 CG4579	actin filament organization [GO:0007015]; astral spindle assembly involved in male meiosis [GO:0055050]; cytoplasmic transport, nurse cell to oocyte [GO:0007303]; eye development [GO:0001654]; germ cell development [GO:0007281]; growth of a germarium-derived egg chamber [GO:0007295]; male meiotic nuclear division [GO:0007140]; mRNA transport [GO:0051028]; oocyte growth [GO:0001555]; oocyte growth…	chromosome [GO:0005694]; cytoplasm [GO:0005737]; cytosol [GO:0005829]; nuclear envelope [GO:0005635]; nuclear membrane [GO:0031965]; nuclear periphery [GO:0034399]; nuclear pore inner ring [GO:0044611]; nucleus [GO:0005634]	chromatin binding [GO:0003682]; structural constituent of nuclear pore [GO:0017056]
	Q9VM75	HEAT repeat-containing protein 1 homolog	l(2)k09022 CG10805	maturation of SSU-rRNA from tricistronic rRNA transcript (SSU-rRNA, 5.8S rRNA, LSU-rRNA) [GO:0000462]; positive regulation of transcription by RNA polymerase I [GO:0045943]	90S preribosome [GO:0030686]; small-subunit processome [GO:0032040]; t-UTP complex [GO:0034455]	snoRNA binding [GO:0030515]
	X2JG50	Uncharacterized protein, isoform B	Dmel\CG14215 CG14215 Dmel_CG14215
	A0A0B4LI86	DNA-directed RNA polymerase subunit beta (EC 2.7.7.6)	RpII140 Dmel\CG3180 DmRP140 H5 II l(3)RplII140 Pol II pol II Pol IIc PolII polII PolIIc RNA Pol II RNA pol II RNA Pol II 140 RNA Pol IIc RNA polII RNAP RNAP II RNApolII RP140 Rpb2 RPB2_DROME RPII140 rpII140 RpII140[wimp] Rpll140 wimp CG3180 Dmel_CG3180	transcription, DNA-templated [GO:0006351]		DNA binding [GO:0003677]; DNA-directed 5'-3' RNA polymerase activity [GO:0003899]; ribonucleoside binding [GO:0032549]
	N0D8I3	Transcription elongation factor spt6	Spt6 Dmel\CG12225 Dspt6 dSpt6 dspt6 l(1)G0063 spt 6 SPT6 spt6 Spt6-RA Spt6-RB CG12225 Dmel_CG12225	regulation of DNA-templated transcription, elongation [GO:0032784]; transcription, DNA-templated [GO:0006351]	nucleus [GO:0005634]	DNA binding [GO:0003677]; transcription factor activity, core RNA polymerase II binding [GO:0000991]
	A0A0B4K859	CG8771, isoform C	Nup188 CG8771 Dmel_CG8771	nuclear pore organization [GO:0006999]; protein import into nucleus [GO:0006606]; RNA export from nucleus [GO:0006405]	nuclear pore inner ring [GO:0044611]	structural constituent of nuclear pore [GO:0017056]
	Q9VCW3	Nuclear pore complex protein Nup133 (133 kDa nucleoporin)	Nup133 CG6958	chromatin organization [GO:0006325]; mRNA export from nucleus [GO:0006406]; nuclear pore distribution [GO:0031081]; protein import into nucleus [GO:0006606]; regulation of transcription, DNA-templated [GO:0006355]; RNA export from nucleus [GO:0006405]; transcription-dependent tethering of RNA polymerase II gene DNA at nuclear periphery [GO:0000972]	membrane [GO:0016020]; nuclear pore outer ring [GO:0031080]	structural constituent of nuclear pore [GO:0017056]
	X2J9F3	Nucleoporin 160kD, isoform B	Nup160 Dmel\CG4738 l(2)SH2 2055 l(2)SH2055 Nup nup160 Nup160[mel] CG4738 Dmel_CG4738
	Q03427	Lamin-C (pG-IF)	LamC CG10119	chromatin organization [GO:0006325]; chromatin silencing [GO:0006342]; male meiosis cytokinesis [GO:0007112]; muscle tissue morphogenesis [GO:0060415]; nuclear pore distribution [GO:0031081]; regulation of actin filament polymerization [GO:0030833]; tendon development [GO:0035989]	lamin filament [GO:0005638]; membrane [GO:0016020]; nuclear lamina [GO:0005652]; nuclear periphery [GO:0034399]; spindle envelope [GO:0070732]	structural molecule activity [GO:0005198]
	A1Z9S6	Su(Var)2-HP2, isoform A	Su(var)2-HP2 CG12864 Dmel_CG12864	chromosome organization [GO:0051276]; gene silencing [GO:0016458]; heterochromatin assembly [GO:0031507]; mitotic chromosome condensation [GO:0007076]	chromosome, centromeric region [GO:0000775]; condensed chromosome [GO:0000793]; heterochromatin [GO:0000792]; nuclear heterochromatin [GO:0005720]; polytene chromosome [GO:0005700]	DNA binding [GO:0003677]
	Q9V9T4	ATP-dependent chromatin assembly factor large subunit (EC 2.3.1.48)	Acf 175K protein ACF Acf-1 ACF1 Acf1 acf1 CAF CHRAC CHRAC-175 dACF dCHRAC Dmel\CG1966 p170 p175 p185 CG1966 Dmel_CG1966	chromatin assembly [GO:0031497]; chromatin assembly or disassembly [GO:0006333]; negative regulation of transcription, DNA-templated [GO:0045892]; nervous system development [GO:0007399]; nucleosome assembly [GO:0006334]; nucleosome mobilization [GO:0042766]; nucleosome positioning [GO:0016584]; regulation of ATPase activity [GO:0043462]; regulation of heterochromatin assembly [GO:0031445]; regul…	ACF complex [GO:0016590]; CHRAC [GO:0008623]; nucleus [GO:0005634]	DNA binding [GO:0003677]; metal ion binding [GO:0046872]; nucleosome-dependent ATPase activity [GO:0070615]; transferase activity, transferring acyl groups [GO:0016746]
	Q9XZ34	Telomere-associated protein RIF1 (Rap1 interacting factor 1)	Rif1 CG30085	regulation of DNA-dependent DNA replication initiation [GO:0030174]	chromosome [GO:0005694]; nuclear heterochromatin [GO:0005720]; nucleus [GO:0005634]; polytene chromosome, telomeric region [GO:0035012]; polytene chromosome band [GO:0005704]; polytene chromosome chromocenter [GO:0005701]
	Q9V466	Nuclear pore complex protein Nup107 (Nucleoporin Nup107)	Nup107 CG6743	double-strand break repair via homologous recombination [GO:0000724]; eggshell formation [GO:0030703]; female gonad development [GO:0008585]; male meiosis cytokinesis [GO:0007112]; meiosis I cytokinesis [GO:0007110]; mRNA export from nucleus [GO:0006406]; positive regulation of protein localization to nucleus [GO:1900182]; posttranscriptional tethering of RNA polymerase II gene DNA at nuclear per…	chromosome [GO:0005694]; cytoplasm [GO:0005737]; nuclear envelope [GO:0005635]; nuclear matrix [GO:0016363]; nuclear membrane [GO:0031965]; nuclear pore outer ring [GO:0031080]; spindle [GO:0005819]	structural constituent of nuclear pore [GO:0017056]
	M9PIA6	Mi-2, isoform D (EC 3.6.1.3)	Mi-2 0006 01 06 0854 Chd4 Dm-Mi-2 Dmel\CG8103 dMi dMI-2 dMi-2 dMi2 hip76 l(3)01058 l(3)76BDe l(3)A154.3M3 l(3)j3D4 l(3)L1243 l(3)S000606 l(3)S085401 M-i2 Mi 2 MI-2 MI2 Mi2 Pha pha CG8103 Dmel_CG8103		nucleus [GO:0005634]	ATPase activity [GO:0016887]; ATP binding [GO:0005524]; metal ion binding [GO:0046872]
	M9PFM5	Brahma, isoform F (EC 3.6.1.3)	brm Brahma BRD BRM Brm Brm @ Kto CG18438 dBRM Dmel\CG5942 dSMARCA4 dSNF2 E(E2F)3A l(3)72Aa CG5942 Dmel_CG5942	chromatin remodeling [GO:0006338]; regulation of transcription, DNA-templated [GO:0006355]	SWI/SNF complex [GO:0016514]	ATPase activity [GO:0016887]; ATP binding [GO:0005524]; histone binding [GO:0042393]
	Q7K0X3	CG2469, isoform A (CG2469, isoform B) (LD24034p)	Ctr9 Dmel\CG2469 CG2469 Dmel_CG2469	germ cell development [GO:0007281]; negative regulation of neuroblast proliferation [GO:0007406]; positive regulation of transcription by RNA polymerase II [GO:0045944]; regulation of gene expression [GO:0010468]; regulation of histone H3-K4 methylation [GO:0051569]; regulation of transcription, DNA-templated [GO:0006355]; ventral cord development [GO:0007419]	Cdc73/Paf1 complex [GO:0016593]; transcriptionally active chromatin [GO:0035327]	RNA polymerase II core binding [GO:0000993]; SH2 domain binding [GO:0042169]
	M9NEV0	Little imaginal discs, isoform C (Little imaginal discs, isoform D) (Little imaginal discs, isoform E) (Little imaginal discs, isoform F) (EC 1.14.11.-) (EC 2.3.1.48)	lid dJARID1 dKDM5 Dmel\CG9088 KDM5 Kdm5 l(2)10424 LID Lid CG9088 Dmel_CG9088		nucleus [GO:0005634]	DNA binding [GO:0003677]; histone acetyltransferase activity [GO:0004402]; metal ion binding [GO:0046872]; oxidoreductase activity [GO:0016491]
	B7Z0I8	Uncharacterized protein	anon-EST:Liang-1.14 CG14896 CG14897 clone 1.14 Dmel\CG42232 CG42232 Dmel_CG42232
	Q9VXE9	Structural maintenance of chromosomes protein	SMC3 CAP Cap cap dCAP Dmel\CG9802 DmSMC3 dSMC3 Smc3 CG9802 Dmel_CG9802	chromosome organization [GO:0051276]; establishment of imaginal disc-derived wing hair orientation [GO:0001737]; imaginal disc-derived wing morphogenesis [GO:0007476]	cohesin complex [GO:0008278]; nucleus [GO:0005634]	ATP binding [GO:0005524]; chromatin binding [GO:0003682]; protein heterodimerization activity [GO:0046982]
	A0A0B4LF82	Sin3A, isoform H	Sin3A CG8815 Dmel_CG8815	determination of adult lifespan [GO:0008340]; epithelial cell migration [GO:0010631]; larval somatic muscle development [GO:0007526]; negative regulation of epithelial cell migration [GO:0010633]; negative regulation of transcription, DNA-templated [GO:0045892]; regulation of hemocyte proliferation [GO:0035206]; regulation of mitotic cell cycle [GO:0007346]; regulation of protein stability [GO:00…	chromatin [GO:0000785]; euchromatin [GO:0000791]; nucleus [GO:0005634]; polytene chromosome [GO:0005700]; Sin3 complex [GO:0016580]; Sin3-type complex [GO:0070822]; transcriptional repressor complex [GO:0017053]	chromatin binding [GO:0003682]; protein heterodimerization activity [GO:0046982]; transcription coregulator activity [GO:0003712]
	C7LA75	Heat shock protein cognate 4, isoform G (LD25749p)	Hsc70-4 anon-WO0118547.237 BAP74 Bap74 bs17d06.y1 chr3R:11070155..11070315 dhsc70 dHSP70 dHsp70 Dmel\CG4264 E(csp)1545 E(nd)195 Hsc-4 HSC-70 Hsc-70-4 HSC4 Hsc4 hsc4 Hsc4p HSC70 Hsc70 hsc70 HSC70-4 hsc70-4 Hsc70-4-RA Hsp-c4 Hsp70 hsp70 i190 l(3)03550 l(3)j7A4 l(3)L3929 mtHsp 70 Q3KN45_DROME scd CG4264 Dmel_CG4264			ATP binding [GO:0005524]
	Q9VQ76	LD36155p (Tho2 protein) (Tho2, isoform A)	tho2 CG4263 Dmel\CG31671 macadamia THO2 Tho2 CG31671 Dmel_CG31671	mRNA export from nucleus in response to heat stress [GO:0031990]; oogenesis [GO:0048477]	nucleus [GO:0005634]; THO complex [GO:0000347]; transcription export complex [GO:0000346]
	Q9VAX8	CG4849 (LD28793p)	EFTUD2 Dmel\CG4849 eEF2 eftud2 Snu114 CG4849 Dmel_CG4849	mRNA splicing, via spliceosome [GO:0000398]; positive regulation of gene expression [GO:0010628]; translational elongation [GO:0006414]	catalytic step 2 spliceosome [GO:0071013]; cytoplasm [GO:0005737]; cytosol [GO:0005829]; precatalytic spliceosome [GO:0071011]; small nuclear ribonucleoprotein complex [GO:0030532]; U5 snRNP [GO:0005682]	GTPase activity [GO:0003924]; GTP binding [GO:0005525]; translation elongation factor activity [GO:0003746]
	A1YK02	Nuclear pore complex protein Nup75 (75 KDa Nucleoporin) (Nucleoporin Nup75) (Nucleoporin Nup85)	Nup75 CG5733	mRNA export from nucleus [GO:0006406]; positive regulation of transcription, DNA-templated [GO:0045893]; protein import into nucleus [GO:0006606]; regulation of terminal button organization [GO:2000331]	nuclear membrane [GO:0031965]; nuclear pore outer ring [GO:0031080]	structural constituent of nuclear pore [GO:0017056]
	Q9XZ06	Nuclear pore complex protein Nup93-1 (Nucleoporin 93kD-1) (Nucleoporin Nup93-1)	Nup93-1 CG11092	chromatin organization [GO:0006325]; chromosome attachment to the nuclear envelope [GO:0097240]; nuclear pore complex assembly [GO:0051292]; nuclear pore organization [GO:0006999]; oocyte karyosome formation [GO:0030717]; poly(A)+ mRNA export from nucleus [GO:0016973]; protein import into nucleus [GO:0006606]; protein localization to nuclear inner membrane [GO:0036228]; regulation of nucleus size…	nuclear membrane [GO:0031965]; nuclear pore [GO:0005643]; nuclear pore nuclear basket [GO:0044615]	chromatin DNA binding [GO:0031490]; structural constituent of nuclear pore [GO:0017056]
	Q9VD07	Uncharacterized protein	Dmel\CG12499 CG12499 Dmel_CG12499
	Q9VCD8	Structural maintenance of chromosomes protein	SMC1 AAF56231 Dmel\CG6057 DmSMC1 dSMC1 Smc1 smc1 CG6057 Dmel_CG6057	chromosome organization [GO:0051276]; dendrite morphogenesis [GO:0048813]; mushroom body development [GO:0016319]; negative regulation of gene expression [GO:0010629]; neuron remodeling [GO:0016322]	cohesin complex [GO:0008278]; nucleus [GO:0005634]; polytene chromosome [GO:0005700]; transcriptionally active chromatin [GO:0035327]	ATP binding [GO:0005524]; chromatin binding [GO:0003682]; protein heterodimerization activity [GO:0046982]
	Q9W1R5	Protein virilizer	vir CG3496	border follicle cell migration [GO:0007298]; dosage compensation [GO:0007549]; mRNA methylation [GO:0080009]; mRNA processing [GO:0006397]; primary sex determination, soma [GO:0007539]; regulation of alternative mRNA splicing, via spliceosome [GO:0000381]; regulation of mRNA splicing, via spliceosome [GO:0048024]; RNA splicing, via transesterification reactions [GO:0000375]; sex determination [GO…	integral component of membrane [GO:0016021]; nucleus [GO:0005634]; RNA N6-methyladenosine methyltransferase complex [GO:0036396]	nucleic acid binding [GO:0003676]
	M9PI05	Non-specific serine/threonine protein kinase (EC 2.7.11.1)	JIL-1 2Ab17 anon-WO0118547.379 Dmel\CG6297 IL-1 JIL Jil-1 JIL1 Jil1 mAb2A MSK MSK1 Su(var)3-1 Su(var)3-103 Su-var(3)1 Su-var(3)103 CG6297 Dmel_CG6297			ATP binding [GO:0005524]; protein serine/threonine kinase activity [GO:0004674]
	Q9VK59	CG5787, isoform A (CG5787, isoform B) (LD23647p)	Dmel\CG5787 CG5787 Dmel_CG5787
	Q9VGL0	LD43047p	Dmel\CG14712 CG14712 Dmel_CG14712	protein import into nucleus [GO:0006606]; RNA export from nucleus [GO:0006405]	intracellular [GO:0005622]	nuclear localization sequence binding [GO:0008139]; structural constituent of nuclear pore [GO:0017056]
	A1Z6M0	Brahma associated protein 170kD (FI23954p1)	Bap170 Bap170-RA CG3274 Dmel_CG3274	imaginal disc-derived leg morphogenesis [GO:0007480]; imaginal disc-derived wing margin morphogenesis [GO:0008587]; imaginal disc-derived wing vein morphogenesis [GO:0008586]; negative regulation of chromatin silencing [GO:0031936]; negative regulation of epidermal growth factor receptor signaling pathway [GO:0042059]; positive regulation of transcription, DNA-templated [GO:0045893]; protein stab…	brahma complex [GO:0035060]; polytene chromosome [GO:0005700]; RSC-type complex [GO:0016586]	DNA binding [GO:0003677]
[truncated: 1,474 more rows]

## Sheet: Stabilized_vs_RNase A treated
Comparison of proteins from Stabilized and RNAse A treated NuMat
[truncated: 1,335 more rows]
