# Supplementary material for: Structural and developmental dynamics of Matrix associated regions in Drosophila melanogaster genome
Source: BMC Genomics. 2022 Oct 25;23:725. doi: 10.1186/s12864-022-08944-4 (PMC9597980; doi:10.1186/s12864-022-08944-4)
Supplement: Supplementary file 4 — Additional file 4. Supplementary Table 3. Stabilized MARs (0-16hr Embryos) : 5407 in number. Unstabilized MARs (0-16hr Embryos) : 3832 in number. [file 12864_2022_8944_MOESM4_ESM.xlsx]

## Sheet: Unstabilized-MARs
Unstabilized MARs (0-16hr Embryos) : 1527 in number
Chr	MAR start	MAR end	MAR width (bp)	Annotation	Nearest Gene Id	Gene start	Gene end	Gene length	Transcript Id	MAR distance to TSS
chr2L	21440617	21441066	450	3'-UTR	FBgn0053812	21440187	21440715	529	FBtr0091820	0
chr2L	21481525	21482648	1124	3'-UTR	FBgn0053831	21481345	21482367	1023	FBtr0091837	556
chr2L	21486860	21488023	1164	3'-UTR	FBgn0053888	21487655	21488249	595	FBtr0091734	0
chr2L	22556194	22556445	252	3'-UTR	FBgn0040010	22550240	22556295	6056	FBtr0111230	-8833
chr2R	1512696	1516429	3734	3'-UTR	FBgn0267861	1515595	1516830	1236	FBtr0113831	0
chr2R	17734554	17734850	297	3'-UTR	FBgn0085224	17733238	17734483	1246	FBtr0340285	-7643
chr3L	20476887	20477656	770	3'-UTR	FBgn0036999	20474962	20477003	2042	FBtr0078201	-7765
chr3L	20483579	20484317	739	3'-UTR	FBgn0037001	20492082	20497084	5003	FBtr0078277	845
chr3L	27081953	27082548	596	3'-UTR	FBgn0063670	27082091	27083906	1816	FBtr0345054	-476
chr3R	4301158	4301245	88	3'-UTR	FBgn0262214	4295369	4295456	88	FBtr0091931	6580
chr3R	12510365	12511538	1174	3'-UTR	FBgn0013279	12509076	12511461	2386	FBtr0082761	59
chrX	1074257	1074317	61	3'-UTR	FBgn0040397	1073906	1082439	8534	FBtr0113327	9
chr2L	161319	161418	100	5'-UTR	FBgn0016977	159032	203397	44366	FBtr0302120	18
chr2L	850992	851053	62	5'-UTR	FBgn0020304	833584	851071	17488	FBtr0078028	25
chr2L	4333925	4334089	165	5'-UTR	FBgn0020762	4333913	4345776	11864	FBtr0077444	43059
chr2L	5093422	5093540	119	5'-UTR	FBgn0031681	5072170	5093592	21423	FBtr0303387	14324
chr2L	8082905	8082970	66	5'-UTR	FBgn0267488	8074117	8082982	8866	FBtr0330219	11
chr2L	9125748	9125909	162	5'-UTR	FBgn0052982	9125737	9163721	37985	FBtr0079842	18
chr2L	9616854	9616973	120	5'-UTR	FBgn0032135	9616836	9623109	6274	FBtr0079851	14
chr2L	9699206	9699283	78	5'-UTR	FBgn0000273	9682315	9699297	16983	FBtr0310482	6489
chr2L	10506701	10506767	67	5'-UTR	FBgn0086347	10491814	10506779	14966	FBtr0304114	4
chr2L	10544887	10544943	57	5'-UTR	FBgn0051721	10544883	10628054	83172	FBtr0332028	735
chr2L	12045444	12046058	615	5'-UTR	FBgn0032400	12045343	12046118	776	FBtr0300521	-11853
chr2L	13060049	13060134	86	5'-UTR	FBgn0262160	13021868	13060140	38273	FBtr0080443	61
chr2L	13549256	13549310	55	5'-UTR	FBgn0023407	13500624	13549328	48705	FBtr0080576	22
chr2L	13780086	13780143	58	5'-UTR	FBgn0028540	13774340	13780165	5826	FBtr0342911	9756
chr2L	15762689	15762746	58	5'-UTR	FBgn0001987	15756002	15762758	6757	FBtr0342642	-4540
chr2L	18572159	18572268	110	5'-UTR	FBgn0085370	18532025	18572286	40262	FBtr0330209	14
chr2L	19190356	19190578	223	5'-UTR	FBgn0015380	19190342	19208621	18280	FBtr0081378	-13996
chr2L	20859180	20859381	202	5'-UTR	FBgn0032897	20859166	20861014	1849	FBtr0474087	-12567
chr2L	21051840	21051969	130	5'-UTR	FBgn0250867	20965520	21051983	86464	FBtr0085889	13
chr2L	21534209	21534444	236	5'-UTR	FBgn0053869	21534085	21534610	526	FBtr0091868	0
chr2R	4187989	4188103	115	5'-UTR	FBgn0262116	4186835	4188127	1293	FBtr0111268	17479
chr2R	6131859	6131916	58	5'-UTR	FBgn0000546	6090419	6131922	41504	FBtr0336520	60829
chr2R	7529022	7529260	239	5'-UTR	FBgn0033188	7526118	7529290	3173	FBtr0309727	493
chr2R	8600447	8600699	253	5'-UTR	FBgn0267792	8600415	8612295	11881	FBtr0089932	11
chr2R	9186277	9186331	55	5'-UTR	FBgn0002567	9177864	9186342	8479	FBtr0339380	22
chr2R	9414364	9414511	148	5'-UTR	FBgn0041087	9414342	9417846	3505	FBtr0310105	161
chr2R	9692607	9692676	70	5'-UTR	FBgn0023143	9688289	9693328	5040	FBtr0088259	429
chr2R	10427615	10427904	290	5'-UTR	FBgn0033521	10426880	10427915	1036	FBtr0333066	4
chr2R	11106758	11106812	55	5'-UTR	FBgn0040765	10977956	11106816	128861	FBtr0473624	2131
chr2R	12025169	12025266	98	5'-UTR	FBgn0267728	12023146	12025272	2127	FBtr0088013	23
chr2R	12174179	12174241	63	5'-UTR	FBgn0014184	12166576	12174264	7689	FBtr0339637	2164
chr2R	12529058	12529126	69	5'-UTR	FBgn0011592	12529053	12564184	35132	FBtr0310576	22
chr2R	12705194	12705250	57	5'-UTR	FBgn0261545	12705172	12751545	46374	FBtr0087857	15543
chr2R	12980540	12980649	110	5'-UTR	FBgn0005624	12966322	12980658	14337	FBtr0087760	85
chr2R	13234880	13234961	82	5'-UTR	FBgn0033814	13231758	13235046	3289	FBtr0304851	15
chr2R	13897611	13897686	76	5'-UTR	FBgn0013733	13864237	13897701	33465	FBtr0087616	3
chr2R	13941889	13942107	219	5'-UTR	FBgn0013733	13864237	13942110	77874	FBtr0307217	10780
chr2R	14255920	14256019	100	5'-UTR	FBgn0001220	14252598	14256061	3464	FBtr0339991	13
chr2R	14308155	14308229	75	5'-UTR	FBgn0085408	14308142	14351802	43661	FBtr0347396	1438
chr2R	16150128	16150243	116	5'-UTR	FBgn0034083	16150123	16169519	19397	FBtr0329958	3846
chr2R	16731308	16731368	61	5'-UTR	FBgn0050463	16673461	16731384	57924	FBtr0091925	30
chr2R	18412036	18412092	57	5'-UTR	FBgn0027835	18412027	18421124	9098	FBtr0344533	5
chr2R	18536772	18536904	133	5'-UTR	FBgn0266488	18536767	18539416	2650	FBtr0340387	6770
chr2R	19164156	19164218	63	5'-UTR	FBgn0034420	19164143	19178223	14081	FBtr0086417	0
chr2R	20274409	20274489	81	5'-UTR	FBgn0034494	20271653	20274499	2847	FBtr0071546	11
chr2R	21057072	21057186	115	5'-UTR	FBgn0003391	21049654	21057197	7544	FBtr0342872	-3451
chr2R	21481067	21481164	98	5'-UTR	FBgn0010415	21392402	21481176	88775	FBtr0071709	9
chr2R	21714145	21714244	100	5'-UTR	FBgn0004362	21714136	21716727	2592	FBtr0071776	4
chr2R	22270922	22270983	62	5'-UTR	FBgn0020307	22270918	22286469	15552	FBtr0342984	3861
chr2R	22646214	22646320	107	5'-UTR	FBgn0034753	22644646	22646344	1699	FBtr0071988	0
chr2R	24903731	24903903	173	5'-UTR	FBgn0066084	24903416	24903935	520	FBtr0072398	32
chr2R	25011360	25011431	72	5'-UTR	FBgn0265434	24990570	25011463	20894	FBtr0345678	17
chr2R	25012079	25012145	67	5'-UTR	FBgn0004055	25012062	25031737	19676	FBtr0333172	-3287
chr3L	224108	224310	203	5'-UTR	FBgn0262109	224106	230964	6859	FBtr0072562	16
chr3L	603930	603992	63	5'-UTR	FBgn0035146	599094	604008	4915	FBtr0333725	0
chr3L	1463832	1463985	154	5'-UTR	FBgn0004635	1463811	1468944	5134	FBtr0072706	19
chr3L	1517120	1517252	133	5'-UTR	FBgn0011204	1503226	1517271	14046	FBtr0309034	-24383
chr3L	2163786	2163852	67	5'-UTR	FBgn0035308	2153201	2163863	10663	FBtr0345013	23357
chr3L	3081569	3081634	66	5'-UTR	FBgn0035397	3081568	3088493	6926	FBtr0306567	0
chr3L	3417897	3417960	64	5'-UTR	FBgn0014388	3402816	3417961	15146	FBtr0333142	0
chr3L	4542141	4542316	176	5'-UTR	FBgn0035558	4542120	4553457	11338	FBtr0308936	-5982
chr3L	7979058	7979153	96	5'-UTR	FBgn0011817	7979046	8054147	75102	FBtr0333223	6451
chr3L	8827509	8827635	127	5'-UTR	FBgn0263930	8827505	8891192	63688	FBtr0076496	22
chr3L	9376344	9377353	1010	5'-UTR	FBgn0001225	9376418	9377375	958	FBtr0309504	104
chr3L	9381986	9382792	807	5'-UTR	FBgn0001224	9381882	9382765	884	FBtr0346541	5
chr3L	9384068	9384747	680	5'-UTR	FBgn0001226	9384063	9385694	1632	FBtr0076479	12
chr3L	9429675	9429809	135	5'-UTR	FBgn0005533	9428795	9429821	1027	FBtr0091930	854
chr3L	10516025	10516149	125	5'-UTR	FBgn0052062	10516003	10594012	78010	FBtr0076267	0
chr3L	11252703	11253019	317	5'-UTR	FBgn0041094	11252307	11256172	3866	FBtr0076093	263
chr3L	11487813	11488093	281	5'-UTR	FBgn0036165	11487550	11499055	11506	FBtr0076064	2880
chr3L	12158733	12159678	946	5'-UTR	FBgn0036259	12157052	12163735	6684	FBtr0273438	3403
chr3L	14053224	14053359	136	5'-UTR	FBgn0267795	14053215	14071583	18369	FBtr0333037	23
chr3L	14550828	14550952	125	5'-UTR	FBgn0036428	14540937	14550975	10039	FBtr0075689	-6589
chr3L	16661505	16661564	60	5'-UTR	FBgn0260960	16648442	16661615	13174	FBtr0075199	42
chr3L	17644885	17644994	110	5'-UTR	FBgn0004401	17638103	17645036	6934	FBtr0075101	540
chr3L	21058836	21058936	101	5'-UTR	FBgn0026179	21058832	21075444	16613	FBtr0344642	1022
chr3R	5086925	5087046	122	5'-UTR	FBgn0010313	5077779	5087072	9294	FBtr0273432	10385
chr3R	7086608	7086734	127	5'-UTR	FBgn0003884	7086599	7088839	2241	FBtr0339178	-23366
chr3R	8747520	8747651	132	5'-UTR	FBgn0037623	8735879	8747675	11797	FBtr0305301	30973
chr3R	9394479	9394542	64	5'-UTR	FBgn0000723	9367603	9394546	26944	FBtr0082181	27
chr3R	10144695	10144757	63	5'-UTR	FBgn0086359	10144668	10159134	14467	FBtr0082225	4482
chr3R	11764328	11764417	90	5'-UTR	FBgn0017581	11750931	11764457	13527	FBtr0082517	8
chr3R	11869375	11869452	78	5'-UTR	FBgn0037956	11822702	11869460	46759	FBtr0082512	119
chr3R	11954200	11956425	2226	5'-UTR	FBgn0013275	11954163	11956544	2382	FBtr0082482	31
chr3R	11958566	11959830	1265	5'-UTR	FBgn0013276	11958535	11960909	2375	FBtr0082679	0
chr3R	14289280	14289415	136	5'-UTR	FBgn0285913	14289274	14302276	13003	FBtr0113236	-6963
chr3R	15131632	15131924	293	5'-UTR	FBgn0261859	15095957	15131926	35970	FBtr0346232	-32
chr3R	15666192	15666255	64	5'-UTR	FBgn0053207	15666183	15690513	24331	FBtr0334593	-199
chr3R	20008371	20008495	125	5'-UTR	FBgn0038755	19929277	20008512	79236	FBtr0083888	-707
chr3R	20551011	20551094	84	5'-UTR	FBgn0016917	20535693	20551107	15415	FBtr0332373	22
chr3R	21619229	21619304	76	5'-UTR	FBgn0283499	21570248	21619321	49074	FBtr0336712	26
chr3R	22133861	22133957	97	5'-UTR	FBgn0051163	22133835	22296126	162292	FBtr0112609	3817
chr3R	23669488	23669630	143	5'-UTR	FBgn0051145	23605751	23669659	63909	FBtr0084469	-4288
chr3R	25472966	25473050	85	5'-UTR	FBgn0004509	25347431	25473058	125628	FBtr0084881	0
chr3R	26106903	26107017	115	5'-UTR	FBgn0051324	26106868	26130674	23807	FBtr0085225	-50368
chr3R	30208792	30208912	121	5'-UTR	FBgn0039757	30206530	30208942	2413	FBtr0085735	9047
chrX	1134709	1134887	179	5'-UTR	FBgn0040397	1073041	1134896	61856	FBtr0445214	-1348
chrX	2080616	2080741	126	5'-UTR	FBgn0040395	2080610	2093948	13339	FBtr0070432	3125
chrX	7097986	7098046	61	5'-UTR	FBgn0264270	7075665	7098053	22389	FBtr0333203	5755
chrX	9553525	9553655	131	5'-UTR	FBgn0028327	9551140	9553661	2522	FBtr0071371	-315
chrX	9685476	9685620	145	5'-UTR	FBgn0261617	9669515	9685667	16153	FBtr0071379	16803
chrX	10366171	10366239	69	5'-UTR	FBgn0028331	10348680	10366273	17594	FBtr0333305	9178
chrX	11807029	11807108	80	5'-UTR	FBgn0001218	11801696	11807117	5422	FBtr0346335	3175
chrX	14061186	14061522	337	5'-UTR	FBgn0053236	14060702	14061817	1116	FBtr0475073	662
chrX	16361615	16361757	143	5'-UTR	FBgn0004227	16361569	16371547	9979	FBtr0340149	3
chrX	16637897	16637975	79	5'-UTR	FBgn0010412	16637894	16639249	1356	FBtr0074461	2615
chr2L	377	586	210	Intergenic	FBgn0031208	7529	9484	1956	FBtr0475186	-6177
chr2L	1172	1352	181	Intergenic	FBgn0031208	7529	9484	1956	FBtr0475186	-5678
chr2L	1648	1851	204	Intergenic	FBgn0031208	7529	9484	1956	FBtr0475186	-5253
chr2L	2196	2276	81	Intergenic	FBgn0031208	7529	9484	1956	FBtr0475186	-2964
chr2L	4406	4565	160	Intergenic	FBgn0031208	7529	9484	1956	FBtr0347585	-4003
chr2L	1301840	1302224	385	Intergenic	FBgn0011294	1329161	1329993	833	FBtr0077779	0
chr2L	3251710	3251955	246	Intergenic	FBgn0266876	3260973	3261281	309	FBtr0345731	2256
chr2L	3568606	3569150	545	Intergenic	FBgn0265960	3563308	3563540	233	FBtr0112899	12
chr2L	5369956	5370329	374	Intergenic	FBgn0262097	5379095	5381074	1980	FBtr0079203	572
chr2L	9973819	9974781	963	Intergenic	FBgn0011272	9967330	9968645	1316	FBtr0310482	7798
chr2L	9975128	9976155	1028	Intergenic	FBgn0011272	9967330	9968645	1316	FBtr0079929	-4440
chr2L	9979880	9980205	326	Intergenic	FBgn0000180	9984645	9995538	10894	FBtr0079929	-3835
chr2L	12558464	12558555	92	Intergenic	FBgn0259176	12456887	12546611	89725	FBtr0342630	7007
chr2L	12563832	12564150	319	Intergenic	FBgn0265809	12570672	12571157	486	FBtr0342630	5752
chr2L	12564464	12565405	942	Intergenic	FBgn0265809	12570672	12571157	486	FBtr0310277	6
chr2L	14466869	14467424	556	Intergenic	FBgn0265943	14457113	14457338	226	FBtr0345434	0
chr2L	15827482	15827741	260	Intergenic	FBgn0265812	15822345	15822942	598	FBtr0342642	-5486
chr2L	15828428	15829115	688	Intergenic	FBgn0265812	15822345	15822942	598	FBtr0343729	-6092
chr2L	16142296	16142350	55	Intergenic	FBgn0266165	16135365	16136204	840	FBtr0301144	7153
chr2L	20148919	20149014	96	Intergenic	FBgn0032853	20133805	20134923	1119	FBtr0081378	-15628
chr2L	20150551	20151111	561	Intergenic	FBgn0032853	20133805	20134923	1119	FBtr0344577	-43865
chr2L	20204091	20204174	84	Intergenic	FBgn0259996	20248039	20248872	834	FBtr0344577	-31990
chr2L	20215602	20216049	448	Intergenic	FBgn0259996	20248039	20248872	834	FBtr0344577	-30881
chr2L	20216862	20217158	297	Intergenic	FBgn0259996	20248039	20248872	834	FBtr0113558	0
chr2L	21549384	21549527	144	Intergenic	FBgn0051614	21542864	21543688	825	FBtr0339132	23501
chr2L	22119357	22119511	155	Intergenic	FBgn0032974	22121338	22125151	3814	FBtr0331655	-1058
chr2L	22288746	22288892	147	Intergenic	FBgn0039972	22308755	22368796	60042	FBtr0306236	35482
chr2L	22389837	22391630	1794	Intergenic	FBgn0039972	22354355	22368776	14422	FBtr0306236	38057
chr2L	22392412	22392816	405	Intergenic	FBgn0039972	22354355	22368776	14422	FBtr0306236	48520
chr2L	22402875	22403034	160	Intergenic	FBgn0039972	22354355	22368776	14422	FBtr0306236	57226
chr2L	22411581	22411722	142	Intergenic	FBgn0039972	22354355	22368776	14422	FBtr0306236	60875
chr2L	22415230	22415770	541	Intergenic	FBgn0039972	22354355	22368776	14422	FBtr0306236	67024
chr2L	22421379	22421674	296	Intergenic	FBgn0039972	22354355	22368776	14422	FBtr0309749	48982
chr2L	22486000	22486611	612	Intergenic	FBgn0082980	22535458	22535593	136	FBtr0309749	48338
chr2L	22487204	22487255	52	Intergenic	FBgn0082980	22535458	22535593	136	FBtr0309749	29408
chr2L	22505872	22506185	314	Intergenic	FBgn0082980	22535458	22535593	136	FBtr0309749	10443
chr2L	22524964	22525150	187	Intergenic	FBgn0082980	22535458	22535593	136	FBtr0332632	5954
chr2L	22765182	22765830	649	Intergenic	FBgn0058006	22622417	22756349	133933	FBtr0111230	-10232
chr2L	22766581	22766779	199	Intergenic	FBgn0058006	22622417	22756349	133933	FBtr0111230	-11060
chr2L	22767409	22767755	347	Intergenic	FBgn0058006	22622417	22756349	133933	FBtr0111230	-14175
chr2L	22770524	22771760	1237	Intergenic	FBgn0058006	22622417	22756349	133933	FBtr0111230	-15754
chr2L	22772103	22772372	270	Intergenic	FBgn0058006	22622417	22756349	133933	FBtr0111230	-16296
chr2L	22772645	22772927	283	Intergenic	FBgn0058006	22622417	22756349	133933	FBtr0111230	-16957
chr2L	22773306	22773615	310	Intergenic	FBgn0058006	22622417	22756349	133933	FBtr0111233	-2965
chr2L	22801241	22801516	276	Intergenic	FBgn0058439	22797519	22798276	758	FBtr0111233	-3552
chr2L	22801828	22802299	472	Intergenic	FBgn0058439	22797519	22798276	758	FBtr0111233	-4361
chr2L	22802637	22802998	362	Intergenic	FBgn0058439	22797519	22798276	758	FBtr0111244	-8755
chr2L	22835242	22835465	224	Intergenic	FBgn0041004	22844220	22850310	6091	FBtr0111244	-7818
chr2L	22835959	22836402	444	Intergenic	FBgn0041004	22844220	22850310	6091	FBtr0306549	3034
chr2L	23045161	23045233	73	Intergenic	FBgn0250907	22999574	23025915	26342	FBtr0306299	22378
chr2L	23091383	23091621	239	Intergenic	FBgn0262887	23069005	23070724	1720	FBtr0306299	23353
chr2L	23092358	23092446	89	Intergenic	FBgn0262887	23069005	23070724	1720	FBtr0306299	30734
chr2L	23099739	23099821	83	Intergenic	FBgn0262887	23069005	23070724	1720	FBtr0306299	42585
chr2L	23111590	23111906	317	Intergenic	FBgn0262887	23069005	23070724	1720	FBtr0304429	-49602
chr2L	23118998	23119223	226	Intergenic	FBgn0262293	23168825	23168899	75	FBtr0304429	-48387
chr2L	23120353	23120438	86	Intergenic	FBgn0262293	23168825	23168899	75	FBtr0304429	-39659
chr2L	23129095	23129166	72	Intergenic	FBgn0262293	23168825	23168899	75	FBtr0304429	-34222
chr2L	23134484	23134603	120	Intergenic	FBgn0262293	23168825	23168899	75	FBtr0304429	-32680
chr2L	23136068	23136145	78	Intergenic	FBgn0262293	23168825	23168899	75	FBtr0300704	-13403
chr2L	23187887	23188042	156	Intergenic	FBgn0039958	23161122	23174484	13363	FBtr0347583	-18399
chr2L	23220692	23220854	163	Intergenic	FBgn0267986	23239253	23240411	1159	FBtr0347583	-11040
chr2L	23228004	23228213	210	Intergenic	FBgn0267986	23239253	23240411	1159	FBtr0347583	-4663
chr2L	23234302	23234590	289	Intergenic	FBgn0267986	23239253	23240411	1159	FBtr0347584	1588
chr2L	23240841	23241738	898	Intergenic	FBgn0267986	23239253	23240411	1159	FBtr0347584	31806
chr2L	23271059	23271345	287	Intergenic	FBgn0267986	23239253	23240411	1159	FBtr0302459	-11512
chr2L	23335704	23336199	496	Intergenic	FBgn0260435	23320508	23324192	3685	FBtr0302459	-19243
chr2L	23343435	23344257	823	Intergenic	FBgn0260435	23320508	23324192	3685	FBtr0304148	-45560
chr2L	23369891	23370356	466	Intergenic	FBgn0085664	23415916	23416153	238	FBtr0304148	-44635
chr2L	23370829	23371281	453	Intergenic	FBgn0085664	23415916	23416153	238	FBtr0304148	-43404
chr2L	23371535	23372512	978	Intergenic	FBgn0085664	23415916	23416153	238	FBtr0304148	-41480
chr2L	23373982	23374436	455	Intergenic	FBgn0085664	23415916	23416153	238	FBtr0304148	17150
chr2L	23433066	23433341	276	Intergenic	FBgn0085664	23415916	23416153	238	FBtr0304148	23159
chr2L	23439075	23439162	88	Intergenic	FBgn0085664	23415916	23416153	238	FBtr0304148	37952
chr2L	23453868	23454373	506	Intergenic	FBgn0085664	23415916	23416153	238	FBtr0304148	38796
chr2L	23454712	23455067	356	Intergenic	FBgn0085664	23415916	23416153	238	FBtr0304148	66773
chr2L	23482689	23482966	278	Intergenic	FBgn0085664	23415916	23416153	238	FBtr0304148	82263
chr2L	23498179	23498547	369	Intergenic	FBgn0085664	23415916	23416153	238	FBtr0304148	83367
chr2L	23499283	23499562	280	Intergenic	FBgn0085664	23415916	23416153	238	FBtr0304148	84193
chr2L	23500109	23500337	229	Intergenic	FBgn0085664	23415916	23416153	238	FBtr0304148	86861
chr2L	23502777	23502912	136	Intergenic	FBgn0085664	23415916	23416153	238	FBtr0304148	93913
chr2L	23509829	23510104	276	Intergenic	FBgn0085664	23415916	23416153	238	FBtr0304148	97732
chr2L	23513648	23513704	57	Intergenic	FBgn0085664	23415916	23416153	238	FBtr0346766	-323277
chr2R	56	3491	3436	Intergenic	FBgn0267428	326768	705848	379081	FBtr0346766	-321107
chr2R	5489	5661	173	Intergenic	FBgn0267428	326768	705848	379081	FBtr0346766	-319091
chr2R	5882	7677	1796	Intergenic	FBgn0267428	326768	705848	379081	FBtr0346766	-318103
chr2R	8022	8665	644	Intergenic	FBgn0267428	326768	705848	379081	FBtr0346766	-317400
chr2R	8888	9368	481	Intergenic	FBgn0267428	326768	705848	379081	FBtr0346766	-317096
chr2R	9593	9672	80	Intergenic	FBgn0267428	326768	705848	379081	FBtr0346766	-311237
chr2R	15182	15531	350	Intergenic	FBgn0267428	326768	705848	379081	FBtr0346766	-307759
chr2R	18905	19009	105	Intergenic	FBgn0267428	326768	705848	379081	FBtr0346766	-306327
chr2R	20050	20441	392	Intergenic	FBgn0267428	326768	705848	379081	FBtr0346766	-305499
chr2R	20761	21269	509	Intergenic	FBgn0267428	326768	705848	379081	FBtr0346766	-304113
chr2R	22432	22655	224	Intergenic	FBgn0267428	326768	705848	379081	FBtr0346766	-302594
chr2R	23832	24174	343	Intergenic	FBgn0267428	326768	705848	379081	FBtr0346766	-299614
chr2R	26885	27154	270	Intergenic	FBgn0267428	326768	705848	379081	FBtr0346766	-298513
chr2R	28012	28255	244	Intergenic	FBgn0267428	326768	705848	379081	FBtr0346766	-294366
chr2R	32120	32402	283	Intergenic	FBgn0267428	326768	705848	379081	FBtr0346766	-293037
chr2R	33658	33731	74	Intergenic	FBgn0267428	326768	705848	379081	FBtr0346766	-288054
chr2R	37947	38714	768	Intergenic	FBgn0267428	326768	705848	379081	FBtr0346766	-287469
chr2R	39235	39299	65	Intergenic	FBgn0267428	326768	705848	379081	FBtr0346766	-286605
chr2R	39884	40163	280	Intergenic	FBgn0267428	326768	705848	379081	FBtr0346766	-274720
chr2R	51983	52048	66	Intergenic	FBgn0267428	326768	705848	379081	FBtr0346766	-273120
chr2R	53369	53648	280	Intergenic	FBgn0267428	326768	705848	379081	FBtr0346766	-254577
chr2R	72107	72191	85	Intergenic	FBgn0267428	326768	705848	379081	FBtr0346766	-89300
chr2R	237205	237468	264	Intergenic	FBgn0267428	326768	705848	379081	FBtr0346766	-83454
chr2R	242783	243314	532	Intergenic	FBgn0267428	326768	705848	379081	FBtr0346766	87911
chr2R	712389	712772	384	Intergenic	FBgn0284080	854814	855571	758	FBtr0452096	-132083
chr2R	722651	722731	81	Intergenic	FBgn0284080	854814	855571	758	FBtr0452096	-125487
chr2R	729249	729327	79	Intergenic	FBgn0284080	854814	855571	758	FBtr0452096	-48979
chr2R	805513	805835	323	Intergenic	FBgn0284080	854814	855571	758	FBtr0452096	-37701
chr2R	816778	817113	336	Intergenic	FBgn0284080	854814	855571	758	FBtr0452096	-36966
chr2R	817749	817848	100	Intergenic	FBgn0284080	854814	855571	758	FBtr0452096	-4946
chr2R	849258	849868	611	Intergenic	FBgn0284080	854814	855571	758	FBtr0452096	-3511
chr2R	850778	851303	526	Intergenic	FBgn0284080	854814	855571	758	FBtr0452096	-2976
chr2R	851562	851838	277	Intergenic	FBgn0284080	854814	855571	758	FBtr0452096	14769
chr2R	869583	869880	298	Intergenic	FBgn0284080	854814	855571	758	FBtr0452096	15412
chr2R	870226	870395	170	Intergenic	FBgn0284080	854814	855571	758	FBtr0452096	24026
chr2R	878840	879119	280	Intergenic	FBgn0284080	854814	855571	758	FBtr0344187	-5931
chr2R	957183	957254	72	Intergenic	FBgn0069969	926097	951252	25156	FBtr0344187	-49735
chr2R	1000987	1001307	321	Intergenic	FBgn0069969	926097	951252	25156	FBtr0344187	-50403
chr2R	1001655	1001714	60	Intergenic	FBgn0069969	926097	951252	25156	FBtr0345337	3504
chr2R	1151434	1152159	726	Intergenic	FBgn0261505	1207416	1209312	1897	FBtr0334741	-54553
chr2R	1152404	1152863	460	Intergenic	FBgn0261505	1207416	1209312	1897	FBtr0334741	-52854
chr2R	1153221	1154562	1342	Intergenic	FBgn0261505	1207416	1209312	1897	FBtr0334741	-52221
chr2R	1154875	1155195	321	Intergenic	FBgn0261505	1207416	1209312	1897	FBtr0334741	-46793
chr2R	1159955	1160623	669	Intergenic	FBgn0261505	1207416	1209312	1897	FBtr0114030	2086
chr2R	1484876	1485393	518	Intergenic	FBgn0267861	1515595	1516830	1236	FBtr0344972	13704
chr2R	1502810	1503126	317	Intergenic	FBgn0267861	1515595	1516830	1236	FBtr0344972	401
chr2R	1528924	1529804	881	Intergenic	FBgn0267861	1515668	1527095	11428	FBtr0302409	7989
chr2R	1598559	1598876	318	Intergenic	FBgn0039993	1590570	1596457	5888	FBtr0114236	-1652
chr2R	1808994	1810529	1536	Intergenic	FBgn0085784	1806864	1807342	479	FBtr0114236	-106804
chr2R	2309997	2310542	546	Intergenic	FBgn0263780	1994530	2262115	267586	FBtr0334734	-48571
chr2R	2310686	2311148	463	Intergenic	FBgn0263780	1994530	2262115	267586	FBtr0302913	-27031
chr2R	2346808	2347600	793	Intergenic	FBgn0058100	2374631	2375134	504	FBtr0302913	-16406
chr2R	2357852	2358225	374	Intergenic	FBgn0058100	2374631	2375134	504	FBtr0302913	29837
chr2R	2404468	2404627	160	Intergenic	FBgn0058100	2374631	2375134	504	FBtr0304240	3388
chr2R	2572173	2573153	981	Intergenic	FBgn0058263	2494742	2565385	70644	FBtr0301792	-10594
chr2R	2857302	2857835	534	Intergenic	FBgn0085638	2770419	2846708	76290	FBtr0301792	-11776
chr2R	2858484	2860952	2469	Intergenic	FBgn0085638	2770419	2846708	76290	FBtr0113713	53205
chr2R	2913716	2914139	424	Intergenic	FBgn0020908	2932827	2967344	34518	FBtr0113713	10146
chr2R	3006525	3007013	489	Intergenic	FBgn0020908	2932595	2968052	35458	FBtr0334933	-39792
chr2R	3007844	3008495	652	Intergenic	FBgn0020908	2932595	2968052	35458	FBtr0334939	-30488
chr2R	3035599	3036011	413	Intergenic	FBgn0260995	3066499	3191011	124513	FBtr0334939	-12692
chr2R	3053618	3053807	190	Intergenic	FBgn0260995	3066499	3191011	124513	FBtr0302915	-100293
chr2R	3234283	3234561	279	Intergenic	FBgn0085570	3334854	3336160	1307	FBtr0302915	-83774
chr2R	3250770	3251080	311	Intergenic	FBgn0085570	3334854	3336160	1307	FBtr0302915	-29585
chr2R	3304685	3305269	585	Intergenic	FBgn0085570	3334854	3336160	1307	FBtr0302915	-22664
chr2R	3311938	3312190	253	Intergenic	FBgn0085570	3334854	3336160	1307	FBtr0345338	-12898
chr2R	3483121	3483429	309	Intergenic	FBgn0266762	3468952	3470223	1272	FBtr0302232	21974
chr2R	3503763	3504073	311	Intergenic	FBgn0085786	3524536	3526047	1512	FBtr0302353	14514
chr2R	3575744	3575906	163	Intergenic	FBgn0058461	3590030	3590420	391	FBtr0302353	169
chr2R	3603962	3604563	602	Intergenic	FBgn0058461	3590030	3590420	391	FBtr0310523	4115
chr2R	3651461	3651624	164	Intergenic	FBgn0085512	3647346	3647765	420	FBtr0310523	67698
chr2R	3715044	3715184	141	Intergenic	FBgn0085512	3647346	3647765	420	FBtr0310523	82425
chr2R	3729771	3730029	259	Intergenic	FBgn0085512	3647346	3647765	420	FBtr0310523	103343
chr2R	3750689	3750849	161	Intergenic	FBgn0085512	3647346	3647765	420	FBtr0310523	116127
chr2R	3763473	3763915	443	Intergenic	FBgn0085512	3647346	3647765	420	FBtr0310523	118853
chr2R	3766199	3766566	368	Intergenic	FBgn0085512	3647346	3647765	420	FBtr0310523	125040
chr2R	3772386	3773010	625	Intergenic	FBgn0085512	3647346	3647765	420	FBtr0310523	128303
chr2R	3775649	3776165	517	Intergenic	FBgn0085512	3647346	3647765	420	FBtr0310523	133674
chr2R	3781020	3781711	692	Intergenic	FBgn0085512	3647346	3647765	420	FBtr0310523	135570
chr2R	3782916	3783672	757	Intergenic	FBgn0085512	3647346	3647765	420	FBtr0310523	136540
chr2R	3783886	3784091	206	Intergenic	FBgn0085512	3647346	3647765	420	FBtr0310523	147416
chr2R	3794762	3794961	200	Intergenic	FBgn0085512	3647346	3647765	420	FBtr0310523	147835
chr2R	3795181	3795384	204	Intergenic	FBgn0085512	3647346	3647765	420	FBtr0344922	-141814
chr2R	3801164	3801615	452	Intergenic	FBgn0266632	3943429	3949757	6329	FBtr0344922	-123698
chr2R	3819206	3819731	526	Intergenic	FBgn0266632	3943429	3949757	6329	FBtr0344922	-86839
chr2R	3856521	3856590	70	Intergenic	FBgn0266632	3943429	3949757	6329	FBtr0302227	-11005
chr2R	3960430	3961065	636	Intergenic	FBgn0262124	3900751	3949425	48675	FBtr0113784	5844
chr2R	4171714	4172443	730	Intergenic	FBgn0262116	4186835	4188127	1293	FBtr0334986	15286
chr2R	4172674	4172841	168	Intergenic	FBgn0262116	4186835	4188127	1293	FBtr0334986	3943
chr2R	4225289	4225455	167	Intergenic	FBgn0262117	4235779	4242934	7156	FBtr0111268	-54097
chr2R	4297031	4297780	750	Intergenic	FBgn0262117	4235779	4242934	7156	FBtr0111268	-55077
chr2R	4298011	4298173	163	Intergenic	FBgn0262117	4235779	4242934	7156	FBtr0111268	-56307
chr2R	4299241	4299801	561	Intergenic	FBgn0262117	4235779	4242934	7156	FBtr0111111	8180
chr2R	4587324	4587938	615	Intergenic	FBgn0260799	4595288	4609492	14205	FBtr0111291	-15740
chr2R	4655733	4656113	381	Intergenic	FBgn0040005	4671853	4673639	1787	FBtr0111118	20167
chr2R	4733012	4733238	227	Intergenic	FBgn0084049	4731514	4732343	830	FBtr0347293	-2972
chr2R	4834113	4834305	193	Intergenic	FBgn0033000	4829246	4830587	1342	FBtr0345361	34704
chr2R	4863950	4866657	2708	Intergenic	FBgn0033000	4829246	4830587	1342	FBtr0345361	37650
chr2R	4866896	4868891	1996	Intergenic	FBgn0033000	4829246	4830587	1342	FBtr0345943	36469
chr2R	4870792	4871216	425	Intergenic	FBgn0264911	4895730	4907685	11956	FBtr0345943	34179
chr2R	4873356	4873506	151	Intergenic	FBgn0264911	4895730	4907685	11956	FBtr0336974	44385
chr2R	5044095	5044465	371	Intergenic	FBgn0264914	5031995	5032795	801	FBtr0310003	13582
chr2R	5056430	5056628	199	Intergenic	FBgn0013348	5065237	5070210	4974	FBtr0086084	-4212
chr2R	5302777	5303076	300	Intergenic	FBgn0261403	5307288	5329495	22208	FBtr0347210	-3910
chr2R	5345986	5346567	582	Intergenic	FBgn0033019	5350477	5351972	1496	FBtr0335263	16403
chr2R	6306341	6306601	261	Intergenic	FBgn0286511	6245512	6255266	9755	FBtr0336520	69229
chr2R	6314741	6314950	210	Intergenic	FBgn0286511	6245512	6255266	9755	FBtr0336520	76046
chr2R	6321558	6321668	111	Intergenic	FBgn0286511	6245512	6255266	9755	FBtr0336520	82307
chr2R	6327819	6327906	88	Intergenic	FBgn0286511	6245512	6255266	9755	FBtr0336520	103553
chr2R	6349065	6349340	276	Intergenic	FBgn0286511	6245512	6255266	9755	FBtr0336520	104142
chr2R	6349654	6351241	1588	Intergenic	FBgn0286511	6245512	6255266	9755	FBtr0336520	106945
chr2R	6352457	6352641	185	Intergenic	FBgn0286511	6245512	6255266	9755	FBtr0336520	107392
chr2R	6352904	6353889	986	Intergenic	FBgn0286511	6245512	6255266	9755	FBtr0336520	122315
chr2R	6367827	6368085	259	Intergenic	FBgn0286511	6245512	6255266	9755	FBtr0347304	126678
chr2R	6374834	6375094	261	Intergenic	FBgn0267744	6501032	6501772	741	FBtr0347304	123248
chr2R	6378267	6378524	258	Intergenic	FBgn0267744	6501032	6501772	741	FBtr0347304	118984
chr2R	6382683	6382788	106	Intergenic	FBgn0267744	6501032	6501772	741	FBtr0347304	115854
chr2R	6384710	6385918	1209	Intergenic	FBgn0267744	6501032	6501772	741	FBtr0347304	115041
chr2R	6386278	6386731	454	Intergenic	FBgn0267744	6501032	6501772	741	FBtr0347304	109178
chr2R	6391737	6392594	858	Intergenic	FBgn0267744	6501032	6501772	741	FBtr0347304	101638
chr2R	6398162	6400134	1973	Intergenic	FBgn0267744	6501032	6501772	741	FBtr0347304	92007
chr2R	6409702	6409765	64	Intergenic	FBgn0267744	6501032	6501772	741	FBtr0347304	82380
chr2R	6419142	6419392	251	Intergenic	FBgn0267744	6501032	6501772	741	FBtr0347304	73196
chr2R	6428110	6428576	467	Intergenic	FBgn0267744	6501032	6501772	741	FBtr0347304	72507
chr2R	6428799	6429265	467	Intergenic	FBgn0267744	6501032	6501772	741	FBtr0347304	70795
chr2R	6430626	6430977	352	Intergenic	FBgn0267744	6501032	6501772	741	FBtr0347304	69927
chr2R	6431478	6431845	368	Intergenic	FBgn0267744	6501032	6501772	741	FBtr0347304	69611
chr2R	6432083	6432161	79	Intergenic	FBgn0267744	6501032	6501772	741	FBtr0088958	30
chr2R	8015742	8016604	863	Intergenic	FBgn0263572	8015249	8015343	95	FBtr0309727	1606
chr2R	8016855	8017133	279	Intergenic	FBgn0263572	8015249	8015343	95	FBtr0345478	-1571
chr2R	8017370	8017605	236	Intergenic	FBgn0266805	8019176	8026595	7420	FBtr0344893	0
chr2R	12822157	12823144	988	Intergenic	FBgn0040755	12806614	12807811	1198	FBtr0345196	9
chr2R	14891667	14891936	270	Intergenic	FBgn0013772	14887171	14889010	1840	FBtr0344876	-2013
chr2R	14895753	14896299	547	Intergenic	FBgn0033982	14898312	14901095	2784	FBtr0340009	503
chr2R	23404392	23404902	511	Intergenic	FBgn0034859	23396770	23402309	5540	FBtr0072087	0
chr2R	25258605	25258883	279	Intergenic	FBgn0035094	25185126	25255318	70193	FBtr0333172	-3820
chr2R	25259138	25259658	521	Intergenic	FBgn0035094	25185126	25255318	70193	FBtr0333172	-4588
chr2R	25259906	25260391	486	Intergenic	FBgn0035094	25185126	25255318	70193	FBtr0333172	-5367
chr2R	25260685	25261159	475	Intergenic	FBgn0035094	25185126	25255318	70193	FBtr0333172	-8694
chr2R	25264012	25264290	279	Intergenic	FBgn0035094	25185126	25255318	70193	FBtr0333172	-12705
chr2R	25268023	25268268	246	Intergenic	FBgn0035094	25185126	25255318	70193	FBtr0333172	-13630
chr2R	25268948	25269330	383	Intergenic	FBgn0035094	25185126	25255318	70193	FBtr0333172	-26533
chr2R	25281851	25282554	704	Intergenic	FBgn0035094	25185126	25255318	70193	FBtr0333172	-27473
chr2R	25282791	25286012	3222	Intergenic	FBgn0035094	25185126	25255318	70193	FBtr0309037	2
chr3L	5105777	5107716	1940	Intergenic	FBgn0054047	5098376	5099795	1420	FBtr0077162	-14480
chr3L	5114815	5115194	380	Intergenic	FBgn0035594	5129674	5130240	567	FBtr0077162	-13427
chr3L	5115795	5116247	453	Intergenic	FBgn0035594	5129674	5130240	567	FBtr0077162	-11064
chr3L	5118491	5118610	120	Intergenic	FBgn0035594	5129674	5130240	567	FBtr0333613	-19451
chr3L	5459640	5460339	700	Intergenic	FBgn0035607	5479790	5483663	3874	FBtr0333613	-18216
chr3L	5460574	5461574	1001	Intergenic	FBgn0035607	5479790	5483663	3874	FBtr0333613	-16939
chr3L	5462092	5462851	760	Intergenic	FBgn0035607	5479790	5483663	3874	FBtr0333613	-13213
chr3L	5464881	5466577	1697	Intergenic	FBgn0035607	5479790	5483663	3874	FBtr0076982	-3078
chr3L	6620847	6620954	108	Intergenic	FBgn0004619	6624032	6635059	11028	FBtr0336853	14274
chr3L	22102534	22104749	2216	Intergenic	FBgn0266771	22121932	22122746	815	FBtr0445724	-16391
chr3L	22104813	22105541	729	Intergenic	FBgn0266771	22121932	22122746	815	FBtr0078530	1912
chr3L	23112591	23115254	2664	Intergenic	FBgn0053217	23126025	23132209	6185	FBtr0070045	-8483
chr3L	23115461	23117542	2082	Intergenic	FBgn0053217	23126025	23132209	6185	FBtr0333905	4102
chr3L	23306366	23306435	70	Intergenic	FBgn0010215	23318646	23338100	19455	FBtr0331408	26898
chr3L	23366224	23366294	71	Intergenic	FBgn0052230	23339326	23345936	6611	FBtr0299881	-87115
chr3L	23466981	23467478	498	Intergenic	FBgn0250816	23554593	23689640	135048	FBtr0299881	-3323
chr3L	23550517	23551270	754	Intergenic	FBgn0250816	23554593	23689640	135048	FBtr0299881	-1036
chr3L	23789395	23789470	76	Intergenic	FBgn0264699	23784231	23787405	3175	FBtr0333471	33495
chr3L	24023127	24023252	126	Intergenic	FBgn0058045	24028515	24035859	7345	FBtr0304625	103986
chr3L	24439863	24440048	186	Intergenic	FBgn0040045	24534090	24535468	1379	FBtr0307117	-91087
chr3L	24442359	24443003	645	Intergenic	FBgn0040045	24534090	24535468	1379	FBtr0307117	-67023
chr3L	24466590	24467067	478	Intergenic	FBgn0040045	24534090	24535468	1379	FBtr0307117	-66288
chr3L	24467396	24467802	407	Intergenic	FBgn0040045	24534090	24535468	1379	FBtr0307117	-55016
chr3L	24478150	24479074	925	Intergenic	FBgn0040045	24534090	24535468	1379	FBtr0307117	-25367
chr3L	24508260	24508723	464	Intergenic	FBgn0040045	24534090	24535468	1379	FBtr0114264	25952
chr3L	24579062	24579543	482	Intergenic	FBgn0085810	24553110	24554200	1091	FBtr0114264	40606
chr3L	24593716	24593810	95	Intergenic	FBgn0085810	24553110	24554200	1091	FBtr0114264	41575
chr3L	24594685	24594846	162	Intergenic	FBgn0085810	24553110	24554200	1091	FBtr0114264	42007
chr3L	24595117	24595243	127	Intergenic	FBgn0085810	24553110	24554200	1091	FBtr0114264	43824
chr3L	24596934	24597274	341	Intergenic	FBgn0085810	24553110	24554200	1091	FBtr0114264	50393
chr3L	24603503	24603901	399	Intergenic	FBgn0085810	24553110	24554200	1091	FBtr0114264	51295
chr3L	24604405	24604747	343	Intergenic	FBgn0085810	24553110	24554200	1091	FBtr0114264	57664
chr3L	24610774	24611164	391	Intergenic	FBgn0085810	24553110	24554200	1091	FBtr0114264	60149
chr3L	24613259	24613579	321	Intergenic	FBgn0085810	24553110	24554200	1091	FBtr0114264	71063
chr3L	24624173	24624572	400	Intergenic	FBgn0085810	24553110	24554200	1091	FBtr0114264	71947
chr3L	24625057	24625289	233	Intergenic	FBgn0085810	24553110	24554200	1091	FBtr0114264	77166
chr3L	24630276	24630629	354	Intergenic	FBgn0085810	24553110	24554200	1091	FBtr0114264	79611
chr3L	24632721	24633231	511	Intergenic	FBgn0085810	24553110	24554200	1091	FBtr0114264	80346
chr3L	24633456	24633612	157	Intergenic	FBgn0085810	24553110	24554200	1091	FBtr0114264	82794
chr3L	24635904	24636144	241	Intergenic	FBgn0085810	24553110	24554200	1091	FBtr0114264	83311
chr3L	24636421	24636578	158	Intergenic	FBgn0085810	24553110	24554200	1091	FBtr0113750	-74801
chr3L	24649180	24649361	182	Intergenic	FBgn0028993	24724162	24734331	10170	FBtr0113750	-74340
chr3L	24649746	24649822	77	Intergenic	FBgn0028993	24724162	24734331	10170	FBtr0113750	-73219
chr3L	24650112	24650943	832	Intergenic	FBgn0028993	24724162	24734331	10170	FBtr0113750	-67732
chr3L	24656256	24656430	175	Intergenic	FBgn0028993	24724162	24734331	10170	FBtr0113750	-50911
chr3L	24673096	24673251	156	Intergenic	FBgn0028993	24724162	24734331	10170	FBtr0113750	-49279
chr3L	24674368	24674883	516	Intergenic	FBgn0028993	24724162	24734331	10170	FBtr0113750	-45724
chr3L	24678256	24678438	183	Intergenic	FBgn0028993	24724162	24734331	10170	FBtr0339923	45971
chr3L	24770133	24770404	272	Intergenic	FBgn0028993	24724162	24758036	33875	FBtr0339923	58241
chr3L	24782403	24782511	109	Intergenic	FBgn0028993	24724162	24758036	33875	FBtr0339923	100089
chr3L	24824251	24824514	264	Intergenic	FBgn0028993	24724162	24758036	33875	FBtr0302233	-44201
chr3L	24882823	24882929	107	Intergenic	FBgn0085736	24927130	24927710	581	FBtr0302233	2311
chr3L	24929441	24929777	337	Intergenic	FBgn0085736	24927130	24927710	581	FBtr0339924	-2822
chr3L	24972921	24973432	512	Intergenic	FBgn0058002	24976254	24976818	565	FBtr0339924	-1708
chr3L	24993733	24994103	371	Intergenic	FBgn0058002	24976254	24977118	865	FBtr0113773	45191
chr3L	25021445	25021638	194	Intergenic	FBgn0058002	24976254	24977118	865	FBtr0113773	50898
chr3L	25027152	25027263	112	Intergenic	FBgn0058002	24976254	24977118	865	FBtr0302245	-64715
chr3L	25042640	25042879	240	Intergenic	FBgn0040022	25107594	25115180	7587	FBtr0302245	-55936
chr3L	25051556	25051658	103	Intergenic	FBgn0040022	25107594	25115180	7587	FBtr0302245	-53829
chr3L	25053530	25053765	236	Intergenic	FBgn0040022	25107594	25115180	7587	FBtr0302245	-3812
chr3L	25103689	25103782	94	Intergenic	FBgn0040022	25107594	25115180	7587	FBtr0343636	9379
chr3L	25130128	25130376	249	Intergenic	FBgn0260008	25120749	25126171	5423	FBtr0343636	9949
chr3L	25130698	25135039	4342	Intergenic	FBgn0260008	25120749	25126171	5423	FBtr0302346	23538
chr3L	25225480	25225964	485	Intergenic	FBgn0058354	25201942	25203341	1400	FBtr0114183	75283
chr3L	25739128	25739482	355	Intergenic	FBgn0040001	25752859	25762779	9921	FBtr0305959	17596
chr3L	25745063	25745183	121	Intergenic	FBgn0040001	25752859	25762779	9921	FBtr0305959	-30717
chr3L	25793496	25793569	74	Intergenic	FBgn0040001	25752859	25762779	9921	FBtr0305959	-32800
chr3L	26024584	26025236	653	Intergenic	FBgn0058178	25798441	26014112	215672	FBtr0113818	-50670
chr3L	26064782	26064850	69	Intergenic	FBgn0058178	25798441	26014112	215672	FBtr0347357	-39775
chr3L	26125354	26125460	107	Intergenic	FBgn0085612	26165235	26178793	13559	FBtr0347357	-6360
chr3L	26158667	26158875	209	Intergenic	FBgn0085612	26165235	26178793	13559	FBtr0301802	-18447
chr3L	26197007	26197368	362	Intergenic	FBgn0058160	26215815	26226006	10192	FBtr0301804	9663
chr3L	26231608	26231838	231	Intergenic	FBgn0058160	26221945	26226006	4062	FBtr0343637	-26971
chr3L	26398327	26398665	339	Intergenic	FBgn0260997	26354140	26371356	17217	FBtr0343637	-28872
chr3L	26400228	26400780	553	Intergenic	FBgn0260997	26354140	26371356	17217	FBtr0343637	-32017
chr3L	26403373	26403445	73	Intergenic	FBgn0260997	26354140	26371356	17217	FBtr0343637	-41760
chr3L	26413116	26413465	350	Intergenic	FBgn0260997	26354140	26371356	17217	FBtr0343637	-56192
chr3L	26427548	26428029	482	Intergenic	FBgn0260997	26354140	26371356	17217	FBtr0343637	-56901
chr3L	26428257	26428522	266	Intergenic	FBgn0260997	26354140	26371356	17217	FBtr0343637	-77502
chr3L	26448858	26449839	982	Intergenic	FBgn0260997	26354140	26371356	17217	FBtr0343637	-117018
chr3L	26488374	26488442	69	Intergenic	FBgn0260997	26354140	26371356	17217	FBtr0343637	-120769
chr3L	26492125	26492506	382	Intergenic	FBgn0260997	26354140	26371356	17217	FBtr0343637	-122060
chr3L	26493416	26493631	216	Intergenic	FBgn0260997	26354140	26371356	17217	FBtr0343637	-228598
chr3L	26599954	26600296	343	Intergenic	FBgn0260997	26354140	26371356	17217	FBtr0343637	-335347
chr3L	26706703	26708523	1821	Intergenic	FBgn0260997	26354140	26371356	17217	FBtr0343637	-337428
chr3L	26708784	26709315	532	Intergenic	FBgn0260997	26354140	26371356	17217	FBtr0343637	-338236
chr3L	26709592	26709790	199	Intergenic	FBgn0260997	26354140	26371356	17217	FBtr0343637	-354417
chr3L	26725773	26725867	95	Intergenic	FBgn0260997	26354140	26371356	17217	FBtr0113841	306541
chr3L	26777258	26777365	108	Intergenic	FBgn0063670	27082091	27083906	1816	FBtr0113841	258414
chr3L	26825058	26825492	435	Intergenic	FBgn0063670	27082091	27083906	1816	FBtr0113841	257671
chr3L	26825712	26826235	524	Intergenic	FBgn0063670	27082091	27083906	1816	FBtr0113841	255366
chr3L	26828240	26828540	301	Intergenic	FBgn0063670	27082091	27083906	1816	FBtr0113841	216856
chr3L	26866853	26867050	198	Intergenic	FBgn0063670	27082091	27083906	1816	FBtr0113841	204938
chr3L	26878183	26878968	786	Intergenic	FBgn0063670	27082091	27083906	1816	FBtr0113841	201738
chr3L	26879322	26882168	2847	Intergenic	FBgn0063670	27082091	27083906	1816	FBtr0113841	146670
chr3L	26936825	26937236	412	Intergenic	FBgn0063670	27082091	27083906	1816	FBtr0113841	145193
chr3L	26937599	26938713	1115	Intergenic	FBgn0063670	27082091	27083906	1816	FBtr0113841	144510
chr3L	26939202	26939396	195	Intergenic	FBgn0063670	27082091	27083906	1816	FBtr0113841	143691
chr3L	26939679	26940215	537	Intergenic	FBgn0063670	27082091	27083906	1816	FBtr0113841	142822
chr3L	26940806	26941084	279	Intergenic	FBgn0063670	27082091	27083906	1816	FBtr0113841	141906
chr3L	26941910	26942000	91	Intergenic	FBgn0063670	27082091	27083906	1816	FBtr0113841	141255
chr3L	26942445	26942651	207	Intergenic	FBgn0063670	27082091	27083906	1816	FBtr0113841	140669
chr3L	26943000	26943237	238	Intergenic	FBgn0063670	27082091	27083906	1816	FBtr0113841	139449
chr3L	26944189	26944457	269	Intergenic	FBgn0063670	27082091	27083906	1816	FBtr0113841	137242
chr3L	26946469	26946664	196	Intergenic	FBgn0063670	27082091	27083906	1816	FBtr0113841	134858
chr3L	26948385	26949048	664	Intergenic	FBgn0063670	27082091	27083906	1816	FBtr0113841	133634
chr3L	26949316	26950272	957	Intergenic	FBgn0063670	27082091	27083906	1816	FBtr0113841	133115
chr3L	26950573	26950791	219	Intergenic	FBgn0063670	27082091	27083906	1816	FBtr0113841	131416
chr3L	26951048	26952490	1443	Intergenic	FBgn0063670	27082091	27083906	1816	FBtr0113841	72774
chr3L	27006449	27011132	4684	Intergenic	FBgn0063670	27082091	27083906	1816	FBtr0113841	68275
chr3L	27015282	27015631	350	Intergenic	FBgn0063670	27082091	27083906	1816	FBtr0113841	41124
chr3L	27042557	27042782	226	Intergenic	FBgn0063670	27082091	27083906	1816	FBtr0113841	35073
chr3L	27048509	27048833	325	Intergenic	FBgn0063670	27082091	27083906	1816	FBtr0113841	15206
chr3L	27068569	27068700	132	Intergenic	FBgn0063670	27082091	27083906	1816	FBtr0113841	11595
chr3L	27068925	27072311	3387	Intergenic	FBgn0063670	27082091	27083906	1816	FBtr0113841	11089
chr3L	27072592	27072817	226	Intergenic	FBgn0063670	27082091	27083906	1816	FBtr0113841	10498
chr3L	27072911	27073408	498	Intergenic	FBgn0063670	27082091	27083906	1816	FBtr0113841	6317
chr3L	27076491	27077589	1099	Intergenic	FBgn0063670	27082091	27083906	1816	FBtr0113841	4508
chr3L	27101118	27102426	1309	Intergenic	FBgn0266687	27091705	27092199	495	FBtr0345054	-16815
chr3L	27109014	27109125	112	Intergenic	FBgn0266687	27091705	27092199	495	FBtr0344093	1193
chr3L	27173007	27173080	74	Intergenic	FBgn0262789	27170036	27170567	532	FBtr0305903	12554
chr3L	27182590	27182686	97	Intergenic	FBgn0262789	27170036	27170567	532	FBtr0305903	41035
chr3L	27211071	27211510	440	Intergenic	FBgn0262789	27170036	27170567	532	FBtr0308333	-41835
chr3L	27224941	27225420	480	Intergenic	FBgn0028697	27267255	27268445	1191	FBtr0308333	-11884
chr3L	27254862	27255371	510	Intergenic	FBgn0028697	27267255	27268445	1191	FBtr0347580	38881
chr3L	27490280	27490531	252	Intergenic	FBgn0267983	27364828	27365990	1163	FBtr0347580	-149373
chr3L	27515363	27516098	736	Intergenic	FBgn0267983	27364828	27365990	1163	FBtr0347580	-155826
chr3L	27521816	27522339	524	Intergenic	FBgn0267983	27364828	27365990	1163	FBtr0347580	-156633
chr3L	27522623	27522693	71	Intergenic	FBgn0267983	27364828	27365990	1163	FBtr0347580	-156968
chr3L	27522958	27523364	407	Intergenic	FBgn0267983	27364828	27365990	1163	FBtr0347580	-157658
chr3L	27523648	27523927	280	Intergenic	FBgn0267983	27364828	27365990	1163	FBtr0347580	-158514
chr3L	27524504	27524860	357	Intergenic	FBgn0267983	27364828	27365990	1163	FBtr0347580	-198202
chr3L	27564192	27564524	333	Intergenic	FBgn0267983	27364828	27365990	1163	FBtr0301970	-219301
chr3L	27629449	27629925	477	Intergenic	FBgn0260469	27849226	27850751	1526	FBtr0301970	-200098
chr3L	27648559	27649128	570	Intergenic	FBgn0260469	27849226	27850751	1526	FBtr0301970	-197169
chr3L	27650905	27652057	1153	Intergenic	FBgn0260469	27849226	27850751	1526	FBtr0301970	-126921
chr3L	27721905	27722305	401	Intergenic	FBgn0260469	27849226	27850751	1526	FBtr0301970	-120537
chr3L	27727724	27728689	966	Intergenic	FBgn0260469	27849226	27850751	1526	FBtr0301970	-79055
chr3L	27769876	27770171	296	Intergenic	FBgn0260469	27849226	27850751	1526	FBtr0301970	-73659
chr3L	27774897	27775567	671	Intergenic	FBgn0260469	27849226	27850751	1526	FBtr0301970	-67025
chr3L	27782006	27782201	196	Intergenic	FBgn0260469	27849226	27850751	1526	FBtr0301970	-60682
chr3L	27787314	27788544	1231	Intergenic	FBgn0260469	27849226	27850751	1526	FBtr0301970	-60002
chr3L	27788794	27789224	431	Intergenic	FBgn0260469	27849226	27850751	1526	FBtr0301970	-59553
chr3L	27789432	27789673	242	Intergenic	FBgn0260469	27849226	27850751	1526	FBtr0301970	-58527
chr3L	27790075	27790699	625	Intergenic	FBgn0260469	27849226	27850751	1526	FBtr0301970	-44231
chr3L	27804694	27804995	302	Intergenic	FBgn0260469	27849226	27850751	1526	FBtr0301970	-40955
chr3L	27807873	27808271	399	Intergenic	FBgn0260469	27849226	27850751	1526	FBtr0301970	-37829
chr3L	27811291	27811397	107	Intergenic	FBgn0260469	27849226	27850751	1526	FBtr0301970	-34279
chr3L	27813566	27814947	1382	Intergenic	FBgn0260469	27849226	27850751	1526	FBtr0301970	-17808
chr3L	27830670	27831418	749	Intergenic	FBgn0260469	27849226	27850751	1526	FBtr0301970	-16208
chr3L	27832756	27833018	263	Intergenic	FBgn0260469	27849226	27850751	1526	FBtr0301970	-15789
chr3L	27833304	27833437	134	Intergenic	FBgn0260469	27849226	27850751	1526	FBtr0301970	-15287
chr3L	27833681	27833939	259	Intergenic	FBgn0260469	27849226	27850751	1526	FBtr0301970	-14339
chr3L	27834685	27834887	203	Intergenic	FBgn0260469	27849226	27850751	1526	FBtr0301970	-14024
chr3L	27835138	27835202	65	Intergenic	FBgn0260469	27849226	27850751	1526	FBtr0113748	54051
chr3L	27958155	27958548	394	Intergenic	FBgn0039959	27967244	28012599	45356	FBtr0113748	46374
chr3L	28059567	28060083	517	Intergenic	FBgn0039959	28011343	28012599	1257	FBtr0334934	-84405
chr3L	28097004	28097101	98	Intergenic	FBgn0039959	28011343	28012599	1257	FBtr0392909	-565137
chr3R	90	1939	1850	Intergenic	FBgn0267431	567076	2532932	1965857	FBtr0392909	-564540
chr3R	2183	2536	354	Intergenic	FBgn0267431	567076	2532932	1965857	FBtr0392909	-563623
chr3R	3150	3453	304	Intergenic	FBgn0267431	567076	2532932	1965857	FBtr0392909	-562505
chr3R	4501	4571	71	Intergenic	FBgn0267431	567076	2532932	1965857	FBtr0392909	-556118
chr3R	10463	10958	496	Intergenic	FBgn0267431	567076	2532932	1965857	FBtr0392909	-554897
chr3R	11272	12179	908	Intergenic	FBgn0267431	567076	2532932	1965857	FBtr0392909	-554557
chr3R	12377	12519	143	Intergenic	FBgn0267431	567076	2532932	1965857	FBtr0392909	-539228
chr3R	27405	27848	444	Intergenic	FBgn0267431	567076	2532932	1965857	FBtr0392909	-538281
chr3R	28539	28795	257	Intergenic	FBgn0267431	567076	2532932	1965857	FBtr0392909	-537211
chr3R	29681	29865	185	Intergenic	FBgn0267431	567076	2532932	1965857	FBtr0392909	-533373
chr3R	33565	33703	139	Intergenic	FBgn0267431	567076	2532932	1965857	FBtr0392909	-531944
chr3R	34656	35132	477	Intergenic	FBgn0267431	567076	2532932	1965857	FBtr0392909	-530273
chr3R	36583	36803	221	Intergenic	FBgn0267431	567076	2532932	1965857	FBtr0392909	-529966
chr3R	37039	37110	72	Intergenic	FBgn0267431	567076	2532932	1965857	FBtr0392909	-522637
chr3R	41468	44439	2972	Intergenic	FBgn0267431	567076	2532932	1965857	FBtr0392909	-514960
chr3R	50321	52116	1796	Intergenic	FBgn0267431	567076	2532932	1965857	FBtr0392909	-499193
chr3R	67562	67883	322	Intergenic	FBgn0267431	567076	2532932	1965857	FBtr0392909	-495574
chr3R	71428	71502	75	Intergenic	FBgn0267431	567076	2532932	1965857	FBtr0392909	-487081
chr3R	79706	79995	290	Intergenic	FBgn0267431	567076	2532932	1965857	FBtr0392909	-482716
chr3R	84157	84360	204	Intergenic	FBgn0267431	567076	2532932	1965857	FBtr0392909	-465048
chr3R	101588	102028	441	Intergenic	FBgn0267431	567076	2532932	1965857	FBtr0392909	-458833
chr3R	107850	108243	394	Intergenic	FBgn0267431	567076	2532932	1965857	FBtr0392909	-442724
chr3R	122780	124352	1573	Intergenic	FBgn0267431	567076	2532932	1965857	FBtr0392909	-429480
chr3R	137071	137596	526	Intergenic	FBgn0267431	567076	2532932	1965857	FBtr0392909	-427882
chr3R	138673	139194	522	Intergenic	FBgn0267431	567076	2532932	1965857	FBtr0392909	-426397
chr3R	140053	140679	627	Intergenic	FBgn0267431	567076	2532932	1965857	FBtr0392909	-425223
chr3R	141510	141853	344	Intergenic	FBgn0267431	567076	2532932	1965857	FBtr0392909	-420979
chr3R	146021	146097	77	Intergenic	FBgn0267431	567076	2532932	1965857	FBtr0392909	-410033
chr3R	156304	157043	740	Intergenic	FBgn0267431	567076	2532932	1965857	FBtr0392909	-405192
chr3R	161418	161884	467	Intergenic	FBgn0267431	567076	2532932	1965857	FBtr0392909	-400194
chr3R	166792	166882	91	Intergenic	FBgn0267431	567076	2532932	1965857	FBtr0392909	-398976
chr3R	167355	168100	746	Intergenic	FBgn0267431	567076	2532932	1965857	FBtr0392909	-391203
chr3R	172557	175873	3317	Intergenic	FBgn0267431	567076	2532932	1965857	FBtr0392909	-364532
chr3R	202175	202544	370	Intergenic	FBgn0267431	567076	2532932	1965857	FBtr0392909	-355757
chr3R	210982	211319	338	Intergenic	FBgn0267431	567076	2532932	1965857	FBtr0392909	-354395
chr3R	212556	212681	126	Intergenic	FBgn0267431	567076	2532932	1965857	FBtr0392909	-353116
chr3R	213860	213960	101	Intergenic	FBgn0267431	567076	2532932	1965857	FBtr0392909	-347820
chr3R	219125	219256	132	Intergenic	FBgn0267431	567076	2532932	1965857	FBtr0392909	-336883
chr3R	229930	230193	264	Intergenic	FBgn0267431	567076	2532932	1965857	FBtr0392909	-334243
chr3R	232151	232833	683	Intergenic	FBgn0267431	567076	2532932	1965857	FBtr0392909	-333709
chr3R	233283	233367	85	Intergenic	FBgn0267431	567076	2532932	1965857	FBtr0392909	-331288
chr3R	235719	235788	70	Intergenic	FBgn0267431	567076	2532932	1965857	FBtr0392909	-328784
chr3R	238212	238292	81	Intergenic	FBgn0267431	567076	2532932	1965857	FBtr0392909	-318860
chr3R	248051	248216	166	Intergenic	FBgn0267431	567076	2532932	1965857	FBtr0392909	-317849
chr3R	249133	249227	95	Intergenic	FBgn0267431	567076	2532932	1965857	FBtr0392909	-304103
chr3R	262870	262973	104	Intergenic	FBgn0267431	567076	2532932	1965857	FBtr0392909	-302368
chr3R	264462	264708	247	Intergenic	FBgn0267431	567076	2532932	1965857	FBtr0392909	-301043
chr3R	265796	266033	238	Intergenic	FBgn0267431	567076	2532932	1965857	FBtr0392909	-299786
chr3R	266448	267290	843	Intergenic	FBgn0267431	567076	2532932	1965857	FBtr0392909	-293619
chr3R	273245	273457	213	Intergenic	FBgn0267431	567076	2532932	1965857	FBtr0392909	-268688
chr3R	298290	298388	99	Intergenic	FBgn0267431	567076	2532932	1965857	FBtr0392909	-266659
chr3R	300171	300417	247	Intergenic	FBgn0267431	567076	2532932	1965857	FBtr0392909	-260494
chr3R	306023	306582	560	Intergenic	FBgn0267431	567076	2532932	1965857	FBtr0392909	-260034
chr3R	306937	307042	106	Intergenic	FBgn0267431	567076	2532932	1965857	FBtr0392909	-257377
chr3R	309404	309699	296	Intergenic	FBgn0267431	567076	2532932	1965857	FBtr0392909	-238662
chr3R	328083	328414	332	Intergenic	FBgn0267431	567076	2532932	1965857	FBtr0392909	-236141
chr3R	330346	330935	590	Intergenic	FBgn0267431	567076	2532932	1965857	FBtr0392909	-203105
chr3R	363892	363971	80	Intergenic	FBgn0267431	567076	2532932	1965857	FBtr0392909	-190146
chr3R	376495	376930	436	Intergenic	FBgn0267431	567076	2532932	1965857	FBtr0392909	-176064
chr3R	390263	391012	750	Intergenic	FBgn0267431	567076	2532932	1965857	FBtr0392909	-174687
chr3R	391217	392389	1173	Intergenic	FBgn0267431	567076	2532932	1965857	FBtr0392909	-156843
chr3R	409845	410233	389	Intergenic	FBgn0267431	567076	2532932	1965857	FBtr0392909	-156355
chr3R	410477	410721	245	Intergenic	FBgn0267431	567076	2532932	1965857	FBtr0392909	-154015
chr3R	411979	413061	1083	Intergenic	FBgn0267431	567076	2532932	1965857	FBtr0392909	-149014
chr3R	417598	418062	465	Intergenic	FBgn0267431	567076	2532932	1965857	FBtr0392909	-146888
chr3R	420013	420188	176	Intergenic	FBgn0267431	567076	2532932	1965857	FBtr0392909	-144751
chr3R	422101	422325	225	Intergenic	FBgn0267431	567076	2532932	1965857	FBtr0392909	-73833
chr3R	492816	493243	428	Intergenic	FBgn0267431	567076	2532932	1965857	FBtr0392909	-64491
chr3R	501752	502585	834	Intergenic	FBgn0267431	567076	2532932	1965857	FBtr0392909	-62776
chr3R	503782	504300	519	Intergenic	FBgn0267431	567076	2532932	1965857	FBtr0392909	-61815
chr3R	505147	505261	115	Intergenic	FBgn0267431	567076	2532932	1965857	FBtr0392909	-61128
chr3R	505609	505948	340	Intergenic	FBgn0267431	567076	2532932	1965857	FBtr0392909	-60860
chr3R	506150	506216	67	Intergenic	FBgn0267431	567076	2532932	1965857	FBtr0392909	-53891
chr3R	513098	513185	88	Intergenic	FBgn0267431	567076	2532932	1965857	FBtr0392909	-52864
chr3R	514134	514212	79	Intergenic	FBgn0267431	567076	2532932	1965857	FBtr0392909	-51320
chr3R	515689	515756	68	Intergenic	FBgn0267431	567076	2532932	1965857	FBtr0392909	-43534
chr3R	523014	523542	529	Intergenic	FBgn0267431	567076	2532932	1965857	FBtr0392909	-41579
chr3R	525413	525497	85	Intergenic	FBgn0267431	567076	2532932	1965857	FBtr0392909	-41147
chr3R	525761	525929	169	Intergenic	FBgn0267431	567076	2532932	1965857	FBtr0392909	-40286
chr3R	526381	526790	410	Intergenic	FBgn0267431	567076	2532932	1965857	FBtr0392909	-38050
chr3R	528111	529026	916	Intergenic	FBgn0267431	567076	2532932	1965857	FBtr0392909	55769
chr3R	2533991	2534157	167	Intergenic	FBgn0266747	2744304	2744800	497	FBtr0345282	198882
chr3R	2545778	2545918	141	Intergenic	FBgn0266747	2744304	2744800	497	FBtr0345282	160939
chr3R	3384614	3384835	222	Intergenic	FBgn0086917	3322810	3354486	31677	FBtr0300207	70106
chr3R	3392916	3393013	98	Intergenic	FBgn0086917	3322810	3354486	31677	FBtr0300207	72741
chr3R	3395551	3395828	278	Intergenic	FBgn0086917	3322810	3354486	31677	FBtr0300207	94203
chr3R	3417013	3417276	264	Intergenic	FBgn0086917	3322810	3354486	31677	FBtr0300207	96437
chr3R	3419247	3419675	429	Intergenic	FBgn0086917	3322810	3354486	31677	FBtr0300207	97146
chr3R	3419956	3420391	436	Intergenic	FBgn0086917	3322810	3354486	31677	FBtr0300207	98464
chr3R	3421274	3421343	70	Intergenic	FBgn0086917	3322810	3354486	31677	FBtr0300207	98747
chr3R	3421557	3421715	159	Intergenic	FBgn0086917	3322810	3354486	31677	FBtr0300207	116681
chr3R	3439491	3439589	99	Intergenic	FBgn0086917	3322810	3354486	31677	FBtr0300207	118473
chr3R	3441283	3441489	207	Intergenic	FBgn0086917	3322810	3354486	31677	FBtr0300207	120808
chr3R	3443618	3443891	274	Intergenic	FBgn0086917	3322810	3354486	31677	FBtr0300207	122326
chr3R	3445136	3445434	299	Intergenic	FBgn0086917	3322810	3354486	31677	FBtr0300207	123035
chr3R	3445845	3446155	311	Intergenic	FBgn0086917	3322810	3354486	31677	FBtr0300207	125064
chr3R	3447874	3448304	431	Intergenic	FBgn0086917	3322810	3354486	31677	FBtr0113885	13910
chr3R	3771163	3771227	65	Intergenic	FBgn0069923	3750363	3752353	1991	FBtr0113990	-46482
chr3R	3800118	3800247	130	Intergenic	FBgn0039955	3846729	3867684	20956	FBtr0113989	59329
chr3R	3906058	3906347	290	Intergenic	FBgn0039955	3846729	3868401	21673	FBtr0113989	65515
chr3R	3912244	3912333	90	Intergenic	FBgn0039955	3846729	3868401	21673	FBtr0113989	85944
chr3R	3932673	3932745	73	Intergenic	FBgn0039955	3846729	3868401	21673	FBtr0113989	87847
chr3R	3934576	3935026	451	Intergenic	FBgn0039955	3846729	3868401	21673	FBtr0113989	108731
chr3R	3955460	3955569	110	Intergenic	FBgn0039955	3846729	3868401	21673	FBtr0336454	-69175
chr3R	4008318	4008764	447	Intergenic	FBgn0259821	4077939	4104326	26388	FBtr0336454	-54975
chr3R	4022682	4022964	283	Intergenic	FBgn0259821	4077939	4104326	26388	FBtr0078962	-470
chr3R	6511245	6511637	393	Intergenic	FBgn0011919	6496039	6496111	73	FBtr0081639	9
chr3R	7696539	7696683	145	Intergenic	FBgn0265200	7720049	7721124	1076	FBtr0339178	-21848
chr3R	7697044	7698201	1158	Intergenic	FBgn0265200	7720049	7721124	1076	FBtr0339178	-19611
chr3R	7698514	7700438	1925	Intergenic	FBgn0265200	7720049	7721124	1076	FBtr0113204	428
chr3R	8570578	8571021	444	Intergenic	FBgn0266916	8564105	8569248	5144	FBtr0303603	-3122
chr3R	8574125	8575083	959	Intergenic	FBgn0261929	8578205	8627677	49473	FBtr0305338	-4107
chr3R	8708553	8708826	274	Intergenic	FBgn0037612	8712933	8714104	1172	FBtr0081944	24
chr3R	10962046	10963010	965	Intergenic	FBgn0267121	10969667	10970278	612	FBtr0082534	40
chr3R	12469303	12469669	367	Intergenic	FBgn0013277	12465453	12467776	2324	FBtr0082679	-2784
chr3R	12470560	12470623	64	Intergenic	FBgn0013277	12465453	12467776	2324	FBtr0082679	-3106
chr3R	12470882	12471039	158	Intergenic	FBgn0013277	12465453	12467776	2324	FBtr0082678	3025
chr3R	12481391	12481623	233	Intergenic	FBgn0052865	12475336	12478267	2932	FBtr0082678	-4098
chr3R	12482365	12482524	160	Intergenic	FBgn0052865	12475336	12478267	2932	FBtr0082678	-7624
chr3R	12485891	12486045	155	Intergenic	FBgn0052865	12475336	12478267	2932	FBtr0082678	-8965
chr3R	12487232	12488085	854	Intergenic	FBgn0052865	12475336	12478267	2932	FBtr0082678	-10487
chr3R	12488754	12489681	928	Intergenic	FBgn0052865	12475336	12478267	2932	FBtr0082678	-11936
chr3R	12490203	12490501	299	Intergenic	FBgn0052865	12475336	12478267	2932	FBtr0082636	-11391
chr3R	12490766	12491119	354	Intergenic	FBgn0051354	12502510	12504856	2347	FBtr0082636	-4412
chr3R	12497216	12498098	883	Intergenic	FBgn0051354	12502510	12504856	2347	FBtr0082636	-2886
chr3R	12499017	12499624	608	Intergenic	FBgn0051354	12502510	12504856	2347	FBtr0082638	1289
chr3R	13519564	13519833	270	Intergenic	FBgn0038157	13522951	13523535	585	FBtr0309999	6
chr3R	18033111	18033193	83	Intergenic	FBgn0038565	18023707	18025378	1672	FBtr0083540	9697
chr3R	18033404	18033686	283	Intergenic	FBgn0038565	18023707	18025378	1672	FBtr0083549	11202
chr3R	18037295	18038164	870	Intergenic	FBgn0010389	18045216	18049366	4151	FBtr0083549	9693
chr3R	18038674	18039673	1000	Intergenic	FBgn0010389	18045216	18049366	4151	FBtr0083549	9081
chr3R	18040206	18040285	80	Intergenic	FBgn0010389	18045216	18049366	4151	FBtr0083548	-2738
chr3R	18055722	18055924	203	Intergenic	FBgn0010389	18045216	18052984	7769	FBtr0083588	-3285
chr3R	24975912	24975973	62	Intergenic	FBgn0039257	24984384	25022867	38484	FBtr0089982	8
chr3R	29972747	29972859	113	Intergenic	FBgn0004622	29950796	29969447	18652	FBtr0089423	30
chr3R	32074106	32075153	1048	Intergenic	FBgn0002645	32057016	32068441	11426	FBtr0085875	-7063
chr3R	32075504	32075874	371	Intergenic	FBgn0002645	32057016	32068441	11426	FBtr0085875	-7897
chr3R	32076338	32076907	570	Intergenic	FBgn0002645	32057016	32068441	11426	FBtr0085875	-8727
chr3R	32077168	32077848	681	Intergenic	FBgn0002645	32057016	32068441	11426	FBtr0085875	-9828
chr3R	32078269	32078824	556	Intergenic	FBgn0002645	32057016	32068441	11426	FBtr0089162	7391
chr4	790780	791886	1107	Intergenic	FBgn0039923	778516	788978	10463	FBtr0089253	-3331
chr4	792309	792529	221	Intergenic	FBgn0039923	778516	788978	10463	FBtr0344971	1955
chr4	1273959	1274017	59	Intergenic	FBgn0053653	1231883	1271759	39877	FBtr0307334	45129
chr4	1277012	1277357	346	Intergenic	FBgn0053653	1231883	1271759	39877	FBtr0307334	46046
chr4	1277929	1278042	114	Intergenic	FBgn0053653	1231883	1271759	39877	FBtr0307334	46558
chr4	1278441	1279647	1207	Intergenic	FBgn0053653	1231883	1271759	39877	FBtr0307334	64908
chr4	1296791	1297128	338	Intergenic	FBgn0053653	1231883	1271759	39877	FBtr0307334	65450
chr4	1297333	1297616	284	Intergenic	FBgn0053653	1231883	1271759	39877	FBtr0307334	66030
chr4	1297913	1298346	434	Intergenic	FBgn0053653	1231883	1271759	39877	FBtr0307334	70463
chr4	1302346	1303002	657	Intergenic	FBgn0053653	1231883	1271759	39877	FBtr0307334	71347
chr4	1303230	1303754	525	Intergenic	FBgn0053653	1231883	1271759	39877	FBtr0307334	77598
chr4	1309481	1311016	1536	Intergenic	FBgn0053653	1231883	1271759	39877	FBtr0307334	92739
chr4	1324622	1325751	1130	Intergenic	FBgn0053653	1231883	1271759	39877	FBtr0307334	94202
chr4	1326085	1326308	224	Intergenic	FBgn0053653	1231883	1271759	39877	FBtr0307334	105657
chr4	1337540	1338728	1189	Intergenic	FBgn0053653	1231883	1271759	39877	FBtr0307334	115741
chr4	1347624	1347859	236	Intergenic	FBgn0053653	1231883	1271759	39877	FBtr0307364	-122223
chrX	48	270	223	Intergenic	FBgn0058469	122493	122706	214	FBtr0307364	-119559
chrX	2572	2934	363	Intergenic	FBgn0058469	122493	122706	214	FBtr0307364	-117322
chrX	4771	5171	401	Intergenic	FBgn0058469	122493	122706	214	FBtr0307364	-113958
chrX	7990	8535	546	Intergenic	FBgn0058469	122493	122706	214	FBtr0307364	-68076
chrX	52889	54417	1529	Intergenic	FBgn0058469	122493	122706	214	FBtr0307364	-60804
chrX	61510	61689	180	Intergenic	FBgn0058469	122493	122706	214	FBtr0307364	-54913
chrX	67240	67580	341	Intergenic	FBgn0058469	122493	122706	214	FBtr0307364	-54079
chrX	68095	68414	320	Intergenic	FBgn0058469	122493	122706	214	FBtr0307364	-45943
chrX	76257	76550	294	Intergenic	FBgn0058469	122493	122706	214	FBtr0307364	-39535
chrX	82566	82958	393	Intergenic	FBgn0058469	122493	122706	214	FBtr0307364	-27760
chrX	93730	94733	1004	Intergenic	FBgn0058469	122493	122706	214	FBtr0307364	-13850
chrX	107939	108643	705	Intergenic	FBgn0058469	122493	122706	214	FBtr0307364	-12942
chrX	108877	109551	675	Intergenic	FBgn0058469	122493	122706	214	FBtr0340056	25885
chrX	201858	202381	524	Intergenic	FBgn0284435	175973	200663	24691	FBtr0340056	26817
chrX	202790	203048	259	Intergenic	FBgn0284435	175973	200663	24691	FBtr0340056	27808
chrX	203781	204272	492	Intergenic	FBgn0284435	175973	200663	24691	FBtr0340056	28722
chrX	204695	205738	1044	Intergenic	FBgn0284435	175973	200663	24691	FBtr0340207	6298
chrX	239240	239558	319	Intergenic	FBgn0040373	243954	245856	1903	FBtr0340207	4599
chrX	1365141	1365521	381	Intergenic	FBgn0029573	1369249	1370176	928	FBtr0332587	2575
chrX	1930919	1931780	862	Intergenic	FBgn0023522	1928344	1930510	2167	FBtr0332587	4344
chrX	1932688	1933407	720	Intergenic	FBgn0023522	1928344	1930510	2167	FBtr0070349	2550
chrX	4070776	4071317	542	Intergenic	FBgn0286029	4074961	4075428	468	FBtr0308918	3125
chrX	4383883	4383965	83	Intergenic	FBgn0029707	4380758	4382466	1709	FBtr0345320	5486
chrX	5580363	5580516	154	Intergenic	FBgn0263511	5594255	5612215	17961	FBtr0070845	882
chrX	6023869	6024269	401	Intergenic	FBgn0265692	6013708	6014019	312	FBtr0305177	-1054
chrX	7846076	7846429	354	Intergenic	FBgn0029963	7852481	7854244	1764	FBtr0308220	3539
chrX	8369346	8369750	405	Intergenic	FBgn0015519	8282798	8367169	84372	FBtr0071204	-492
chrX	8612546	8613398	853	Intergenic	FBgn0030054	8602137	8606304	4168	FBtr0474137	-10580
chrX	8661261	8661316	56	Intergenic	FBgn0004102	8630159	8650681	20523	FBtr0071224	-5564
chrX	8699184	8699520	337	Intergenic	FBgn0030058	8692043	8693620	1578	FBtr0340609	-5593
chrX	8701953	8702381	429	Intergenic	FBgn0265701	8707974	8708184	211	FBtr0306827	10499
chrX	8735173	8735468	296	Intergenic	FBgn0262989	8724674	8725901	1228	FBtr0346173	-7523
chrX	8827670	8827783	114	Intergenic	FBgn0267097	8835306	8836724	1419	FBtr0333602	2507
chrX	9710989	9711092	104	Intergenic	FBgn0000233	9694186	9697558	3373	FBtr0309530	1796
chrX	11197811	11199508	1698	Intergenic	FBgn0030280	11202248	11202806	559	FBtr0073447	20520
chrX	12383311	12384043	733	Intergenic	FBgn0030385	12375596	12377755	2160	FBtr0073712	-7446
chrX	14512642	14512951	310	Intergenic	FBgn0264941	14517290	14519516	2227	FBtr0346068	-14637
chrX	14556634	14557915	1282	Intergenic	FBgn0267077	14540747	14541997	1251	FBtr0343366	-2835
chrX	21172889	21173852	964	Intergenic	FBgn0267062	21187979	21188759	781	FBtr0347227	30863
chrX	21813178	21813673	496	Intergenic	FBgn0267704	21631891	21790731	158841	FBtr0347227	215041
chrX	21846932	21847134	203	Intergenic	FBgn0267704	21631891	21790731	158841	FBtr0347227	232307
chrX	21864198	21864398	201	Intergenic	FBgn0267704	21631891	21790731	158841	FBtr0346695	-253301
chrX	21889674	21889801	128	Intergenic	FBgn0085521	22143102	22143816	715	FBtr0346695	-251889
chrX	21891075	21891213	139	Intergenic	FBgn0085521	22143102	22143816	715	FBtr0346695	-234840
chrX	21908154	21908262	109	Intergenic	FBgn0085521	22143102	22143816	715	FBtr0346695	-217092
chrX	21925890	21926010	121	Intergenic	FBgn0085521	22143102	22143816	715	FBtr0346695	-209987
chrX	21932762	21933115	354	Intergenic	FBgn0085521	22143102	22143816	715	FBtr0346695	-169470
chrX	21973143	21973632	490	Intergenic	FBgn0085521	22143102	22143816	715	FBtr0346695	-167835
chrX	21974831	21975267	437	Intergenic	FBgn0085521	22143102	22143816	715	FBtr0346695	-137937
chrX	22005091	22005165	75	Intergenic	FBgn0085521	22143102	22143816	715	FBtr0346695	-121745
chrX	22020243	22021357	1115	Intergenic	FBgn0085521	22143102	22143816	715	FBtr0346695	-113680
chrX	22029354	22029422	69	Intergenic	FBgn0085521	22143102	22143816	715	FBtr0346695	-86054
chrX	22056419	22057048	630	Intergenic	FBgn0085521	22143102	22143816	715	FBtr0346695	-85292
chrX	22057446	22057810	365	Intergenic	FBgn0085521	22143102	22143816	715	FBtr0346695	-78917
chrX	22063822	22064185	364	Intergenic	FBgn0085521	22143102	22143816	715	FBtr0346695	-58767
chrX	22084147	22084335	189	Intergenic	FBgn0085521	22143102	22143816	715	FBtr0346695	-42758
chrX	22100284	22100344	61	Intergenic	FBgn0085521	22143102	22143816	715	FBtr0346695	-32217
chrX	22110723	22110885	163	Intergenic	FBgn0085521	22143102	22143816	715	FBtr0346695	-26025
chrX	22116832	22117077	246	Intergenic	FBgn0085521	22143102	22143816	715	FBtr0346695	-17260
chrX	22125721	22125842	122	Intergenic	FBgn0085521	22143102	22143816	715	FBtr0346695	-9962
chrX	22132969	22133140	172	Intergenic	FBgn0085521	22143102	22143816	715	FBtr0346695	-8592
chrX	22134256	22134510	255	Intergenic	FBgn0085521	22143102	22143816	715	FBtr0346695	-5440
chrX	22137587	22137662	76	Intergenic	FBgn0085521	22143102	22143816	715	FBtr0114142	-44765
chrX	22206312	22206861	550	Intergenic	FBgn0085693	22251626	22252340	715	FBtr0114142	6162
chrX	22257788	22260403	2616	Intergenic	FBgn0085693	22251626	22252340	715	FBtr0114142	18039
chrX	22269665	22269959	295	Intergenic	FBgn0085693	22251626	22252340	715	FBtr0114142	22205
chrX	22273831	22275427	1597	Intergenic	FBgn0085693	22251626	22252340	715	FBtr0114142	24164
chrX	22275790	22276096	307	Intergenic	FBgn0085693	22251626	22252340	715	FBtr0114142	25162
chrX	22276788	22277084	297	Intergenic	FBgn0085693	22251626	22252340	715	FBtr0114142	26502
chrX	22278128	22278673	546	Intergenic	FBgn0085693	22251626	22252340	715	FBtr0114142	27447
chrX	22279073	22279339	267	Intergenic	FBgn0085693	22251626	22252340	715	FBtr0114142	28571
chrX	22280197	22281024	828	Intergenic	FBgn0085693	22251626	22252340	715	FBtr0114142	30257
chrX	22281883	22282860	978	Intergenic	FBgn0085693	22251626	22252340	715	FBtr0114142	63319
chrX	22314945	22315786	842	Intergenic	FBgn0085693	22251626	22252340	715	FBtr0342876	-88030
chrX	22354347	22356197	1851	Intergenic	FBgn0031183	22444227	22447181	2955	FBtr0342876	-87318
chrX	22356436	22356909	474	Intergenic	FBgn0031183	22444227	22447181	2955	FBtr0342876	-79950
chrX	22362230	22364277	2048	Intergenic	FBgn0031183	22444227	22447181	2955	FBtr0342876	-72147
chrX	22371448	22372080	633	Intergenic	FBgn0031183	22444227	22447181	2955	FBtr0342876	-71441
chrX	22372630	22372786	157	Intergenic	FBgn0031183	22444227	22447181	2955	FBtr0342876	-69250
chrX	22373029	22374977	1949	Intergenic	FBgn0031183	22444227	22447181	2955	FBtr0342876	-60770
chrX	22382563	22383457	895	Intergenic	FBgn0031183	22444227	22447181	2955	FBtr0342876	-57257
chrX	22386740	22386970	231	Intergenic	FBgn0031183	22444227	22447181	2955	FBtr0342876	-55720
chrX	22388313	22388507	195	Intergenic	FBgn0031183	22444227	22447181	2955	FBtr0342876	-55273
chrX	22388839	22388954	116	Intergenic	FBgn0031183	22444227	22447181	2955	FBtr0342876	-53934
chrX	22390203	22390293	91	Intergenic	FBgn0031183	22444227	22447181	2955	FBtr0342876	-53027
chrX	22390494	22391200	707	Intergenic	FBgn0031183	22444227	22447181	2955	FBtr0342876	-47730
chrX	22396007	22396497	491	Intergenic	FBgn0031183	22444227	22447181	2955	FBtr0342876	-46864
chrX	22397216	22397363	148	Intergenic	FBgn0031183	22444227	22447181	2955	FBtr0342876	-45891
chrX	22398271	22398336	66	Intergenic	FBgn0031183	22444227	22447181	2955	FBtr0342876	-45001
chrX	22398842	22399226	385	Intergenic	FBgn0031183	22444227	22447181	2955	FBtr0342876	-41774
chrX	22400284	22402453	2170	Intergenic	FBgn0031183	22444227	22447181	2955	FBtr0342876	-40832
chrX	22403265	22403395	131	Intergenic	FBgn0031183	22444227	22447181	2955	FBtr0342876	-30134
chrX	22413420	22414093	674	Intergenic	FBgn0031183	22444227	22447181	2955	FBtr0342876	-28821
chrX	22414658	22415406	749	Intergenic	FBgn0031183	22444227	22447181	2955	FBtr0077360	-6413
chrX	22973700	22973829	130	Intergenic	FBgn0069973	22961169	22962360	1192	FBtr0347557	-1063
chrX	23150646	23151711	1066	Intergenic	FBgn0039946	23106003	23108331	2329	FBtr0301978	45949
chrX	23151952	23153649	1698	Intergenic	FBgn0039946	23106003	23108331	2329	FBtr0346888	-3984
chrX	23196748	23196818	71	Intergenic	FBgn0267513	23200802	23201056	255	FBtr0346888	-3494
chrX	23197157	23197308	152	Intergenic	FBgn0267513	23200802	23201056	255	FBtr0346888	-2372
chrX	23207674	23207903	230	Intergenic	FBgn0267515	23205822	23206525	704	FBtr0346892	-2066
chrX	23208980	23209126	147	Intergenic	FBgn0085813	23211192	23213166	1975	FBtr0346892	0
chrX	23219719	23220029	311	Intergenic	FBgn0267519	23214452	23217140	2689	FBtr0346895	5976
chrX	23220428	23220671	244	Intergenic	FBgn0267519	23214452	23217140	2689	FBtr0346895	7146
chrX	23221598	23221718	121	Intergenic	FBgn0267519	23214452	23217140	2689	FBtr0346895	7799
chrX	23222251	23222711	461	Intergenic	FBgn0267519	23214452	23217140	2689	FBtr0346895	11334
chrX	23225786	23226945	1160	Intergenic	FBgn0267519	23214452	23217140	2689	FBtr0346896	-10935
chrX	23227808	23228783	976	Intergenic	FBgn0085771	23239718	23240975	1258	FBtr0346896	-6774
chrX	23232701	23232944	244	Intergenic	FBgn0085771	23239718	23240975	1258	FBtr0346896	-1046
chrX	23242375	23242635	261	Intergenic	FBgn0085771	23239718	23240975	1258	FBtr0346896	3143
chrX	23242861	23243396	536	Intergenic	FBgn0085771	23239718	23240975	1258	FBtr0346896	6228
chrX	23245946	23246792	847	Intergenic	FBgn0085771	23239718	23240975	1258	FBtr0346896	9617
chrX	23249335	23250181	847	Intergenic	FBgn0085771	23239718	23240975	1258	FBtr0346904	8861
chrX	23252708	23253805	1098	Intergenic	FBgn0085819	23261772	23262666	895	FBtr0346904	5775
chrX	23256318	23256891	574	Intergenic	FBgn0085819	23261772	23262666	895	FBtr0346904	15
chrX	23273832	23274239	408	Intergenic	FBgn0267520	23270802	23271158	357	FBtr0346902	4174
chrX	23313248	23313335	88	Intergenic	FBgn0267524	23291700	23291729	30	FBtr0346898	24776
chrX	23316476	23317730	1255	Intergenic	FBgn0267524	23291700	23291729	30	FBtr0346898	26254
chrX	23317954	23318743	790	Intergenic	FBgn0267524	23291700	23291729	30	FBtr0346898	30085
chrX	23321785	23322090	306	Intergenic	FBgn0267524	23291700	23291729	30	FBtr0346898	34937
chrX	23326637	23326939	303	Intergenic	FBgn0267524	23291700	23291729	30	FBtr0346898	35610
chrX	23327310	23327849	540	Intergenic	FBgn0267524	23291700	23291729	30	FBtr0346898	36495
chrX	23328195	23329137	943	Intergenic	FBgn0267524	23291700	23291729	30	FBtr0346898	37868
chrX	23329568	23330312	745	Intergenic	FBgn0267524	23291700	23291729	30	FBtr0346898	39237
chrX	23330937	23331145	209	Intergenic	FBgn0267524	23291700	23291729	30	FBtr0346898	40281
chrX	23331981	23332241	261	Intergenic	FBgn0267524	23291700	23291729	30	FBtr0346898	41325
chrX	23333025	23333352	328	Intergenic	FBgn0267524	23291700	23291729	30	FBtr0346898	43370
chrX	23335070	23335399	330	Intergenic	FBgn0267524	23291700	23291729	30	FBtr0346898	45333
chrX	23337033	23337331	299	Intergenic	FBgn0267524	23291700	23291729	30	FBtr0346898	47041
chrX	23338741	23339643	903	Intergenic	FBgn0267524	23291700	23291729	30	FBtr0346898	50353
chrX	23342053	23342268	216	Intergenic	FBgn0267524	23291700	23291729	30	FBtr0346898	51714
chrX	23343414	23344378	965	Intergenic	FBgn0267524	23291700	23291729	30	FBtr0346898	54920
chrX	23346620	23347151	532	Intergenic	FBgn0267524	23291700	23291729	30	FBtr0346898	55783
chrX	23347483	23347763	281	Intergenic	FBgn0267524	23291700	23291729	30	FBtr0346898	60273
chrX	23351973	23353016	1044	Intergenic	FBgn0267524	23291700	23291729	30	FBtr0346898	61561
chrX	23353261	23353848	588	Intergenic	FBgn0267524	23291700	23291729	30	FBtr0346898	62390
chrX	23354090	23354861	772	Intergenic	FBgn0267524	23291700	23291729	30	FBtr0346898	63483
chrX	23355183	23355767	585	Intergenic	FBgn0267524	23291700	23291729	30	FBtr0346898	68720
chrX	23360420	23360848	429	Intergenic	FBgn0267524	23291700	23291729	30	FBtr0346898	71530
chrX	23363230	23364336	1107	Intergenic	FBgn0267524	23291700	23291729	30	FBtr0346898	73555
chrX	23365255	23365656	402	Intergenic	FBgn0267524	23291700	23291729	30	FBtr0346898	75197
chrX	23366897	23366987	91	Intergenic	FBgn0267524	23291700	23291729	30	FBtr0346898	84598
chrX	23376298	23376473	176	Intergenic	FBgn0267524	23291700	23291729	30	FBtr0346898	87521
chrX	23379221	23379700	480	Intergenic	FBgn0267524	23291700	23291729	30	FBtr0346898	90070
chrX	23381770	23381984	215	Intergenic	FBgn0267524	23291700	23291729	30	FBtr0346898	98682
chrX	23390382	23390441	60	Intergenic	FBgn0267524	23291700	23291729	30	FBtr0346898	101128
chrX	23392828	23393442	615	Intergenic	FBgn0267524	23291700	23291729	30	FBtr0346898	102170
chrX	23393870	23394162	293	Intergenic	FBgn0267524	23291700	23291729	30	FBtr0346898	112447
chrX	23404147	23405248	1102	Intergenic	FBgn0267524	23291700	23291729	30	FBtr0346898	120629
chrX	23412329	23412514	186	Intergenic	FBgn0267524	23291700	23291729	30	FBtr0473836	123104
chrX	23414855	23415179	325	Intergenic	FBgn0286519	23538215	23538283	69	FBtr0473836	120571
chrX	23417271	23417712	442	Intergenic	FBgn0286519	23538215	23538283	69	FBtr0473836	120207
chrX	23418013	23418076	64	Intergenic	FBgn0286519	23538215	23538283	69	FBtr0473836	106634
chrX	23431067	23431649	583	Intergenic	FBgn0286519	23538215	23538283	69	FBtr0473836	104561
chrX	23432012	23433722	1711	Intergenic	FBgn0286519	23538215	23538283	69	FBtr0473836	99391
chrX	23438713	23438892	180	Intergenic	FBgn0286519	23538215	23538283	69	FBtr0473836	98541
chrX	23439125	23439742	618	Intergenic	FBgn0286519	23538215	23538283	69	FBtr0473836	97815
chrX	23440334	23440468	135	Intergenic	FBgn0286519	23538215	23538283	69	FBtr0473836	96850
chrX	23440807	23441433	627	Intergenic	FBgn0286519	23538215	23538283	69	FBtr0473836	96170
chrX	23441645	23442113	469	Intergenic	FBgn0286519	23538215	23538283	69	FBtr0473836	94357
chrX	23443287	23443926	640	Intergenic	FBgn0286519	23538215	23538283	69	FBtr0473836	81473
chrX	23455391	23456810	1420	Intergenic	FBgn0286519	23538215	23538283	69	FBtr0473836	64816
chrX	23472123	23473467	1345	Intergenic	FBgn0286519	23538215	23538283	69	FBtr0473836	64078
chrX	23474060	23474205	146	Intergenic	FBgn0286519	23538215	23538283	69	FBtr0473836	62828
chrX	23474422	23475455	1034	Intergenic	FBgn0286519	23538215	23538283	69	FBtr0473836	55541
chrX	23482483	23482742	260	Intergenic	FBgn0286519	23538215	23538283	69	FBtr0473836	51453
chrX	23483247	23486830	3584	Intergenic	FBgn0286519	23538215	23538283	69	FBtr0473836	46274
chrX	23491955	23492009	55	Intergenic	FBgn0286519	23538215	23538283	69	FBtr0473836	43016
chrX	23494833	23495267	435	Intergenic	FBgn0286519	23538215	23538283	69	FBtr0473836	30050
chrX	23508026	23508233	208	Intergenic	FBgn0286519	23538215	23538283	69	FBtr0473836	23959
chrX	23510215	23514324	4110	Intergenic	FBgn0286519	23538215	23538283	69	FBtr0473836	16898
chrX	23521149	23521385	237	Intergenic	FBgn0286519	23538215	23538283	69	FBtr0473836	14596
chrX	23521921	23523687	1767	Intergenic	FBgn0286519	23538215	23538283	69	FBtr0473836	13411
chrX	23524111	23524872	762	Intergenic	FBgn0286519	23538215	23538283	69	FBtr0473836	10654
chrX	23527427	23527629	203	Intergenic	FBgn0286519	23538215	23538283	69	FBtr0473836	9670
chrX	23528022	23528613	592	Intergenic	FBgn0286519	23538215	23538283	69	FBtr0473836	8871
chrX	23528917	23529412	496	Intergenic	FBgn0286519	23538215	23538283	69	FBtr0473836	6006
chrX	23532087	23532277	191	Intergenic	FBgn0286519	23538215	23538283	69	FBtr0473836	2442
chrY	200698	200881	184	Intergenic	FBgn0267489	146092	192020	45929	FBtr0346773	-35993
chrY	228013	228294	282	Intergenic	FBgn0267489	146092	192020	45929	FBtr0347038	11733
chrY	322509	324178	1670	Intergenic	FBgn0267608	335386	335911	526	FBtr0347037	-70461
chrY	753942	754086	145	Intergenic	FBgn0058064	702430	704048	1619	FBtr0301808	81145
chrY	783575	783677	103	Intergenic	FBgn0058064	702430	704048	1619	FBtr0300151	83329
chrY	787666	787901	236	Intergenic	FBgn0259853	869892	871230	1339	FBtr0300151	82436
chrY	788708	788794	87	Intergenic	FBgn0259853	869892	871230	1339	FBtr0300151	80484
chrY	790679	790746	68	Intergenic	FBgn0259853	869892	871230	1339	FBtr0300151	15861
chrY	853613	855369	1757	Intergenic	FBgn0259853	869892	871230	1339	FBtr0300151	11317
chrY	859792	859913	122	Intergenic	FBgn0259853	869892	871230	1339	FBtr0300151	10689
chrY	860188	860541	354	Intergenic	FBgn0259853	869892	871230	1339	FBtr0300151	-1277
chrY	873227	873866	640	Intergenic	FBgn0259853	869892	871230	1339	FBtr0300151	-6628
chrY	877858	878298	441	Intergenic	FBgn0259853	869892	871230	1339	FBtr0300151	-7556
chrY	878786	878900	115	Intergenic	FBgn0259853	869892	871230	1339	FBtr0300151	-9114
chrY	880344	880503	160	Intergenic	FBgn0259853	869892	871230	1339	FBtr0300151	-9575
chrY	880805	880866	62	Intergenic	FBgn0259853	869892	871230	1339	FBtr0300151	-11036
chrY	882266	882323	58	Intergenic	FBgn0259853	869892	871230	1339	FBtr0300135	9926
chrY	883731	884275	545	Intergenic	FBgn0259838	892743	894201	1459	FBtr0300135	8716
chrY	884816	885485	670	Intergenic	FBgn0259838	892743	894201	1459	FBtr0300135	8405
chrY	885721	885796	76	Intergenic	FBgn0259838	892743	894201	1459	FBtr0300135	7661
chrY	886252	886540	289	Intergenic	FBgn0259838	892743	894201	1459	FBtr0300135	6344
chrY	887007	887857	851	Intergenic	FBgn0259838	892743	894201	1459	FBtr0300135	656
chrY	912568	912687	120	Intergenic	FBgn0259852	906805	907496	692	FBtr0300158	3993
chrY	920995	921161	167	Intergenic	FBgn0259861	916438	917820	1383	FBtr0300158	-4416
chrY	922236	922300	65	Intergenic	FBgn0259861	916438	917820	1383	FBtr0300158	-6457
chrY	924277	924356	80	Intergenic	FBgn0259861	916438	917820	1383	FBtr0300158	-6776
chrY	924596	924744	149	Intergenic	FBgn0259861	916438	917820	1383	FBtr0300158	-7277
chrY	925097	925533	437	Intergenic	FBgn0259861	916438	917820	1383	FBtr0300154	8619
chrY	927060	927126	67	Intergenic	FBgn0259857	934058	935745	1688	FBtr0300154	4411
chrY	942843	943325	483	Intergenic	FBgn0259859	941169	942020	852	FBtr0300156	3558
chrY	944727	944937	211	Intergenic	FBgn0259859	941169	942020	852	FBtr0300156	4342
chrY	945511	945875	365	Intergenic	FBgn0259859	941169	942020	852	FBtr0300156	4924
chrY	946093	946274	182	Intergenic	FBgn0259859	941169	942020	852	FBtr0300156	6485
chrY	947654	947714	61	Intergenic	FBgn0259859	941169	942020	852	FBtr0302336	-1262
chrY	958459	958718	260	Intergenic	FBgn0085523	953256	954313	1058	FBtr0302336	-5325
chrY	959638	959915	278	Intergenic	FBgn0085523	953256	954313	1058	FBtr0346689	4276
chrY	975804	976008	205	Intergenic	FBgn0259863	979530	980284	755	FBtr0346689	37
chrY	988224	988733	510	Intergenic	FBgn0259843	984514	985930	1417	FBtr0300137	4458
chrY	988972	989637	666	Intergenic	FBgn0259843	984514	985930	1417	FBtr0300137	5835
chrY	990349	990710	362	Intergenic	FBgn0259843	984514	985930	1417	FBtr0300137	6489
chrY	991003	992523	1521	Intergenic	FBgn0259843	984514	985930	1417	FBtr0346690	6710
chrY	992753	994554	1802	Intergenic	FBgn0259869	1000076	1001264	1189	FBtr0346690	5458
chrY	994779	995806	1028	Intergenic	FBgn0259869	1000076	1001264	1189	FBtr0346789	1029
chrY	1019867	1021414	1548	Intergenic	FBgn0259841	1016352	1017835	1484	FBtr0300140	-3879
chrY	1021714	1022689	976	Intergenic	FBgn0259841	1016352	1017835	1484	FBtr0300140	-5585
chrY	1023420	1024088	669	Intergenic	FBgn0259841	1016352	1017835	1484	FBtr0300136	5304
chrY	1024431	1026315	1885	Intergenic	FBgn0259845	1029772	1031619	1848	FBtr0300136	4783
chrY	1107831	1107913	83	Intergenic	FBgn0085505	1122988	1123872	885	FBtr0302349	235897
chrY	1358885	1359231	347	Intergenic	FBgn0085505	1122988	1123872	885	FBtr0346721	-253054
chrY	1383422	1383520	99	Intergenic	FBgn0046697	1636574	1884846	248273	FBtr0346721	-218446
chrY	1417122	1418128	1007	Intergenic	FBgn0046697	1636574	1884846	248273	FBtr0346721	-183051
chrY	1453446	1453523	78	Intergenic	FBgn0046697	1636574	1884846	248273	FBtr0346721	-149106
chrY	1486988	1487468	481	Intergenic	FBgn0046697	1636574	1884846	248273	FBtr0346721	-148487
chrY	1487738	1488087	350	Intergenic	FBgn0046697	1636574	1884846	248273	FBtr0346721	-140400
chrY	1494988	1496174	1187	Intergenic	FBgn0046697	1636574	1884846	248273	FBtr0346721	-137916
chrY	1498233	1498658	426	Intergenic	FBgn0046697	1636574	1884846	248273	FBtr0346721	35582
chrY	1984855	1987024	2170	Intergenic	FBgn0058441	1883796	1883972	177	FBtr0347032	163044
chrY	2103703	2104215	513	Intergenic	FBgn0267593	2266650	2267259	610	FBtr0347032	162527
chrY	2104618	2104732	115	Intergenic	FBgn0267593	2266650	2267259	610	FBtr0347032	147251
chrY	2119106	2120008	903	Intergenic	FBgn0267593	2266650	2267259	610	FBtr0347032	54400
chrY	2212500	2212859	360	Intergenic	FBgn0267593	2266650	2267259	610	FBtr0347032	52740
chrY	2214387	2214519	133	Intergenic	FBgn0267593	2266650	2267259	610	FBtr0347032	24666
chrY	2242139	2242593	455	Intergenic	FBgn0267593	2266650	2267259	610	FBtr0347032	24096
chrY	2242913	2243163	251	Intergenic	FBgn0267593	2266650	2267259	610	FBtr0347032	21803
chrY	2243448	2245456	2009	Intergenic	FBgn0267593	2266650	2267259	610	FBtr0347028	21968
chrY	2488387	2488910	524	Intergenic	FBgn0267610	2482594	2483518	925	FBtr0347039	30363
chrY	2512957	2513166	210	Intergenic	FBgn0267610	2482594	2483518	925	FBtr0347039	34004
chrY	2516598	2516750	153	Intergenic	FBgn0267610	2482594	2483518	925	FBtr0300157	-28701
chrY	2531048	2531108	61	Intergenic	FBgn0259860	2559809	2561503	1695	FBtr0300157	-2081
chrY	2557556	2557728	173	Intergenic	FBgn0259860	2559809	2561503	1695	FBtr0300152	37737
chrY	2631359	2631582	224	Intergenic	FBgn0259855	2593622	2595311	1690	FBtr0300152	46885
chrY	2640507	2640666	160	Intergenic	FBgn0259855	2593622	2595311	1690	FBtr0300152	51907
chrY	2645529	2645634	106	Intergenic	FBgn0259855	2593622	2595311	1690	FBtr0300152	59696
chrY	2653318	2653522	205	Intergenic	FBgn0259855	2593622	2595311	1690	FBtr0300152	62085
chrY	2655707	2656384	678	Intergenic	FBgn0259855	2593622	2595311	1690	FBtr0300152	67697
chrY	2661319	2661412	94	Intergenic	FBgn0259855	2593622	2595311	1690	FBtr0300152	67995
chrY	2661617	2661916	300	Intergenic	FBgn0259855	2593622	2595311	1690	FBtr0300152	73018
chrY	2666640	2666841	202	Intergenic	FBgn0259855	2593622	2595311	1690	FBtr0300152	109116
chrY	2702738	2702932	195	Intergenic	FBgn0259855	2593622	2595311	1690	FBtr0300152	111116
chrY	2704738	2705495	758	Intergenic	FBgn0259855	2593622	2595311	1690	FBtr0300152	127163
chrY	2720785	2721556	772	Intergenic	FBgn0259855	2593622	2595311	1690	FBtr0473381	-188598
chrY	2833542	2833691	150	Intergenic	FBgn0265047	3022289	3024024	1736	FBtr0473381	-186246
chrY	2835878	2836043	166	Intergenic	FBgn0265047	3022289	3024024	1736	FBtr0473381	-183806
chrY	2838232	2838483	252	Intergenic	FBgn0265047	3022289	3024024	1736	FBtr0473381	-176108
chrY	2846093	2846181	89	Intergenic	FBgn0265047	3022289	3024024	1736	FBtr0473381	-172604
chrY	2849504	2849685	182	Intergenic	FBgn0265047	3022289	3024024	1736	FBtr0473381	-150017
chrY	2871995	2872272	278	Intergenic	FBgn0265047	3022289	3024024	1736	FBtr0473381	-124256
chrY	2897971	2898033	63	Intergenic	FBgn0265047	3022289	3024024	1736	FBtr0473381	-121909
chrY	2900311	2900380	70	Intergenic	FBgn0265047	3022289	3024024	1736	FBtr0473381	-114401
chrY	2907829	2907888	60	Intergenic	FBgn0265047	3022289	3024024	1736	FBtr0473381	-102374
chrY	2919842	2919915	74	Intergenic	FBgn0265047	3022289	3024024	1736	FBtr0473381	-43425
chrY	2978431	2978864	434	Intergenic	FBgn0265047	3022289	3024024	1736	FBtr0473381	-15039
chrY	3006747	3007250	504	Intergenic	FBgn0265047	3022289	3024024	1736	FBtr0473381	-14513
chrY	3007657	3007776	120	Intergenic	FBgn0265047	3022289	3024024	1736	FBtr0473381	-4083
chrY	3017961	3018206	246	Intergenic	FBgn0265047	3022289	3024024	1736	FBtr0114244	-3586
chrY	3051312	3051444	133	Intergenic	FBgn0085788	3050502	3051290	789	FBtr0347439	-3998
chrY	3160881	3160951	71	Intergenic	FBgn0267884	3164949	3165401	453	FBtr0347419	505
chrY	3486544	3486933	390	Intergenic	FBgn0046698	3539437	3540722	1286	FBtr0346673	52383
chrY	3488091	3488339	249	Intergenic	FBgn0046698	3539437	3540722	1286	FBtr0346673	47270
chrY	3493028	3493452	425	Intergenic	FBgn0046698	3539437	3540722	1286	FBtr0346673	45746
chrY	3494737	3494976	240	Intergenic	FBgn0046698	3539437	3540722	1286	FBtr0346673	41160
chrY	3499188	3499562	375	Intergenic	FBgn0046698	3539437	3540722	1286	FBtr0346673	36635
chrY	3503807	3504087	281	Intergenic	FBgn0046698	3539437	3540722	1286	FBtr0346673	36069
chrY	3504431	3504653	223	Intergenic	FBgn0046698	3539437	3540722	1286	FBtr0346673	33850
chrY	3506445	3506872	428	Intergenic	FBgn0046698	3539437	3540722	1286	FBtr0346673	26407
chrY	3514041	3514315	275	Intergenic	FBgn0046698	3539437	3540722	1286	FBtr0346673	-6677
chrY	3547399	3547634	236	Intergenic	FBgn0046698	3539437	3540722	1286	FBtr0346720	-1236
chr2R	4779745	4779918	174	Intergenic	FBgn0267733	4782890	4785362	2473	FBtr0345361	4867
chr2R	22297443	22297562	120	Intergenic	FBgn0034718	22298214	22301423	3210	FBtr0339538	301
chr3L	27081642	27081709	68	Intergenic	FBgn0063670	27082091	27083906	1816	FBtr0113841	1358
chr3R	12474966	12475242	277	Intergenic	FBgn0052865	12475336	12478267	2932	FBtr0082678	768
chrX	1937203	1937490	288	Intergenic	FBgn0023520	1937700	1940040	2341	FBtr0333754	6
chrX	10488865	10489283	419	Intergenic	FBgn0052687	10482028	10487205	5178	FBtr0346315	-6476
chrX	14045980	14046134	155	Intergenic	FBgn0053247	14046772	14047495	724	FBtr0300096	0
chrY	933188	933272	85	Intergenic	FBgn0259857	934058	935745	1688	FBtr0300154	1493
chrY	1028137	1029372	1236	Intergenic	FBgn0259845	1029772	1031619	1848	FBtr0300136	1976
chrY	1029585	1029643	59	Intergenic	FBgn0259845	1029772	1031619	1848	FBtr0300136	-385
chrY	1038911	1039049	139	Intergenic	FBgn0259848	1037852	1038828	977	FBtr0302349	-15075
chr2L	3258802	3259025	224	Intergenic	FBgn0266876	3260973	3261281	309	FBtr0342953	-5066
chr3L	27080502	27080821	320	Intergenic	FBgn0063670	27082091	27083906	1816	FBtr0113841	2197
chr3L	27965652	27966225	574	Intergenic	FBgn0039959	27967244	28012599	45356	FBtr0113748	3307
chr4	595300	596145	846	Intergenic	FBgn0266726	597624	598274	651	FBtr0089091	2097
chrX	5521880	5522352	473	Intergenic	FBgn0086667	5524302	5524465	164	FBtr0091788	1651
chrX	5522599	5522814	216	Intergenic	FBgn0086667	5524302	5524465	164	FBtr0070781	-13739
chrX	9624088	9624766	679	Intergenic	FBgn0261931	9617992	9622166	4175	FBtr0071402	47
chrX	9726421	9726692	272	Intergenic	FBgn0263509	9727923	9728488	566	FBtr0336923	15541
chrX	10830753	10830990	238	Intergenic	FBgn0285926	10795997	10824277	28281	FBtr0073400	-23869
chrX	23536120	23536659	540	Intergenic	FBgn0286519	23538215	23538283	69	FBtr0473836	0
chrY	901567	901973	407	Intergenic	FBgn0259850	903088	904499	1412	FBtr0346688	1098
chrY	914677	915250	574	Intergenic	FBgn0259861	916438	917820	1383	FBtr0300158	321
chrY	932086	932911	826	Intergenic	FBgn0259857	934058	935745	1688	FBtr0300154	2473
chr2L	9980455	9980810	356	Intergenic	FBgn0000180	9984645	9995538	10894	FBtr0080035	12
chr2L	21485237	21485292	56	Intergenic	FBgn0053833	21484681	21485209	529	FBtr0091838	0
chr2R	4183781	4184184	404	Intergenic	FBgn0262116	4186835	4188127	1293	FBtr0334986	24
chr3L	24974116	24974546	431	Intergenic	FBgn0058002	24976254	24976818	565	FBtr0113773	17479
chr3L	25795579	25795675	97	Intergenic	FBgn0040001	25752859	25762779	9921	FBtr0345062	-20217
chr3L	27079327	27079398	72	Intergenic	FBgn0063670	27082091	27083906	1816	FBtr0113841	3085
chrX	240142	241257	1116	Intergenic	FBgn0040373	243954	245856	1903	FBtr0070069	-4368
chrX	5521273	5521551	279	Intergenic	FBgn0086667	5524302	5524465	164	FBtr0091788	2113
chrX	23198336	23198430	95	Intergenic	FBgn0267513	23200802	23201056	255	FBtr0346888	-1758
chrX	23198663	23199044	382	Intergenic	FBgn0267513	23200802	23201056	255	FBtr0346888	0
chrX	23275738	23275836	99	Intergenic	FBgn0267522	23278007	23280010	2004	FBtr0346902	1659
chrX	23535047	23535841	795	Intergenic	FBgn0286519	23538215	23538283	69	FBtr0473836	1624
chrY	912932	913827	896	Intergenic	FBgn0259861	916438	917820	1383	FBtr0300158	2570
chrY	930964	931334	371	Intergenic	FBgn0259857	934058	935745	1688	FBtr0300154	2834
chrY	937443	937898	456	Intergenic	FBgn0259857	934058	935745	1688	FBtr0300155	-1746
chrY	938101	938190	90	Intergenic	FBgn0259858	939936	940435	500	FBtr0300155	-755
chrY	1026739	1026836	98	Intergenic	FBgn0259845	1029772	1031619	1848	FBtr0300136	3931
chrY	1027137	1027688	552	Intergenic	FBgn0259845	1029772	1031619	1848	FBtr0300136	2247
chrY	3038896	3038981	86	Intergenic	FBgn0085791	3034052	3035310	1259	FBtr0114241	810
chr3L	1207567	1207784	218	Exon (FBtr0072628/FBgn0004425, exon 1 of 1)	FBgn0004425	1207371	1207981	611	FBtr0072634	170
chr3L	1210766	1211026	261	Exon (FBtr0072634/FBgn0004427, exon 1 of 1)	FBgn0004427	1210717	1211196	480	FBtr0333207	21
chr3L	4480729	4481125	397	Exon (FBtr0073306/FBgn0035551, exon 2 of 2)	FBgn0035551	4480283	4481487	1205	FBtr0113143	21
chrX	11488790	11488947	158	Exon (FBtr0073545/FBgn0030307, exon 1 of 1)	FBgn0030307	11486546	11491573	5028	FBtr0073545	1697
chrX	11489532	11489876	345	Exon (FBtr0073545/FBgn0030307, exon 1 of 1)	FBgn0030307	11486546	11491573	5028	FBtr0073543	-647
chrX	16018274	16018499	226	Exon (FBtr0074205/FBgn0052580, exon 4 of 14)	FBgn0052580	16009114	16061722	52609	FBtr0074205	21320
chrX	16030434	16030607	174	Exon (FBtr0074205/FBgn0052580, exon 6 of 14)	FBgn0052580	16009114	16061722	52609	FBtr0074233	46
chr3L	18589299	18589420	122	Exon (FBtr0075101/FBgn0036791, exon 1 of 1)	FBgn0036791	18588759	18590165	1407	FBtr0347046	-3363
chr3L	11972475	11972557	83	Exon (FBtr0076063/FBgn0053265, exon 1 of 2)	FBgn0053265	11967343	11972979	5637	FBtr0273438	4057
chr3L	11962705	11963251	547	Exon (FBtr0076064/FBgn0028573, exon 6 of 9)	FBgn0028573	11958872	11966131	7260	FBtr0076064	2288
chr3L	11963763	11963843	81	Exon (FBtr0076064/FBgn0028573, exon 6 of 9)	FBgn0028573	11958872	11966131	7260	FBtr0076064	1925
chr3L	11964136	11964206	71	Exon (FBtr0076064/FBgn0028573, exon 6 of 9)	FBgn0028573	11958872	11966131	7260	FBtr0076063	422
chr2L	901417	901629	213	Exon (FBtr0078028/FBgn0003916, exon 1 of 1)	FBgn0003916	901491	901654	164	FBtr0077922	-26937
chr2L	6152541	6153026	486	Exon (FBtr0079203/FBgn0040950, exon 2 of 2)	FBgn0040950	6151969	6153701	1733	FBtr0079293	1176
chr2L	6612863	6612990	128	Exon (FBtr0079291/FBgn0031836, exon 3 of 5)	FBgn0031836	6611687	6617117	5431	FBtr0339662	5545
chr2L	13215900	13216051	152	Exon (FBtr0080443/FBgn0004192, exon 1 of 1)	FBgn0004192	13215839	13216030	192	FBtr0091789	86
chr3R	12477382	12477499	118	Exon (FBtr0082678/FBgn0052865, exon 1 of 2)	FBgn0052865	12475336	12478267	2932	FBtr0082678	117
chr3R	12477775	12478150	376	Exon (FBtr0082678/FBgn0052865, exon 1 of 2)	FBgn0052865	12475336	12478267	2932	FBtr0082678	-1015
chr3R	13396949	13397081	133	Exon (FBtr0082761/FBgn0040553, exon 1 of 1)	FBgn0040553	13396694	13397140	447	FBtr0082791	3702
chr3R	21310659	21310977	319	Exon (FBtr0084058/FBgn0001234, exon 1 of 1)	FBgn0263537	21316716	21316865	150	FBtr0334679	5866
chr3R	23533115	23533237	123	Exon (FBtr0084420/FBgn0039085, exon 2 of 2)	FBgn0039085	23532945	23534767	1823	FBtr0084420	0
chr3R	23827894	23828025	132	Exon (FBtr0084488/FBgn0004186, exon 1 of 1)	FBgn0004186	23827870	23828033	164	FBtr0084528	14
chr3R	23859383	23859616	234	Exon (FBtr0084528/FBgn0004185, exon 1 of 1)	FBgn0004185	23859467	23859630	164	FBtr0343102	1059
chr3R	24055450	24056051	602	Exon (FBtr0084589/FBgn0001230, exon 1 of 1)	FBgn0264906	24054391	24055092	702	FBtr0084589	782
chr3R	24056199	24056528	330	Exon (FBtr0084589/FBgn0001230, exon 1 of 1)	FBgn0001230	24055080	24057310	2231	FBtr0304914	7324
chr2L	21404194	21404277	84	Exon (FBtr0085889/FBgn0051616, exon 1 of 1)	FBgn0051616	21404181	21404495	315	FBtr0085890	10
chr2L	21404973	21405059	87	Exon (FBtr0085890/FBgn0051615, exon 1 of 1)	FBgn0051615	21404963	21405277	315	FBtr0085891	10
chr2L	21405678	21406023	346	Exon (FBtr0085891/FBgn0051754, exon 1 of 1)	FBgn0051754	21405668	21405970	303	FBtr0091816	430
chr2L	21543516	21543683	168	Exon (FBtr0085895/FBgn0051614, exon 1 of 1)	FBgn0051614	21542864	21543688	825	FBtr0085895	6520
chr2R	10419147	10419430	284	Exon (FBtr0088259/FBgn0033518, exon 2 of 4)	FBgn0033518	10418718	10419761	1044	FBtr0088261	868
chr2R	10425304	10425371	68	Exon (FBtr0088261/FBgn0033520, exon 4 of 4)	FBgn0033520	10424436	10425471	1036	FBtr0088315	11
chr3L	21834262	21834480	219	Exon (FBtr0089579/FBgn0037137, exon 2 of 4)	FBgn0037137	21832774	21836685	3912	FBtr0445724	-17183
chr2R	17145693	17146015	323	Exon (FBtr0091605/FBgn0065047, exon 1 of 1)	FBgn0065047	17145654	17145826	173	FBtr0112388	1316
chr2R	17143437	17143663	227	Exon (FBtr0091925/FBgn0065048, exon 1 of 1)	FBgn0065048	17143521	17143693	173	FBtr0091605	39
chr2R	15502771	15502887	117	Exon (FBtr0273350/FBgn0050469, exon 1 of 1)	FBgn0050469	15501820	15503610	1791	FBtr0336648	-7107
chrX	14054858	14055018	161	Exon (FBtr0300090/FBgn0053241, exon 2 of 3)	FBgn0053241	14054357	14055080	724	FBtr0300089	0
chrX	14053569	14053762	194	Exon (FBtr0300091/FBgn0053242, exon 2 of 3)	FBgn0053242	14053087	14053811	725	FBtr0300090	62
chrX	14051043	14051212	170	Exon (FBtr0300093/FBgn0053244, exon 2 of 3)	FBgn0053244	14050549	14051272	724	FBtr0300091	49
chrY	893358	893545	188	Exon (FBtr0300135/FBgn0259838, exon 1 of 1)	FBgn0259838	892743	894201	1459	FBtr0346688	2526
chrY	1036513	1036896	384	Exon (FBtr0300144/FBgn0259847, exon 1 of 1)	FBgn0259847	1035827	1036823	997	FBtr0300145	1059
chrY	1034113	1034666	554	Exon (FBtr0300153/FBgn0259856, exon 1 of 1)	FBgn0259856	1033831	1035493	1663	FBtr0300144	-584
chrY	934144	934252	109	Exon (FBtr0300154/FBgn0259857, exon 1 of 1)	FBgn0259857	934058	935745	1688	FBtr0300154	987
chrY	934455	934758	304	Exon (FBtr0300154/FBgn0259857, exon 1 of 1)	FBgn0259857	934058	935745	1688	FBtr0300154	-1698
chrY	940328	940498	171	Exon (FBtr0300155/FBgn0259858, exon 1 of 1)	FBgn0259858	939936	940435	500	FBtr0300156	431
chrY	941600	941879	280	Exon (FBtr0300156/FBgn0259859, exon 1 of 1)	FBgn0259859	941169	942020	852	FBtr0300156	1674
chrY	917104	917499	396	Exon (FBtr0300158/FBgn0259861, exon 1 of 1)	FBgn0259861	916438	917820	1383	FBtr0300158	-14
chr2L	4645114	4645252	139	Exon (FBtr0300354/FBgn0031617, exon 2 of 2)	FBgn0264342	4647051	4647920	870	FBtr0077395	5358
chr2R	3590009	3590251	243	Exon (FBtr0302353/FBgn0058461, exon 1 of 1)	FBgn0058461	3590030	3590420	391	FBtr0302353	-13542
chr3L	7681071	7681380	310	Exon (FBtr0303125/FBgn0261788, exon 16 of 21)	FBgn0265084	7658409	7695654	37246	FBtr0332083	-160
chr2L	5166073	5166543	471	Exon (FBtr0303384/FBgn0261836, exon 6 of 6)	FBgn0261836	5151749	5207002	55254	FBtr0342943	10745
chr2L	11970999	11971084	86	Exon (FBtr0306899/FBgn0263019, exon 1 of 2)	FBgn0263019	11952200	11971094	18895	FBtr0080306	60
chr3R	21296643	21297995	1353	Exon (FBtr0309958/FBgn0001234, exon 1 of 2)	FBgn0001234	21296621	21317836	21216	FBtr0332373	1503
chr3R	21298124	21299405	1282	Exon (FBtr0309958/FBgn0001234, exon 2 of 2)	FBgn0001234	21296621	21317836	21216	FBtr0309634	-5739
chr2R	9553005	9553388	384	Exon (FBtr0310104/FBgn0263660, exon 1 of 1)	FBgn0263660	9552844	9553940	1097	FBtr0088499	652
chrX	7688988	7689163	176	Exon (FBtr0310287/FBgn0029504, exon 2 of 6)	FBgn0029504	7683458	7694918	11461	FBtr0071150	7815
chr2L	4536751	4536831	81	Exon (FBtr0332345/FBgn0053196, exon 15 of 82)	FBgn0031613	4577719	4578218	500	FBtr0332006	-1799
chr3L	2063563	2063783	221	Exon (FBtr0332674/FBgn0086906, exon 26 of 41)	FBgn0262107	2088166	2089626	1461	FBtr0300831	11
chr2R	15975574	15976350	777	Exon (FBtr0336649/FBgn0265045, exon 7 of 27)	FBgn0265045	15959411	15968467	9057	FBtr0302084	5
chr2R	22410803	22411244	442	Exon (FBtr0339538/FBgn0022984, exon 2 of 6)	FBgn0022984	22409208	22411545	2338	FBtr0345504	24
chr2R	15227441	15228509	1069	Exon (FBtr0340008/FBgn0265508, exon 3 of 5)	FBgn0265508	15226938	15232665	5728	FBtr0273350	951
chr3L	21498559	21498643	85	Exon (FBtr0344984/FBgn0264554, exon 2 of 2)	FBgn0264554	21497537	21498830	1294	FBtr0332812	1488
chrX	3857703	3858511	809	Exon (FBtr0345714/FBgn0019661, exon 1 of 1)	FBgn0019661	3857230	3862061	4832	FBtr0473380	4111
chr2L	13244369	13244475	107	Exon (FBtr0345722/FBgn0266869, exon 2 of 2)	FBgn0041720	13244370	13244561	192	FBtr0332506	-354
chrY	1008023	1008350	328	Exon (FBtr0346687/FBgn0259875, exon 1 of 1)	FBgn0259875	1007917	1009359	1443	FBtr0300140	-2032
chrY	903211	903401	191	Exon (FBtr0346688/FBgn0259850, exon 1 of 1)	FBgn0259850	903088	904499	1412	FBtr0300148	-413
chrY	979611	980247	637	Exon (FBtr0346689/FBgn0259863, exon 1 of 1)	FBgn0259863	979530	980284	755	FBtr0300137	3710
chrY	1003250	1003610	361	Exon (FBtr0346789/FBgn0267445, exon 1 of 1)	FBgn0267445	1003209	1004639	1431	FBtr0346687	-367
chrX	23214599	23214983	385	Exon (FBtr0346895/FBgn0267519, exon 1 of 1)	FBgn0267519	23214452	23217140	2689	FBtr0346895	1063
chrX	23215515	23217243	1729	Exon (FBtr0346895/FBgn0267519, exon 1 of 1)	FBgn0267519	23214452	23217140	2689	FBtr0346895	5267
chrX	23283510	23283598	89	Exon (FBtr0346899/FBgn0267516, exon 1 of 1)	FBgn0267516	23278007	23283731	5725	FBtr0346899	-292
chrX	23278037	23278351	315	Exon (FBtr0346902/FBgn0267522, exon 1 of 1)	FBgn0267522	23278007	23280010	2004	FBtr0346902	988
chrX	23278640	23279022	383	Exon (FBtr0346902/FBgn0267522, exon 1 of 1)	FBgn0267522	23278007	23280010	2004	FBtr0346901	0
chrX	23261500	23262651	1152	Exon (FBtr0346904/FBgn0085819, exon 1 of 1)	FBgn0085819	23261772	23262666	895	FBtr0346903	0
chr2R	16298246	16298446	201	Exon (FBtr0347228/FBgn0267793, exon 1 of 1)	FBgn0034110	16294400	16297232	2833	FBtr0087113	16
chrY	3258911	3259176	266	Exon (FBtr0347419/FBgn0267862, exon 1 of 1)	FBgn0267862	3258406	3259223	818	FBtr0346673	53789
chr3R	29236352	29236541	190	Exon (FBtr0473405/FBgn0039656, exon 4 of 6)	FBgn0039656	29235322	29238723	3402	FBtr0332431	-723
chrX	14278397	14278618	222	Exon (FBtr0475073/FBgn0052602, exon 1 of 4)	FBgn0052602	14277735	14288161	10427	FBtr0475073	4573
chrX	14282308	14282933	626	Exon (FBtr0475073/FBgn0052602, exon 3 of 4)	FBgn0052602	14277735	14288161	10427	FBtr0073920	4256
chrX	14284701	14285137	437	Exon (FBtr0475073/FBgn0052602, exon 4 of 4)	FBgn0030562	14288084	14289393	1310	FBtr0073920	3086
chrX	14286175	14286307	133	Exon (FBtr0475073/FBgn0052602, exon 4 of 4)	FBgn0030562	14288084	14289393	1310	FBtr0073920	1553
chrX	14287424	14287840	417	Exon (FBtr0475073/FBgn0052602, exon 4 of 4)	FBgn0030562	14288084	14289393	1310	FBtr0335121	-4339
chrX	302986	303316	331	Intron (FBtr0070066/FBgn0024989, intron 1 of 5)	FBgn0040371	307684	308935	1252	FBtr0273443	-259
chrX	563676	564517	842	Intron (FBtr0070109/FBgn0000108, intron 3 of 11)	FBgn0263534	569903	570003	101	FBtr0070181	8122
chrX	2132140	2133497	1358	Intron (FBtr0070432/FBgn0004861, intron 1 of 4)	FBgn0004861	2126210	2136622	10413	FBtr0342772	1629
chrX	4714234	4714714	481	Intron (FBtr0070713/FBgn0029723, intron 2 of 8)	FBgn0029723	4708748	4728744	19997	FBtr0343138	-954
chrX	5712586	5712645	60	Intron (FBtr0070845/FBgn0053080, intron 1 of 4)	FBgn0053080	5708559	5713527	4969	FBtr0070866	-8713
chrX	5979725	5980078	354	Intron (FBtr0070865/FBgn0029830, intron 2 of 9)	FBgn0029831	5988791	5992640	3850	FBtr0340604	10161
chrX	8256679	8257195	517	Intron (FBtr0071170/FBgn0030027, intron 1 of 7)	FBgn0030027	8252670	8272462	19793	FBtr0307283	4008
chrX	8267052	8267401	350	Intron (FBtr0071170/FBgn0030027, intron 4 of 7)	FBgn0030028	8269898	8271409	1512	FBtr0071178	-22894
chrX	9515537	9515762	226	Intron (FBtr0071374/FBgn0267253, intron 1 of 3)	FBgn0054028	9511524	9512162	639	FBtr0343412	6
chrX	10395138	10395509	372	Intron (FBtr0071446/FBgn0000711, intron 2 of 5)	FBgn0000711	10385960	10409817	23858	FBtr0336901	-1660
chrX	11645505	11646645	1141	Intron (FBtr0073522/FBgn0004370, intron 2 of 12)	FBgn0004370	11622015	11677338	55324	FBtr0331406	24980
chrX	11646995	11648130	1136	Intron (FBtr0073522/FBgn0004370, intron 2 of 12)	FBgn0004370	11622015	11677338	55324	FBtr0073532	23108
chrX	11655108	11655443	336	Intron (FBtr0073522/FBgn0004370, intron 2 of 12)	FBgn0030323	11677344	11678551	1208	FBtr0073555	3302
chrX	11757575	11757657	83	Intron (FBtr0073555/FBgn0002577, intron 2 of 7)	FBgn0002577	11754273	11769508	15236	FBtr0073608	9
chrX	13361811	13362084	274	Intron (FBtr0073767/FBgn0261085, intron 1 of 5)	FBgn0261085	13359248	13368179	8932	FBtr0112526	-6359
chrX	13794538	13794792	255	Intron (FBtr0073826/FBgn0261244, intron 2 of 13)	FBgn0030525	13796389	13797638	1250	FBtr0307297	0
chrX	14605415	14605905	491	Intron (FBtr0073942/FBgn0015773, intron 5 of 6)	FBgn0030574	14584733	14602580	17848	FBtr0073976	-1252
chrX	17793625	17793926	302	Intron (FBtr0074461/FBgn0026058, intron 1 of 3)	FBgn0026058	17791010	17814011	23002	FBtr0074461	3143
chrX	17794153	17794601	449	Intron (FBtr0074461/FBgn0026058, intron 1 of 3)	FBgn0026058	17791010	17814011	23002	FBtr0074461	3790
chrX	17794800	17794956	157	Intron (FBtr0074461/FBgn0026058, intron 1 of 3)	FBgn0026058	17791010	17814011	23002	FBtr0309224	3923
chrX	19357104	19358402	1299	Intron (FBtr0074707/FBgn0031016, intron 1 of 5)	FBgn0031016	19353181	19471914	118734	FBtr0070027	-653
chr3L	19856653	19856711	59	Intron (FBtr0074885/FBgn0020389, intron 2 of 4)	FBgn0266982	19861458	19861869	412	FBtr0078200	1925
chr3L	7985497	7986679	1183	Intron (FBtr0076755/FBgn0011817, intron 2 of 8)	FBgn0011817	7979046	8054147	75102	FBtr0333223	8021
chr3L	7987067	7987618	552	Intron (FBtr0076755/FBgn0011817, intron 2 of 8)	FBgn0011817	7979046	8054147	75102	FBtr0076762	6853
chr3L	8019793	8021765	1973	Intron (FBtr0076755/FBgn0011817, intron 2 of 8)	FBgn0052370	8028546	8028618	73	FBtr0076762	4559
chr3L	8023918	8024059	142	Intron (FBtr0076755/FBgn0011817, intron 2 of 8)	FBgn0052370	8028546	8028618	73	FBtr0305901	4
chrX	22522735	22523551	817	Intron (FBtr0077358/FBgn0031195, intron 1 of 6)	FBgn0262866	22529964	22534093	4130	FBtr0077360	-4560
chrX	22523775	22525404	1630	Intron (FBtr0077358/FBgn0031195, intron 1 of 6)	FBgn0262866	22529964	22534093	4130	FBtr0392906	-11340
chr2L	4922962	4923035	74	Intron (FBtr0077396/FBgn0041150, intron 1 of 9)	FBgn0041150	4908742	4928393	19652	FBtr0079026	52
chr2L	2850838	2851044	207	Intron (FBtr0077686/FBgn0031473, intron 3 of 4)	FBgn0031472	2847632	2848997	1366	FBtr0345731	9326
chr2L	50613	50814	202	Intron (FBtr0078163/FBgn0051973, intron 2 of 12)	FBgn0267987	54817	55767	951	FBtr0078121	2287
chr3L	20785253	20785352	100	Intron (FBtr0078277/FBgn0037021, intron 1 of 4)	FBgn0037021	20780350	20786197	5848	FBtr0302640	1010
chr3L	22743705	22744627	923	Intron (FBtr0078530/FBgn0037188, intron 1 of 4)	FBgn0037188	22741793	22748614	6822	FBtr0070045	-10771
chr2L	11615367	11615508	142	Intron (FBtr0080252/FBgn0015400, intron 3 of 3)	FBgn0032368	11610510	11611772	1263	FBtr0306899	10
chr3R	21609113	21609874	762	Intron (FBtr0084121/FBgn0283499, intron 1 of 12)	FBgn0264826	21615020	21615740	721	FBtr0334679	5098
chr3R	21610076	21610642	567	Intron (FBtr0084121/FBgn0283499, intron 1 of 12)	FBgn0264826	21615020	21615740	721	FBtr0290230	17
chr3R	23737750	23737806	57	Intron (FBtr0084450/FBgn0263782, intron 1 of 5)	FBgn0028691	23731375	23733462	2088	FBtr0084488	24
chr3R	29079493	29080366	874	Intron (FBtr0085365/FBgn0039633, intron 2 of 8)	FBgn0039633	29088313	29108948	20636	FBtr0085391	0
chr3R	31074300	31075243	944	Intron (FBtr0085735/FBgn0024288, intron 2 of 2)	FBgn0024288	31065253	31083407	18155	FBtr0085735	13524
chr3R	31078777	31080904	2128	Intron (FBtr0085735/FBgn0024288, intron 2 of 2)	FBgn0024288	31065253	31083407	18155	FBtr0085741	15602
chr3R	31081124	31081719	596	Intron (FBtr0085735/FBgn0024288, intron 2 of 2)	FBgn0039816	31090712	31097321	6610	FBtr0085875	-5665
chr2L	21707607	21707697	91	Intron (FBtr0085902/FBgn0051619, intron 7 of 15)	FBgn0051619	21684106	21729051	44946	FBtr0331655	-1827
chr2L	22250974	22251039	66	Intron (FBtr0085955/FBgn0032988, intron 2 of 5)	FBgn0032988	22249876	22258260	8385	FBtr0306235	-19863
chr2R	5543596	5544906	1311	Intron (FBtr0086067/FBgn0050438, intron 3 of 5)	FBgn0050438	5527193	5549543	22351	FBtr0335263	18193
chr2R	5545386	5545773	388	Intron (FBtr0086067/FBgn0050438, intron 3 of 5)	FBgn0050438	5527193	5549543	22351	FBtr0335263	18754
chr2R	5545947	5546612	666	Intron (FBtr0086067/FBgn0050438, intron 3 of 5)	FBgn0050438	5527193	5549543	22351	FBtr0335263	19659
chr2R	5546852	5546934	83	Intron (FBtr0086067/FBgn0050438, intron 3 of 5)	FBgn0050438	5527193	5549543	22351	FBtr0086012	6
chr4	999664	999743	80	Intron (FBtr0089185/FBgn0019650, intron 5 of 8)	FBgn0019650	989725	1007922	18198	FBtr0339509	10319
chr4	1000044	1000383	340	Intron (FBtr0089185/FBgn0019650, intron 5 of 8)	FBgn0019650	989725	1007922	18198	FBtr0307334	42076
chr4	923064	923309	246	Intron (FBtr0089243/FBgn0023213, intron 7 of 15)	FBgn0023213	915297	930715	15419	FBtr0089243	7034
chr4	923594	923681	88	Intron (FBtr0089243/FBgn0023213, intron 7 of 15)	FBgn0023213	915297	930715	15419	FBtr0301336	-20
chrX	20176562	20176642	81	Intron (FBtr0089604/FBgn0067861, intron 2 of 4)	FBgn0067861	20174217	20178638	4422	FBtr0346048	-14127
chr4	561323	562475	1153	Intron (FBtr0089995/FBgn0022361, intron 5 of 8)	FBgn0022361	559664	567257	7594	FBtr0345199	2129
chr4	77796	78059	264	Intron (FBtr0100246/FBgn0085432, intron 5 of 11)	FBgn0085432	70405	110059	39655	FBtr0089162	9242
chr4	79647	79718	72	Intron (FBtr0100246/FBgn0085432, intron 5 of 11)	FBgn0085432	70405	110059	39655	FBtr0310638	1659
chrX	8182092	8182335	244	Intron (FBtr0100376/FBgn0261873, intron 2 of 16)	FBgn0261873	8178553	8239427	60875	FBtr0307282	4009
chrX	10120804	10120871	68	Intron (FBtr0110782/FBgn0083940, intron 3 of 6)	FBgn0086045	10124347	10124445	99	FBtr0330324	6589
chr3R	24596486	24596560	75	Intron (FBtr0111012/FBgn0263490, intron 2 of 5)	FBgn0263490	24589162	24623899	34738	FBtr0305668	-8411
chr2R	4708692	4708850	159	Intron (FBtr0111118/FBgn0026401, intron 11 of 22)	FBgn0026401	4691672	4729017	37346	FBtr0111304	1498
chr3L	24178166	24178449	284	Intron (FBtr0111143/FBgn0011288, intron 4 of 7)	FBgn0011288	24074180	24299205	225026	FBtr0113473	4469
chr3L	23980002	23980376	375	Intron (FBtr0111152/FBgn0058470, intron 1 of 12)	FBgn0058470	23839860	23986410	146551	FBtr0111163	-5263
chr3L	23848931	23849647	717	Intron (FBtr0111152/FBgn0058470, intron 12 of 12)	FBgn0264569	23881735	23883142	1408	FBtr0333471	-2193
chr3L	23945847	23946240	394	Intron (FBtr0111152/FBgn0058470, intron 2 of 12)	FBgn0264570	23909119	23910123	1005	FBtr0111152	28476
chr3L	23957854	23957934	81	Intron (FBtr0111152/FBgn0058470, intron 2 of 12)	FBgn0058470	23839860	23986410	146551	FBtr0111152	6034
chr3L	23885335	23886044	710	Intron (FBtr0111152/FBgn0058470, intron 9 of 12)	FBgn0264569	23881735	23883142	1408	FBtr0333471	-3681
chr3L	23886823	23887012	190	Intron (FBtr0111152/FBgn0058470, intron 9 of 12)	FBgn0264569	23881735	23883142	1408	FBtr0333471	-4200
chr3L	23887342	23887429	88	Intron (FBtr0111152/FBgn0058470, intron 9 of 12)	FBgn0264569	23881735	23883142	1408	FBtr0333470	36728
chr2L	22847254	22847595	342	Intron (FBtr0111244/FBgn0041004, intron 2 of 5)	FBgn0041004	22844220	22854541	10322	FBtr0111127	-19246
chr3R	22451916	22453146	1231	Intron (FBtr0112608/FBgn0085405, intron 1 of 2)	FBgn0085405	22448099	22460749	12651	FBtr0084420	1530
chr3R	8094552	8095118	567	Intron (FBtr0113204/FBgn0037548, intron 1 of 4)	FBgn0037548	8094124	8105083	10960	FBtr0113204	2284
chr3R	8096408	8096714	307	Intron (FBtr0113204/FBgn0037548, intron 1 of 4)	FBgn0037548	8094124	8105083	10960	FBtr0089973	6473
chr3L	24329335	24329878	544	Intron (FBtr0113473/FBgn0259697, intron 1 of 5)	FBgn0259697	24324866	24401655	76790	FBtr0113473	65241
chr3L	24390107	24390308	202	Intron (FBtr0113473/FBgn0259697, intron 3 of 5)	FBgn0259697	24324866	24401655	76790	FBtr0307117	-94042
chr2R	1075479	1076013	535	Intron (FBtr0113703/FBgn0003256, intron 2 of 7)	FBgn0003256	1071975	1125927	53953	FBtr0345337	4270
chr2R	1076245	1076341	97	Intron (FBtr0113703/FBgn0003256, intron 2 of 7)	FBgn0003256	1071975	1125927	53953	FBtr0345337	25779
chr2R	1097754	1098053	300	Intron (FBtr0113703/FBgn0003256, intron 4 of 7)	FBgn0003256	1071975	1125927	53953	FBtr0334741	-55257
chr3L	27370987	27372092	1106	Intron (FBtr0113715/FBgn0024804, intron 7 of 9)	FBgn0267983	27364828	27365990	1163	FBtr0347580	-124290
chr3L	27137718	27139950	2233	Intron (FBtr0113746/FBgn0260987, intron 2 of 7)	FBgn0260987	27136525	27157999	21475	FBtr0305903	2971
chr3L	28008761	28009292	532	Intron (FBtr0113748/FBgn0039959, intron 2 of 3)	FBgn0039959	27967244	28012599	45356	FBtr0334934	-46968
chr2R	4019955	4020085	131	Intron (FBtr0113784/FBgn0046706, intron 2 of 4)	FBgn0046706	4014111	4049342	35232	FBtr0113784	6539
chr2R	4020650	4020989	340	Intron (FBtr0113784/FBgn0046706, intron 2 of 4)	FBgn0046706	4014111	4049342	35232	FBtr0113784	18759
chr2R	4032870	4033035	166	Intron (FBtr0113784/FBgn0046706, intron 4 of 4)	FBgn0046706	4014111	4049342	35232	FBtr0113784	30613
chr2R	4044724	4044843	120	Intron (FBtr0113784/FBgn0046706, intron 4 of 4)	FBgn0046706	4014111	4049342	35232	FBtr0334986	15684
chr3L	25823182	25823604	423	Intron (FBtr0113817/FBgn0058178, intron 10 of 10)	FBgn0266692	25843821	25844502	682	FBtr0345063	11268
chr3L	25962686	25963414	729	Intron (FBtr0113817/FBgn0058178, intron 4 of 10)	FBgn0058178	25798441	26013721	215281	FBtr0113818	-10472
chr3L	25855089	25855420	332	Intron (FBtr0113817/FBgn0058178, intron 9 of 10)	FBgn0266692	25843821	25844502	682	FBtr0113817	50307
chr3R	3573069	3573144	76	Intron (FBtr0113885/FBgn0010247, intron 3 of 5)	FBgn0010247	3461351	3587054	125704	FBtr0301812	20800
chr2R	1351478	1351725	248	Intron (FBtr0114030/FBgn0262123, intron 1 of 6)	FBgn0262123	1349392	1443935	94544	FBtr0334737	-2811
chr2R	1374279	1374639	361	Intron (FBtr0114030/FBgn0262123, intron 3 of 6)	FBgn0264835	1368921	1371468	2548	FBtr0344972	31437
chr2R	8490778	8492121	1344	Intron (FBtr0273327/FBgn0050361, intron 1 of 16)	FBgn0050361	8473956	8494340	20385	FBtr0339354	32
chr3R	5338571	5339625	1055	Intron (FBtr0273432/FBgn0013576, intron 1 of 15)	FBgn0013576	5272947	5350010	77064	FBtr0302597	0
chr3L	12159914	12160332	419	Intron (FBtr0273438/FBgn0036259, intron 1 of 2)	FBgn0036259	12157052	12163735	6684	FBtr0345055	18952
chr2L	6991506	6992040	535	Intron (FBtr0290119/FBgn0031879, intron 3 of 12)	FBgn0265414	6985961	6986750	790	FBtr0339662	10776
chr2L	6996737	6997118	382	Intron (FBtr0290119/FBgn0031879, intron 3 of 12)	FBgn0265414	6985961	6986750	790	FBtr0290119	11382
chr2L	6997553	6998527	975	Intron (FBtr0290119/FBgn0031879, intron 3 of 12)	FBgn0031879	6972828	7009909	37082	FBtr0343383	0
chr2L	21020372	21022208	1837	Intron (FBtr0290305/FBgn0250867, intron 1 of 1)	FBgn0286733	21034775	21034923	149	FBtr0474087	-10885
chr2L	21023654	21023890	237	Intron (FBtr0290305/FBgn0250867, intron 1 of 1)	FBgn0286733	21034775	21034923	149	FBtr0290305	14
chrX	11097448	11099789	2342	Intron (FBtr0299513/FBgn0259101, intron 1 of 8)	FBgn0259101	11096273	11108148	11876	FBtr0073434	-2293
chrX	11105883	11106189	307	Intron (FBtr0299513/FBgn0259101, intron 7 of 8)	FBgn0015245	11108482	11112308	3827	FBtr0073446	-2740
chr3L	14722006	14722171	166	Intron (FBtr0299649/FBgn0259175, intron 2 of 9)	FBgn0036442	14728760	14729343	584	FBtr0075689	-6053
chr3L	14722427	14722707	281	Intron (FBtr0299649/FBgn0259175, intron 2 of 9)	FBgn0036442	14728760	14729343	584	FBtr0075355	51
chrX	10991003	10991259	257	Intron (FBtr0299862/FBgn0259241, intron 2 of 5)	FBgn0021742	10964032	10967134	3103	FBtr0299862	-846
chr3L	23571681	23572933	1253	Intron (FBtr0299881/FBgn0250816, intron 3 of 7)	FBgn0250816	23555925	23689640	133716	FBtr0111166	-114
chr3L	20821341	20822073	733	Intron (FBtr0299891/FBgn0259243, intron 1 of 4)	FBgn0259243	20820331	20836048	15718	FBtr0078290	4
chr2R	1914146	1914529	384	Intron (FBtr0300103/FBgn0263780, intron 10 of 13)	FBgn0085784	1806864	1807342	479	FBtr0114236	-131140
chr2R	2129949	2130153	205	Intron (FBtr0300103/FBgn0263780, intron 2 of 13)	FBgn0263780	1866080	2262115	396036	FBtr0300103	123280
chr2R	2138767	2138835	69	Intron (FBtr0300103/FBgn0263780, intron 2 of 13)	FBgn0263780	1866080	2262115	396036	FBtr0300103	99239
chr2R	2162711	2162876	166	Intron (FBtr0300103/FBgn0263780, intron 2 of 13)	FBgn0263780	1866080	2262115	396036	FBtr0300103	98384
chr2R	2163032	2163731	700	Intron (FBtr0300103/FBgn0263780, intron 2 of 13)	FBgn0263780	1866080	2262115	396036	FBtr0300103	97125
chr2R	2163859	2164990	1132	Intron (FBtr0300103/FBgn0263780, intron 2 of 13)	FBgn0263780	1866080	2262115	396036	FBtr0300103	78680
chr2R	2182622	2183435	814	Intron (FBtr0300103/FBgn0263780, intron 2 of 13)	FBgn0263780	1866080	2262115	396036	FBtr0300103	78281
chr2R	2183684	2183834	151	Intron (FBtr0300103/FBgn0263780, intron 2 of 13)	FBgn0263780	1866080	2262115	396036	FBtr0300103	40978
chr2R	2220753	2221137	385	Intron (FBtr0300103/FBgn0263780, intron 2 of 13)	FBgn0263780	1866080	2262115	396036	FBtr0334734	-47882
chr2R	2032326	2032444	119	Intron (FBtr0300103/FBgn0263780, intron 5 of 13)	FBgn0085784	1806864	1807342	479	FBtr0300103	131962
chr2R	1938482	1938900	419	Intron (FBtr0300103/FBgn0263780, intron 8 of 13)	FBgn0085784	1806864	1807342	479	FBtr0114236	-132890
chr2R	1940232	1940699	468	Intron (FBtr0300103/FBgn0263780, intron 8 of 13)	FBgn0085784	1806864	1807342	479	FBtr0114236	-138786
chr2R	1946128	1946777	650	Intron (FBtr0300103/FBgn0263780, intron 8 of 13)	FBgn0085784	1806864	1807342	479	FBtr0114236	-139642
chr2R	1946984	1948087	1104	Intron (FBtr0300103/FBgn0263780, intron 8 of 13)	FBgn0085784	1806864	1807342	479	FBtr0114236	-224984
chr3R	5002457	5002631	175	Intron (FBtr0301312/FBgn0037292, intron 1 of 3)	FBgn0037292	4986500	5011031	24532	FBtr0301312	2159
chr3R	5008729	5008872	144	Intron (FBtr0301312/FBgn0037292, intron 1 of 3)	FBgn0037292	4986500	5011031	24532	FBtr0309991	0
chrX	3727352	3730099	2748	Intron (FBtr0301659/FBgn0283657, intron 2 of 8)	FBgn0283657	3724637	3787977	63341	FBtr0345714	3550
chr2R	2558201	2558401	201	Intron (FBtr0301779/FBgn0058263, intron 1 of 4)	FBgn0262204	2552170	2552282	113	FBtr0334936	-6788
chr2R	2545909	2548894	2986	Intron (FBtr0301779/FBgn0058263, intron 2 of 4)	FBgn0262204	2552170	2552282	113	FBtr0304240	-5919
chr3R	18332227	18332625	399	Intron (FBtr0302308/FBgn0038606, intron 4 of 4)	FBgn0286852	18317005	18328942	11938	FBtr0083588	-3906
chr3R	18332848	18333215	368	Intron (FBtr0302308/FBgn0038606, intron 4 of 4)	FBgn0286852	18317005	18328942	11938	FBtr0335240	17
chrX	8927691	8928336	646	Intron (FBtr0302662/FBgn0261549, intron 3 of 16)	FBgn0261549	8925184	9029476	104293	FBtr0333602	3478
chrX	8928662	8929725	1064	Intron (FBtr0302662/FBgn0261549, intron 3 of 16)	FBgn0261549	8925184	9029476	104293	FBtr0071358	17825
chr3R	15102594	15102736	143	Intron (FBtr0303485/FBgn0261859, intron 2 of 9)	FBgn0038286	15080453	15095631	15179	FBtr0113236	-13608
chr3R	15109239	15109476	238	Intron (FBtr0303485/FBgn0261859, intron 2 of 9)	FBgn0038286	15080453	15095631	15179	FBtr0303485	2
chrX	6953423	6954046	624	Intron (FBtr0304108/FBgn0029922, intron 2 of 3)	FBgn0052733	6952336	6952809	474	FBtr0071001	1968
chrX	6954304	6954407	104	Intron (FBtr0304108/FBgn0029922, intron 2 of 3)	FBgn0052733	6952336	6952809	474	FBtr0071001	2281
chrX	6954617	6955119	503	Intron (FBtr0304108/FBgn0029922, intron 2 of 3)	FBgn0052733	6952336	6952809	474	FBtr0071001	3048
chrX	6955384	6955801	418	Intron (FBtr0304108/FBgn0029922, intron 2 of 3)	FBgn0052733	6952336	6952809	474	FBtr0071001	3711
chrX	6956047	6956310	264	Intron (FBtr0304108/FBgn0029922, intron 2 of 3)	FBgn0052733	6952336	6952809	474	FBtr0071009	9928
chr3L	18757448	18757749	302	Intron (FBtr0304627/FBgn0001078, intron 1 of 7)	FBgn0267600	18753797	18754085	289	FBtr0303926	-225
chr3R	28189144	28189327	184	Intron (FBtr0304917/FBgn0085383, intron 2 of 8)	FBgn0267748	28152964	28153752	789	FBtr0085290	0
chr3R	27857181	27857427	247	Intron (FBtr0305292/FBgn0085382, intron 2 of 11)	FBgn0039551	27845950	27847260	1311	FBtr0300050	4303
chr3R	27867654	27868087	434	Intron (FBtr0305292/FBgn0085382, intron 2 of 11)	FBgn0039552	27871501	27872390	890	FBtr0347313	-35392
chr3R	27794168	27794721	554	Intron (FBtr0305292/FBgn0085382, intron 5 of 11)	FBgn0067407	27845089	27845414	326	FBtr0085226	11231
chr3R	8899399	8900923	1525	Intron (FBtr0305301/FBgn0262614, intron 1 of 13)	FBgn0262614	8827498	8931896	104399	FBtr0082003	0
chr3R	10256000	10256070	71	Intron (FBtr0305358/FBgn0037802, intron 1 of 1)	FBgn0037801	10251518	10255268	3751	FBtr0346217	-6657
chr3L	4361075	4361638	564	Intron (FBtr0306534/FBgn0035533, intron 2 of 10)	FBgn0035533	4323530	4363974	40445	FBtr0073306	446
chrX	12930657	12931071	415	Intron (FBtr0308694/FBgn0086675, intron 2 of 6)	FBgn0086675	12938517	12946692	8176	FBtr0073712	-6101
chrX	12931143	12932416	1274	Intron (FBtr0308694/FBgn0086675, intron 2 of 6)	FBgn0086675	12938517	12946692	8176	FBtr0073721	6202
chr2R	4554871	4555511	641	Intron (FBtr0308810/FBgn0046692, intron 1 of 3)	FBgn0046692	4546691	4565281	18591	FBtr0111114	-7350
chr3R	4683746	4684028	283	Intron (FBtr0308849/FBgn0263346, intron 4 of 8)	FBgn0053927	4689951	4690608	658	FBtr0078892	-1068
chr3L	23179409	23179811	403	Intron (FBtr0308948/FBgn0054031, intron 1 of 2)	FBgn0264698	23183599	23183913	315	FBtr0070038	31665
chrX	3070307	3070443	137	Intron (FBtr0309500/FBgn0028369, intron 6 of 10)	FBgn0029649	3066615	3067562	948	FBtr0070561	-3223
chrX	3070785	3072790	2006	Intron (FBtr0309500/FBgn0028369, intron 6 of 10)	FBgn0029649	3066615	3067562	948	FBtr0310466	-457
chr2R	21151604	21151883	280	Intron (FBtr0310423/FBgn0050389, intron 7 of 10)	FBgn0034595	21147620	21148153	534	FBtr0342893	12
chr4	682690	683418	729	Intron (FBtr0310541/FBgn0039920, intron 2 of 2)	FBgn0039920	680593	689595	9003	FBtr0089253	-1802
chrX	10340241	10340320	80	Intron (FBtr0330322/FBgn0263997, intron 2 of 3)	FBgn0263997	10333652	10347794	14143	FBtr0091641	721
chr3L	13576707	13577142	436	Intron (FBtr0330351/FBgn0264001, intron 5 of 12)	FBgn0266688	13557755	13558101	347	FBtr0114573	9
chr2R	11416641	11416719	79	Intron (FBtr0331390/FBgn0015872, intron 2 of 5)	FBgn0040503	11414510	11415462	953	FBtr0088027	6
chr3L	27326910	27327109	200	Intron (FBtr0331780/FBgn0024804, intron 4 of 7)	FBgn0267983	27364828	27365990	1163	FBtr0347580	-4997
chr2R	24734652	24734726	75	Intron (FBtr0331983/FBgn0053988, intron 1 of 5)	FBgn0053988	24695378	24736657	41280	FBtr0100231	32
chr2R	24701824	24702038	215	Intron (FBtr0331983/FBgn0053988, intron 3 of 5)	FBgn0035050	24691422	24694386	2965	FBtr0331983	1931
chr2L	10863009	10863962	954	Intron (FBtr0332028/FBgn0264351, intron 1 of 2)	FBgn0264351	10862194	10864697	2504	FBtr0340555	-4361
chr2L	4535020	4535159	140	Intron (FBtr0332345/FBgn0053196, intron 15 of 81)	FBgn0031613	4577719	4578218	500	FBtr0077444	41387
chrX	6430341	6430581	241	Intron (FBtr0332386/FBgn0259242, intron 8 of 8)	FBgn0053668	6418760	6419434	675	FBtr0071001	1087
chrX	2385914	2386060	147	Intron (FBtr0333530/FBgn0264598, intron 1 of 15)	FBgn0264598	2367121	2387664	20544	FBtr0308565	-1914
chr3L	2684979	2685201	223	Intron (FBtr0333629/FBgn0264606, intron 3 of 17)	FBgn0053234	2661622	2663622	2001	FBtr0072995	1
chrX	12046873	12047174	302	Intron (FBtr0333769/FBgn0264675, intron 1 of 2)	FBgn0267001	12043698	12332165	288468	FBtr0346335	3696
chrX	12047394	12047583	190	Intron (FBtr0333769/FBgn0264675, intron 1 of 2)	FBgn0267001	12043698	12332165	288468	FBtr0073628	2036
chrX	12093300	12093796	497	Intron (FBtr0333769/FBgn0264675, intron 2 of 2)	FBgn0040859	12091264	12092272	1009	FBtr0073634	9037
chr3R	6418440	6418868	429	Intron (FBtr0334322/FBgn0264495, intron 1 of 6)	FBgn0264787	6408978	6409578	601	FBtr0081706	-15134
chr2R	2956149	2957198	1050	Intron (FBtr0334933/FBgn0020908, intron 3 of 6)	FBgn0020908	2932827	2967344	34518	FBtr0334933	-38473
chr2R	4961904	4962126	223	Intron (FBtr0336974/FBgn0040849, intron 4 of 7)	FBgn0040849	4917519	5021955	104437	FBtr0334999	41644
chr2R	4990955	4991151	197	Intron (FBtr0336974/FBgn0040849, intron 5 of 7)	FBgn0264914	5031995	5032795	801	FBtr0334999	38125
chr2R	4994447	4994670	224	Intron (FBtr0336974/FBgn0040849, intron 5 of 7)	FBgn0264914	5031995	5032795	801	FBtr0334999	-11300
chr2L	16512046	16513024	979	Intron (FBtr0337091/FBgn0032587, intron 2 of 2)	FBgn0032587	16509120	16520177	11058	FBtr0301144	5821
chr2L	16513430	16514356	927	Intron (FBtr0337091/FBgn0032587, intron 2 of 2)	FBgn0032587	16509120	16520177	11058	FBtr0301144	1127
chr2L	16518241	16519050	810	Intron (FBtr0337091/FBgn0032587, intron 2 of 2)	FBgn0032587	16509120	16520177	11058	FBtr0303163	18
chrX	8296700	8296781	82	Intron (FBtr0339652/FBgn0015519, intron 6 of 11)	FBgn0030029	8272324	8273806	1483	FBtr0289988	-2177
chrX	13464022	13464180	159	Intron (FBtr0339702/FBgn0265416, intron 2 of 10)	FBgn0085353	13456534	13457663	1130	FBtr0073836	2846
chr2R	14101811	14102262	452	Intron (FBtr0339764/FBgn0040752, intron 2 of 10)	FBgn0259184	14091031	14091814	784	FBtr0307217	15919
chr2R	14106950	14107515	566	Intron (FBtr0339764/FBgn0040752, intron 2 of 10)	FBgn0259184	14091031	14091814	784	FBtr0307217	16788
chr2R	14107819	14108748	930	Intron (FBtr0339764/FBgn0040752, intron 2 of 10)	FBgn0259184	14091031	14091814	784	FBtr0339969	42
chrX	2570080	2570292	213	Intron (FBtr0340085/FBgn0260753, intron 2 of 10)	FBgn0260753	2572206	2577005	4800	FBtr0070446	-153
chr2R	17997362	17997752	391	Intron (FBtr0340286/FBgn0034286, intron 1 of 6)	FBgn0265592	18005395	18005995	601	FBtr0086683	9
chrX	11268756	11269246	491	Intron (FBtr0340338/FBgn0265595, intron 2 of 6)	FBgn0030283	11248236	11248885	650	FBtr0073447	21165
chrX	11269401	11269698	298	Intron (FBtr0340338/FBgn0265595, intron 2 of 6)	FBgn0030283	11248236	11248885	650	FBtr0073550	-676
chr2R	18575890	18576547	658	Intron (FBtr0340387/FBgn0050115, intron 1 of 7)	FBgn0050115	18554119	18583317	29199	FBtr0340387	1362
chr2R	18579887	18581955	2069	Intron (FBtr0340387/FBgn0050115, intron 1 of 7)	FBgn0050115	18554119	18583317	29199	FBtr0290313	13
chr2L	10947983	10948052	70	Intron (FBtr0340553/FBgn0261871, intron 2 of 7)	FBgn0265686	10943272	10943622	351	FBtr0342587	-1272
chrX	2210668	2210837	170	Intron (FBtr0342772/FBgn0053548, intron 1 of 1)	FBgn0053548	2205860	2212466	6607	FBtr0342772	764
chrX	2211502	2211702	201	Intron (FBtr0342772/FBgn0053548, intron 1 of 1)	FBgn0053548	2205860	2212466	6607	FBtr0333530	1604
chrX	4934329	4934967	639	Intron (FBtr0343141/FBgn0266000, intron 1 of 3)	FBgn0266000	4926664	4935543	8880	FBtr0343141	0
chrX	7023815	7024048	234	Intron (FBtr0343324/FBgn0029930, intron 5 of 5)	FBgn0029929	7013887	7015009	1123	FBtr0071009	12918
chrX	7026805	7027265	461	Intron (FBtr0343324/FBgn0029930, intron 5 of 5)	FBgn0029929	7013887	7015009	1123	FBtr0071010	-12414
chrX	7027470	7028189	720	Intron (FBtr0343324/FBgn0029930, intron 5 of 5)	FBgn0029931	7040603	7041769	1167	FBtr0071010	-11041
chrX	7028465	7029562	1098	Intron (FBtr0343324/FBgn0029930, intron 5 of 5)	FBgn0029931	7040603	7041769	1167	FBtr0331251	7
chrX	9461868	9461931	64	Intron (FBtr0343369/FBgn0261260, intron 2 of 14)	FBgn0266050	9445815	9446212	398	FBtr0100083	4013
chrX	9374459	9374680	222	Intron (FBtr0343369/FBgn0261260, intron 6 of 14)	FBgn0026149	9356634	9358594	1961	FBtr0343372	-15656
chrX	5096350	5097382	1033	Intron (FBtr0344650/FBgn0266098, intron 2 of 28)	FBgn0266098	5085759	5254864	169106	FBtr0344652	17668
chrX	5103427	5103715	289	Intron (FBtr0344650/FBgn0266098, intron 2 of 28)	FBgn0266098	5085759	5254864	169106	FBtr0091788	2914
chr4	910249	910376	128	Intron (FBtr0344971/FBgn0025726, intron 1 of 27)	FBgn0025726	870930	912331	41402	FBtr0089243	7406
chr3L	9444118	9444472	355	Intron (FBtr0344978/FBgn0053926, intron 1 of 1)	FBgn0053926	9443264	9446388	3125	FBtr0332985	22
chrX	13100670	13100818	149	Intron (FBtr0346130/FBgn0263005, intron 2 of 5)	FBgn0030447	13094468	13095732	1265	FBtr0331598	2563
chrX	9810217	9810391	175	Intron (FBtr0346170/FBgn0052698, intron 1 of 8)	FBgn0052698	9794676	9855449	60774	FBtr0114321	-3476
chrX	12169528	12169589	62	Intron (FBtr0346335/FBgn0267001, intron 3 of 19)	FBgn0030377	12176440	12178626	2187	FBtr0073634	-10398
chrX	12189024	12189304	281	Intron (FBtr0346335/FBgn0267001, intron 3 of 19)	FBgn0030377	12176440	12178626	2187	FBtr0336964	-5556
chr2R	12502417	12502544	128	Intron (FBtr0346633/FBgn0045063, intron 1 of 5)	FBgn0045063	12487745	12504708	16964	FBtr0339637	1002
chr2R	12502786	12503706	921	Intron (FBtr0346633/FBgn0045063, intron 1 of 5)	FBgn0045063	12487745	12504708	16964	FBtr0339649	5
chrY	3606657	3606725	69	Intron (FBtr0346720/FBgn0046323, intron 7 of 7)	FBgn0267592	3649996	3666928	16933
chrY	1672156	1672724	569	Intron (FBtr0346721/FBgn0046697, intron 4 of 5)	FBgn0046697	1636574	1884846	248273	FBtr0346721	63266
chrY	1699840	1700036	197	Intron (FBtr0346721/FBgn0046697, intron 4 of 5)	FBgn0046697	1636574	1884846	248273	FBtr0346721	80764
chrY	1717338	1717427	90	Intron (FBtr0346721/FBgn0046697, intron 4 of 5)	FBgn0046697	1636574	1884846	248273	FBtr0346721	87266
chrY	1723840	1724085	246	Intron (FBtr0346721/FBgn0046697, intron 4 of 5)	FBgn0046697	1636574	1884846	248273	FBtr0346721	88868
chrY	1725442	1726036	595	Intron (FBtr0346721/FBgn0046697, intron 4 of 5)	FBgn0046697	1636574	1884846	248273	FBtr0346721	89898
chrY	1726472	1726762	291	Intron (FBtr0346721/FBgn0046697, intron 4 of 5)	FBgn0046697	1636574	1884846	248273	FBtr0302914	89112
chrY	1794734	1794860	127	Intron (FBtr0346721/FBgn0046697, intron 4 of 5)	FBgn0058441	1883796	1883972	177	FBtr0302914	87630
chrY	1796204	1796342	139	Intron (FBtr0346721/FBgn0046697, intron 4 of 5)	FBgn0058441	1883796	1883972	177	FBtr0302914	40343
chrY	1842899	1843629	731	Intron (FBtr0346721/FBgn0046697, intron 5 of 5)	FBgn0058441	1883796	1883972	177	FBtr0302914	38403
chrY	1845337	1845569	233	Intron (FBtr0346721/FBgn0046697, intron 5 of 5)	FBgn0058441	1883796	1883972	177	FBtr0302914	30159
chrY	1853222	1853813	592	Intron (FBtr0346721/FBgn0046697, intron 5 of 5)	FBgn0058441	1883796	1883972	177	FBtr0302914	-100883
chrY	581816	582165	350	Intron (FBtr0346722/FBgn0001313, intron 1 of 11)	FBgn0001313	573088	664173	91086	FBtr0346722	18388
chrY	591476	591805	330	Intron (FBtr0346722/FBgn0001313, intron 1 of 11)	FBgn0001313	573088	664173	91086	FBtr0301808	51512
chr2R	414679	415016	338	Intron (FBtr0346766/FBgn0267428, intron 2 of 11)	FBgn0267428	326768	705848	379081	FBtr0346766	88960
chr2R	415728	416418	691	Intron (FBtr0346766/FBgn0267428, intron 2 of 11)	FBgn0267428	326768	705848	379081	FBtr0346766	99753
chr2R	426521	428091	1571	Intron (FBtr0346766/FBgn0267428, intron 2 of 11)	FBgn0267428	326768	705848	379081	FBtr0346766	103300
chr2R	430068	430389	322	Intron (FBtr0346766/FBgn0267428, intron 2 of 11)	FBgn0267428	326768	705848	379081	FBtr0346766	175755
chr2R	502523	503016	494	Intron (FBtr0346766/FBgn0267428, intron 6 of 11)	FBgn0267428	326768	705848	379081	FBtr0346766	176501
chr2R	503269	503677	409	Intron (FBtr0346766/FBgn0267428, intron 6 of 11)	FBgn0267428	326768	705848	379081	FBtr0346766	193545
chr2R	520313	520372	60	Intron (FBtr0346766/FBgn0267428, intron 6 of 11)	FBgn0267428	326768	705848	379081	FBtr0346766	202648
chr2R	529416	530840	1425	Intron (FBtr0346766/FBgn0267428, intron 6 of 11)	FBgn0267428	326768	705848	379081	FBtr0346766	207843
chr2R	534611	536731	2121	Intron (FBtr0346766/FBgn0267428, intron 6 of 11)	FBgn0267428	326768	705848	379081	FBtr0346766	210860
chr2R	537628	537878	251	Intron (FBtr0346766/FBgn0267428, intron 6 of 11)	FBgn0267428	326768	705848	379081	FBtr0346766	213167
chr2R	539935	540131	197	Intron (FBtr0346766/FBgn0267428, intron 6 of 11)	FBgn0267428	326768	705848	379081	FBtr0346766	214565
chr2R	541333	541549	217	Intron (FBtr0346766/FBgn0267428, intron 6 of 11)	FBgn0267428	326768	705848	379081	FBtr0346766	242486
chr2R	569254	569563	310	Intron (FBtr0346766/FBgn0267428, intron 7 of 11)	FBgn0267428	326768	705848	379081	FBtr0346766	246649
chr2R	573417	573736	320	Intron (FBtr0346766/FBgn0267428, intron 7 of 11)	FBgn0267428	326768	705848	379081	FBtr0346766	255497
chr2R	582265	582514	250	Intron (FBtr0346766/FBgn0267428, intron 9 of 11)	FBgn0267428	326768	705848	379081	FBtr0452096	-142042
chr3L	25617571	25617713	143	Intron (FBtr0346768/FBgn0267429, intron 2 of 7)	FBgn0267429	25236940	25670980	434041	FBtr0346768	31800
chr3L	25638794	25639180	387	Intron (FBtr0346768/FBgn0267429, intron 2 of 7)	FBgn0267429	25236940	25670980	434041	FBtr0346768	16429
chr3L	25654364	25654551	188	Intron (FBtr0346768/FBgn0267429, intron 2 of 7)	FBgn0267429	25236940	25670980	434041	FBtr0305959	23297
chr3L	25442964	25443303	340	Intron (FBtr0346768/FBgn0267429, intron 3 of 7)	FBgn0085734	25403776	25405940	2165	FBtr0346768	53267
chr3L	25330427	25330657	231	Intron (FBtr0346768/FBgn0267429, intron 5 of 7)	FBgn0085734	25403776	25405940	2165	FBtr0114183	36198
chr3L	25369473	25369742	270	Intron (FBtr0346768/FBgn0267429, intron 5 of 7)	FBgn0085734	25403776	25405940	2165	FBtr0114183	33319
chr3L	25372371	25372621	251	Intron (FBtr0346768/FBgn0267429, intron 5 of 7)	FBgn0085734	25403776	25405940	2165	FBtr0114183	21623
chr3L	25384233	25384317	85	Intron (FBtr0346768/FBgn0267429, intron 5 of 7)	FBgn0085734	25403776	25405940	2165	FBtr0114183	-37024
chrY	548540	548637	98	Intron (FBtr0346771/FBgn0267432, intron 13 of 15)	FBgn0001313	573088	664173	91086	FBtr0346722	-23062
chrY	549367	550026	660	Intron (FBtr0346771/FBgn0267432, intron 13 of 15)	FBgn0001313	573088	664173	91086	FBtr0346722	-22313
chrY	550138	550775	638	Intron (FBtr0346771/FBgn0267432, intron 13 of 15)	FBgn0001313	573088	664173	91086	FBtr0346722	-21675
chrY	551061	551413	353	Intron (FBtr0346771/FBgn0267432, intron 13 of 15)	FBgn0001313	573088	664173	91086	FBtr0346722	-17533
chrY	554991	555555	565	Intron (FBtr0346771/FBgn0267432, intron 13 of 15)	FBgn0001313	573088	664173	91086	FBtr0346722	8728
chrY	417606	418075	470	Intron (FBtr0346771/FBgn0267432, intron 5 of 15)	FBgn0267609	346620	347145	526	FBtr0347037	-78683
chrY	425828	426340	513	Intron (FBtr0346771/FBgn0267432, intron 5 of 15)	FBgn0267609	346620	347145	526	FBtr0347037	-79426
chrY	426571	427045	475	Intron (FBtr0346771/FBgn0267432, intron 5 of 15)	FBgn0267609	346620	347145	526	FBtr0347037	-80739
chrY	427884	428154	271	Intron (FBtr0346771/FBgn0267432, intron 5 of 15)	FBgn0267609	346620	347145	526	FBtr0346722	-105079
chrY	467845	468009	165	Intron (FBtr0346771/FBgn0267432, intron 5 of 15)	FBgn0001313	573088	664173	91086	FBtr0346722	-24451
chrY	132445	132632	188	Intron (FBtr0346772/FBgn0267433, intron 1 of 16)	FBgn0267433	22250	137486	115237	FBtr0346772	3753
chrY	133424	133733	310	Intron (FBtr0346772/FBgn0267433, intron 1 of 16)	FBgn0267433	22250	137486	115237	FBtr0346773	-8678
chrY	22667	22863	197	Intron (FBtr0346772/FBgn0267433, intron 16 of 16)	FBgn0261399	9833	10786	954	FBtr0346772	13108
chrY	124204	124378	175	Intron (FBtr0346772/FBgn0267433, intron 9 of 16)	FBgn0267433	22250	137486	115237	FBtr0346772	4854
chrX	10348891	10349269	379	Intron (FBtr0347009/FBgn0028331, intron 7 of 7)	FBgn0065046	10348170	10348337	168	FBtr0091641	1312
chrX	10349482	10349714	233	Intron (FBtr0347009/FBgn0028331, intron 7 of 7)	FBgn0065046	10348170	10348337	168	FBtr0091641	2643
chrX	10350813	10351390	578	Intron (FBtr0347009/FBgn0028331, intron 7 of 7)	FBgn0065046	10348170	10348337	168	FBtr0091641	7929
chrX	10356099	10356327	229	Intron (FBtr0347009/FBgn0028331, intron 7 of 7)	FBgn0065046	10348170	10348337	168	FBtr0347009	34
chrY	2295390	2296828	1439	Intron (FBtr0347028/FBgn0267449, intron 1 of 5)	FBgn0267449	2273422	2487777	214356	FBtr0347028	24023
chrY	2297445	2297747	303	Intron (FBtr0347028/FBgn0267449, intron 1 of 5)	FBgn0267449	2273422	2487777	214356	FBtr0347028	49424
chrY	2322846	2323405	560	Intron (FBtr0347028/FBgn0267449, intron 1 of 5)	FBgn0267449	2273422	2487777	214356	FBtr0347039	1734
chrY	2484328	2485126	799	Intron (FBtr0347028/FBgn0267449, intron 4 of 5)	FBgn0267610	2482594	2483518	925	FBtr0347039	5793
chrX	21694339	21694496	158	Intron (FBtr0347224/FBgn0267704, intron 2 of 2)	FBgn0267704	21631891	21790731	158841	FBtr0347227	94144
chrX	21726035	21726620	586	Intron (FBtr0347227/FBgn0267704, intron 1 of 1)	FBgn0267704	21631891	21790731	158841	FBtr0347227	95048
chrX	21726939	21727603	665	Intron (FBtr0347227/FBgn0267704, intron 1 of 1)	FBgn0267704	21631891	21790731	158841	FBtr0347227	95986
chrX	21727877	21728268	392	Intron (FBtr0347227/FBgn0267704, intron 1 of 1)	FBgn0267704	21631891	21790731	158841	FBtr0347227	96790
chrX	21728681	21729558	878	Intron (FBtr0347227/FBgn0267704, intron 1 of 1)	FBgn0267704	21631891	21790731	158841	FBtr0347227	181287
chr2R	14482625	14482816	192	Intron (FBtr0347396/FBgn0267824, intron 1 of 3)	FBgn0267824	14481187	14497312	16126	FBtr0087455	-783
chrX	21662754	21663018	265	Intron (FBtr0347468/FBgn0267704, intron 2 of 2)	FBgn0267704	21631891	21790731	158841	FBtr0347227	62448
chr3R	622845	623593	749	Intron (FBtr0392909/FBgn0267431, intron 1 of 21)	FBgn0267431	567076	2532932	1965857	FBtr0114258	-131203
chr3R	1456193	1456642	450	Intron (FBtr0392909/FBgn0267431, intron 10 of 21)	FBgn0267798	1366234	1366601	368	FBtr0347367	-95301
chr3R	1461902	1462128	227	Intron (FBtr0392909/FBgn0267431, intron 10 of 21)	FBgn0267798	1366234	1366601	368	FBtr0347367	-183065
chr3R	1549666	1550833	1168	Intron (FBtr0392909/FBgn0267431, intron 11 of 21)	FBgn0267798	1366234	1366601	368	FBtr0347367	-186369
chr3R	1552970	1553594	625	Intron (FBtr0392909/FBgn0267431, intron 11 of 21)	FBgn0267798	1366234	1366601	368	FBtr0347367	-222429
chr3R	1589030	1590593	1564	Intron (FBtr0392909/FBgn0267431, intron 12 of 21)	FBgn0267798	1366234	1366601	368	FBtr0347367	-226011
chr3R	1592612	1593743	1132	Intron (FBtr0392909/FBgn0267431, intron 12 of 21)	FBgn0267798	1366234	1366601	368	FBtr0347366	243653
chr3R	1621886	1622355	470	Intron (FBtr0392909/FBgn0267431, intron 12 of 21)	FBgn0267797	1865108	1866008	901	FBtr0347366	235966
chr3R	1628863	1630042	1180	Intron (FBtr0392909/FBgn0267431, intron 12 of 21)	FBgn0267797	1865108	1866008	901	FBtr0347366	225051
chr3R	1640871	1640957	87	Intron (FBtr0392909/FBgn0267431, intron 12 of 21)	FBgn0267797	1865108	1866008	901	FBtr0347366	115767
chr3R	1749736	1750241	506	Intron (FBtr0392909/FBgn0267431, intron 12 of 21)	FBgn0267797	1865108	1866008	901	FBtr0347366	-40111
chr3R	1906119	1906480	362	Intron (FBtr0392909/FBgn0267431, intron 14 of 21)	FBgn0267797	1865108	1866008	901	FBtr0347366	-43556
chr3R	1909564	1909763	200	Intron (FBtr0392909/FBgn0267431, intron 14 of 21)	FBgn0267797	1865108	1866008	901	FBtr0347366	-75899
chr3R	1941907	1942828	922	Intron (FBtr0392909/FBgn0267431, intron 15 of 21)	FBgn0267797	1865108	1866008	901	FBtr0347366	-77279
chr3R	1943287	1943827	541	Intron (FBtr0392909/FBgn0267431, intron 15 of 21)	FBgn0267797	1865108	1866008	901	FBtr0347366	-78029
chr3R	1944037	1944268	232	Intron (FBtr0392909/FBgn0267431, intron 15 of 21)	FBgn0267797	1865108	1866008	901	FBtr0347366	-83969
chr3R	1949977	1950488	512	Intron (FBtr0392909/FBgn0267431, intron 15 of 21)	FBgn0267797	1865108	1866008	901	FBtr0347366	-105867
chr3R	1971875	1972573	699	Intron (FBtr0392909/FBgn0267431, intron 16 of 21)	FBgn0267797	1865108	1866008	901	FBtr0302347	96262
chr3R	2060613	2060944	332	Intron (FBtr0392909/FBgn0267431, intron 16 of 21)	FBgn0058182	2156916	2157206	291	FBtr0302347	69073
chr3R	2085329	2088133	2805	Intron (FBtr0392909/FBgn0267431, intron 16 of 21)	FBgn0058182	2156916	2157206	291	FBtr0302347	4597
chr3R	2152339	2152609	271	Intron (FBtr0392909/FBgn0267431, intron 17 of 21)	FBgn0058182	2156916	2157206	291	FBtr0302347	-44839
chr3R	2202045	2202190	146	Intron (FBtr0392909/FBgn0267431, intron 17 of 21)	FBgn0058182	2156916	2157206	291	FBtr0302347	-104922
chr3R	2262128	2262438	311	Intron (FBtr0392909/FBgn0267431, intron 17 of 21)	FBgn0058182	2156916	2157206	291	FBtr0302347	-112926
chr3R	2270132	2271066	935	Intron (FBtr0392909/FBgn0267431, intron 17 of 21)	FBgn0058182	2156916	2157206	291	FBtr0302347	-178222
chr3R	2335428	2335556	129	Intron (FBtr0392909/FBgn0267431, intron 18 of 21)	FBgn0058182	2156916	2157206	291	FBtr0302347	-183974
chr3R	2341180	2341513	334	Intron (FBtr0392909/FBgn0267431, intron 18 of 21)	FBgn0058182	2156916	2157206	291	FBtr0302347	-232563
chr3R	2389769	2389831	63	Intron (FBtr0392909/FBgn0267431, intron 18 of 21)	FBgn0058182	2156916	2157206	291	FBtr0302347	-235939
chr3R	2393145	2393820	676	Intron (FBtr0392909/FBgn0267431, intron 18 of 21)	FBgn0058182	2156916	2157206	291	FBtr0302347	-269706
chr3R	2426912	2427162	251	Intron (FBtr0392909/FBgn0267431, intron 19 of 21)	FBgn0058182	2156916	2157206	291	FBtr0302347	-270902
chr3R	2428108	2428217	110	Intron (FBtr0392909/FBgn0267431, intron 19 of 21)	FBgn0058182	2156916	2157206	291	FBtr0302347	-277186
chr3R	2434392	2435378	987	Intron (FBtr0392909/FBgn0267431, intron 19 of 21)	FBgn0058182	2156916	2157206	291	FBtr0302347	-282937
chr3R	2440143	2441122	980	Intron (FBtr0392909/FBgn0267431, intron 19 of 21)	FBgn0058182	2156916	2157206	291	FBtr0302347	-288885
chr3R	2446091	2446369	279	Intron (FBtr0392909/FBgn0267431, intron 19 of 21)	FBgn0058182	2156916	2157206	291	FBtr0302347	-289485
chr3R	2446691	2447222	532	Intron (FBtr0392909/FBgn0267431, intron 19 of 21)	FBgn0058182	2156916	2157206	291	FBtr0302347	-291514
chr3R	2448720	2449306	587	Intron (FBtr0392909/FBgn0267431, intron 19 of 21)	FBgn0058182	2156916	2157206	291	FBtr0345282	243803
chr3R	853824	854283	460	Intron (FBtr0392909/FBgn0267431, intron 2 of 21)	FBgn0085804	722370	722621	252	FBtr0302440	-143420
chr3R	2500015	2500997	983	Intron (FBtr0392909/FBgn0267431, intron 20 of 21)	FBgn0266747	2744304	2744800	497	FBtr0345282	230824
chr3R	2513249	2513976	728	Intron (FBtr0392909/FBgn0267431, intron 21 of 21)	FBgn0266747	2744304	2744800	497	FBtr0345282	226504
chr3R	2517490	2518296	807	Intron (FBtr0392909/FBgn0267431, intron 21 of 21)	FBgn0266747	2744304	2744800	497	FBtr0345282	210643
chr3R	887678	887751	74	Intron (FBtr0392909/FBgn0267431, intron 3 of 21)	FBgn0039987	1031171	1031354	184	FBtr0302440	-141774
chr3R	889097	889397	301	Intron (FBtr0392909/FBgn0267431, intron 3 of 21)	FBgn0039987	1031171	1031354	184	FBtr0302440	122370
chr3R	1153541	1153705	165	Intron (FBtr0392909/FBgn0267431, intron 7 of 21)	FBgn0039987	1031171	1031354	184	FBtr0347367	135414
chr3R	1230938	1231187	250	Intron (FBtr0392909/FBgn0267431, intron 8 of 21)	FBgn0267798	1366234	1366601	368	FBtr0347367	134789
chr3R	1231361	1231812	452	Intron (FBtr0392909/FBgn0267431, intron 8 of 21)	FBgn0267798	1366234	1366601	368	FBtr0347367	72753
chr3R	1293221	1293848	628	Intron (FBtr0392909/FBgn0267431, intron 8 of 21)	FBgn0267798	1366234	1366601	368	FBtr0347367	68088
chr3R	1298315	1298513	199	Intron (FBtr0392909/FBgn0267431, intron 8 of 21)	FBgn0267798	1366234	1366601	368	FBtr0347367	63181
chr3R	1303185	1303420	236	Intron (FBtr0392909/FBgn0267431, intron 8 of 21)	FBgn0267798	1366234	1366601	368	FBtr0347367	62561
chr3R	1303789	1304040	252	Intron (FBtr0392909/FBgn0267431, intron 8 of 21)	FBgn0267798	1366234	1366601	368	FBtr0347367	31252
chr3R	1335191	1335349	159	Intron (FBtr0392909/FBgn0267431, intron 8 of 21)	FBgn0267798	1366234	1366601	368	FBtr0347367	30584
chr3R	1335897	1336017	121	Intron (FBtr0392909/FBgn0267431, intron 8 of 21)	FBgn0267798	1366234	1366601	368	FBtr0347367	-13496
chr3R	1380097	1380635	539	Intron (FBtr0392909/FBgn0267431, intron 9 of 21)	FBgn0267798	1366234	1366601	368	FBtr0347367	-14241
chr3R	1380842	1381017	176	Intron (FBtr0392909/FBgn0267431, intron 9 of 21)	FBgn0267798	1366234	1366601	368	FBtr0347367	-74729
chr3R	1441330	1441925	596	Intron (FBtr0392909/FBgn0267431, intron 9 of 21)	FBgn0267798	1366234	1366601	368	FBtr0347367	-89592
chr3R	3033309	3033770	462	Intron (FBtr0445191/FBgn0267430, intron 11 of 20)	FBgn0267430	2554162	3263582	709421	FBtr0445191	211676
chr3R	3051473	3051906	434	Intron (FBtr0445191/FBgn0267430, intron 11 of 20)	FBgn0267430	2554162	3263582	709421	FBtr0445191	209621
chr3R	3053759	3053961	203	Intron (FBtr0445191/FBgn0267430, intron 11 of 20)	FBgn0267430	2554162	3263582	709421	FBtr0445191	206298
chr3R	3057208	3057284	77	Intron (FBtr0445191/FBgn0267430, intron 11 of 20)	FBgn0267430	2554162	3263582	709421	FBtr0445191	205776
chr3R	3057695	3057806	112	Intron (FBtr0445191/FBgn0267430, intron 11 of 20)	FBgn0267430	2554162	3263582	709421	FBtr0445191	140516
chr3R	2991954	2992217	264	Intron (FBtr0445191/FBgn0267430, intron 12 of 20)	FBgn0266747	2744305	2744800	496	FBtr0345281	-256470
chr3R	3001270	3001843	574	Intron (FBtr0445191/FBgn0267430, intron 12 of 20)	FBgn0266747	2744305	2744800	496	FBtr0445191	252395
chr3R	3010875	3011187	313	Intron (FBtr0445191/FBgn0267430, intron 12 of 20)	FBgn0267430	2554162	3263582	709421	FBtr0445191	241786
chr3R	3020779	3021796	1018	Intron (FBtr0445191/FBgn0267430, intron 12 of 20)	FBgn0267430	2554162	3263582	709421	FBtr0445191	229812
chr3R	2776312	2777070	759	Intron (FBtr0445191/FBgn0267430, intron 13 of 20)	FBgn0266747	2744305	2744800	496	FBtr0345281	-32789
chr3R	2777589	2779004	1416	Intron (FBtr0445191/FBgn0267430, intron 13 of 20)	FBgn0266747	2744305	2744800	496	FBtr0345281	-34439
chr3R	2779239	2779722	484	Intron (FBtr0445191/FBgn0267430, intron 13 of 20)	FBgn0266747	2744305	2744800	496	FBtr0345281	-121666
chr3R	2866466	2866609	144	Intron (FBtr0445191/FBgn0267430, intron 13 of 20)	FBgn0266747	2744305	2744800	496	FBtr0345281	-122015
chr3R	2866815	2866911	97	Intron (FBtr0445191/FBgn0267430, intron 13 of 20)	FBgn0266747	2744305	2744800	496	FBtr0345281	-158768
chr3R	2903568	2903789	222	Intron (FBtr0445191/FBgn0267430, intron 13 of 20)	FBgn0266747	2744305	2744800	496	FBtr0345281	-189843
chr3R	2934643	2934901	259	Intron (FBtr0445191/FBgn0267430, intron 13 of 20)	FBgn0266747	2744305	2744800	496	FBtr0345281	-247154
chr3R	2583621	2583861	241	Intron (FBtr0445191/FBgn0267430, intron 18 of 20)	FBgn0266747	2744304	2744800	497	FBtr0345281	-31512
chr3R	3228128	3228339	212	Intron (FBtr0445191/FBgn0267430, intron 6 of 20)	FBgn0267430	2554162	3263582	709421	FBtr0445191	32940
chr3R	3230190	3230642	453	Intron (FBtr0445191/FBgn0267430, intron 6 of 20)	FBgn0267430	2554162	3263582	709421	FBtr0445191	28658
chr3R	3234708	3234924	217	Intron (FBtr0445191/FBgn0267430, intron 6 of 20)	FBgn0267430	2554162	3263582	709421	FBtr0445191	26363
chr3R	3237021	3237219	199	Intron (FBtr0445191/FBgn0267430, intron 6 of 20)	FBgn0267430	2554162	3263582	709421	FBtr0445191	19788
chr3R	3243286	3243794	509	Intron (FBtr0445191/FBgn0267430, intron 6 of 20)	FBgn0267430	2554162	3263582	709421	FBtr0445191	13197
chr3R	3250142	3250385	244	Intron (FBtr0445191/FBgn0267430, intron 6 of 20)	FBgn0267430	2554162	3263582	709421	FBtr0300207	61804
chr3R	3169581	3169645	65	Intron (FBtr0445191/FBgn0267430, intron 7 of 20)	FBgn0267430	2554162	3263582	709421	FBtr0445191	35243
chr3R	3122443	3123066	624	Intron (FBtr0445191/FBgn0267430, intron 8 of 20)	FBgn0267430	2554162	3263582	709421	FBtr0445191	139532
chr3R	3123368	3124050	683	Intron (FBtr0445191/FBgn0267430, intron 8 of 20)	FBgn0267430	2554162	3263582	709421	FBtr0445191	119153
chr3R	3143399	3144429	1031	Intron (FBtr0445191/FBgn0267430, intron 8 of 20)	FBgn0267430	2554162	3263582	709421	FBtr0445191	93937
chr2L	2492952	2493092	141	Promoter	FBgn0011818	2492955	2497357	4403	FBtr0335130	3206
chr2L	8009368	8009490	123	Promoter	FBgn0031974	8008302	8009477	1176	FBtr0079543	12
chr2L	11316959	11317672	714	Promoter	FBgn0265794	11318944	11319259	316	FBtr0340563	-3595
chr2L	13527068	13527487	420	Promoter	FBgn0053640	13527841	13528537	697	FBtr0332509	18
chr2L	14881567	14881831	265	Promoter	FBgn0013300	14879050	14881612	2563	FBtr0080765	12
chr2L	20648086	20648295	210	Promoter	FBgn0082936	20648282	20648356	75	FBtr0081427	14
chr2L	21455475	21457146	1672	Promoter	FBgn0053816	21456113	21457135	1023	FBtr0091728	0
chr2L	21457334	21458446	1113	Promoter	FBgn0053730	21458134	21458169	36	FBtr0091834	0
chr2L	21478915	21480165	1251	Promoter	FBgn0053830	21479636	21480164	529	FBtr0091835	180
chr2L	21486358	21486655	298	Promoter	FBgn0053834	21486496	21487518	1023	FBtr0091892	226
chr2L	21488025	21488708	684	Promoter	FBgn0053736	21488517	21488552	36	FBtr0091737	0
chr2L	21503511	21503808	298	Promoter	FBgn0053739	21503660	21503695	36	FBtr0091873	166
chr2L	21536304	21537758	1455	Promoter	FBgn0053864	21536346	21537368	1023	FBtr0085895	652
chr2L	22119893	22120280	388	Promoter	FBgn0032974	22121338	22125151	3814	FBtr0085955	1098
chr2R	1521374	1523337	1964	Promoter	FBgn0267861	1515595	1521780	6186	FBtr0301121	-1829
chr2R	8174163	8174311	149	Promoter	FBgn0053087	8174165	8226438	52274	FBtr0273327	2219
chr2R	14889793	14890858	1066	Promoter	FBgn0013772	14887171	14889010	1840	FBtr0087455	-2657
chr2R	19737666	19739846	2181	Promoter	FBgn0053425	19739570	19739704	135	FBtr0086405	0
chr2R	19743854	19744290	437	Promoter	FBgn0053413	19743995	19744129	135	FBtr0086397	-77
chr2R	19747153	19747334	182	Promoter	FBgn0053405	19746943	19747076	134	FBtr0086351	0
chr2R	19763858	19764302	445	Promoter	FBgn0053359	19763913	19764047	135	FBtr0086305	10
chr2R	22998832	22998885	54	Promoter	FBgn0034808	22993669	22998884	5216	FBtr0072027	-2083
chr2R	23713900	23713997	98	Promoter	FBgn0034897	23713900	23733183	19284	FBtr0304005	0
chr2R	24684954	24685090	137	Promoter	FBgn0035049	24671294	24685090	13797	FBtr0072442	-7438
chr3L	628449	628557	109	Promoter	FBgn0286827	628470	642303	13834	FBtr0336738	196
chr3L	3222812	3222942	131	Promoter	FBgn0035422	3221114	3222912	1799	FBtr0073146	1
chr3L	3902454	3902638	185	Promoter	FBgn0003943	3899259	3902638	3380	FBtr0113138	2336
chr3L	7867529	7867703	175	Promoter	FBgn0016694	7814337	7867369	53033	FBtr0333223	12
chr3L	10857886	10858076	191	Promoter	FBgn0026160	10857889	10874646	16758	FBtr0076168	0
chr3L	11252237	11252393	157	Promoter	FBgn0041094	11252307	11255243	2937	FBtr0339908	396
chr3L	19477734	19478059	326	Promoter	FBgn0262031	19478284	19478670	387	FBtr0345884	-4747
chr3L	23552298	23553557	1260	Promoter	FBgn0250816	23554593	23689640	135048	FBtr0299880	15756
chr3L	23737003	23737846	844	Promoter	FBgn0040056	23737960	23749058	11099	FBtr0333915	5164
chr3L	27092675	27092906	232	Promoter	FBgn0266687	27091705	27092199	495	FBtr0345054	-1067
chr3L	27093266	27093688	423	Promoter	FBgn0266687	27091705	27092199	495	FBtr0345054	-8919
chr3R	4173949	4174162	214	Promoter	FBgn0037213	4174632	4184473	9842	FBtr0304264	5789
chr3R	4715250	4715633	384	Promoter	FBgn0037270	4712882	4714182	1301	FBtr0078851	0
chr3R	4947876	4948143	268	Promoter	FBgn0004183	4947933	4948096	164	FBtr0301312	8400
chr3R	5045929	5046875	947	Promoter	FBgn0263626	5045207	5045948	742	FBtr0309991	-1252
chr3R	5047200	5047843	644	Promoter	FBgn0263626	5045207	5045948	742	FBtr0308119	26
chr3R	6008440	6008577	138	Promoter	FBgn0003261	6000426	6008573	8148	FBtr0334323	-8862
chr3R	9033648	9033731	84	Promoter	FBgn0002932	9020348	9033731	13384	FBtr0333668	0
chr3R	9157743	9157962	220	Promoter	FBgn0003165	9066343	9157950	91608	FBtr0082051	4
chr3R	12466789	12468185	1397	Promoter	FBgn0013277	12465453	12467776	2324	FBtr0082679	-1527
chr3R	12479282	12479773	492	Promoter	FBgn0052865	12475336	12478267	2932	FBtr0082678	-3124
chr3R	15140153	15140866	714	Promoter	FBgn0267160	15136985	15140121	3137	FBtr0083057	0
chr3R	15242663	15242803	141	Promoter	FBgn0266599	15242687	15246614	3928	FBtr0334025	9
chr3R	15810254	15810394	141	Promoter	FBgn0026616	15810593	15824118	13526	FBtr0083273	0
chr3R	16338345	16338597	253	Promoter	FBgn0040271	16310542	16338543	28002	FBtr0089471	0
chr3R	17119030	17119094	65	Promoter	FBgn0014141	17091533	17119082	27550	FBtr0083540	9404
chr3R	20513175	20513419	245	Promoter	FBgn0038799	20507392	20512468	5077	FBtr0089484	13
chr3R	23534469	23534782	314	Promoter	FBgn0039085	23532945	23534767	1823	FBtr0290056	29
chr3R	25518126	25518384	259	Promoter	FBgn0011666	25518323	25601136	82814	FBtr0333925	35
chr3R	28484384	28486300	1917	Promoter	FBgn0039585	28484557	28486062	1506	FBtr0330305	0
chr3R	28845273	28845373	101	Promoter	FBgn0264324	28845300	28869618	24319	FBtr0330300	-7947
chr3R	29214554	29214630	77	Promoter	FBgn0051044	29214562	29219667	5106	FBtr0473405	2182
chr3R	29245550	29245829	280	Promoter	FBgn0051445	29240580	29244827	4248	FBtr0085512	0
chr3R	29924257	29924674	418	Promoter	FBgn0003356	29923754	29924615	862	FBtr0330298	-806
chr3R	29970253	29970443	191	Promoter	FBgn0004622	29950796	29969447	18652	FBtr0330298	-3300
chr4	969394	969834	441	Promoter	FBgn0039932	962341	969374	7034	FBtr0339509	9939
chrX	428510	429118	609	Promoter	FBgn0052816	316576	428251	111676	FBtr0309626	-5386
chrX	1165453	1165755	303	Promoter	FBgn0085349	1163620	1164105	486	FBtr0070213	-3728
chrX	2610489	2610821	333	Promoter	FBgn0029629	2609247	2610336	1090	FBtr0070561	-2745
chrX	3464501	3464770	270	Promoter	FBgn0029661	3462474	3464044	1571	FBtr0299579	2715
chrX	4933636	4934065	430	Promoter	FBgn0266000	4926664	4932682	6019	FBtr0343141	576
chrX	4935514	4935751	238	Promoter	FBgn0266000	4926664	4935543	8880	FBtr0344652	10591
chrX	6277778	6278167	390	Promoter	FBgn0029854	6274972	6276724	1753	FBtr0302418	-10907
chrX	8481288	8481345	58	Promoter	FBgn0000360	8481837	8483174	1338	FBtr0071235	-1050
chrX	8530748	8531050	303	Promoter	FBgn0024943	8525387	8529698	4312	FBtr0071228	-6242
chrX	9556859	9557261	403	Promoter	FBgn0030137	9555607	9556544	938	FBtr0303709	6096
chrX	11040747	11041025	279	Promoter	FBgn0259241	10967722	11039901	72180	FBtr0299513	0
chrX	11096092	11096964	873	Promoter	FBgn0259101	11096273	11107090	10818	FBtr0299514	1175
chrX	11413866	11414337	472	Promoter	FBgn0030297	11411783	11413190	1408	FBtr0073545	2626
chrX	11559301	11559437	137	Promoter	FBgn0030309	11555285	11558654	3370	FBtr0073543	-1000
chrX	11559654	11559802	149	Promoter	FBgn0030309	11555285	11558654	3370	FBtr0331406	23490
chrX	13999958	14000412	455	Promoter	FBgn0044817	14000210	14000889	680	FBtr0300096	1361
chrX	14047246	14047516	271	Promoter	FBgn0053247	14046772	14047495	724	FBtr0300093	60
chrX	14056117	14056469	353	Promoter	FBgn0053240	14055626	14056349	724	FBtr0300085	295
chrX	14915064	14915245	182	Promoter	FBgn0030596	14911781	14913812	2032	FBtr0304838	-411
chrX	15221587	15222031	445	Promoter	FBgn0262485	15220271	15221176	906	FBtr0074205	9160
chrX	20163384	20163513	130	Promoter	FBgn0031091	20160355	20162731	2377	FBtr0070027	-985
chrX	20163716	20164132	417	Promoter	FBgn0031091	20160355	20162731	2377	FBtr0089604	1996
chrX	23020507	23021835	1329	Promoter	FBgn0265767	23022898	23034356	11459	FBtr0301978	44643
chrX	23200698	23200864	167	Promoter	FBgn0267513	23200802	23201056	255	FBtr0346890	0
chrX	23205171	23205482	312	Promoter	FBgn0085765	23205409	23205438	30	FBtr0346891	0
chrX	23205815	23207367	1553	Promoter	FBgn0267515	23205822	23206525	704	FBtr0346891	1852
chrX	23211126	23213116	1991	Promoter	FBgn0085813	23211192	23213166	1975	FBtr0346893	-177
chrX	23213509	23213712	204	Promoter	FBgn0267517	23213889	23214011	123	FBtr0346895	147
chrX	23238387	23238672	286	Promoter	FBgn0085771	23239718	23240975	1258	FBtr0346896	0
chrX	23239710	23241148	1439	Promoter	FBgn0085771	23239718	23240975	1258	FBtr0346896	2657
chrX	23270868	23271178	311	Promoter	FBgn0267520	23270802	23271158	357	FBtr0346903	-442
chrX	23271600	23271810	211	Promoter	FBgn0267520	23270802	23271158	357	FBtr0346903	-768
chrX	23271926	23272273	348	Promoter	FBgn0267520	23270802	23271158	357	FBtr0346903	-1383
chrX	23272541	23273300	760	Promoter	FBgn0267520	23270802	23271158	357	FBtr0346903	-2674
chrX	23279569	23280653	1085	Promoter	FBgn0250731	23280155	23280277	123	FBtr0346901	-715
chrX	23280992	23281211	220	Promoter	FBgn0250731	23280155	23280277	123	FBtr0346900	0
chrX	23281426	23283099	1674	Promoter	FBgn0267521	23280998	23282931	1934	FBtr0346899	133
chrX	23284023	23284109	87	Promoter	FBgn0267516	23278007	23283731	5725	FBtr0473833	-1013
chrX	23290196	23290437	242	Promoter	FBgn0286518	23291450	23291518	69	FBtr0346897	0
chrX	23291337	23291960	624	Promoter	FBgn0267523	23291549	23291671	123	FBtr0346898	21548
chrX	23537040	23538647	1608	Promoter	FBgn0286519	23538215	23538283	69	FBtr0346674	-463
chrY	9036	9370	335	Promoter	FBgn0261399	9833	10786	954	FBtr0346674	12834
chrY	872507	873020	514	Promoter	FBgn0259853	869892	871230	1339	FBtr0300151	-1997
chrY	907909	908160	252	Promoter	FBgn0259852	906805	907496	692	FBtr0300148	-5072
chrY	917834	918045	212	Promoter	FBgn0259861	916438	917820	1383	FBtr0300158	-3175
chrY	938805	939181	377	Promoter	FBgn0259858	939936	940435	500	FBtr0300155	392
chrY	955575	958033	2459	Promoter	FBgn0085523	953256	954313	1058	FBtr0302336	-4146
chrY	1007066	1007550	485	Promoter	FBgn0259875	1007917	1009359	1443	FBtr0346687	106
chrY	1032004	1032424	421	Promoter	FBgn0259845	1029772	1031619	1848	FBtr0300153	282
chrY	1035045	1035243	199	Promoter	FBgn0259847	1035827	1036823	997	FBtr0300144	686
chrY	3560304	3560509	206	Promoter	FBgn0046323	3561745	3618339	56595	FBtr0347413	-43271

## Sheet: Stabilized-MARs
Stabilized MARs (0-16hr Embryos) : 5407 in number
Chr	MAR start	MAR end	MAR width (bp)	Annotation	Nearest Gene Id	Gene start	Gene end	Gene length	Transcript Id	MAR distance to TSS
chr2L	901262	901641	380	3'-UTR	FBgn0003916	901491	901654	164	FBtr0078028	13
chr2L	4700383	4700865	483	3'-UTR	FBgn0031623	4700835	4701485	651	FBtr0077420	620
chr2L	5309011	5309782	772	3'-UTR	FBgn0016076	5305650	5311223	5574	FBtr0346579	3361
chr2L	6094691	6094963	273	3'-UTR	FBgn0266450	6091412	6096498	5087	FBtr0344438	3279
chr2L	8527649	8527885	237	3'-UTR	FBgn0085470	8526605	8528066	1462	FBtr0336886	181
chr2L	10201618	10202166	549	3'-UTR	FBgn0005593	10201100	10202145	1046	FBtr0079946	518
chr2L	11987062	11987399	338	3'-UTR	FBgn0032388	11984327	11988039	3713	FBtr0089572	640
chr2L	13736333	13736907	575	3'-UTR	FBgn0051813	13736138	13737030	893	FBtr0343656	195
chr2L	14737344	14737510	167	3'-UTR	FBgn0028537	14737090	14737769	680	FBtr0080691	259
chr2L	16264392	16264452	61	3'-UTR	FBgn0028897	16262141	16263483	1343	FBtr0080825	2251
chr2L	18813482	18813924	443	3'-UTR	FBgn0259201	18813009	18813941	933	FBtr0299687	473
chr2L	20081943	20083081	1139	3'-UTR	FBgn0263773	20079270	20080196	927	FBtr0310561	-1747
chr2L	21166294	21166423	130	3'-UTR	FBgn0263051	21166046	21166624	579	FBtr0306976	201
chr2L	21440614	21441069	456	3'-UTR	FBgn0053812	21440187	21440715	529	FBtr0091816	427
chr2L	21497038	21497591	554	3'-UTR	FBgn0053840	21496586	21497608	1023	FBtr0091844	452
chr2L	21501859	21502633	775	3'-UTR	FBgn0053843	21501633	21502655	1023	FBtr0091847	226
chr2L	22554183	22554572	390	3'-UTR	FBgn0040010	22550240	22556295	6056	FBtr0332632	3943
chr2L	22555754	22556520	767	3'-UTR	FBgn0040010	22550240	22556295	6056	FBtr0332632	5514
chr2R	1512704	1516278	3575	3'-UTR	FBgn0267861	1515595	1516830	1236	FBtr0344972	552
chr2R	6809216	6809333	118	3'-UTR	FBgn0033104	6809044	6809766	723	FBtr0086212	433
chr2R	7232957	7233140	184	3'-UTR	FBgn0026389	7232840	7234913	2074	FBtr0089051	1773
chr2R	7737599	7737881	283	3'-UTR	FBgn0042135	7718446	7735622	17177	FBtr0330328	-1977
chr2R	9097215	9097847	633	3'-UTR	FBgn0086603	9097030	9097169	140	FBtr0091613	185
chr2R	9715384	9715662	279	3'-UTR	FBgn0010316	9712321	9716256	3936	FBtr0088469	3063
chr2R	10156591	10156821	231	3'-UTR	FBgn0033494	10146638	10154877	8240	FBtr0299832	-1714
chr2R	10245061	10245466	406	3'-UTR	FBgn0033498	10246071	10247560	1490	FBtr0088364	2094
chr2R	10353562	10353919	358	3'-UTR	FBgn0283625	10353368	10354389	1022	FBtr0445676	194
chr2R	11119241	11119441	201	3'-UTR	FBgn0050489	11117225	11121884	4660	FBtr0345674	2443
chr2R	12756957	12757128	172	3'-UTR	FBgn0011227	12757133	12757529	397	FBtr0087861	401
chr2R	12870622	12870927	306	3'-UTR	FBgn0000181	12870249	12871794	1546	FBtr0087782	373
chr2R	15325823	15326343	521	3'-UTR	FBgn0034010	15325503	15326386	884	FBtr0340000	43
chr2R	16569144	16570132	989	3'-UTR	FBgn0034138	16570112	16571230	1119	FBtr0087123	1098
chr2R	17154992	17155730	739	3'-UTR	FBgn0034201	17154697	17155230	534	FBtr0086989	295
chr2R	17165436	17166192	757	3'-UTR	FBgn0034204	17165461	17166505	1045	FBtr0086997	313
chr2R	19279853	19280166	314	3'-UTR	FBgn0034425	19281418	19283961	2544	FBtr0086563	3795
chr2R	20946089	20946628	540	3'-UTR	FBgn0065059	20945970	20946065	96	FBtr0091781	119
chr2R	23079412	23079639	228	3'-UTR	FBgn0263707	23079380	23079715	336	FBtr0310345	76
chr2R	23754279	23754397	119	3'-UTR	FBgn0034902	23752754	23753515	762	FBtr0345535	1525
chr2R	24061566	24061748	183	3'-UTR	FBgn0023170	24061853	24062431	579	FBtr0072185	683
chr2R	24075284	24075840	557	3'-UTR	FBgn0259209	24075174	24075954	781	FBtr0344996	110
chr2R	24331611	24331852	242	3'-UTR	FBgn0266045	24329730	24330277	548	FBtr0343308	1881
chr2R	24898540	24899182	643	3'-UTR	FBgn0035077	24898273	24899505	1233	FBtr0114563	267
chr3L	752309	752895	587	3'-UTR	FBgn0035160	737680	755489	17810	FBtr0331769	2594
chr3L	753480	753811	332	3'-UTR	FBgn0035160	737680	755489	17810	FBtr0331769	1678
chr3L	3088606	3088805	200	3'-UTR	FBgn0003938	3090801	3090923	123	FBtr0073017	-1996
chr3L	3090846	3091209	364	3'-UTR	FBgn0003938	3090801	3090923	123	FBtr0073017	45
chr3L	3196047	3197165	1119	3'-UTR	FBgn0035415	3197045	3197631	587	FBtr0073108	466
chr3L	3221164	3221249	86	3'-UTR	FBgn0086068	3221350	3221427	78	FBtr0114344	178
chr3L	3371519	3371939	421	3'-UTR	FBgn0283461	3369556	3369942	387	FBtr0073073	1963
chr3L	4215699	4216400	702	3'-UTR	FBgn0035513	4215379	4216414	1036	FBtr0073223	320
chr3L	4419999	4420306	308	3'-UTR	FBgn0035542	4418680	4420266	1587	FBtr0113141	1319
chr3L	5131730	5132195	466	3'-UTR	FBgn0040842	5131545	5132127	583	FBtr0077163	185
chr3L	5749996	5750687	692	3'-UTR	FBgn0263106	5750029	5752189	2161	FBtr0077123	1502
chr3L	5783659	5783935	277	3'-UTR	FBgn0260458	5781537	5784685	3149	FBtr0114577	2122
chr3L	6132865	6133295	431	3'-UTR	FBgn0020637	6132990	6133593	604	FBtr0077059	298
chr3L	7085677	7086557	881	3'-UTR	FBgn0035735	7086003	7086608	606	FBtr0076929	51
chr3L	7526701	7527214	514	3'-UTR	FBgn0028582	7528780	7538279	9500	FBtr0076794	-1566
chr3L	7815244	7815484	241	3'-UTR	FBgn0052369	7777105	7809825	32721	FBtr0304992	-5419
chr3L	9077074	9077741	668	3'-UTR	FBgn0023479	9074643	9092131	17489	FBtr0344981	2431
chr3L	11255226	11256172	947	3'-UTR	FBgn0041094	11252307	11256172	3866	FBtr0339908	2919
chr3L	11823841	11824379	539	3'-UTR	FBgn0083015	11822984	11823124	141	FBtr0113610	857
chr3L	12156494	12156855	362	3'-UTR	FBgn0036259	12157052	12163735	6684	FBtr0273438	6880
chr3L	14945684	14946008	325	3'-UTR	FBgn0040487	14945499	14946125	627	FBtr0075673	117
chr3L	14970055	14970456	402	3'-UTR	FBgn0026320	14969344	14970306	963	FBtr0075620	711
chr3L	14975429	14976080	652	3'-UTR	FBgn0040296	14975183	14976040	858	FBtr0309062	246
chr3L	15055158	15055853	696	3'-UTR	FBgn0036470	15054777	15055565	789	FBtr0075631	381
chr3L	17517073	17517613	541	3'-UTR	FBgn0036734	17514298	17524740	10443	FBtr0345387	2775
chr3L	17523762	17524315	554	3'-UTR	FBgn0263478	17528700	17528840	141	FBtr0309777	4525
chr3L	17638548	17639025	478	3'-UTR	FBgn0036742	17633449	17638001	4553	FBtr0345385	5099
chr3L	18899706	18899938	233	3'-UTR	FBgn0036825	18899104	18900408	1305	FBtr0347494	602
chr3L	20476871	20477662	792	3'-UTR	FBgn0036999	20474962	20477003	2042	FBtr0078200	1909
chr3L	20483576	20484321	746	3'-UTR	FBgn0037001	20492082	20497084	5003	FBtr0078201	-7761
chr3L	22076627	22077872	1246	3'-UTR	FBgn0000100	22076092	22077487	1396	FBtr0078481	535
chr3L	22696108	22696496	389	3'-UTR	FBgn0037180	22695953	22696435	483	FBtr0078520	155
chr3L	27081584	27082552	969	3'-UTR	FBgn0063670	27082091	27083906	1816	FBtr0113841	1354
chr3R	4247285	4248351	1067	3'-UTR	FBgn0037224	4247020	4248313	1294	FBtr0078975	265
chr3R	4301154	4301252	99	3'-UTR	FBgn0262214	4295369	4295456	88	FBtr0304264	5785
chr3R	6236258	6236609	352	3'-UTR	FBgn0027527	6234708	6237181	2474	FBtr0346344	1550
chr3R	6236774	6237072	299	3'-UTR	FBgn0027527	6234708	6237181	2474	FBtr0346344	2066
chr3R	6362949	6363028	80	3'-UTR	FBgn0261641	6361672	6368189	6518	FBtr0303017	5161
chr3R	7088710	7089015	306	3'-UTR	FBgn0003884	7086599	7088839	2241	FBtr0081639	2111
chr3R	8817379	8817785	407	3'-UTR	FBgn0262604	8819618	8821098	1481	FBtr0344598	-1833
chr3R	9261615	9262215	601	3'-UTR	FBgn0037671	9260638	9262590	1953	FBtr0081978	977
chr3R	9360235	9360543	309	3'-UTR	FBgn0037683	9363305	9364838	1534	FBtr0082025	-2762
chr3R	9628845	9629356	512	3'-UTR	FBgn0286035	9630255	9630440	186	FBtr0473384	1084
chr3R	11960913	11961089	177	3'-UTR	FBgn0260741	11960883	11962805	1923	FBtr0082511	1716
chr3R	12381719	12382059	341	3'-UTR	FBgn0038028	12380869	12382691	1823	FBtr0344387	632
chr3R	12510340	12511810	1471	3'-UTR	FBgn0013279	12509076	12511461	2386	FBtr0082638	1264
chr3R	15910590	15910796	207	3'-UTR	FBgn0038381	15908398	15910367	1970	FBtr0083200	2192
chr3R	19137124	19137320	197	3'-UTR	FBgn0038681	19135158	19137136	1979	FBtr0083731	1966
chr3R	19867687	19867936	250	3'-UTR	FBgn0038739	19864758	19866869	2112	FBtr0334307	2929
chr3R	21850503	21850893	391	3'-UTR	FBgn0045468	21845454	21846659	1206	FBtr0084158	-3844
chr3R	22033584	22033829	246	3'-UTR	FBgn0038927	22032150	22034286	2137	FBtr0084183	457
chr3R	25684044	25684481	438	3'-UTR	FBgn0039359	25683623	25685051	1429	FBtr0331362	570
chr3R	26619263	26620380	1118	3'-UTR	FBgn0039434	26619118	26620224	1107	FBtr0085029	145
chr3R	26640632	26641410	779	3'-UTR	FBgn0039444	26640025	26641054	1030	FBtr0085035	607
chr3R	28319053	28319491	439	3'-UTR	FBgn0261618	28318162	28326241	8080	FBtr0301181	6750
chr3R	30172937	30173894	958	3'-UTR	FBgn0002773	30171438	30174551	3114	FBtr0089747	657
chr3R	30991524	30991772	249	3'-UTR	FBgn0051007	30991700	30992457	758	FBtr0085747	685
chr4	320910	321317	408	3'-UTR	FBgn0052850	314923	331387	16465	FBtr0333680	5987
chr4	1114478	1114693	216	3'-UTR	FBgn0039928	1112874	1122965	10092	FBtr0345193	8272
chrX	1074255	1074314	60	3'-UTR	FBgn0040397	1073906	1082439	8534	FBtr0070181	8125
chrX	1937126	1937743	618	3'-UTR	FBgn0023520	1937700	1940040	2341	FBtr0070349	2297
chrX	2005502	2005698	197	3'-UTR	FBgn0023545	2007911	2009364	1454	FBtr0070347	3666
chrX	5502764	5503089	326	3'-UTR	FBgn0029770	5501813	5502570	758	FBtr0070779	951
chrX	9534625	9534985	361	3'-UTR	FBgn0054026	9533818	9534625	808	FBtr0343410	807
chrX	10138311	10138543	233	3'-UTR	FBgn0086045	10124347	10124445	99	FBtr0114321	13964
chrX	10214671	10216537	1867	3'-UTR	FBgn0030186	10214858	10216642	1785	FBtr0071486	105
chrX	10231093	10231384	292	3'-UTR	FBgn0030187	10231002	10232398	1397	FBtr0071484	1014
chrX	11801633	11801863	231	3'-UTR	FBgn0001218	11801696	11805121	3426	FBtr0345166	3258
chrX	11802189	11802723	535	3'-UTR	FBgn0001218	11801696	11805121	3426	FBtr0345166	2398
chrX	15977645	15978073	429	3'-UTR	FBgn0261834	15976868	15977660	793	FBtr0303396	777
chrX	19142936	19143424	489	3'-UTR	FBgn0030985	19135081	19135868	788	FBtr0074701	-7068
chr2L	87208	87363	156	5'-UTR	FBgn0002931	82421	87387	4967	FBtr0290323	24
chr2L	108139	108207	69	5'-UTR	FBgn0005278	108133	114432	6300	FBtr0089435	6
chr2L	129134	129211	78	5'-UTR	FBgn0025683	122624	129245	6622	FBtr0078154	34
chr2L	132109	132182	74	5'-UTR	FBgn0001142	132077	134472	2396	FBtr0078115	32
chr2L	159038	159139	102	5'-UTR	FBgn0016977	159032	203397	44366	FBtr0078121	6
chr2L	161242	161448	207	5'-UTR	FBgn0016977	159032	203397	44366	FBtr0078121	2210
chr2L	285575	285712	138	5'-UTR	FBgn0031245	283385	285726	2342	FBtr0078136	14
chr2L	310255	310335	81	5'-UTR	FBgn0004611	310200	347927	37728	FBtr0078050	55
chr2L	431237	431449	213	5'-UTR	FBgn0004583	431227	448701	17475	FBtr0329832	10
chr2L	477949	478423	475	5'-UTR	FBgn0043364	476446	479688	3243	FBtr0078083	1265
chr2L	479518	479658	141	5'-UTR	FBgn0043364	476446	479688	3243	FBtr0078083	30
chr2L	825991	826114	124	5'-UTR	FBgn0010583	825969	833241	7273	FBtr0078015	22
chr2L	850929	851061	133	5'-UTR	FBgn0020304	833584	851071	17488	FBtr0302120	10
chr2L	852854	852988	135	5'-UTR	FBgn0020545	852848	854539	1692	FBtr0334794	6
chr2L	868266	868325	60	5'-UTR	FBgn0029095	861849	868354	6506	FBtr0078031	29
chr2L	871500	871717	218	5'-UTR	FBgn0053526	871095	874149	3055	FBtr0091486	405
chr2L	922818	923064	247	5'-UTR	FBgn0028481	922793	958098	35306	FBtr0305064	25
chr2L	1077684	1077789	106	5'-UTR	FBgn0003310	1051792	1077811	26020	FBtr0077994	22
chr2L	1102439	1102498	60	5'-UTR	FBgn0031299	1083091	1102504	19414	FBtr0332570	6
chr2L	1118853	1119029	177	5'-UTR	FBgn0016926	1114654	1119031	4378	FBtr0077988	2
chr2L	1420317	1420444	128	5'-UTR	FBgn0002543	1380086	1420453	40368	FBtr0077941	9
chr2L	1555142	1555307	166	5'-UTR	FBgn0261509	1555129	1609389	54261	FBtr0310019	13
chr2L	1651264	1651475	212	5'-UTR	FBgn0086758	1651258	1704682	53425	FBtr0307047	6
chr2L	1724240	1724336	97	5'-UTR	FBgn0031359	1716244	1724388	8145	FBtr0305618	52
chr2L	1737489	1737728	240	5'-UTR	FBgn0264494	1737467	1750612	13146	FBtr0077886	22
chr2L	1911747	1912269	523	5'-UTR	FBgn0031374	1911742	1944289	32548	FBtr0113011	5
chr2L	1988311	1988496	186	5'-UTR	FBgn0031381	1988290	1988940	651	FBtr0077816	21
chr2L	2130837	2131059	223	5'-UTR	FBgn0004507	2130813	2137296	6484	FBtr0077828	24
chr2L	2178560	2178742	183	5'-UTR	FBgn0000097	2156484	2178754	22271	FBtr0077850	12
chr2L	2226553	2226660	108	5'-UTR	FBgn0267378	2226521	2231088	4568	FBtr0077840	32
chr2L	2236688	2236830	143	5'-UTR	FBgn0262126	2231106	2236844	5739	FBtr0329964	14
chr2L	2364583	2364692	110	5'-UTR	FBgn0014010	2359142	2364721	5580	FBtr0077796	29
chr2L	2365390	2365489	100	5'-UTR	FBgn0261647	2365345	2370137	4793	FBtr0330665	45
chr2L	2415238	2415294	57	5'-UTR	FBgn0031426	2410624	2415322	4699	FBtr0307079	28
chr2L	2492956	2493135	180	5'-UTR	FBgn0011818	2492955	2498846	5892	FBtr0077780	1
chr2L	2677745	2678015	271	5'-UTR	FBgn0051690	2677734	2719431	41698	FBtr0301682	11
chr2L	2752812	2752993	182	5'-UTR	FBgn0031453	2752800	2757975	5176	FBtr0307080	12
chr2L	2753246	2753720	475	5'-UTR	FBgn0031453	2753233	2756663	3431	FBtr0077714	13
chr2L	2830174	2830237	64	5'-UTR	FBgn0283531	2815970	2830248	14279	FBtr0300382	11
chr2L	2855223	2855305	83	5'-UTR	FBgn0031473	2849232	2855309	6078	FBtr0077687	4
chr2L	2862549	2862632	84	5'-UTR	FBgn0031474	2862537	2868548	6012	FBtr0077627	12
chr2L	2885113	2885203	91	5'-UTR	FBgn0024947	2880704	2885214	4511	FBtr0332459	11
chr2L	2999310	2999401	92	5'-UTR	FBgn0031488	2999286	3016069	16784	FBtr0077646	24
chr2L	3056609	3056753	145	5'-UTR	FBgn0283427	3056598	3068177	11580	FBtr0077659	11
chr2L	3144654	3144771	118	5'-UTR	FBgn0015600	3068345	3144786	76442	FBtr0077662	15
chr2L	3159496	3159616	121	5'-UTR	FBgn0011648	3146452	3159643	13192	FBtr0077616	27
chr2L	3163673	3163941	269	5'-UTR	FBgn0014906	3163645	3169462	5818	FBtr0308315	28
chr2L	3354742	3354819	78	5'-UTR	FBgn0020445	3334875	3354829	19955	FBtr0089979	10
chr2L	3422750	3422946	197	5'-UTR	FBgn0031530	3404460	3422957	18498	FBtr0077592	11
chr2L	3606402	3606533	132	5'-UTR	FBgn0002985	3604224	3606756	2533	FBtr0077557	223
chr2L	3631768	3632144	377	5'-UTR	FBgn0000721	3622074	3632154	10081	FBtr0089306	10
chr2L	3646048	3646120	73	5'-UTR	FBgn0000721	3622074	3646138	24065	FBtr0089310	18
chr2L	3656836	3656943	108	5'-UTR	FBgn0000721	3622074	3656953	34880	FBtr0089304	10
chr2L	3712759	3712839	81	5'-UTR	FBgn0051955	3711881	3712866	986	FBtr0345543	27
chr2L	3718212	3718296	85	5'-UTR	FBgn0003386	3718185	3729145	10961	FBtr0332185	27
chr2L	3787177	3787236	60	5'-UTR	FBgn0031571	3787167	3802726	15560	FBtr0307051	10
chr2L	3790003	3790065	63	5'-UTR	FBgn0031571	3789986	3802726	12741	FBtr0307052	17
chr2L	3805690	3805751	62	5'-UTR	FBgn0021800	3805682	3808895	3214	FBtr0077498	8
chr2L	4031398	4031511	114	5'-UTR	FBgn0000547	4031377	4115749	84373	FBtr0334265	21
chr2L	4197019	4197367	349	5'-UTR	FBgn0031589	4189340	4197380	8041	FBtr0077483	13
chr2L	4227719	4227851	133	5'-UTR	FBgn0003941	4227699	4228561	863	FBtr0334787	20
chr2L	4283162	4283233	72	5'-UTR	FBgn0010473	4283148	4323781	40634	FBtr0333485	14
chr2L	4333928	4334083	156	5'-UTR	FBgn0020762	4333913	4345776	11864	FBtr0112899	15
chr2L	4372003	4372356	354	5'-UTR	FBgn0026319	4371990	4380716	8727	FBtr0077429	13
chr2L	4441067	4441210	144	5'-UTR	FBgn0031602	4403992	4441282	37291	FBtr0077459	72
chr2L	4458007	4458301	295	5'-UTR	FBgn0285948	4457186	4458317	1132	FBtr0077452	16
chr2L	4594940	4594999	60	5'-UTR	FBgn0053196	4477462	4595054	117593	FBtr0332351	55
chr2L	4801358	4801826	469	5'-UTR	FBgn0031629	4796600	4801923	5324	FBtr0077417	97
chr2L	4906422	4906726	305	5'-UTR	FBgn0031646	4903865	4906762	2898	FBtr0077402	36
chr2L	4997068	4997360	293	5'-UTR	FBgn0053113	4993641	4997381	3741	FBtr0079042	21
chr2L	5055195	5055671	477	5'-UTR	FBgn0014857	5055134	5056149	1016	FBtr0333536	61
chr2L	5093390	5093541	152	5'-UTR	FBgn0031681	5072170	5093592	21423	FBtr0079026	51
chr2L	5108546	5108720	175	5'-UTR	FBgn0261836	5108512	5207002	98491	FBtr0332405	34
chr2L	5210483	5210589	107	5'-UTR	FBgn0031689	5210460	5212445	1986	FBtr0079062	23
chr2L	5236974	5237327	354	5'-UTR	FBgn0003716	5219000	5237362	18363	FBtr0079089	35
chr2L	5307590	5307799	210	5'-UTR	FBgn0016076	5305650	5311223	5574	FBtr0346579	1940
chr2L	5555093	5555206	114	5'-UTR	FBgn0004620	5555072	5558994	3923	FBtr0079106	21
chr2L	5799994	5800151	158	5'-UTR	FBgn0031738	5767002	5800173	33172	FBtr0301235	22
chr2L	5879417	5879484	68	5'-UTR	FBgn0031745	5859769	5879498	19730	FBtr0079158	14
chr2L	5980020	5980073	54	5'-UTR	FBgn0000308	5972900	5980101	7202	FBtr0079235	28
chr2L	5980874	5980963	90	5'-UTR	FBgn0000308	5972115	5981018	8904	FBtr0079236	55
chr2L	6047631	6047916	286	5'-UTR	FBgn0029161	6046516	6047934	1419	FBtr0343130	18
chr2L	6054333	6054401	69	5'-UTR	FBgn0031770	6054302	6060169	5868	FBtr0079187	31
chr2L	6091430	6091571	142	5'-UTR	FBgn0266450	6091412	6096498	5087	FBtr0344438	18
chr2L	6179164	6179281	118	5'-UTR	FBgn0085409	6179133	6211114	31982	FBtr0329980	31
chr2L	6338861	6339034	174	5'-UTR	FBgn0015623	6338836	6346280	7445	FBtr0079250	25
chr2L	6423032	6423279	248	5'-UTR	FBgn0011722	6415179	6423310	8132	FBtr0343152	31
chr2L	6473712	6473862	151	5'-UTR	FBgn0259749	6468538	6473904	5367	FBtr0339787	42
chr2L	6480081	6480450	370	5'-UTR	FBgn0086357	6477182	6480466	3285	FBtr0079266	16
chr2L	6498673	6498740	68	5'-UTR	FBgn0051637	6498647	6526996	28350	FBtr0079287	26
chr2L	6648058	6648124	67	5'-UTR	FBgn0051635	6632798	6648145	15348	FBtr0331187	21
chr2L	6709008	6709074	67	5'-UTR	FBgn0031850	6686791	6709086	22296	FBtr0079312	12
chr2L	6742523	6742888	366	5'-UTR	FBgn0031855	6742502	6756133	13632	FBtr0339237	21
chr2L	6786729	6786841	113	5'-UTR	FBgn0015776	6778555	6786861	8307	FBtr0079384	20
chr2L	6875272	6875545	274	5'-UTR	FBgn0031866	6874900	6906656	31757	FBtr0307033	372
chr2L	6918505	6918718	214	5'-UTR	FBgn0026196	6916753	6918743	1991	FBtr0079369	25
chr2L	6967448	6967577	130	5'-UTR	FBgn0264922	6966780	6967590	811	FBtr0346716	13
chr2L	7032752	7032862	111	5'-UTR	FBgn0031883	7032721	7037878	5158	FBtr0344711	31
chr2L	7042388	7042555	168	5'-UTR	FBgn0262872	7042359	7056010	13652	FBtr0306233	29
chr2L	7084478	7084627	150	5'-UTR	FBgn0031888	7069536	7084635	15100	FBtr0079423	8
chr2L	7157600	7157685	86	5'-UTR	FBgn0085407	7098188	7157695	59508	FBtr0342658	10
chr2L	7219957	7220010	54	5'-UTR	FBgn0031897	7204538	7220033	15496	FBtr0330197	23
chr2L	7276974	7277157	184	5'-UTR	FBgn0010453	7255419	7277171	21753	FBtr0089291	14
chr2L	7334303	7334546	244	5'-UTR	FBgn0031902	7333714	7352542	18829	FBtr0303251	589
chr2L	7433415	7433481	67	5'-UTR	FBgn0031913	7430530	7433516	2987	FBtr0079466	35
chr2L	7437500	7437896	397	5'-UTR	FBgn0031914	7437492	7445882	8391	FBtr0332530	8
chr2L	7530431	7530568	138	5'-UTR	FBgn0264895	7497805	7530574	32770	FBtr0334847	6
chr2L	7701525	7701585	61	5'-UTR	FBgn0041182	7693727	7701601	7875	FBtr0335487	16
chr2L	7702822	7702910	89	5'-UTR	FBgn0041181	7702805	7710690	7886	FBtr0079477	17
chr2L	7810300	7810686	387	5'-UTR	FBgn0031952	7801668	7810703	9036	FBtr0343423	17
chr2L	7811465	7811632	168	5'-UTR	FBgn0261800	7811438	7820771	9334	FBtr0079490	27
chr2L	7821904	7822091	188	5'-UTR	FBgn0027515	7821535	7825350	3816	FBtr0331236	369
chr2L	7827093	7827220	128	5'-UTR	FBgn0020618	7825347	7827246	1900	FBtr0331238	26
chr2L	7827824	7827959	136	5'-UTR	FBgn0004177	7827793	7832668	4876	FBtr0079525	31
chr2L	7984082	7984165	84	5'-UTR	FBgn0085450	7891187	7984196	93010	FBtr0112718	31
chr2L	7991475	7991571	97	5'-UTR	FBgn0031969	7987113	7991580	4468	FBtr0331674	9
chr2L	7994083	7994145	63	5'-UTR	FBgn0031969	7986786	7994184	7399	FBtr0300183	39
chr2L	7998948	7999561	614	5'-UTR	FBgn0031971	7998946	7999676	731	FBtr0079532	2
chr2L	8032027	8032397	371	5'-UTR	FBgn0044323	8031010	8040826	9817	FBtr0306001	1017
chr2L	8042728	8042836	109	5'-UTR	FBgn0031980	8041880	8042859	980	FBtr0079546	23
chr2L	8071510	8071575	66	5'-UTR	FBgn0011230	8054322	8071624	17303	FBtr0079545	49
chr2L	8082890	8082969	80	5'-UTR	FBgn0267488	8074117	8082982	8866	FBtr0079543	13
chr2L	8127019	8127159	141	5'-UTR	FBgn0031988	8127001	8133989	6989	FBtr0339671	18
chr2L	8163082	8163255	174	5'-UTR	FBgn0264953	8163073	8190137	27065	FBtr0347415	9
chr2L	8204917	8205128	212	5'-UTR	FBgn0031998	8200465	8205132	4668	FBtr0079637	4
chr2L	8214316	8214465	150	5'-UTR	FBgn0032002	8214305	8215239	935	FBtr0079593	11
chr2L	8239691	8239865	175	5'-UTR	FBgn0032006	8220980	8239878	18899	FBtr0302147	13
chr2L	8277434	8277688	255	5'-UTR	FBgn0003502	8258755	8277702	18948	FBtr0079618	14
chr2L	8364457	8364577	121	5'-UTR	FBgn0010265	8363699	8364596	898	FBtr0100541	19
chr2L	8370538	8370602	65	5'-UTR	FBgn0032029	8370530	8374250	3721	FBtr0339790	8
chr2L	8415775	8415883	109	5'-UTR	FBgn0027932	8415743	8431297	15555	FBtr0340240	32
chr2L	8522143	8522259	117	5'-UTR	FBgn0016122	8521933	8525740	3808	FBtr0333416	210
chr2L	8543374	8543604	231	5'-UTR	FBgn0011259	8543330	8671917	128588	FBtr0329931	44
chr2L	8735707	8735776	70	5'-UTR	FBgn0003209	8709880	8735797	25918	FBtr0079746	21
chr2L	9125749	9125956	208	5'-UTR	FBgn0052982	9125737	9163721	37985	FBtr0330219	12
chr2L	9176366	9176525	160	5'-UTR	FBgn0041092	9176358	9250211	73854	FBtr0303873	8
chr2L	9437504	9437581	78	5'-UTR	FBgn0002973	9437469	9463123	25655	FBtr0079821	35
chr2L	9449842	9449969	128	5'-UTR	FBgn0002973	9449830	9464184	14355	FBtr0339526	12
chr2L	9495478	9495624	147	5'-UTR	FBgn0032120	9495474	9520696	25223	FBtr0301065	4
chr2L	9521231	9521422	192	5'-UTR	FBgn0032123	9521210	9540060	18851	FBtr0079826	21
chr2L	9568964	9569071	108	5'-UTR	FBgn0032130	9568890	9573572	4683	FBtr0079834	74
chr2L	9581560	9581720	161	5'-UTR	FBgn0014179	9579498	9581745	2248	FBtr0335492	25
chr2L	9613434	9613553	120	5'-UTR	FBgn0040070	9613414	9616047	2634	FBtr0079840	20
chr2L	9616844	9616955	112	5'-UTR	FBgn0032135	9616836	9623109	6274	FBtr0079842	8
chr2L	9697108	9697855	748	5'-UTR	FBgn0000273	9682315	9699297	16983	FBtr0079851	1442
chr2L	9699096	9699287	192	5'-UTR	FBgn0000273	9682315	9699297	16983	FBtr0079851	10
chr2L	9699860	9699954	95	5'-UTR	FBgn0286786	9699829	9700459	631	FBtr0079846	31
chr2L	9763590	9763671	82	5'-UTR	FBgn0283478	9763535	9765338	1804	FBtr0335504	55
chr2L	9782396	9782457	62	5'-UTR	FBgn0032147	9782384	9788499	6116	FBtr0079869	12
chr2L	9963470	9963688	219	5'-UTR	FBgn0032172	9959248	9963755	4508	FBtr0309209	67
chr2L	9967340	9967470	131	5'-UTR	FBgn0011272	9967330	9968645	1316	FBtr0310482	10
chr2L	10009411	10009542	132	5'-UTR	FBgn0011584	10009381	10013170	3790	FBtr0079931	30
chr2L	10201141	10201235	95	5'-UTR	FBgn0005593	10201100	10202145	1046	FBtr0079946	41
chr2L	10339507	10339578	72	5'-UTR	FBgn0019932	10339457	10341503	2047	FBtr0079994	50
chr2L	10474275	10474337	63	5'-UTR	FBgn0051719	10463340	10474349	11010	FBtr0080039	12
chr2L	10506436	10506775	340	5'-UTR	FBgn0086347	10491814	10506779	14966	FBtr0080035	4
chr2L	10544889	10545053	165	5'-UTR	FBgn0051721	10544883	10628054	83172	FBtr0304114	6
chr2L	10756014	10756300	287	5'-UTR	FBgn0032297	10744075	10756325	12251	FBtr0080118	25
chr2L	10801027	10801094	68	5'-UTR	FBgn0051869	10772038	10801109	29072	FBtr0080189	15
chr2L	10837421	10837510	90	5'-UTR	FBgn0011676	10804274	10837511	33238	FBtr0080188	1
chr2L	10842504	10842567	64	5'-UTR	FBgn0032305	10837732	10842597	4866	FBtr0080187	30
chr2L	10850726	10850837	112	5'-UTR	FBgn0004363	10847425	10850848	3424	FBtr0100584	11
chr2L	10975200	10975260	61	5'-UTR	FBgn0000018	10973443	10975293	1851	FBtr0080168	33
chr2L	11066845	11066992	148	5'-UTR	FBgn0032330	11013206	11066998	53793	FBtr0080161	6
chr2L	11210689	11211206	518	5'-UTR	FBgn0264442	11210678	11261080	50403	FBtr0332558	11
chr2L	11501725	11501788	64	5'-UTR	FBgn0032362	11501715	11508649	6935	FBtr0305261	10
chr2L	11581983	11582133	151	5'-UTR	FBgn0015400	11581937	11626883	44947	FBtr0080252	46
chr2L	11928362	11928549	188	5'-UTR	FBgn0264815	11814156	11928572	114417	FBtr0334140	23
chr2L	12027446	12027537	92	5'-UTR	FBgn0010497	12027438	12034122	6685	FBtr0080292	8
chr2L	12434900	12435186	287	5'-UTR	FBgn0020443	12434892	12440602	5711	FBtr0344859	8
chr2L	12700542	12700612	71	5'-UTR	FBgn0032449	12698918	12700644	1727	FBtr0080408	32
chr2L	12712173	12712430	258	5'-UTR	FBgn0032454	12708792	12712470	3679	FBtr0080405	40
chr2L	13059961	13060130	170	5'-UTR	FBgn0262160	13021868	13060140	38273	FBtr0310277	10
chr2L	13165581	13165698	118	5'-UTR	FBgn0024291	13165564	13169551	3988	FBtr0080434	17
chr2L	13204034	13204221	188	5'-UTR	FBgn0032482	13203762	13210828	7067	FBtr0334752	272
chr2L	13290933	13291044	112	5'-UTR	FBgn0051729	13290910	13301516	10607	FBtr0344851	23
chr2L	13394466	13395074	609	5'-UTR	FBgn0032518	13393687	13395092	1406	FBtr0342637	18
chr2L	13513231	13513411	181	5'-UTR	FBgn0053640	13527841	13528537	697	FBtr0332506	-14430
chr2L	13549175	13549317	143	5'-UTR	FBgn0023407	13500624	13549328	48705	FBtr0332509	11
chr2L	13550149	13550228	80	5'-UTR	FBgn0259984	13550139	13639411	89273	FBtr0100660	10
chr2L	13665551	13665938	388	5'-UTR	FBgn0028527	13665525	13672967	7443	FBtr0331332	26
chr2L	13878972	13879139	168	5'-UTR	FBgn0028509	13878957	13898256	19300	FBtr0080547	15
chr2L	13905657	13905740	84	5'-UTR	FBgn0012037	13905645	13909170	3526	FBtr0080552	12
chr2L	14180490	14180671	182	5'-UTR	FBgn0263038	14163508	14180686	17179	FBtr0306927	15
chr2L	14263032	14263136	105	5'-UTR	FBgn0261563	14263027	14328262	65236	FBtr0302731	5
chr2L	14301008	14301073	66	5'-UTR	FBgn0261563	14300999	14328262	27264	FBtr0302735	9
chr2L	14334174	14334318	145	5'-UTR	FBgn0028916	14334158	14345795	11638	FBtr0343675	16
chr2L	14409114	14409546	433	5'-UTR	FBgn0004858	14390628	14409549	18922	FBtr0080637	3
chr2L	14490876	14491049	174	5'-UTR	FBgn0005771	14490859	14494019	3161	FBtr0080643	17
chr2L	14616356	14616610	255	5'-UTR	FBgn0000056	14616267	14618902	2636	FBtr0100187	89
chr2L	14712706	14713136	431	5'-UTR	FBgn0028855	14712665	14713298	634	FBtr0080656	41
chr2L	14997305	14997544	240	5'-UTR	FBgn0086711	14975747	14997559	21813	FBtr0080676	15
chr2L	15035483	15035660	178	5'-UTR	FBgn0041713	15035472	15037841	2370	FBtr0080699	11
chr2L	15264595	15264653	59	5'-UTR	FBgn0045842	15261209	15264692	3484	FBtr0080711	39
chr2L	15762636	15762748	113	5'-UTR	FBgn0001987	15756002	15762758	6757	FBtr0080765	10
chr2L	16231501	16231560	60	5'-UTR	FBgn0261999	16231475	16241527	10053	FBtr0332356	26
chr2L	16287549	16287710	162	5'-UTR	FBgn0001994	16263556	16287730	24175	FBtr0343814	20
chr2L	16532613	16532848	236	5'-UTR	FBgn0032587	16508078	16532877	24800	FBtr0337091	29
chr2L	16601923	16602066	144	5'-UTR	FBgn0259735	16601913	16662012	60100	FBtr0300004	10
chr2L	16727645	16727782	138	5'-UTR	FBgn0027779	16722883	16727826	4944	FBtr0335143	44
chr2L	16732619	16732735	117	5'-UTR	FBgn0032597	16732550	16733624	1075	FBtr0080891	69
chr2L	16738868	16739022	155	5'-UTR	FBgn0032598	16738850	16742610	3761	FBtr0080892	18
chr2L	16754349	16754407	59	5'-UTR	FBgn0032601	16754336	16758283	3948	FBtr0343768	13
chr2L	16790578	16790713	136	5'-UTR	FBgn0000406	16788774	16790721	1948	FBtr0331931	8
chr2L	16816684	16816821	138	5'-UTR	FBgn0004797	16816660	16826964	10305	FBtr0080917	24
chr2L	16848564	16848709	146	5'-UTR	FBgn0032614	16842300	16848716	6417	FBtr0345747	7
chr2L	16887807	16887956	150	5'-UTR	FBgn0040985	16887109	16887966	858	FBtr0345447	10
chr2L	17260591	17260715	125	5'-UTR	FBgn0032629	17187637	17260734	73098	FBtr0080972	19
chr2L	17383974	17384103	130	5'-UTR	FBgn0032633	17367511	17384115	16605	FBtr0080968	12
chr2L	17450238	17450352	115	5'-UTR	FBgn0260632	17436830	17450364	13535	FBtr0081005	12
chr2L	17473029	17473178	150	5'-UTR	FBgn0000183	17459605	17473215	13611	FBtr0330225	37
chr2L	18152245	18152402	158	5'-UTR	FBgn0041184	18138675	18152417	13743	FBtr0081040	15
chr2L	18184552	18184610	59	5'-UTR	FBgn0267486	18180884	18184632	3749	FBtr0343821	22
chr2L	18320122	18320249	128	5'-UTR	FBgn0000636	18320102	18393441	73340	FBtr0344782	20
chr2L	18484363	18484433	71	5'-UTR	FBgn0032681	18472964	18484438	11475	FBtr0081085	5
chr2L	18503897	18503965	69	5'-UTR	FBgn0032683	18487747	18503978	16232	FBtr0300341	13
chr2L	18572090	18572273	184	5'-UTR	FBgn0085370	18532025	18572286	40262	FBtr0303163	13
chr2L	18590921	18591066	146	5'-UTR	FBgn0032688	18590891	18595429	4539	FBtr0343826	30
chr2L	18708460	18708529	70	5'-UTR	FBgn0025608	18706010	18708599	2590	FBtr0343115	70
chr2L	18810866	18810923	58	5'-UTR	FBgn0040992	18808694	18810986	2293	FBtr0345442	63
chr2L	18823592	18823895	304	5'-UTR	FBgn0032713	18823548	18826716	3169	FBtr0308575	44
chr2L	18830543	18830627	85	5'-UTR	FBgn0032715	18829012	18830653	1642	FBtr0081121	26
chr2L	18845196	18845247	52	5'-UTR	FBgn0032719	18845184	18855110	9927	FBtr0342919	12
chr2L	18974013	18974161	149	5'-UTR	FBgn0032729	18971993	18974188	2196	FBtr0340323	27
chr2L	18987148	18987259	112	5'-UTR	FBgn0032731	18977519	18987280	9762	FBtr0340322	21
chr2L	19027766	19027941	176	5'-UTR	FBgn0032741	19027710	19030780	3071	FBtr0081141	56
chr2L	19069672	19069838	167	5'-UTR	FBgn0032752	19064832	19069851	5020	FBtr0303241	13
chr2L	19158559	19158641	83	5'-UTR	FBgn0010300	19158540	19179758	21219	FBtr0081160	19
chr2L	19190346	19190653	308	5'-UTR	FBgn0015380	19190342	19208621	18280	FBtr0330209	4
chr2L	19424066	19424158	93	5'-UTR	FBgn0032780	19424050	19430270	6221	FBtr0335465	16
chr2L	19493612	19493670	59	5'-UTR	FBgn0002044	19493568	19497978	4411	FBtr0081245	44
chr2L	19518828	19518922	95	5'-UTR	FBgn0032798	19518824	19525453	6630	FBtr0081247	4
chr2L	19549712	19550059	348	5'-UTR	FBgn0041180	19549693	19556451	6759	FBtr0331329	19
chr2L	19572360	19572605	246	5'-UTR	FBgn0005672	19567900	19572610	4711	FBtr0081269	5
chr2L	19756759	19756882	124	5'-UTR	FBgn0032817	19742817	19756904	14088	FBtr0081324	22
chr2L	19763997	19764130	134	5'-UTR	FBgn0032820	19761587	19764136	2550	FBtr0081321	6
chr2L	19791732	19791861	130	5'-UTR	FBgn0032821	19774874	19791882	17009	FBtr0332179	21
chr2L	19896072	19896128	57	5'-UTR	FBgn0263873	19896045	19958424	62380	FBtr0329843	27
chr2L	20066415	20066624	210	5'-UTR	FBgn0045064	20066391	20073719	7329	FBtr0331184	24
chr2L	20084765	20085045	281	5'-UTR	FBgn0263773	20079270	20085070	5801	FBtr0310560	25
chr2L	20311232	20311405	174	5'-UTR	FBgn0003475	20311219	20348386	37168	FBtr0339234	13
chr2L	20382121	20382275	155	5'-UTR	FBgn0032856	20376981	20382356	5376	FBtr0081371	81
chr2L	20793971	20794137	167	5'-UTR	FBgn0250785	20788662	20794146	5485	FBtr0089946	9
chr2L	20796956	20797035	80	5'-UTR	FBgn0250785	20788662	20797042	8381	FBtr0089945	7
chr2L	20798131	20798256	126	5'-UTR	FBgn0032886	20797715	20814030	16316	FBtr0081415	416
chr2L	20859178	20859383	206	5'-UTR	FBgn0032897	20859166	20861014	1849	FBtr0081427	12
chr2L	20885830	20885955	126	5'-UTR	FBgn0032901	20871335	20885976	14642	FBtr0301961	21
chr2L	21051804	21051972	169	5'-UTR	FBgn0250867	20965520	21051983	86464	FBtr0290305	11
chr2L	21179553	21179633	81	5'-UTR	FBgn0000239	21174182	21179683	5502	FBtr0343875	50
chr2L	21237259	21237347	89	5'-UTR	FBgn0261239	21237250	21259675	22426	FBtr0081481	9
chr2L	21262982	21263097	116	5'-UTR	FBgn0032938	21262956	21282790	19835	FBtr0346464	26
chr2L	21309374	21309474	101	5'-UTR	FBgn0032940	21286078	21309489	23412	FBtr0301461	15
chr2L	21310882	21311000	119	5'-UTR	FBgn0000370	21310866	21319527	8662	FBtr0332002	16
chr2L	21458894	21459241	348	5'-UTR	FBgn0053899	21458853	21459265	413	FBtr0091903	24
chr2L	21459474	21459659	186	5'-UTR	FBgn0053818	21459447	21459975	529	FBtr0091822	27
chr2L	21481495	21482652	1158	5'-UTR	FBgn0053831	21481345	21482367	1023	FBtr0091835	150
chr2L	21489300	21489617	318	5'-UTR	FBgn0053887	21489234	21489646	413	FBtr0091891	29
chr2L	21494560	21494663	104	5'-UTR	FBgn0053885	21494279	21494691	413	FBtr0091889	28
chr2L	21504523	21504771	249	5'-UTR	FBgn0053881	21504377	21504789	413	FBtr0091885	18
chr2L	21509705	21509794	90	5'-UTR	FBgn0053879	21509422	21509834	413	FBtr0091883	40
chr2L	21514728	21514839	112	5'-UTR	FBgn0053877	21514466	21514878	413	FBtr0091881	39
chr2L	21519649	21519888	240	5'-UTR	FBgn0053875	21519556	21520083	528	FBtr0091879	195
chr2L	21524608	21524740	133	5'-UTR	FBgn0053873	21524399	21524926	528	FBtr0091877	186
chr2L	21529483	21529563	81	5'-UTR	FBgn0053871	21529242	21529769	528	FBtr0091875	206
chr2L	21534213	21534437	225	5'-UTR	FBgn0053869	21534085	21534610	526	FBtr0091873	173
chr2L	21534642	21535114	473	5'-UTR	FBgn0053863	21534636	21535164	529	FBtr0091867	6
chr2L	21573427	21573517	91	5'-UTR	FBgn0032949	21573389	21577103	3715	FBtr0085896	38
chr2L	21618672	21618752	81	5'-UTR	FBgn0032955	21614232	21618774	4543	FBtr0305503	22
chr2L	21629613	21629921	309	5'-UTR	FBgn0022893	21626309	21629932	3624	FBtr0100293	11
chr2L	21681980	21682101	122	5'-UTR	FBgn0000559	21677913	21682116	4204	FBtr0332966	15
chr2L	21828598	21828774	177	5'-UTR	FBgn0003866	21828593	21837011	8419	FBtr0085906	5
chr2L	21829090	21829172	83	5'-UTR	FBgn0003866	21828593	21837011	8419	FBtr0085906	497
chr2L	22536538	22536635	98	5'-UTR	FBgn0064225	22534801	22536650	1850	FBtr0111129	15
chr2R	4187965	4188102	138	5'-UTR	FBgn0262116	4186835	4188127	1293	FBtr0334986	25
chr2R	5697904	5698014	111	5'-UTR	FBgn0259979	5697872	5700212	2341	FBtr0086038	32
chr2R	5981912	5981972	61	5'-UTR	FBgn0264959	5981844	6012500	30657	FBtr0335275	68
chr2R	6015557	6015659	103	5'-UTR	FBgn0000043	6013910	6015689	1780	FBtr0086029	30
chr2R	6040270	6040330	61	5'-UTR	FBgn0033054	6036557	6040334	3778	FBtr0086025	4
chr2R	6156943	6157079	137	5'-UTR	FBgn0000546	6090419	6157129	66711	FBtr0086010	50
chr2R	6214588	6214783	196	5'-UTR	FBgn0263144	6214568	6239809	25242	FBtr0085992	20
chr2R	6221047	6221107	61	5'-UTR	FBgn0263144	6221040	6240602	19563	FBtr0346718	7
chr2R	6242286	6242369	84	5'-UTR	FBgn0286511	6242280	6255266	12987	FBtr0085996	6
chr2R	6632644	6633078	435	5'-UTR	FBgn0262736	6625242	6633090	7849	FBtr0086150	12
chr2R	6715722	6715870	149	5'-UTR	FBgn0033095	6700221	6715892	15672	FBtr0086140	22
chr2R	6741922	6742222	301	5'-UTR	FBgn0028579	6741899	6746141	4243	FBtr0086125	23
chr2R	6758273	6758869	597	5'-UTR	FBgn0033101	6757601	6758903	1303	FBtr0086134	34
chr2R	6811035	6811121	87	5'-UTR	FBgn0265003	6811021	6814812	3792	FBtr0335515	14
chr2R	6828415	6828481	67	5'-UTR	FBgn0033108	6828356	6838360	10005	FBtr0086161	59
chr2R	6872530	6872692	163	5'-UTR	FBgn0265935	6862001	6872718	10718	FBtr0086207	26
chr2R	6878566	6878624	59	5'-UTR	FBgn0265137	6875906	6878641	2736	FBtr0086204	17
chr2R	6971477	6971618	142	5'-UTR	FBgn0053558	6924687	6971637	46951	FBtr0332942	19
chr2R	6985582	6985696	115	5'-UTR	FBgn0022960	6975285	6985712	10428	FBtr0086182	16
chr2R	7025020	7025147	128	5'-UTR	FBgn0033127	7025010	7028082	3073	FBtr0089023	10
chr2R	7045813	7045867	55	5'-UTR	FBgn0033134	7045769	7048538	2770	FBtr0089032	44
chr2R	7049793	7049857	65	5'-UTR	FBgn0016032	7049791	7051964	2174	FBtr0089033	2
chr2R	7150720	7150974	255	5'-UTR	FBgn0003090	7150703	7223378	72676	FBtr0089042	17
chr2R	7187260	7187394	135	5'-UTR	FBgn0003090	7187233	7223378	36146	FBtr0089044	27
chr2R	7249178	7249855	678	5'-UTR	FBgn0033153	7249161	7250655	1495	FBtr0089049	17
chr2R	7473951	7474075	125	5'-UTR	FBgn0010548	7466879	7474130	7252	FBtr0088993	55
chr2R	7474527	7474636	110	5'-UTR	FBgn0010548	7466879	7474659	7781	FBtr0088996	23
chr2R	7488587	7488679	93	5'-UTR	FBgn0259745	7481876	7488692	6817	FBtr0300084	13
chr2R	7489661	7489797	137	5'-UTR	FBgn0259745	7478853	7489823	10971	FBtr0300082	26
chr2R	7528971	7529276	306	5'-UTR	FBgn0033188	7526118	7529290	3173	FBtr0088958	14
chr2R	7533580	7533710	131	5'-UTR	FBgn0264294	7533506	7535936	2431	FBtr0088905	74
chr2R	7698762	7698888	127	5'-UTR	FBgn0033212	7676540	7698902	22363	FBtr0332911	14
chr2R	7722498	7722635	138	5'-UTR	FBgn0042135	7718279	7722655	4377	FBtr0088937	20
chr2R	7745073	7745270	198	5'-UTR	FBgn0286778	7737019	7745297	8279	FBtr0474226	27
chr2R	7758714	7758868	155	5'-UTR	FBgn0286778	7737768	7758877	21110	FBtr0474225	9
chr2R	7779210	7779530	321	5'-UTR	FBgn0286778	7739114	7782637	43524	FBtr0474224	3107
chr2R	7782473	7782601	129	5'-UTR	FBgn0286778	7739114	7782637	43524	FBtr0474224	36
chr2R	7983962	7984047	86	5'-UTR	FBgn0033246	7974115	7984063	9949	FBtr0339123	16
chr2R	8065390	8065529	140	5'-UTR	FBgn0033252	8052080	8065554	13475	FBtr0088827	25
chr2R	8145837	8145961	125	5'-UTR	FBgn0263593	8136986	8145981	8996	FBtr0113055	20
chr2R	8237917	8238005	89	5'-UTR	FBgn0013726	8237853	8240297	2445	FBtr0088793	64
chr2R	8600447	8600756	310	5'-UTR	FBgn0267792	8600415	8612295	11881	FBtr0339354	32
chr2R	8614732	8614870	139	5'-UTR	FBgn0033313	8614722	8625203	10482	FBtr0310448	10
chr2R	8649659	8649800	142	5'-UTR	FBgn0003892	8649649	8665223	15575	FBtr0089427	10
chr2R	8666183	8666269	87	5'-UTR	FBgn0263120	8666171	8682791	16621	FBtr0100426	12
chr2R	8724300	8724435	136	5'-UTR	FBgn0005695	8724258	8728999	4742	FBtr0339337	42
chr2R	8735824	8735980	157	5'-UTR	FBgn0027585	8735810	8759590	23781	FBtr0339338	14
chr2R	8798506	8798648	143	5'-UTR	FBgn0024189	8798489	8856091	57603	FBtr0339277	17
chr2R	8891317	8891372	56	5'-UTR	FBgn0033337	8888404	8891401	2998	FBtr0088686	29
chr2R	9030867	9031032	166	5'-UTR	FBgn0033365	9019032	9031045	12014	FBtr0088665	13
chr2R	9137055	9137367	313	5'-UTR	FBgn0260972	9135375	9137370	1996	FBtr0088625	3
chr2R	9186214	9186334	121	5'-UTR	FBgn0002567	9177864	9186342	8479	FBtr0089932	8
chr2R	9191938	9192060	123	5'-UTR	FBgn0033391	9186670	9192096	5427	FBtr0088611	36
chr2R	9207575	9207640	66	5'-UTR	FBgn0262515	9207561	9209774	2214	FBtr0088587	14
chr2R	9274815	9275017	203	5'-UTR	FBgn0020621	9253836	9275030	21195	FBtr0302603	13
chr2R	9308056	9308381	326	5'-UTR	FBgn0033402	9303678	9308388	4711	FBtr0345024	7
chr2R	9409355	9409471	117	5'-UTR	FBgn0016078	9400531	9409492	8962	FBtr0088553	21
chr2R	9414355	9414545	191	5'-UTR	FBgn0041087	9414342	9417846	3505	FBtr0339380	13
chr2R	9424144	9424236	93	5'-UTR	FBgn0033413	9424087	9426107	2021	FBtr0333003	57
chr2R	9441417	9441534	118	5'-UTR	FBgn0029092	9434669	9441566	6898	FBtr0088548	32
chr2R	9658011	9658211	201	5'-UTR	FBgn0033438	9611139	9658230	47092	FBtr0334807	19
chr2R	9683647	9683848	202	5'-UTR	FBgn0033438	9611139	9683858	72720	FBtr0088501	10
chr2R	9692526	9692681	156	5'-UTR	FBgn0023143	9688289	9693328	5040	FBtr0088499	647
chr2R	9712341	9712447	107	5'-UTR	FBgn0010316	9712321	9716256	3936	FBtr0088469	20
chr2R	9860602	9860748	147	5'-UTR	FBgn0027580	9850703	9860759	10057	FBtr0088456	11
chr2R	9875292	9875358	67	5'-UTR	FBgn0033459	9875281	9876242	962	FBtr0088377	11
chr2R	9929375	9929603	229	5'-UTR	FBgn0011656	9913496	9929615	16120	FBtr0088445	12
chr2R	9969106	9969227	122	5'-UTR	FBgn0027619	9969064	9970897	1834	FBtr0339425	42
chr2R	10025864	10026032	169	5'-UTR	FBgn0022382	9993890	10026042	32153	FBtr0088438	10
chr2R	10056849	10056946	98	5'-UTR	FBgn0262169	10056826	10063712	6887	FBtr0088402	23
chr2R	10078375	10078492	118	5'-UTR	FBgn0033483	10078366	10084210	5845	FBtr0088406	9
chr2R	10101051	10101322	272	5'-UTR	FBgn0004907	10101036	10109687	8652	FBtr0088419	15
chr2R	10158441	10158570	130	5'-UTR	FBgn0265512	10155916	10158584	2669	FBtr0331945	14
chr2R	10192234	10192373	140	5'-UTR	FBgn0033494	10145897	10192394	46498	FBtr0299833	21
chr2R	10227785	10227936	152	5'-UTR	FBgn0000448	10203995	10227957	23963	FBtr0306345	21
chr2R	10271926	10272164	239	5'-UTR	FBgn0033504	10271884	10307024	35141	FBtr0299829	42
chr2R	10418736	10419485	750	5'-UTR	FBgn0033518	10418718	10419761	1044	FBtr0088259	18
chr2R	10420847	10421046	200	5'-UTR	FBgn0033519	10420414	10421069	656	FBtr0088316	23
chr2R	10424440	10425369	930	5'-UTR	FBgn0033520	10424436	10425471	1036	FBtr0088261	4
chr2R	10427084	10427908	825	5'-UTR	FBgn0033521	10426880	10427915	1036	FBtr0088315	7
chr2R	10475333	10475467	135	5'-UTR	FBgn0261862	10469473	10475481	6009	FBtr0088308	14
chr2R	10478404	10478544	141	5'-UTR	FBgn0261862	10469473	10478567	9095	FBtr0088307	23
chr2R	10543217	10543276	60	5'-UTR	FBgn0283521	10482207	10543291	61085	FBtr0089357	15
chr2R	10617666	10617837	172	5'-UTR	FBgn0033538	10617662	10641807	24146	FBtr0339461	4
chr2R	10673349	10673455	107	5'-UTR	FBgn0024836	10673345	10721138	47794	FBtr0339463	4
chr2R	10782713	10782850	138	5'-UTR	FBgn0053144	10740396	10782869	42474	FBtr0088254	19
chr2R	10808820	10808916	97	5'-UTR	FBgn0027499	10800420	10808938	8519	FBtr0088253	22
chr2R	10874586	10874746	161	5'-UTR	FBgn0050015	10839102	10874771	35670	FBtr0088242	25
chr2R	11149661	11149819	159	5'-UTR	FBgn0033581	11147602	11150068	2467	FBtr0088205	249
chr2R	11198282	11198403	122	5'-UTR	FBgn0003396	11198276	11217394	19119	FBtr0088099	6
chr2R	11325823	11326077	255	5'-UTR	FBgn0003382	11325788	11336463	10676	FBtr0332463	35
chr2R	11370978	11371118	141	5'-UTR	FBgn0021795	11370300	11371163	864	FBtr0088153	45
chr2R	11397134	11397414	281	5'-UTR	FBgn0082585	11384743	11397432	12690	FBtr0088146	18
chr2R	11453534	11453988	455	5'-UTR	FBgn0000581	11452769	11465270	12502	FBtr0330621	765
chr2R	11592998	11593112	115	5'-UTR	FBgn0033636	11577485	11593126	15642	FBtr0333070	14
chr2R	11712278	11712421	144	5'-UTR	FBgn0033649	11712263	11726345	14083	FBtr0113070	15
chr2R	11790375	11790447	73	5'-UTR	FBgn0033652	11790366	11812015	21650	FBtr0088030	9
chr2R	11892129	11892290	162	5'-UTR	FBgn0284245	11892122	11895520	3399	FBtr0088035	7
chr2R	11939601	11939804	204	5'-UTR	FBgn0033668	11939557	11967435	27879	FBtr0088040	44
chr2R	12019613	12019838	226	5'-UTR	FBgn0004839	12001473	12019846	18374	FBtr0088028	8
chr2R	12150921	12151015	95	5'-UTR	FBgn0027504	12146024	12151057	5034	FBtr0088017	42
chr2R	12168752	12169075	324	5'-UTR	FBgn0023167	12168731	12170003	1273	FBtr0087986	21
chr2R	12173940	12174249	310	5'-UTR	FBgn0014184	12166576	12174264	7689	FBtr0088013	15
chr2R	12174844	12175012	169	5'-UTR	FBgn0010621	12174802	12177516	2715	FBtr0087987	42
chr2R	12200470	12200793	324	5'-UTR	FBgn0033699	12199024	12200815	1792	FBtr0088007	22
chr2R	12259415	12259648	234	5'-UTR	FBgn0264501	12259409	12260813	1405	FBtr0332931	6
chr2R	12375353	12375849	497	5'-UTR	FBgn0033721	12375286	12375678	393	FBtr0087912	67
chr2R	12437362	12437500	139	5'-UTR	FBgn0033739	12437345	12452916	15572	FBtr0308613	17
chr2R	12453206	12453270	65	5'-UTR	FBgn0010238	12453190	12465630	12441	FBtr0087933	16
chr2R	12529058	12529259	202	5'-UTR	FBgn0011592	12529053	12564184	35132	FBtr0339649	5
chr2R	12566200	12566256	57	5'-UTR	FBgn0033753	12566185	12569061	2877	FBtr0087824	15
chr2R	12588919	12589143	225	5'-UTR	FBgn0022764	12575240	12589152	13913	FBtr0303565	9
chr2R	12665702	12665772	71	5'-UTR	FBgn0261673	12659497	12665799	6303	FBtr0087869	27
chr2R	12669836	12670205	370	5'-UTR	FBgn0261673	12659497	12670219	10723	FBtr0087867	14
chr2R	12705174	12705281	108	5'-UTR	FBgn0261545	12705172	12751545	46374	FBtr0310576	2
chr2R	12780556	12780682	127	5'-UTR	FBgn0003326	12780541	12802010	21470	FBtr0087856	15
chr2R	12884679	12884975	297	5'-UTR	FBgn0003975	12884632	12899385	14754	FBtr0087785	47
chr2R	12953585	12953875	291	5'-UTR	FBgn0033787	12953553	12955170	1618	FBtr0087792	32
chr2R	12980525	12980649	125	5'-UTR	FBgn0005624	12966322	12980658	14337	FBtr0345196	9
chr2R	12980922	12980985	64	5'-UTR	FBgn0005624	12965997	12980994	14998	FBtr0345375	9
chr2R	12996518	12996582	65	5'-UTR	FBgn0265623	12996501	13007911	11411	FBtr0300387	17
chr2R	12997126	12997192	67	5'-UTR	FBgn0265623	12997123	13007802	10680	FBtr0087793	3
chr2R	13167946	13168005	60	5'-UTR	FBgn0033799	13163959	13168032	4074	FBtr0310155	27
chr2R	13234702	13234946	245	5'-UTR	FBgn0033814	13231758	13235046	3289	FBtr0087760	100
chr2R	13483065	13483200	136	5'-UTR	FBgn0000119	13453640	13483229	29590	FBtr0087702	29
chr2R	13623053	13623215	163	5'-UTR	FBgn0000633	13623044	13749367	126324	FBtr0339940	9
chr2R	13824445	13824510	66	5'-UTR	FBgn0000662	13819624	13824553	4930	FBtr0087647	43
chr2R	13897534	13897698	165	5'-UTR	FBgn0013733	13864237	13897701	33465	FBtr0304851	3
chr2R	13925420	13925494	75	5'-UTR	FBgn0013733	13864237	13925503	61267	FBtr0087618	9
chr2R	13933842	13934201	360	5'-UTR	FBgn0013733	13864237	13942110	77874	FBtr0087616	7909
chr2R	13941970	13942105	136	5'-UTR	FBgn0013733	13864237	13942110	77874	FBtr0087616	5
chr2R	13953883	13953981	99	5'-UTR	FBgn0262739	13945409	13954025	8617	FBtr0087614	44
chr2R	13960727	13960819	93	5'-UTR	FBgn0013770	13960675	13967981	7307	FBtr0087592	52
chr2R	14009209	14009372	164	5'-UTR	FBgn0002643	14009199	14060356	51158	FBtr0339956	10
chr2R	14140664	14140874	211	5'-UTR	FBgn0040752	14060456	14140902	80447	FBtr0339764	28
chr2R	14216431	14216554	124	5'-UTR	FBgn0033912	14215359	14216578	1220	FBtr0339970	24
chr2R	14219915	14220010	96	5'-UTR	FBgn0033913	14219898	14230620	10723	FBtr0087534	17
chr2R	14255751	14256024	274	5'-UTR	FBgn0001220	14252598	14256061	3464	FBtr0339969	37
chr2R	14267830	14267882	53	5'-UTR	FBgn0033919	14261206	14267919	6714	FBtr0301203	37
chr2R	14308150	14308336	187	5'-UTR	FBgn0085408	14308142	14351802	43661	FBtr0339991	8
chr2R	14332397	14332590	194	5'-UTR	FBgn0085408	14332384	14351802	19419	FBtr0290253	13
chr2R	14432179	14432335	157	5'-UTR	FBgn0013725	14427336	14432337	5002	FBtr0087516	2
chr2R	14435906	14436177	272	5'-UTR	FBgn0284250	14435899	14465881	29983	FBtr0302927	7
chr2R	14575445	14575760	316	5'-UTR	FBgn0010397	14570810	14575771	4962	FBtr0087512	11
chr2R	14618802	14618983	182	5'-UTR	FBgn0010638	14618771	14619681	911	FBtr0087498	31
chr2R	14713419	14713613	195	5'-UTR	FBgn0020269	14671396	14713622	42227	FBtr0345427	9
chr2R	14798624	14798944	321	5'-UTR	FBgn0001319	14772650	14798956	26307	FBtr0087465	12
chr2R	14963301	14963439	139	5'-UTR	FBgn0033987	14963292	14980795	17504	FBtr0345946	9
chr2R	15128834	15129073	240	5'-UTR	FBgn0015371	15128826	15144783	15958	FBtr0305216	8
chr2R	15164934	15165176	243	5'-UTR	FBgn0013467	15164920	15190292	25373	FBtr0087362	14
chr2R	15241465	15241588	124	5'-UTR	FBgn0259878	15223560	15241589	18030	FBtr0087398	1
chr2R	15252667	15252726	60	5'-UTR	FBgn0286785	15252650	15258498	5849	FBtr0087370	17
chr2R	15350138	15350206	69	5'-UTR	FBgn0034013	15350133	15368300	18168	FBtr0087382	5
chr2R	15496986	15497226	241	5'-UTR	FBgn0034022	15485953	15497231	11279	FBtr0273307	5
chr2R	15511823	15511943	121	5'-UTR	FBgn0034025	15511812	15515597	3786	FBtr0087332	11
chr2R	15532088	15532213	126	5'-UTR	FBgn0019968	15515778	15532259	16482	FBtr0329956	46
chr2R	15541451	15541763	313	5'-UTR	FBgn0022097	15541435	15542498	1064	FBtr0087335	16
chr2R	15675722	15675935	214	5'-UTR	FBgn0023441	15657318	15675953	18636	FBtr0302330	18
chr2R	15682774	15682862	89	5'-UTR	FBgn0284254	15682719	15687415	4697	FBtr0087278	55
chr2R	15735515	15735682	168	5'-UTR	FBgn0050089	15735496	15762044	26549	FBtr0340007	19
chr2R	15816814	15816986	173	5'-UTR	FBgn0265991	15762565	15817004	54440	FBtr0087315	18
chr2R	15848609	15848740	132	5'-UTR	FBgn0034046	15848579	15855645	7067	FBtr0308814	30
chr2R	15849155	15849233	79	5'-UTR	FBgn0034046	15848579	15855645	7067	FBtr0308814	576
chr2R	16017761	16017858	98	5'-UTR	FBgn0034067	16017737	16024627	6891	FBtr0340018	24
chr2R	16124995	16125106	112	5'-UTR	FBgn0086676	16124981	16138238	13258	FBtr0089592	14
chr2R	16150125	16150438	314	5'-UTR	FBgn0034083	16150123	16169519	19397	FBtr0302084	2
chr2R	16289338	16289469	132	5'-UTR	FBgn0028424	16289320	16291333	2014	FBtr0087139	18
chr2R	16336393	16336604	212	5'-UTR	FBgn0262511	16324813	16336637	11825	FBtr0290032	33
chr2R	16386537	16386668	132	5'-UTR	FBgn0264273	16386524	16431758	45235	FBtr0329991	13
chr2R	16398954	16399217	264	5'-UTR	FBgn0264273	16398923	16430763	31841	FBtr0100001	31
chr2R	16570620	16571206	587	5'-UTR	FBgn0034138	16570112	16571230	1119	FBtr0087123	24
chr2R	16586145	16586571	427	5'-UTR	FBgn0003274	16586129	16586732	604	FBtr0087105	16
chr2R	16594412	16594468	57	5'-UTR	FBgn0034142	16589518	16594646	5129	FBtr0087120	178
chr2R	16731211	16731377	167	5'-UTR	FBgn0050463	16673461	16731384	57924	FBtr0087113	7
chr2R	16783705	16783812	108	5'-UTR	FBgn0034158	16783671	16792472	8802	FBtr0087029	34
chr2R	16868251	16868344	94	5'-UTR	FBgn0028737	16868222	16869280	1059	FBtr0345627	29
chr2R	16869419	16869483	65	5'-UTR	FBgn0034162	16869402	16871851	2450	FBtr0087042	17
chr2R	16973940	16974080	141	5'-UTR	FBgn0004580	16973927	16996057	22131	FBtr0087056	13
chr2R	17015760	17015840	81	5'-UTR	FBgn0034180	17007674	17015894	8221	FBtr0340073	54
chr2R	17027229	17027528	300	5'-UTR	FBgn0023172	17027190	17044653	17464	FBtr0340124	39
chr2R	17049073	17049340	268	5'-UTR	FBgn0034184	17049058	17053855	4798	FBtr0340125	15
chr2R	17087261	17087618	358	5'-UTR	FBgn0050460	17065971	17087633	21663	FBtr0113378	15
chr2R	17097231	17097419	189	5'-UTR	FBgn0010226	17093643	17097436	3794	FBtr0087005	17
chr2R	17103009	17103270	262	5'-UTR	FBgn0050456	17102959	17107542	4584	FBtr0333550	50
chr2R	17265524	17266030	507	5'-UTR	FBgn0265487	17265518	17379376	113859	FBtr0310059	6
chr2R	17444765	17444929	165	5'-UTR	FBgn0027506	17432173	17444938	12766	FBtr0086958	9
chr2R	17457689	17457777	89	5'-UTR	FBgn0028953	17457663	17465795	8133	FBtr0345418	26
chr2R	17547312	17547432	121	5'-UTR	FBgn0010409	17546406	17547462	1057	FBtr0086947	30
chr2R	17592836	17592936	101	5'-UTR	FBgn0029006	17592791	17604461	11671	FBtr0333168	45
chr2R	17698225	17698337	113	5'-UTR	FBgn0027872	17695776	17698362	2587	FBtr0086888	25
chr2R	17761172	17761236	65	5'-UTR	FBgn0027572	17760940	17764541	3602	FBtr0089548	232
chr2R	17823567	17823818	252	5'-UTR	FBgn0259211	17823565	17841528	17964	FBtr0306625	2
chr2R	17846704	17846795	92	5'-UTR	FBgn0015522	17846699	17848444	1746	FBtr0086799	5
chr2R	18140801	18140952	152	5'-UTR	FBgn0265297	18140777	18145618	4842	FBtr0086738	24
chr2R	18357212	18357281	70	5'-UTR	FBgn0285917	18278198	18357296	79099	FBtr0301550	15
chr2R	18400728	18401269	542	5'-UTR	FBgn0063497	18400713	18401467	755	FBtr0086671	15
chr2R	18406026	18406194	169	5'-UTR	FBgn0063494	18406011	18406761	751	FBtr0086674	15
chr2R	18407852	18407961	110	5'-UTR	FBgn0063492	18407834	18408955	1122	FBtr0345798	18
chr2R	18411326	18411430	105	5'-UTR	FBgn0013983	18409796	18411532	1737	FBtr0086725	102
chr2R	18412041	18412329	289	5'-UTR	FBgn0027835	18412027	18421124	9098	FBtr0086683	14
chr2R	18441012	18441121	110	5'-UTR	FBgn0261477	18440965	18445526	4562	FBtr0086693	47
chr2R	18497866	18497995	130	5'-UTR	FBgn0028496	18456602	18498026	41425	FBtr0086719	31
chr2R	18503637	18503696	60	5'-UTR	FBgn0034354	18503608	18505025	1418	FBtr0345628	29
chr2R	18536779	18537276	498	5'-UTR	FBgn0266488	18536767	18539416	2650	FBtr0344533	12
chr2R	18583191	18583301	111	5'-UTR	FBgn0050115	18554119	18583317	29199	FBtr0340387	16
chr2R	18611535	18611771	237	5'-UTR	FBgn0050115	18554119	18611777	57659	FBtr0300421	6
chr2R	18621766	18621921	156	5'-UTR	FBgn0034365	18621541	18622986	1446	FBtr0086708	225
chr2R	18673469	18673527	59	5'-UTR	FBgn0023214	18667527	18673536	6010	FBtr0086652	9
chr2R	18688166	18688250	85	5'-UTR	FBgn0262103	18688132	18705805	17674	FBtr0344259	34
chr2R	18718122	18718294	173	5'-UTR	FBgn0053147	18718114	18754675	36562	FBtr0345672	8
chr2R	18802135	18802362	228	5'-UTR	FBgn0010651	18796975	18802405	5431	FBtr0345426	43
chr2R	18829611	18829669	59	5'-UTR	FBgn0034396	18822188	18829699	7512	FBtr0303237	30
chr2R	19141645	19141794	150	5'-UTR	FBgn0000578	19141632	19163705	22074	FBtr0340450	13
chr2R	19164147	19164327	181	5'-UTR	FBgn0034420	19164143	19178223	14081	FBtr0290313	4
chr2R	19229085	19229270	186	5'-UTR	FBgn0010434	19229063	19243751	14689	FBtr0340469	22
chr2R	19275747	19275975	229	5'-UTR	FBgn0003254	19275732	19281396	5665	FBtr0330058	15
chr2R	19373147	19373216	70	5'-UTR	FBgn0034438	19367248	19373243	5996	FBtr0086555	27
chr2R	19411224	19411347	124	5'-UTR	FBgn0263391	19408855	19411361	2507	FBtr0309105	14
chr2R	19424007	19424084	78	5'-UTR	FBgn0263391	19397335	19424114	26780	FBtr0309109	30
chr2R	19425130	19425212	83	5'-UTR	FBgn0012051	19425113	19430564	5452	FBtr0340532	17
chr2R	19442365	19442690	326	5'-UTR	FBgn0013325	19442342	19443825	1484	FBtr0340533	23
chr2R	19451135	19451591	457	5'-UTR	FBgn0284243	19447319	19451600	4282	FBtr0086536	9
chr2R	19631328	19631492	165	5'-UTR	FBgn0003435	19517864	19631508	113645	FBtr0304656	16
chr2R	19826581	19826758	178	5'-UTR	FBgn0034476	19826578	19832973	6396	FBtr0086336	3
chr2R	20274342	20274490	149	5'-UTR	FBgn0034494	20271653	20274499	2847	FBtr0086305	9
chr2R	20308271	20308353	83	5'-UTR	FBgn0034500	20304517	20308369	3853	FBtr0086300	16
chr2R	20313242	20313612	371	5'-UTR	FBgn0034501	20308777	20313623	4847	FBtr0301209	11
chr2R	20582038	20582113	76	5'-UTR	FBgn0028622	20563034	20582132	19099	FBtr0086258	19
chr2R	20602986	20603049	64	5'-UTR	FBgn0267791	20602982	20605932	2951	FBtr0086222	4
chr2R	20618127	20618186	60	5'-UTR	FBgn0050147	20606881	20618217	11337	FBtr0086255	31
chr2R	20646370	20646481	112	5'-UTR	FBgn0034540	20646360	20661070	14711	FBtr0342717	10
chr2R	20667129	20667214	86	5'-UTR	FBgn0034542	20662474	20667306	4833	FBtr0086245	92
chr2R	20835951	20836009	59	5'-UTR	FBgn0011674	20821262	20836028	14767	FBtr0071562	19
chr2R	20944050	20945638	1589	5'-UTR	FBgn0000044	20944021	20946431	2411	FBtr0071519	29
chr2R	21057078	21057186	109	5'-UTR	FBgn0003391	21049654	21057197	7544	FBtr0071546	11
chr2R	21101937	21102001	65	5'-UTR	FBgn0015721	21101928	21123704	21777	FBtr0342842	9
chr2R	21143603	21143808	206	5'-UTR	FBgn0021872	21143549	21145750	2202	FBtr0310044	54
chr2R	21183341	21183443	103	5'-UTR	FBgn0003891	21183322	21192913	9592	FBtr0342870	19
chr2R	21200493	21200783	291	5'-UTR	FBgn0265191	21200483	21210821	10339	FBtr0339092	10
chr2R	21250667	21250948	282	5'-UTR	FBgn0034606	21217856	21250959	33104	FBtr0071622	11
chr2R	21295694	21295793	100	5'-UTR	FBgn0261554	21295652	21310411	14760	FBtr0344189	42
chr2R	21379000	21379433	434	5'-UTR	FBgn0000395	21355015	21379464	24450	FBtr0071610	31
chr2R	21480996	21481172	177	5'-UTR	FBgn0010415	21392402	21481176	88775	FBtr0342893	4
chr2R	21497138	21497191	54	5'-UTR	FBgn0010470	21487167	21497210	10044	FBtr0071703	19
chr2R	21571298	21571430	133	5'-UTR	FBgn0034636	21560246	21571454	11209	FBtr0071692	24
chr2R	21606748	21606950	203	5'-UTR	FBgn0034638	21605676	21606957	1282	FBtr0071690	7
chr2R	21612963	21613062	100	5'-UTR	FBgn0034639	21608393	21613071	4679	FBtr0342900	9
chr2R	21646182	21646350	169	5'-UTR	FBgn0034644	21646177	21657935	11759	FBtr0071661	5
chr2R	21701502	21701818	317	5'-UTR	FBgn0004362	21701458	21716367	14910	FBtr0345487	44
chr2R	21714140	21714332	193	5'-UTR	FBgn0004362	21714136	21716727	2592	FBtr0071709	4
chr2R	21872033	21872104	72	5'-UTR	FBgn0085397	21872030	21946259	74230	FBtr0112593	3
chr2R	22073241	22073318	78	5'-UTR	FBgn0034688	22071415	22073368	1954	FBtr0071802	50
chr2R	22076030	22076132	103	5'-UTR	FBgn0067102	22075988	22079381	3394	FBtr0071755	42
chr2R	22136973	22137050	78	5'-UTR	FBgn0000008	22136968	22172834	35867	FBtr0342981	5
chr2R	22193042	22193148	107	5'-UTR	FBgn0034709	22189817	22193155	3339	FBtr0071785	7
chr2R	22243973	22244129	157	5'-UTR	FBgn0020307	22243963	22286469	42507	FBtr0071775	10
chr2R	22293483	22293788	306	5'-UTR	FBgn0034717	22293434	22296955	3522	FBtr0071812	49
chr2R	22311864	22311924	61	5'-UTR	FBgn0034718	22298214	22311937	13724	FBtr0071849	13
chr2R	22317675	22317856	182	5'-UTR	FBgn0013272	22317662	22329416	11755	FBtr0071815	13
chr2R	22383145	22383450	306	5'-UTR	FBgn0034723	22383134	22394015	10882	FBtr0342989	11
chr2R	22401879	22402048	170	5'-UTR	FBgn0034724	22393876	22402059	8184	FBtr0339539	11
chr2R	22592656	22592958	303	5'-UTR	FBgn0260866	22563152	22592964	29813	FBtr0330229	6
chr2R	22614350	22614486	137	5'-UTR	FBgn0053143	22614328	22634084	19757	FBtr0343010	22
chr2R	22646189	22646325	137	5'-UTR	FBgn0034753	22644646	22646344	1699	FBtr0345504	19
chr2R	22657934	22658113	180	5'-UTR	FBgn0260767	22657901	22661389	3489	FBtr0345499	33
chr2R	22688893	22688972	80	5'-UTR	FBgn0020257	22684955	22688987	4033	FBtr0343014	15
chr2R	22699713	22699975	263	5'-UTR	FBgn0005631	22692524	22700595	8072	FBtr0343013	620
chr2R	22729155	22729245	91	5'-UTR	FBgn0028371	22717321	22729272	11952	FBtr0301377	27
chr2R	22799130	22799287	158	5'-UTR	FBgn0011211	22799099	22802180	3082	FBtr0071883	31
chr2R	22808492	22808609	118	5'-UTR	FBgn0086408	22808368	22815993	7626	FBtr0113110	124
chr2R	22896186	22896272	87	5'-UTR	FBgn0034797	22896174	22916719	20546	FBtr0304795	12
chr2R	22936423	22936696	274	5'-UTR	FBgn0034802	22934569	22936724	2156	FBtr0303464	28
chr2R	22998444	22998878	435	5'-UTR	FBgn0034808	22993669	22998884	5216	FBtr0071988	6
chr2R	23203881	23203962	82	5'-UTR	FBgn0085400	23163012	23203973	40962	FBtr0112596	11
chr2R	23425803	23425957	155	5'-UTR	FBgn0034861	23421521	23425989	4469	FBtr0113111	32
chr2R	23444151	23444219	69	5'-UTR	FBgn0264339	23444137	23491997	47861	FBtr0331989	14
chr2R	23548278	23548360	83	5'-UTR	FBgn0034877	23548239	23548982	744	FBtr0072061	39
chr2R	23581099	23581276	178	5'-UTR	FBgn0015903	23581090	23599526	18437	FBtr0072070	9
chr2R	23614383	23614684	302	5'-UTR	FBgn0034885	23607592	23614710	7119	FBtr0072102	26
chr2R	23667143	23667467	325	5'-UTR	FBgn0266377	23667135	23680017	12883	FBtr0344179	8
chr2R	23707092	23707370	279	5'-UTR	FBgn0002174	23707081	23709026	1946	FBtr0306253	11
chr2R	23862409	23862555	147	5'-UTR	FBgn0025790	23859067	23862593	3527	FBtr0089625	38
chr2R	23870284	23870388	105	5'-UTR	FBgn0011236	23870273	23877442	7170	FBtr0072129	11
chr2R	23940412	23940560	149	5'-UTR	FBgn0023477	23940410	23942114	1705	FBtr0072141	2
chr2R	23964848	23965889	1042	5'-UTR	FBgn0020764	23964772	23966757	1986	FBtr0072151	76
chr2R	24046628	24046764	137	5'-UTR	FBgn0011726	24044453	24046805	2353	FBtr0072188	41
chr2R	24057879	24058051	173	5'-UTR	FBgn0285952	24057853	24059483	1631	FBtr0072173	26
chr2R	24062255	24062410	156	5'-UTR	FBgn0023170	24061853	24062431	579	FBtr0072185	21
chr2R	24174931	24175022	92	5'-UTR	FBgn0259937	24174877	24186343	11467	FBtr0304599	54
chr2R	24229710	24229773	64	5'-UTR	FBgn0050419	24212491	24229795	17305	FBtr0072275	22
chr2R	24243282	24243503	222	5'-UTR	FBgn0050418	24243255	24255094	11840	FBtr0072263	27
chr2R	24258024	24258162	139	5'-UTR	FBgn0034997	24258013	24265213	7201	FBtr0343442	11
chr2R	24305891	24306099	209	5'-UTR	FBgn0003888	24305881	24313099	7219	FBtr0343443	10
chr2R	24402564	24402653	90	5'-UTR	FBgn0035001	24392129	24402680	10552	FBtr0072364	27
chr2R	24599626	24599773	148	5'-UTR	FBgn0035032	24599088	24599797	710	FBtr0072340	24
chr2R	24603646	24603759	114	5'-UTR	FBgn0035035	24603572	24604670	1099	FBtr0072317	74
chr2R	24642058	24642215	158	5'-UTR	FBgn0035043	24640683	24642239	1557	FBtr0072335	24
chr2R	24684763	24685086	324	5'-UTR	FBgn0035049	24671294	24685090	13797	FBtr0304005	4
chr2R	24743855	24743948	94	5'-UTR	FBgn0050421	24743749	24756976	13228	FBtr0343494	106
chr2R	24768090	24768158	69	5'-UTR	FBgn0027590	24766718	24768172	1455	FBtr0072436	14
chr2R	24793312	24793392	81	5'-UTR	FBgn0015801	24788008	24793410	5403	FBtr0072427	18
chr2R	24814836	24814912	77	5'-UTR	FBgn0000157	24814822	24835667	20846	FBtr0072379	14
chr2R	24903739	24903912	174	5'-UTR	FBgn0066084	24903416	24903935	520	FBtr0100231	23
chr2R	24927974	24928264	291	5'-UTR	FBgn0060296	24921505	24928275	6771	FBtr0072417	11
chr2R	24942226	24942402	177	5'-UTR	FBgn0035083	24940625	24942413	1789	FBtr0072411	11
chr2R	24964958	24965073	116	5'-UTR	FBgn0035087	24959841	24965076	5236	FBtr0308687	3
chr2R	24969375	24969489	115	5'-UTR	FBgn0285950	24968445	24969509	1065	FBtr0072406	20
chr2R	24971331	24971790	460	5'-UTR	FBgn0035089	24970843	24971845	1003	FBtr0072404	55
chr2R	24983111	24983182	72	5'-UTR	FBgn0010435	24976605	24983204	6600	FBtr0072402	22
chr2R	25012075	25012358	284	5'-UTR	FBgn0004055	25012062	25031737	19676	FBtr0345678	13
chr2R	25084251	25084323	73	5'-UTR	FBgn0004919	25072627	25084347	11721	FBtr0072459	24
chr2R	25188719	25188784	66	5'-UTR	FBgn0035094	25183628	25188808	5181	FBtr0333173	24
chr2R	25226627	25226692	66	5'-UTR	FBgn0001325	25226611	25231394	4784	FBtr0333162	16
chr3L	129461	129687	227	5'-UTR	FBgn0020386	129450	145895	16446	FBtr0333218	11
chr3L	264091	264349	259	5'-UTR	FBgn0035121	259043	264380	5338	FBtr0332107	31
chr3L	319793	319873	81	5'-UTR	FBgn0004373	305393	319884	14492	FBtr0072516	11
chr3L	490670	490804	135	5'-UTR	FBgn0001316	434299	490823	56525	FBtr0333851	19
chr3L	540466	540600	135	5'-UTR	FBgn0001316	434083	540614	106532	FBtr0110818	14
chr3L	543077	543199	123	5'-UTR	FBgn0035142	543060	576047	32988	FBtr0072551	17
chr3L	603818	603999	182	5'-UTR	FBgn0035146	599094	604008	4915	FBtr0072562	9
chr3L	648789	648852	64	5'-UTR	FBgn0035147	648774	651311	2538	FBtr0306917	15
chr3L	749422	750143	722	5'-UTR	FBgn0000575	749400	753492	4093	FBtr0072578	22
chr3L	833256	833355	100	5'-UTR	FBgn0035162	826720	833385	6666	FBtr0072597	30
chr3L	881694	881883	190	5'-UTR	FBgn0035173	877291	882013	4723	FBtr0072593	130
chr3L	909140	909274	135	5'-UTR	FBgn0028999	909112	912319	3208	FBtr0072592	28
chr3L	1177169	1177263	95	5'-UTR	FBgn0025525	1140429	1177276	36848	FBtr0072639	13
chr3L	1204596	1204774	179	5'-UTR	FBgn0035189	1203316	1204795	1480	FBtr0072635	21
chr3L	1256463	1256558	96	5'-UTR	FBgn0035199	1256449	1274498	18050	FBtr0072659	14
chr3L	1298690	1298772	83	5'-UTR	FBgn0025682	1298672	1300389	1718	FBtr0089942	18
chr3L	1302546	1302641	96	5'-UTR	FBgn0010333	1300879	1302683	1805	FBtr0331868	42
chr3L	1318485	1318745	261	5'-UTR	FBgn0010246	1318480	1329617	11138	FBtr0072672	5
chr3L	1334911	1334983	73	5'-UTR	FBgn0010786	1334889	1339415	4527	FBtr0072679	22
chr3L	1465445	1465612	168	5'-UTR	FBgn0004635	1463811	1468944	5134	FBtr0333207	1634
chr3L	1517072	1517259	188	5'-UTR	FBgn0011204	1503226	1517271	14046	FBtr0072706	12
chr3L	1536703	1536792	90	5'-UTR	FBgn0035228	1534929	1536835	1907	FBtr0333400	43
chr3L	1546142	1546310	169	5'-UTR	FBgn0041342	1546092	1553504	7413	FBtr0345365	50
chr3L	1628297	1628362	66	5'-UTR	FBgn0035246	1625791	1628377	2587	FBtr0072822	15
chr3L	1730901	1731089	189	5'-UTR	FBgn0027594	1715595	1731107	15513	FBtr0072798	18
chr3L	1746933	1747057	125	5'-UTR	FBgn0035267	1746907	1752390	5484	FBtr0474139	26
chr3L	1755577	1755641	65	5'-UTR	FBgn0022702	1752543	1755668	3126	FBtr0072795	27
chr3L	1882916	1883034	119	5'-UTR	FBgn0035287	1876551	1883041	6491	FBtr0300714	7
chr3L	1885678	1885791	114	5'-UTR	FBgn0262624	1885657	1891462	5806	FBtr0072836	21
chr3L	1969986	1970053	68	5'-UTR	FBgn0027547	1966725	1970079	3355	FBtr0072853	26
chr3L	2151536	2151686	151	5'-UTR	FBgn0052311	2117466	2151700	34235	FBtr0332120	14
chr3L	2163714	2163853	140	5'-UTR	FBgn0035308	2153201	2163863	10663	FBtr0300831	10
chr3L	2400540	2400705	166	5'-UTR	FBgn0266696	2400509	2464849	64341	FBtr0345111	31
chr3L	2428913	2429018	106	5'-UTR	FBgn0266696	2428910	2499226	70317	FBtr0345104	3
chr3L	2466862	2467049	188	5'-UTR	FBgn0266696	2466861	2499226	32366	FBtr0345106	1
chr3L	2586380	2586525	146	5'-UTR	FBgn0010909	2554847	2586540	31694	FBtr0072956	15
chr3L	2589450	2589614	165	5'-UTR	FBgn0016794	2589414	2595590	6177	FBtr0072927	36
chr3L	2648064	2648173	110	5'-UTR	FBgn0035360	2648048	2650205	2158	FBtr0333446	16
chr3L	2820813	2821055	243	5'-UTR	FBgn0263392	2786207	2821103	34897	FBtr0309120	48
chr3L	3038361	3038425	65	5'-UTR	FBgn0035388	3038343	3040469	2127	FBtr0345029	18
chr3L	3070703	3070815	113	5'-UTR	FBgn0266918	3055908	3070839	14932	FBtr0073004	24
chr3L	3081575	3081683	109	5'-UTR	FBgn0035397	3081568	3088493	6926	FBtr0072995	7
chr3L	3193315	3194166	852	5'-UTR	FBgn0001233	3193216	3197059	3844	FBtr0073040	99
chr3L	3280264	3280375	112	5'-UTR	FBgn0035429	3280239	3290896	10658	FBtr0308313	25
chr3L	3303758	3303866	109	5'-UTR	FBgn0035432	3303708	3314009	10302	FBtr0073055	50
chr3L	3417644	3417955	312	5'-UTR	FBgn0014388	3402816	3417961	15146	FBtr0073146	6
chr3L	3472459	3472616	158	5'-UTR	FBgn0259224	3472447	3510895	38449	FBtr0334636	12
chr3L	3515809	3515912	104	5'-UTR	FBgn0005640	3515751	3610521	94771	FBtr0302598	58
chr3L	3545323	3545428	106	5'-UTR	FBgn0005640	3545318	3608549	63232	FBtr0301948	5
chr3L	3825511	3825581	71	5'-UTR	FBgn0064227	3825449	3828525	3077	FBtr0073154	62
chr3L	3903531	3903653	123	5'-UTR	FBgn0035471	3903492	3905035	1544	FBtr0073159	39
chr3L	3942379	3942454	76	5'-UTR	FBgn0027552	3941008	3942465	1458	FBtr0073171	11
chr3L	4046620	4046703	84	5'-UTR	FBgn0035490	4046596	4059660	13065	FBtr0073203	24
chr3L	4071555	4071707	153	5'-UTR	FBgn0024179	4064152	4071717	7566	FBtr0073279	10
chr3L	4073887	4073940	54	5'-UTR	FBgn0016013	4072032	4073954	1923	FBtr0073278	14
chr3L	4122166	4122375	210	5'-UTR	FBgn0035499	4114289	4122388	8100	FBtr0073270	13
chr3L	4134387	4134515	129	5'-UTR	FBgn0264693	4122907	4134550	11644	FBtr0345589	35
chr3L	4170437	4170738	302	5'-UTR	FBgn0261274	4170404	4173789	3386	FBtr0073217	33
chr3L	4227047	4227282	236	5'-UTR	FBgn0001257	4224006	4227302	3297	FBtr0333569	20
chr3L	4380325	4380377	53	5'-UTR	FBgn0035538	4367649	4380387	12739	FBtr0100185	10
chr3L	4384460	4384527	68	5'-UTR	FBgn0035539	4384442	4403181	18740	FBtr0073292	18
chr3L	4407154	4407283	130	5'-UTR	FBgn0035542	4407145	4420648	13504	FBtr0073294	9
chr3L	4429563	4429764	202	5'-UTR	FBgn0000038	4429349	4435993	6645	FBtr0073299	214
chr3L	4542138	4542407	270	5'-UTR	FBgn0035558	4542120	4553457	11338	FBtr0113143	18
chr3L	4626063	4626122	60	5'-UTR	FBgn0262733	4592447	4626132	33686	FBtr0304990	10
chr3L	4975800	4976164	365	5'-UTR	FBgn0005775	4938057	4976176	38120	FBtr0073375	12
chr3L	5355256	5355334	79	5'-UTR	FBgn0016031	5343619	5355346	11728	FBtr0077160	12
chr3L	5360251	5360345	95	5'-UTR	FBgn0035600	5360211	5362798	2588	FBtr0077144	40
chr3L	5577099	5577325	227	5'-UTR	FBgn0015766	5566919	5577348	10430	FBtr0077131	23
chr3L	5654703	5654799	97	5'-UTR	FBgn0035626	5654681	5657384	2704	FBtr0077090	22
chr3L	5750930	5752133	1204	5'-UTR	FBgn0263106	5750029	5752189	2161	FBtr0077123	56
chr3L	5769153	5769283	131	5'-UTR	FBgn0260936	5769123	5775845	6723	FBtr0307976	30
chr3L	5845572	5845658	87	5'-UTR	FBgn0003984	5813338	5845664	32327	FBtr0300010	6
chr3L	5923868	5924157	290	5'-UTR	FBgn0053523	5923862	5930120	6259	FBtr0330119	6
chr3L	6130311	6130957	647	5'-UTR	FBgn0086611	6130386	6130989	604	FBtr0077061	32
chr3L	6217797	6217990	194	5'-UTR	FBgn0002526	6203831	6218022	14192	FBtr0077014	32
chr3L	6256546	6256651	106	5'-UTR	FBgn0035696	6245933	6256665	10733	FBtr0077010	14
chr3L	6262598	6262654	57	5'-UTR	FBgn0001258	6259105	6262694	3590	FBtr0332065	40
chr3L	6703325	6703508	184	5'-UTR	FBgn0035710	6689327	6703521	14195	FBtr0076958	13
chr3L	6760530	6761069	540	5'-UTR	FBgn0052392	6756629	6761114	4486	FBtr0076948	45
chr3L	6955412	6955480	69	5'-UTR	FBgn0035720	6949491	6955512	6022	FBtr0333083	32
chr3L	6964489	6964672	184	5'-UTR	FBgn0261445	6959554	6964758	5205	FBtr0076938	86
chr3L	6979434	6979970	537	5'-UTR	FBgn0001104	6972750	6980044	7295	FBtr0076934	74
chr3L	7094834	7095113	280	5'-UTR	FBgn0053556	7094818	7123297	28480	FBtr0113469	16
chr3L	7156931	7157069	139	5'-UTR	FBgn0259173	7142991	7157073	14083	FBtr0299641	4
chr3L	7327997	7328770	774	5'-UTR	FBgn0035763	7326273	7328842	2570	FBtr0076884	72
chr3L	7339499	7339633	135	5'-UTR	FBgn0011640	7339464	7341893	2430	FBtr0076845	35
chr3L	7345080	7345167	88	5'-UTR	FBgn0035767	7341884	7345183	3300	FBtr0076881	16
chr3L	7348354	7348475	122	5'-UTR	FBgn0019662	7348313	7353622	5310	FBtr0332729	41
chr3L	7359882	7360059	178	5'-UTR	FBgn0035770	7357275	7360116	2842	FBtr0273399	57
chr3L	7528798	7528881	84	5'-UTR	FBgn0028582	7528780	7540012	11233	FBtr0331834	18
chr3L	7718047	7718254	208	5'-UTR	FBgn0261788	7655389	7718395	63007	FBtr0303115	141
chr3L	7809673	7809801	129	5'-UTR	FBgn0052369	7777105	7809825	32721	FBtr0304992	24
chr3L	7827764	7827981	218	5'-UTR	FBgn0016694	7814337	7828018	13682	FBtr0076782	37
chr3L	7854503	7854785	283	5'-UTR	FBgn0016694	7811458	7855548	44091	FBtr0306535	763
chr3L	7948218	7948303	86	5'-UTR	FBgn0041156	7948186	7951563	3378	FBtr0076751	32
chr3L	7979054	7979225	172	5'-UTR	FBgn0011817	7979046	8054147	75102	FBtr0333223	8
chr3L	8063888	8064029	142	5'-UTR	FBgn0262579	8063874	8108836	44963	FBtr0304998	14
chr3L	8077402	8077476	75	5'-UTR	FBgn0262579	8077392	8108897	31506	FBtr0304996	10
chr3L	8128110	8128283	174	5'-UTR	FBgn0010350	8128054	8131675	3622	FBtr0076688	56
chr3L	8360615	8360887	273	5'-UTR	FBgn0001248	8356404	8360906	4503	FBtr0076667	19
chr3L	8440722	8441173	452	5'-UTR	FBgn0263352	8432322	8441707	9386	FBtr0345595	534
chr3L	8509270	8509723	454	5'-UTR	FBgn0035900	8507469	8509763	2295	FBtr0076656	40
chr3L	8525326	8525433	108	5'-UTR	FBgn0024236	8525244	8534503	9260	FBtr0345601	82
chr3L	8601033	8601194	162	5'-UTR	FBgn0017579	8601006	8602392	1387	FBtr0076633	27
chr3L	8766465	8766698	234	5'-UTR	FBgn0266084	8766442	8798719	32278	FBtr0306631	23
chr3L	8953016	8953230	215	5'-UTR	FBgn0264305	8932235	8953234	21000	FBtr0331518	4
chr3L	9125118	9125305	188	5'-UTR	FBgn0011206	9101641	9125313	23673	FBtr0076540	8
chr3L	9251999	9252065	67	5'-UTR	FBgn0264000	9251978	9288522	36545	FBtr0334765	21
chr3L	9340460	9340516	57	5'-UTR	FBgn0035976	9340454	9348336	7883	FBtr0308349	6
chr3L	9349621	9349686	66	5'-UTR	FBgn0035977	9349609	9351489	1881	FBtr0076439	12
chr3L	9360628	9360693	66	5'-UTR	FBgn0085484	9360316	9362042	1727	FBtr0112761	312
chr3L	9367456	9367575	120	5'-UTR	FBgn0035981	9367377	9370300	2924	FBtr0333883	79
chr3L	9374026	9374943	918	5'-UTR	FBgn0001223	9373997	9374964	968	FBtr0100559	29
chr3L	9376269	9377354	1086	5'-UTR	FBgn0001225	9376418	9377375	958	FBtr0076496	21
chr3L	9381919	9382937	1019	5'-UTR	FBgn0001224	9381882	9382765	884	FBtr0309504	37
chr3L	9384067	9384998	932	5'-UTR	FBgn0001226	9384063	9385694	1632	FBtr0346541	4
chr3L	9399141	9399192	52	5'-UTR	FBgn0035983	9386827	9399227	12401	FBtr0309506	35
chr3L	9423285	9423916	632	5'-UTR	FBgn0023129	9423253	9424781	1529	FBtr0076457	32
chr3L	9429669	9429811	143	5'-UTR	FBgn0005533	9428795	9429821	1027	FBtr0076479	10
chr3L	9511346	9511510	165	5'-UTR	FBgn0010408	9509890	9511531	1642	FBtr0076423	21
chr3L	9614924	9615017	94	5'-UTR	FBgn0267348	9614914	9623980	9067	FBtr0076382	10
chr3L	9698631	9698771	141	5'-UTR	FBgn0015321	9698336	9700481	2146	FBtr0345604	295
chr3L	9714391	9714469	79	5'-UTR	FBgn0045823	9714324	9717716	3393	FBtr0330097	67
chr3L	9743846	9744080	235	5'-UTR	FBgn0259163	9734012	9744087	10076	FBtr0331538	7
chr3L	9763565	9763689	125	5'-UTR	FBgn0036043	9763544	9786466	22923	FBtr0331848	21
chr3L	9855169	9855269	101	5'-UTR	FBgn0004390	9839093	9855285	16193	FBtr0076368	16
chr3L	10185993	10186094	102	5'-UTR	FBgn0052057	10147454	10186108	38655	FBtr0076308	14
chr3L	10516014	10516365	352	5'-UTR	FBgn0052062	10516003	10594012	78010	FBtr0332985	11
chr3L	10660900	10661002	103	5'-UTR	FBgn0052066	10640416	10661013	20598	FBtr0076277	11
chr3L	10664751	10664857	107	5'-UTR	FBgn0010762	10664739	10690734	25996	FBtr0331574	12
chr3L	10858985	10859186	202	5'-UTR	FBgn0026160	10858404	10876496	18093	FBtr0301658	581
chr3L	10898955	10899075	121	5'-UTR	FBgn0036111	10894776	10899123	4348	FBtr0076252	48
chr3L	11009103	11009173	71	5'-UTR	FBgn0013469	10981171	11009188	28018	FBtr0345346	15
chr3L	11070585	11070668	84	5'-UTR	FBgn0263241	11070564	11073348	2785	FBtr0076204	21
chr3L	11136052	11136121	70	5'-UTR	FBgn0052082	11136049	11163984	27936	FBtr0344833	3
chr3L	11197282	11197523	242	5'-UTR	FBgn0036144	11176954	11197536	20583	FBtr0076189	13
chr3L	11252321	11253516	1196	5'-UTR	FBgn0041094	11252307	11256172	3866	FBtr0339908	14
chr3L	11552936	11553108	173	5'-UTR	FBgn0259481	11522757	11553112	30356	FBtr0089332	4
chr3L	11587368	11587737	370	5'-UTR	FBgn0003292	11584122	11587770	3649	FBtr0076146	33
chr3L	11623611	11623706	96	5'-UTR	FBgn0086254	11620535	11623715	3181	FBtr0076139	9
chr3L	11708287	11708510	224	5'-UTR	FBgn0036196	11699496	11708553	9058	FBtr0076126	43
chr3L	12081560	12081810	251	5'-UTR	FBgn0284221	12067511	12081830	14320	FBtr0076052	20
chr3L	12124779	12125107	329	5'-UTR	FBgn0022959	12121274	12125150	3877	FBtr0305992	43
chr3L	12146550	12146649	100	5'-UTR	FBgn0013997	12146519	12156990	10472	FBtr0075999	31
chr3L	12158736	12159678	943	5'-UTR	FBgn0036259	12157052	12163735	6684	FBtr0273438	4057
chr3L	12266575	12266782	208	5'-UTR	FBgn0260941	12206238	12266841	60604	FBtr0301056	59
chr3L	12277047	12277234	188	5'-UTR	FBgn0036272	12271656	12277251	5596	FBtr0076009	17
chr3L	12391287	12391426	140	5'-UTR	FBgn0036279	12368646	12391444	22799	FBtr0075987	18
chr3L	12408543	12408631	89	5'-UTR	FBgn0052103	12403505	12408650	5146	FBtr0075983	19
chr3L	12515080	12515234	155	5'-UTR	FBgn0041775	12515059	12520954	5896	FBtr0332637	21
chr3L	12790193	12790460	268	5'-UTR	FBgn0261674	12790192	12796084	5893	FBtr0344221	1
chr3L	12804904	12805031	128	5'-UTR	FBgn0260945	12784429	12805116	20688	FBtr0075945	85
chr3L	13021329	13021654	326	5'-UTR	FBgn0036337	13019982	13021685	1704	FBtr0075896	31
chr3L	13041821	13041959	139	5'-UTR	FBgn0011284	13041801	13043905	2105	FBtr0075885	20
chr3L	13114292	13114389	98	5'-UTR	FBgn0010452	13114271	13118077	3807	FBtr0330075	21
chr3L	13228706	13229049	344	5'-UTR	FBgn0023095	13228692	13279642	50951	FBtr0346864	14
chr3L	13477548	13477842	295	5'-UTR	FBgn0086708	13477541	13483515	5975	FBtr0332078	7
chr3L	13879015	13879082	68	5'-UTR	FBgn0036382	13878994	13883056	4063	FBtr0075754	21
chr3L	13919875	13919952	78	5'-UTR	FBgn0026376	13906897	13919965	13069	FBtr0075793	13
chr3L	13922201	13922286	86	5'-UTR	FBgn0026376	13906897	13922297	15401	FBtr0075796	11
chr3L	13925209	13925312	104	5'-UTR	FBgn0026376	13906897	13925335	18439	FBtr0075794	23
chr3L	14002165	14002273	109	5'-UTR	FBgn0036398	14002127	14020148	18022	FBtr0333050	38
chr3L	14053224	14053407	184	5'-UTR	FBgn0267795	14053215	14071583	18369	FBtr0114573	9
chr3L	14053933	14054214	282	5'-UTR	FBgn0267736	14053100	14054304	1205	FBtr0347296	90
chr3L	14071908	14072032	125	5'-UTR	FBgn0013563	14071892	14076123	4232	FBtr0075777	16
chr3L	14177251	14177520	270	5'-UTR	FBgn0000411	14175610	14177537	1928	FBtr0333035	17
chr3L	14190882	14191037	156	5'-UTR	FBgn0013718	14190873	14233250	42378	FBtr0100039	9
chr3L	14219774	14219955	182	5'-UTR	FBgn0013718	14219742	14233250	13509	FBtr0306622	32
chr3L	14274354	14274524	171	5'-UTR	FBgn0001085	14274343	14368639	94297	FBtr0330102	11
chr3L	14409812	14409874	63	5'-UTR	FBgn0003459	14402930	14409939	7010	FBtr0333042	65
chr3L	14427088	14427376	289	5'-UTR	FBgn0087007	14412828	14427378	14551	FBtr0273424	2
chr3L	14550589	14550956	368	5'-UTR	FBgn0036428	14540937	14550975	10039	FBtr0333037	19
chr3L	14632606	14632670	65	5'-UTR	FBgn0041604	14632601	14671609	39009	FBtr0333032	5
chr3L	14706771	14706851	81	5'-UTR	FBgn0259175	14706751	14747868	41118	FBtr0333043	20
chr3L	14757823	14757934	112	5'-UTR	FBgn0013263	14747929	14757962	10034	FBtr0075707	28
chr3L	14785992	14786337	346	5'-UTR	FBgn0036449	14776496	14786412	9917	FBtr0075699	75
chr3L	14943930	14944302	373	5'-UTR	FBgn0040809	14943730	14944331	602	FBtr0075674	29
chr3L	14969373	14970042	670	5'-UTR	FBgn0026320	14969344	14970306	963	FBtr0075620	29
chr3L	15142469	15142571	103	5'-UTR	FBgn0286818	15137738	15142592	4855	FBtr0075648	21
chr3L	15143905	15144013	109	5'-UTR	FBgn0047178	15143063	15144059	997	FBtr0075647	46
chr3L	15235626	15235815	190	5'-UTR	FBgn0029114	15235619	15242832	7214	FBtr0075607	7
chr3L	15336711	15336923	213	5'-UTR	FBgn0036494	15336692	15344315	7624	FBtr0306308	19
chr3L	15554164	15554258	95	5'-UTR	FBgn0087035	15554113	15561042	6930	FBtr0075560	51
chr3L	15562897	15563004	108	5'-UTR	FBgn0036509	15560726	15563065	2340	FBtr0075596	61
chr3L	15588905	15589024	120	5'-UTR	FBgn0036518	15588860	15609125	20266	FBtr0332093	45
chr3L	15699634	15699844	211	5'-UTR	FBgn0041160	15697594	15699850	2257	FBtr0075580	6
chr3L	15728337	15728408	72	5'-UTR	FBgn0010105	15721511	15728430	6920	FBtr0333023	22
chr3L	16011668	16011762	95	5'-UTR	FBgn0263601	16006552	16011812	5261	FBtr0075520	50
chr3L	16046582	16046824	243	5'-UTR	FBgn0260635	16038410	16046846	8437	FBtr0075500	22
chr3L	16087088	16087462	375	5'-UTR	FBgn0263602	16085221	16087525	2305	FBtr0333600	63
chr3L	16113257	16113345	89	5'-UTR	FBgn0010280	16113212	16121651	8440	FBtr0075448	45
chr3L	16128415	16128509	95	5'-UTR	FBgn0003076	16126018	16128531	2514	FBtr0075492	22
chr3L	16129697	16129832	136	5'-UTR	FBgn0011016	16129617	16130983	1367	FBtr0075453	80
chr3L	16164095	16164251	157	5'-UTR	FBgn0036576	16137802	16164701	26900	FBtr0307521	450
chr3L	16359329	16359390	62	5'-UTR	FBgn0266417	16354746	16359428	4683	FBtr0344398	38
chr3L	16411035	16411483	449	5'-UTR	FBgn0014163	16403578	16411784	8207	FBtr0100477	301
chr3L	16483554	16483635	82	5'-UTR	FBgn0004569	16470386	16483650	13265	FBtr0075408	15
chr3L	16572137	16572386	250	5'-UTR	FBgn0026061	16563448	16572401	8954	FBtr0345813	15
chr3L	16647758	16647871	114	5'-UTR	FBgn0000017	16615866	16647882	32017	FBtr0112790	11
chr3L	16661440	16661605	166	5'-UTR	FBgn0260960	16648442	16661615	13174	FBtr0075355	10
chr3L	16711508	16711663	156	5'-UTR	FBgn0063485	16676406	16711677	35272	FBtr0100145	14
chr3L	16766087	16766158	72	5'-UTR	FBgn0004108	16766072	16777465	11394	FBtr0075322	15
chr3L	16773747	16773949	203	5'-UTR	FBgn0004108	16773520	16776830	3311	FBtr0075323	227
chr3L	16799946	16800185	240	5'-UTR	FBgn0036663	16787573	16800189	12617	FBtr0305916	4
chr3L	16865313	16865404	92	5'-UTR	FBgn0261565	16865295	16922487	57193	FBtr0306704	18
chr3L	16891235	16891497	263	5'-UTR	FBgn0261565	16891226	16922487	31262	FBtr0302782	9
chr3L	17147737	17147956	220	5'-UTR	FBgn0260943	17058907	17147969	89063	FBtr0310005	13
chr3L	17379456	17379520	65	5'-UTR	FBgn0036715	17367753	17379530	11778	FBtr0075239	10
chr3L	17421319	17421499	181	5'-UTR	FBgn0027660	17396031	17421514	25484	FBtr0075232	15
chr3L	17432719	17433169	451	5'-UTR	FBgn0042641	17428936	17433190	4255	FBtr0299820	21
chr3L	17487640	17487697	58	5'-UTR	FBgn0036732	17487634	17511693	24060	FBtr0345118	6
chr3L	17557631	17557732	102	5'-UTR	FBgn0025455	17551004	17557788	6785	FBtr0333124	56
chr3L	17619047	17619295	249	5'-UTR	FBgn0000567	17560158	17619325	59168	FBtr0075202	30
chr3L	17644779	17645014	236	5'-UTR	FBgn0004401	17638103	17645036	6934	FBtr0075199	22
chr3L	17669061	17669188	128	5'-UTR	FBgn0036746	17659818	17669234	9417	FBtr0330162	46
chr3L	17764073	17764137	65	5'-UTR	FBgn0036752	17751731	17764158	12428	FBtr0075190	21
chr3L	17846338	17846477	140	5'-UTR	FBgn0036761	17843725	17846501	2777	FBtr0345815	24
chr3L	17907720	17907807	88	5'-UTR	FBgn0036770	17898889	17907812	8924	FBtr0075153	5
chr3L	17961594	17961778	185	5'-UTR	FBgn0000568	17953358	17961814	8457	FBtr0075151	36
chr3L	17971013	17971179	167	5'-UTR	FBgn0000568	17952162	17971439	19278	FBtr0075150	260
chr3L	17999426	17999492	67	5'-UTR	FBgn0000568	17952162	17999821	47660	FBtr0075149	329
chr3L	18106071	18106134	64	5'-UTR	FBgn0036773	18088417	18106149	17733	FBtr0075137	15
chr3L	18185022	18185636	615	5'-UTR	FBgn0003997	18167745	18185641	17897	FBtr0075133	5
chr3L	18439620	18439921	302	5'-UTR	FBgn0036786	18438561	18439942	1382	FBtr0075119	21
chr3L	18625969	18626078	110	5'-UTR	FBgn0036801	18625959	18667177	41219	FBtr0331422	10
chr3L	18672993	18673104	112	5'-UTR	FBgn0042134	18668153	18673160	5008	FBtr0075098	56
chr3L	18840383	18840495	113	5'-UTR	FBgn0036816	18828632	18840516	11885	FBtr0075083	21
chr3L	18898157	18898270	114	5'-UTR	FBgn0036824	18893120	18898293	5174	FBtr0075076	23
chr3L	19044914	19045441	528	5'-UTR	FBgn0002945	19003741	19045449	41709	FBtr0075039	8
chr3L	19170449	19170629	181	5'-UTR	FBgn0016797	19140975	19170648	29674	FBtr0332735	19
chr3L	19292422	19292498	77	5'-UTR	FBgn0036862	19281928	19292524	10597	FBtr0332155	26
chr3L	19337484	19337574	91	5'-UTR	FBgn0003089	19298623	19337609	38987	FBtr0075003	35
chr3L	19412755	19412897	143	5'-UTR	FBgn0052206	19340321	19412912	72592	FBtr0089796	15
chr3L	19584374	19584561	188	5'-UTR	FBgn0005564	19566851	19584568	17718	FBtr0112853	7
chr3L	19586307	19586407	101	5'-UTR	FBgn0036888	19586253	19589111	2859	FBtr0074940	54
chr3L	19635550	19635619	70	5'-UTR	FBgn0036896	19624406	19635628	11223	FBtr0074964	9
chr3L	19695054	19695250	197	5'-UTR	FBgn0261341	19690033	19695260	5228	FBtr0302335	10
chr3L	19793204	19793551	348	5'-UTR	FBgn0261360	19719527	19793569	74043	FBtr0302278	18
chr3L	19834205	19834283	79	5'-UTR	FBgn0003744	19830864	19834304	3441	FBtr0332154	21
chr3L	19915085	19915678	594	5'-UTR	FBgn0028695	19915051	19918160	3110	FBtr0074893	34
chr3L	20088903	20089001	99	5'-UTR	FBgn0036934	20058511	20089007	30497	FBtr0332667	6
chr3L	20103747	20103824	78	5'-UTR	FBgn0036935	20098084	20103827	5744	FBtr0074870	3
chr3L	20192033	20192084	52	5'-UTR	FBgn0036945	20188522	20189779	1258	FBtr0074821	3511
chr3L	20198160	20198297	138	5'-UTR	FBgn0261556	20149614	20198317	48704	FBtr0302712	20
chr3L	20294948	20295124	177	5'-UTR	FBgn0052227	20268859	20295133	26275	FBtr0074848	9
chr3L	20493289	20493457	169	5'-UTR	FBgn0037000	20484293	20493490	9198	FBtr0078221	33
chr3L	20519131	20519335	205	5'-UTR	FBgn0037007	20514598	20519393	4796	FBtr0078219	58
chr3L	20540299	20540402	104	5'-UTR	FBgn0037012	20527972	20540417	12446	FBtr0078213	15
chr3L	20694737	20695341	605	5'-UTR	FBgn0001320	20692330	20695378	3049	FBtr0078283	37
chr3L	20730603	20730683	81	5'-UTR	FBgn0037016	20730591	20744508	13918	FBtr0078245	12
chr3L	20771565	20771821	257	5'-UTR	FBgn0016696	20771528	20776931	5404	FBtr0078250	37
chr3L	20785990	20786157	168	5'-UTR	FBgn0037021	20780350	20786197	5848	FBtr0078277	40
chr3L	20949194	20949499	306	5'-UTR	FBgn0011591	20925891	20949512	23622	FBtr0078267	13
chr3L	21034546	21034632	87	5'-UTR	FBgn0026179	21034535	21075444	40910	FBtr0078289	11
chr3L	21135722	21136000	279	5'-UTR	FBgn0037051	21133250	21136052	2803	FBtr0078323	52
chr3L	21175803	21175921	119	5'-UTR	FBgn0021760	21175781	21183278	7498	FBtr0089461	22
chr3L	21210233	21210345	113	5'-UTR	FBgn0037060	21210215	21216051	5837	FBtr0331854	18
chr3L	21533544	21533650	107	5'-UTR	FBgn0029152	21529959	21533713	3755	FBtr0078383	63
chr3L	21537105	21537186	82	5'-UTR	FBgn0015283	21537066	21538582	1517	FBtr0333453	39
chr3L	21770405	21770530	126	5'-UTR	FBgn0037130	21745359	21770534	25176	FBtr0078450	4
chr3L	21879611	21879745	135	5'-UTR	FBgn0262737	21879577	21932702	53126	FBtr0346820	34
chr3L	22035008	22035225	218	5'-UTR	FBgn0004514	22035003	22065279	30277	FBtr0301930	5
chr3L	22066129	22066593	465	5'-UTR	FBgn0037149	22065907	22067216	1310	FBtr0334111	222
chr3L	22076112	22076258	147	5'-UTR	FBgn0000100	22076092	22077487	1396	FBtr0078481	20
chr3L	22136110	22136395	286	5'-UTR	FBgn0037153	22136090	22247702	111613	FBtr0333219	20
chr3L	22288719	22288817	99	5'-UTR	FBgn0027086	22288665	22292810	4146	FBtr0078500	54
chr3L	22407702	22407853	152	5'-UTR	FBgn0004449	22293044	22407863	114820	FBtr0078509	10
chr3L	22717108	22717256	149	5'-UTR	FBgn0037182	22714408	22717276	2869	FBtr0078540	20
chr3L	22728135	22728211	77	5'-UTR	FBgn0037185	22728111	22733446	5336	FBtr0078528	24
chr3L	22741815	22741880	66	5'-UTR	FBgn0037188	22741793	22748614	6822	FBtr0078530	22
chr3L	22871948	22872033	86	5'-UTR	FBgn0010348	22868380	22872052	3673	FBtr0299906	19
chr3L	22945670	22945803	134	5'-UTR	FBgn0037207	22945657	22952248	6592	FBtr0078561	13
chr3L	23095260	23095447	188	5'-UTR	FBgn0024733	23093190	23095471	2282	FBtr0333910	24
chr3R	4174642	4174795	154	5'-UTR	FBgn0037213	4174632	4186751	12120	FBtr0078961	10
chr3R	4378947	4379052	106	5'-UTR	FBgn0037239	4378925	4381210	2286	FBtr0078915	22
chr3R	4403092	4403265	174	5'-UTR	FBgn0263594	4403076	4407182	4107	FBtr0078921	16
chr3R	4649485	4649670	186	5'-UTR	FBgn0087013	4649354	4654624	5271	FBtr0336462	131
chr3R	4659587	4659728	142	5'-UTR	FBgn0263346	4659579	4712193	52615	FBtr0308858	8
chr3R	4811942	4812071	130	5'-UTR	FBgn0026417	4808336	4812096	3761	FBtr0078876	25
chr3R	4910567	4910843	277	5'-UTR	FBgn0265082	4910552	4945576	35025	FBtr0336811	15
chr3R	5086528	5086706	179	5'-UTR	FBgn0010313	5083176	5086712	3537	FBtr0308118	6
chr3R	5086916	5087055	140	5'-UTR	FBgn0010313	5077779	5087072	9294	FBtr0308119	17
chr3R	5217242	5217440	199	5'-UTR	FBgn0259212	5170004	5217456	47453	FBtr0347363	16
chr3R	5264947	5265044	98	5'-UTR	FBgn0264785	5264939	5269507	4569	FBtr0334274	8
chr3R	5368153	5368284	132	5'-UTR	FBgn0037315	5358873	5368306	9434	FBtr0078803	22
chr3R	5392769	5392852	84	5'-UTR	FBgn0001311	5378093	5392866	14774	FBtr0078798	14
chr3R	5483613	5483873	261	5'-UTR	FBgn0015402	5478390	5483906	5517	FBtr0344273	33
chr3R	5547629	5547740	112	5'-UTR	FBgn0037336	5539510	5547775	8266	FBtr0078761	35
chr3R	5554119	5554244	126	5'-UTR	FBgn0086768	5552823	5554316	1494	FBtr0078758	72
chr3R	5591808	5591949	142	5'-UTR	FBgn0283535	5591763	5595356	3594	FBtr0346137	45
chr3R	5623977	5624099	123	5'-UTR	FBgn0037350	5622119	5624125	2007	FBtr0113194	26
chr3R	6008014	6008572	559	5'-UTR	FBgn0003261	6000426	6008573	8148	FBtr0302597	1
chr3R	6405713	6405884	172	5'-UTR	FBgn0037443	6389162	6405895	16734	FBtr0289939	11
chr3R	6406873	6406929	57	5'-UTR	FBgn0264495	6406857	6449274	42418	FBtr0303790	16
chr3R	6932487	6932823	337	5'-UTR	FBgn0260642	6896253	6932840	36588	FBtr0081648	17
chr3R	7080075	7080361	287	5'-UTR	FBgn0010774	7077904	7080387	2484	FBtr0081642	26
chr3R	7086604	7087077	474	5'-UTR	FBgn0003884	7086599	7088839	2241	FBtr0081639	5
chr3R	8105364	8105521	158	5'-UTR	FBgn0243512	8105332	8122294	16963	FBtr0081792	32
chr3R	8349879	8350202	324	5'-UTR	FBgn0261108	8349815	8352817	3003	FBtr0081843	64
chr3R	8477543	8477611	69	5'-UTR	FBgn0266801	8364328	8477617	113290	FBtr0345458	6
chr3R	8663800	8663877	78	5'-UTR	FBgn0086679	8660903	8663899	2997	FBtr0081887	22
chr3R	8669631	8669808	178	5'-UTR	FBgn0037607	8669618	8673702	4085	FBtr0081882	13
chr3R	8697666	8697777	112	5'-UTR	FBgn0001180	8691489	8697822	6334	FBtr0081950	45
chr3R	8747492	8747659	168	5'-UTR	FBgn0037623	8735879	8747675	11797	FBtr0081944	16
chr3R	8820385	8820669	285	5'-UTR	FBgn0286516	8813490	8820682	7193	FBtr0334659	13
chr3R	8846210	8846273	64	5'-UTR	FBgn0262614	8827068	8846289	19222	FBtr0305295	16
chr3R	8857395	8857645	251	5'-UTR	FBgn0262614	8827498	8857661	30164	FBtr0305298	16
chr3R	8931732	8931869	138	5'-UTR	FBgn0262614	8827498	8931896	104399	FBtr0305301	27
chr3R	9260683	9260766	84	5'-UTR	FBgn0037671	9260638	9262590	1953	FBtr0081978	45
chr3R	9341879	9342328	450	5'-UTR	FBgn0266410	9341867	9362994	21128	FBtr0344367	12
chr3R	9394446	9394540	95	5'-UTR	FBgn0000723	9367603	9394546	26944	FBtr0082051	6
chr3R	9417955	9418097	143	5'-UTR	FBgn0261552	9417940	9455500	37561	FBtr0302692	15
chr3R	9419525	9419589	65	5'-UTR	FBgn0261552	9419521	9448649	29129	FBtr0111029	4
chr3R	9502491	9502562	72	5'-UTR	FBgn0014380	9497195	9502581	5387	FBtr0082124	19
chr3R	9532930	9532994	65	5'-UTR	FBgn0000244	9528238	9533011	4774	FBtr0082119	17
chr3R	9591346	9591476	131	5'-UTR	FBgn0037720	9591309	9625073	33765	FBtr0082075	37
chr3R	9630621	9630814	194	5'-UTR	FBgn0005585	9628691	9630851	2161	FBtr0334618	37
chr3R	9705281	9705409	129	5'-UTR	FBgn0051352	9694386	9705417	11032	FBtr0339597	8
chr3R	9725459	9725573	115	5'-UTR	FBgn0002431	9714623	9725615	10993	FBtr0082090	42
chr3R	9809257	9809329	73	5'-UTR	FBgn0037760	9803486	9809368	5883	FBtr0334684	39
chr3R	9874688	9875060	373	5'-UTR	FBgn0267336	9874681	9995364	120684	FBtr0333686	7
chr3R	10144694	10144829	136	5'-UTR	FBgn0086359	10144668	10159134	14467	FBtr0082181	26
chr3R	10170383	10170477	95	5'-UTR	FBgn0040238	10161464	10170487	9024	FBtr0114590	10
chr3R	10264327	10264420	94	5'-UTR	FBgn0262617	10264306	10308467	44162	FBtr0337050	21
chr3R	10331195	10331313	119	5'-UTR	FBgn0266717	10312039	10331353	19315	FBtr0082239	40
chr3R	10388271	10388353	83	5'-UTR	FBgn0259938	10388258	10400752	12495	FBtr0305152	13
chr3R	10412734	10412834	101	5'-UTR	FBgn0024957	10408618	10412869	4252	FBtr0082259	35
chr3R	10614001	10614249	249	5'-UTR	FBgn0001235	10507561	10614276	106716	FBtr0082255	27
chr3R	10686946	10687151	206	5'-UTR	FBgn0262717	10686943	10696270	9328	FBtr0305666	3
chr3R	10827094	10827157	64	5'-UTR	FBgn0261053	10827079	10849030	21952	FBtr0304666	15
chr3R	10849829	10849931	103	5'-UTR	FBgn0259740	10849825	10851788	1964	FBtr0344026	4
chr3R	10972390	10972457	68	5'-UTR	FBgn0083950	10972381	11050175	77795	FBtr0110808	9
chr3R	11200437	11200537	101	5'-UTR	FBgn0261808	11200409	11208633	8225	FBtr0335220	28
chr3R	11210275	11210350	76	5'-UTR	FBgn0037874	11210247	11211898	1652	FBtr0347181	28
chr3R	11216149	11216264	116	5'-UTR	FBgn0086472	11215028	11216287	1260	FBtr0082369	23
chr3R	11221911	11222056	146	5'-UTR	FBgn0020910	11221894	11225173	3280	FBtr0336783	17
chr3R	11234942	11234999	58	5'-UTR	FBgn0037884	11232429	11235013	2585	FBtr0082364	14
chr3R	11353035	11353130	96	5'-UTR	FBgn0026063	11346294	11353131	6838	FBtr0301427	1
chr3R	11542856	11542939	84	5'-UTR	FBgn0053512	11533483	11542949	9467	FBtr0300491	10
chr3R	11562162	11562284	123	5'-UTR	FBgn0037912	11559896	11562296	2401	FBtr0100462	12
chr3R	11566875	11567045	171	5'-UTR	FBgn0037912	11559896	11567054	7159	FBtr0100464	9
chr3R	11650546	11650647	102	5'-UTR	FBgn0262081	11633278	11650706	17429	FBtr0300547	59
chr3R	11656152	11656437	286	5'-UTR	FBgn0259227	11656149	11673974	17826	FBtr0299789	3
chr3R	11759972	11760049	78	5'-UTR	FBgn0017581	11752385	11760079	7695	FBtr0082535	30
chr3R	11764136	11764425	290	5'-UTR	FBgn0017581	11750931	11764457	13527	FBtr0082534	32
chr3R	11778194	11778341	148	5'-UTR	FBgn0265276	11768611	11778352	9742	FBtr0110877	11
chr3R	11819650	11819765	116	5'-UTR	FBgn0019624	11819599	11820299	701	FBtr0347553	51
chr3R	11869222	11869454	233	5'-UTR	FBgn0037956	11822702	11869460	46759	FBtr0082517	6
chr3R	11887096	11887156	61	5'-UTR	FBgn0037960	11883938	11887168	3231	FBtr0082515	12
chr3R	11953993	11956481	2489	5'-UTR	FBgn0013275	11954163	11956544	2382	FBtr0082512	63
chr3R	11958565	11959845	1281	5'-UTR	FBgn0013276	11958535	11960909	2375	FBtr0082482	30
chr3R	11977115	11977185	71	5'-UTR	FBgn0037972	11975156	11977197	2042	FBtr0082507	12
chr3R	11993180	11993312	133	5'-UTR	FBgn0260745	11984862	11993315	8454	FBtr0082489	3
chr3R	12128080	12128186	107	5'-UTR	FBgn0037992	12121583	12128201	6619	FBtr0082550	15
chr3R	12281177	12281315	139	5'-UTR	FBgn0003651	12281152	12302785	21634	FBtr0331183	25
chr3R	12360037	12360670	634	5'-UTR	FBgn0038017	12360008	12363255	3248	FBtr0082568	29
chr3R	12369190	12369248	59	5'-UTR	FBgn0001149	12367817	12369268	1452	FBtr0082607	20
chr3R	12398770	12398896	127	5'-UTR	FBgn0038034	12396007	12398929	2923	FBtr0472646	33
chr3R	12981091	12981429	339	5'-UTR	FBgn0038100	12981046	12985488	4443	FBtr0082693	45
chr3R	13011709	13011795	87	5'-UTR	FBgn0020496	13011649	13026275	14627	FBtr0334517	60
chr3R	13155626	13155680	55	5'-UTR	FBgn0260793	13121951	13155687	33737	FBtr0301436	7
chr3R	13260370	13260458	89	5'-UTR	FBgn0040551	13260356	13262227	1872	FBtr0335222	14
chr3R	13304770	13304956	187	5'-UTR	FBgn0052473	13304764	13312785	8022	FBtr0082743	6
chr3R	13364967	13365045	79	5'-UTR	FBgn0027610	13364938	13369091	4154	FBtr0082747	29
chr3R	13382141	13382272	132	5'-UTR	FBgn0038145	13382106	13385283	3178	FBtr0082755	35
chr3R	13401708	13401839	132	5'-UTR	FBgn0038149	13398526	13401862	3337	FBtr0082760	23
chr3R	13645895	13645999	105	5'-UTR	FBgn0263396	13635192	13646029	10838	FBtr0082856	30
chr3R	13647008	13647078	71	5'-UTR	FBgn0015778	13647004	13654527	7524	FBtr0346347	4
chr3R	13661346	13661443	98	5'-UTR	FBgn0004587	13661311	13666891	5581	FBtr0308197	35
chr3R	13683020	13683156	137	5'-UTR	FBgn0038168	13679440	13683191	3752	FBtr0334530	35
chr3R	13715215	13715325	111	5'-UTR	FBgn0085412	13715207	13764667	49461	FBtr0334568	8
chr3R	13735491	13735618	128	5'-UTR	FBgn0085412	13735469	13761638	26170	FBtr0329897	22
chr3R	14025768	14025940	173	5'-UTR	FBgn0264493	13967955	14025962	58008	FBtr0301634	22
chr3R	14056965	14057119	155	5'-UTR	FBgn0038197	14056945	14087978	31034	FBtr0346723	20
chr3R	14286807	14286879	73	5'-UTR	FBgn0003862	14263358	14286903	23546	FBtr0082947	24
chr3R	14289284	14289410	127	5'-UTR	FBgn0285913	14289274	14302276	13003	FBtr0309999	10
chr3R	14316107	14316196	90	5'-UTR	FBgn0011474	14316038	14320494	4457	FBtr0082930	69
chr3R	14327176	14327369	194	5'-UTR	FBgn0038224	14327068	14327735	668	FBtr0082932	108
chr3R	14481536	14481694	159	5'-UTR	FBgn0285955	14391683	14481713	90031	FBtr0112630	19
chr3R	14697223	14697289	67	5'-UTR	FBgn0265140	14664907	14697292	32386	FBtr0301498	3
chr3R	14724150	14724245	96	5'-UTR	FBgn0262127	14697689	14724261	26573	FBtr0344383	16
chr3R	14740637	14740756	120	5'-UTR	FBgn0011217	14732414	14740791	8378	FBtr0336876	35
chr3R	14749489	14749551	63	5'-UTR	FBgn0263929	14749475	14795868	46394	FBtr0305695	14
chr3R	14798999	14799076	78	5'-UTR	FBgn0038261	14798986	14801163	2178	FBtr0082992	13
chr3R	14853839	14853899	61	5'-UTR	FBgn0266756	14804092	14853919	49828	FBtr0334285	20
chr3R	14903214	14903986	773	5'-UTR	FBgn0028662	14902330	14904061	1732	FBtr0083005	75
chr3R	15095455	15095627	173	5'-UTR	FBgn0038286	15079320	15095631	16312	FBtr0344380	4
chr3R	15131710	15131923	214	5'-UTR	FBgn0261859	15095957	15131926	35970	FBtr0303485	3
chr3R	15342888	15343011	124	5'-UTR	FBgn0038321	15338453	15343110	4658	FBtr0334590	99
chr3R	15537139	15537265	127	5'-UTR	FBgn0267408	15532137	15537292	5156	FBtr0083154	27
chr3R	15666196	15666359	164	5'-UTR	FBgn0053207	15666183	15690513	24331	FBtr0334025	13
chr3R	15804261	15804360	100	5'-UTR	FBgn0026616	15804248	15824118	19871	FBtr0083179	13
chr3R	15994162	15994328	167	5'-UTR	FBgn0003507	15994140	16004081	9942	FBtr0083216	22
chr3R	16012463	16012661	199	5'-UTR	FBgn0038391	16012274	16019133	6860	FBtr0083218	189
chr3R	16128732	16128831	100	5'-UTR	FBgn0003319	16128726	16145284	16559	FBtr0083250	6
chr3R	16242825	16242882	58	5'-UTR	FBgn0040071	16242816	16260329	17514	FBtr0083258	9
chr3R	16243112	16243221	110	5'-UTR	FBgn0040071	16242816	16260329	17514	FBtr0083258	296
chr3R	16349131	16349214	84	5'-UTR	FBgn0038419	16345825	16349226	3402	FBtr0334733	12
chr3R	16453653	16453799	147	5'-UTR	FBgn0044826	16445007	16453821	8815	FBtr0305003	22
chr3R	16500823	16501018	196	5'-UTR	FBgn0028381	16499058	16501050	1993	FBtr0083304	32
chr3R	16502789	16502973	185	5'-UTR	FBgn0259244	16502770	16571363	68594	FBtr0336782	19
chr3R	16625295	16625367	73	5'-UTR	FBgn0285925	16625291	16639771	14481	FBtr0300036	4
chr3R	16734241	16734415	175	5'-UTR	FBgn0003944	16656623	16734426	77804	FBtr0083347	11
chr3R	16934171	16934232	62	5'-UTR	FBgn0000015	16927212	16934242	7031	FBtr0415463	10
chr3R	17020847	17021090	244	5'-UTR	FBgn0038467	17018780	17021120	2341	FBtr0083373	30
chr3R	17054014	17054179	166	5'-UTR	FBgn0020493	17054007	17070408	16402	FBtr0100160	7
chr3R	17425776	17425868	93	5'-UTR	FBgn0038511	17425768	17446499	20732	FBtr0083442	8
chr3R	17682390	17682474	85	5'-UTR	FBgn0038535	17673732	17682515	8784	FBtr0335027	41
chr3R	17716492	17716825	334	5'-UTR	FBgn0261885	17687818	17718350	30533	FBtr0089581	1525
chr3R	17811551	17811671	121	5'-UTR	FBgn0261649	17811541	17872507	60967	FBtr0337039	10
chr3R	17944114	17944263	150	5'-UTR	FBgn0263995	17944106	18018892	74787	FBtr0330274	8
chr3R	18049273	18049341	69	5'-UTR	FBgn0010389	18045216	18049366	4151	FBtr0083549	25
chr3R	18052897	18052965	69	5'-UTR	FBgn0010389	18045216	18052984	7769	FBtr0083548	19
chr3R	18122080	18122451	372	5'-UTR	FBgn0003499	18122061	18135583	13523	FBtr0344633	19
chr3R	18242727	18243077	351	5'-UTR	FBgn0020238	18242687	18248579	5893	FBtr0083567	40
chr3R	18298557	18298848	292	5'-UTR	FBgn0010877	18288866	18298879	10014	FBtr0083595	31
chr3R	18381057	18381163	107	5'-UTR	FBgn0038610	18378124	18381178	3055	FBtr0083581	15
chr3R	18398968	18399153	186	5'-UTR	FBgn0028670	18390323	18399169	8847	FBtr0083656	16
chr3R	18584494	18584607	114	5'-UTR	FBgn0038627	18584473	18590726	6254	FBtr0344291	21
chr3R	18739951	18740092	142	5'-UTR	FBgn0024329	18733106	18740096	6991	FBtr0331353	4
chr3R	18743310	18743528	219	5'-UTR	FBgn0024329	18733106	18743594	10489	FBtr0083684	66
chr3R	18918287	18918449	163	5'-UTR	FBgn0261113	18918260	18926989	8730	FBtr0334524	27
chr3R	18984036	18984148	113	5'-UTR	FBgn0026239	18984025	19022436	38412	FBtr0089768	11
chr3R	19033556	19033715	160	5'-UTR	FBgn0038676	19033538	19044693	11156	FBtr0273301	18
chr3R	19094080	19094258	179	5'-UTR	FBgn0004876	19044882	19094270	49389	FBtr0305321	12
chr3R	19153563	19153675	113	5'-UTR	FBgn0038682	19148632	19153686	5055	FBtr0083751	11
chr3R	19164248	19164542	295	5'-UTR	FBgn0010768	19164211	19170576	6366	FBtr0083733	37
chr3R	19325697	19326209	513	5'-UTR	FBgn0000463	19302731	19326217	23487	FBtr0083739	8
chr3R	19463556	19463709	154	5'-UTR	FBgn0260003	19463533	19595392	131860	FBtr0334564	23
chr3R	19632428	19632643	216	5'-UTR	FBgn0038720	19616024	19632718	16695	FBtr0083807	75
chr3R	19644182	19644350	169	5'-UTR	FBgn0283536	19643018	19644386	1369	FBtr0346100	36
chr3R	19861214	19861284	71	5'-UTR	FBgn0261984	19853908	19861291	7384	FBtr0113248	7
chr3R	19874990	19875221	232	5'-UTR	FBgn0038740	19866879	19875224	8346	FBtr0083859	3
chr3R	19877312	19877440	129	5'-UTR	FBgn0038741	19875974	19877514	1541	FBtr0083858	74
chr3R	20008317	20008498	182	5'-UTR	FBgn0038755	19929277	20008512	79236	FBtr0335240	14
chr3R	20252787	20252962	176	5'-UTR	FBgn0262582	20252770	20303942	51173	FBtr0334305	17
chr3R	20253576	20253726	151	5'-UTR	FBgn0262582	20252770	20303942	51173	FBtr0334305	806
chr3R	20309559	20309659	101	5'-UTR	FBgn0261550	20309344	20324196	14853	FBtr0306633	215
chr3R	20327489	20327932	444	5'-UTR	FBgn0038787	20324274	20328003	3730	FBtr0083899	71
chr3R	20550953	20551099	147	5'-UTR	FBgn0016917	20535693	20551107	15415	FBtr0089484	8
chr3R	20593167	20593321	155	5'-UTR	FBgn0023097	20593139	20612540	19402	FBtr0334639	28
chr3R	20818820	20818904	85	5'-UTR	FBgn0038828	20816445	20818929	2485	FBtr0083994	25
chr3R	20822221	20822304	84	5'-UTR	FBgn0019936	20822181	20823356	1176	FBtr0083964	40
chr3R	20830221	20830552	332	5'-UTR	FBgn0027493	20824667	20830580	5914	FBtr0083991	28
chr3R	20866054	20866214	161	5'-UTR	FBgn0038837	20860187	20866231	6045	FBtr0083987	17
chr3R	20948808	20948890	83	5'-UTR	FBgn0002921	20948780	20975284	26505	FBtr0300191	28
chr3R	20957753	20957821	69	5'-UTR	FBgn0002921	20957734	20975284	17551	FBtr0089516	19
chr3R	21065267	21065527	261	5'-UTR	FBgn0000083	21065241	21070917	5677	FBtr0089520	26
chr3R	21097670	21097783	114	5'-UTR	FBgn0038853	21083043	21097827	14785	FBtr0084036	44
chr3R	21111434	21111694	261	5'-UTR	FBgn0015790	21111408	21116146	4739	FBtr0084011	26
chr3R	21188884	21189138	255	5'-UTR	FBgn0264357	21188866	21214269	25404	FBtr0301586	18
chr3R	21204961	21205151	191	5'-UTR	FBgn0264357	21204928	21212687	7760	FBtr0084024	33
chr3R	21247015	21247096	82	5'-UTR	FBgn0038874	21247011	21265134	18124	FBtr0084053	4
chr3R	21349534	21349590	57	5'-UTR	FBgn0038881	21318300	21349601	31302	FBtr0084095	11
chr3R	21377185	21377384	200	5'-UTR	FBgn0002781	21375060	21377399	2340	FBtr0084079	15
chr3R	21619149	21619316	168	5'-UTR	FBgn0283499	21570248	21619321	49074	FBtr0290230	5
chr3R	21632586	21632668	83	5'-UTR	FBgn0011766	21621368	21632693	11326	FBtr0334678	25
chr3R	21719519	21719643	125	5'-UTR	FBgn0051176	21672303	21719660	47358	FBtr0084114	17
chr3R	21855815	21856246	432	5'-UTR	FBgn0015229	21850694	21856266	5573	FBtr0084157	20
chr3R	22042208	22042304	97	5'-UTR	FBgn0264491	22042191	22079321	37131	FBtr0335195	17
chr3R	22133836	22134025	190	5'-UTR	FBgn0051163	22133835	22296126	162292	FBtr0336712	1
chr3R	22528439	22528619	181	5'-UTR	FBgn0038981	22520087	22528663	8577	FBtr0084289	44
chr3R	22686293	22686467	175	5'-UTR	FBgn0046114	22685006	22686510	1505	FBtr0334605	43
chr3R	23118472	23118569	98	5'-UTR	FBgn0039056	23118400	23124217	5818	FBtr0084368	72
chr3R	23173894	23174075	182	5'-UTR	FBgn0284226	23173873	23185642	11770	FBtr0452125	21
chr3R	23218926	23219199	274	5'-UTR	FBgn0262975	23185580	23221961	36382	FBtr0306748	2762
chr3R	23358836	23359123	288	5'-UTR	FBgn0002622	23358812	23360207	1396	FBtr0346349	24
chr3R	23669479	23669648	170	5'-UTR	FBgn0051145	23605751	23669659	63909	FBtr0290056	11
chr3R	23723342	23723424	83	5'-UTR	FBgn0039109	23723331	23731499	8169	FBtr0084449	11
chr3R	23781799	23781994	196	5'-UTR	FBgn0015513	23781765	23801634	19870	FBtr0304729	34
chr3R	23819096	23819216	121	5'-UTR	FBgn0053111	23801714	23819237	17524	FBtr0084529	21
chr3R	23889873	23890029	157	5'-UTR	FBgn0025574	23860162	23890052	29891	FBtr0112907	23
chr3R	23942770	23943083	314	5'-UTR	FBgn0001098	23935958	23943101	7144	FBtr0089497	18
chr3R	23963199	23963425	227	5'-UTR	FBgn0051140	23963180	23983232	20053	FBtr0305041	19
chr3R	24031094	24031356	263	5'-UTR	FBgn0020647	23997538	24031827	34290	FBtr0084507	471
chr3R	24031680	24031806	127	5'-UTR	FBgn0020647	23997538	24031827	34290	FBtr0084507	21
chr3R	24054882	24057273	2392	5'-UTR	FBgn0001230	24055080	24057310	2231	FBtr0084589	37
chr3R	24105622	24105754	133	5'-UTR	FBgn0013343	24101600	24105763	4164	FBtr0303161	9
chr3R	24271128	24271218	91	5'-UTR	FBgn0011225	24252826	24271233	18408	FBtr0301367	15
chr3R	24485442	24485619	178	5'-UTR	FBgn0000039	24485428	24491147	5720	FBtr0084640	14
chr3R	24543825	24543904	80	5'-UTR	FBgn0039207	24536204	24543914	7711	FBtr0089906	10
chr3R	24549023	24549167	145	5'-UTR	FBgn0266758	24549017	24556549	7533	FBtr0334336	6
chr3R	24589167	24589345	179	5'-UTR	FBgn0263490	24589162	24623899	34738	FBtr0304914	5
chr3R	24720065	24720145	81	5'-UTR	FBgn0004885	24720057	24749125	29069	FBtr0339252	8
chr3R	24769364	24769479	116	5'-UTR	FBgn0040600	24769351	24770933	1583	FBtr0339253	13
chr3R	24813819	24813979	161	5'-UTR	FBgn0027539	24805445	24814012	8568	FBtr0331697	33
chr3R	24829848	24829941	94	5'-UTR	FBgn0051357	24828279	24829959	1681	FBtr0084735	18
chr3R	25123495	25123571	77	5'-UTR	FBgn0046214	25123445	25125619	2175	FBtr0113354	50
chr3R	25127283	25127350	68	5'-UTR	FBgn0039280	25125632	25127359	1728	FBtr0084782	9
chr3R	25308308	25308372	65	5'-UTR	FBgn0039321	25306407	25308391	1985	FBtr0084857	19
chr3R	25329132	25329303	172	5'-UTR	FBgn0045761	25323156	25329316	6161	FBtr0113352	13
chr3R	25472870	25473054	185	5'-UTR	FBgn0004509	25347431	25473058	125628	FBtr0089982	4
chr3R	25516135	25516215	81	5'-UTR	FBgn0011666	25516118	25608423	92306	FBtr0333664	17
chr3R	25594519	25594622	104	5'-UTR	FBgn0011666	25594475	25602421	7947	FBtr0084882	44
chr3R	25638083	25638587	505	5'-UTR	FBgn0039350	25637843	25651874	14032	FBtr0445401	240
chr3R	25684949	25685032	84	5'-UTR	FBgn0039359	25683623	25685051	1429	FBtr0331362	19
chr3R	25719870	25720087	218	5'-UTR	FBgn0051092	25698727	25720117	21391	FBtr0113387	30
chr3R	25881238	25881385	148	5'-UTR	FBgn0027865	25872900	25881427	8528	FBtr0330164	42
chr3R	25893533	25893636	104	5'-UTR	FBgn0039385	25893495	25895026	1532	FBtr0084938	38
chr3R	26010926	26011378	453	5'-UTR	FBgn0002732	26010893	26011568	676	FBtr0084956	33
chr3R	26021838	26022088	251	5'-UTR	FBgn0002609	26021823	26023127	1305	FBtr0084958	15
chr3R	26037045	26037196	152	5'-UTR	FBgn0002633	26037038	26038019	982	FBtr0084960	7
chr3R	26041781	26041901	121	5'-UTR	FBgn0001139	26041736	26049911	8176	FBtr0339900	45
chr3R	26054907	26055355	449	5'-UTR	FBgn0028833	26054237	26055438	1202	FBtr0084976	83
chr3R	26106872	26107108	237	5'-UTR	FBgn0051324	26106868	26130674	23807	FBtr0333925	4
chr3R	26230264	26230338	75	5'-UTR	FBgn0039419	26230248	26234700	4453	FBtr0339612	16
chr3R	26258917	26259023	107	5'-UTR	FBgn0000064	26255204	26259213	4010	FBtr0310660	190
chr3R	26461555	26461640	86	5'-UTR	FBgn0039430	26461527	26470008	8482	FBtr0085015	28
chr3R	26536355	26536437	83	5'-UTR	FBgn0263289	26536350	26604051	67702	FBtr0308634	5
chr3R	26713902	26714103	202	5'-UTR	FBgn0023179	26697697	26714159	16463	FBtr0085048	56
chr3R	26799048	26799321	274	5'-UTR	FBgn0262473	26799041	26842403	43363	FBtr0330154	7
chr3R	26866942	26867039	98	5'-UTR	FBgn0001197	26866929	26869220	2292	FBtr0334311	13
chr3R	26875625	26875684	60	5'-UTR	FBgn0004903	26872129	26875742	3614	FBtr0085093	58
chr3R	26915790	26915957	168	5'-UTR	FBgn0285963	26915761	26945309	29549	FBtr0472698	29
chr3R	26966961	26967062	102	5'-UTR	FBgn0039466	26966930	26977878	10949	FBtr0301134	31
chr3R	26980533	26980600	68	5'-UTR	FBgn0039467	26980518	26985706	5189	FBtr0331701	15
chr3R	27150737	27151023	287	5'-UTR	FBgn0039492	27124759	27151069	26311	FBtr0305050	46
chr3R	27151678	27151834	157	5'-UTR	FBgn0029155	27151662	27157603	5942	FBtr0301708	16
chr3R	27275513	27275769	257	5'-UTR	FBgn0046247	27275315	27277418	2104	FBtr0085162	198
chr3R	27281756	27281816	61	5'-UTR	FBgn0039507	27277249	27281847	4599	FBtr0085174	31
chr3R	27581832	27582196	365	5'-UTR	FBgn0027492	27561675	27582241	20567	FBtr0085204	45
chr3R	27656662	27656787	126	5'-UTR	FBgn0266579	27650854	27656795	5942	FBtr0344744	8
chr3R	27922841	27922957	117	5'-UTR	FBgn0003279	27922821	27924888	2068	FBtr0085248	20
chr3R	27937697	27937814	118	5'-UTR	FBgn0039559	27932982	27937853	4872	FBtr0085267	39
chr3R	27948740	27948854	115	5'-UTR	FBgn0039562	27948711	27952151	3441	FBtr0085254	29
chr3R	28333771	28334532	762	5'-UTR	FBgn0261618	28318162	28335541	17380	FBtr0306389	1009
chr3R	28599838	28599896	59	5'-UTR	FBgn0001215	28599834	28605095	5262	FBtr0085299	4
chr3R	28634918	28635066	149	5'-UTR	FBgn0039590	28607939	28635099	27161	FBtr0085319	33
chr3R	28682353	28682446	94	5'-UTR	FBgn0039594	28682341	28695939	13599	FBtr0305088	12
chr3R	28844638	28844736	99	5'-UTR	FBgn0015589	28832301	28844748	12448	FBtr0085351	12
chr3R	28859129	28859200	72	5'-UTR	FBgn0265274	28853606	28859214	5609	FBtr0330306	14
chr3R	28891899	28892143	245	5'-UTR	FBgn0265998	28891892	28922772	30881	FBtr0299744	7
chr3R	29063077	29063173	97	5'-UTR	FBgn0039633	29063040	29108948	45909	FBtr0330299	37
chr3R	29063833	29063960	128	5'-UTR	FBgn0039633	29063828	29108948	45121	FBtr0330301	5
chr3R	29123431	29123587	157	5'-UTR	FBgn0039637	29123416	29128247	4832	FBtr0085373	15
chr3R	29138928	29139062	135	5'-UTR	FBgn0039640	29138897	29145787	6891	FBtr0085383	31
chr3R	29255662	29255765	104	5'-UTR	FBgn0003525	29252143	29255800	3658	FBtr0334867	35
chr3R	29556396	29556460	65	5'-UTR	FBgn0000492	29556386	29565244	8859	FBtr0085441	10
chr3R	29748708	29748835	128	5'-UTR	FBgn0020235	29747704	29748869	1166	FBtr0085541	34
chr3R	29782615	29782763	149	5'-UTR	FBgn0001297	29782609	29794113	11505	FBtr0099990	6
chr3R	29857330	29857431	102	5'-UTR	FBgn0039710	29854695	29857491	2797	FBtr0085527	60
chr3R	29861916	29862119	204	5'-UTR	FBgn0039713	29861897	29863902	2006	FBtr0085489	19
chr3R	29983448	29983764	317	5'-UTR	FBgn0039728	29983426	29990785	7360	FBtr0085545	22
chr3R	30015031	30015151	121	5'-UTR	FBgn0039737	30010476	30015165	4690	FBtr0334706	14
chr3R	30099599	30100045	447	5'-UTR	FBgn0266411	30099520	30121798	22279	FBtr0344373	79
chr3R	30134097	30134264	168	5'-UTR	FBgn0086355	30132981	30134309	1329	FBtr0085583	45
chr3R	30190514	30191061	548	5'-UTR	FBgn0039754	30185423	30191072	5650	FBtr0085573	11
chr3R	30202826	30202975	150	5'-UTR	FBgn0039756	30196360	30202998	6639	FBtr0085571	23
chr3R	30208767	30208933	167	5'-UTR	FBgn0039757	30206530	30208942	2413	FBtr0089423	9
chr3R	30277940	30278124	185	5'-UTR	FBgn0010113	30277932	30372382	94451	FBtr0330311	8
chr3R	30450232	30450388	157	5'-UTR	FBgn0028646	30445635	30450406	4772	FBtr0085694	18
chr3R	30466074	30466201	128	5'-UTR	FBgn0039776	30466050	30485799	19750	FBtr0085650	24
chr3R	30765939	30766108	170	5'-UTR	FBgn0004606	30765926	30789202	23277	FBtr0331180	13
chr3R	30806248	30806543	296	5'-UTR	FBgn0011739	30789625	30806619	16995	FBtr0085720	76
chr3R	30808619	30808798	180	5'-UTR	FBgn0027598	30808617	30827005	18389	FBtr0310424	2
chr3R	31016753	31016837	85	5'-UTR	FBgn0004573	30968236	31016875	48640	FBtr0334508	38
chr3R	31061032	31061132	101	5'-UTR	FBgn0002413	31054085	31061210	7126	FBtr0334548	78
chr3R	31168958	31169085	128	5'-UTR	FBgn0086704	31158156	31169106	10951	FBtr0085781	21
chr3R	31311164	31311248	85	5'-UTR	FBgn0085376	31311157	31371748	60592	FBtr0334566	7
chr3R	31609275	31609429	155	5'-UTR	FBgn0039858	31598803	31609815	11013	FBtr0085803	386
chr3R	31610780	31610931	152	5'-UTR	FBgn0039858	31596642	31610978	14337	FBtr0333328	47
chr3R	31747716	31747966	251	5'-UTR	FBgn0022349	31747643	31751894	4252	FBtr0085839	73
chr3R	32052675	32052794	120	5'-UTR	FBgn0002780	32052620	32054974	2355	FBtr0310268	55
chr3R	32068257	32068375	119	5'-UTR	FBgn0002645	32055279	32068441	13163	FBtr0334299	66
chr4	67003	67176	174	5'-UTR	FBgn0017545	65225	67207	1983	FBtr0308296	31
chr4	132237	132337	101	5'-UTR	FBgn0052000	132220	143123	10904	FBtr0113417	17
chr4	313771	313868	98	5'-UTR	FBgn0039902	310930	313913	2984	FBtr0089133	45
chr4	358559	358650	92	5'-UTR	FBgn0259214	328193	358657	30465	FBtr0304048	7
chr4	501818	501959	142	5'-UTR	FBgn0004607	501810	540874	39065	FBtr0307167	8
chr4	557711	557837	127	5'-UTR	FBgn0026869	538332	557854	19523	FBtr0345197	17
chr4	787480	787577	98	5'-UTR	FBgn0039923	778516	787614	9099	FBtr0089254	37
chr4	866847	866993	147	5'-UTR	FBgn0039936	853557	867025	13469	FBtr0300886	32
chr4	1031883	1032013	131	5'-UTR	FBgn0010217	1031864	1034917	3054	FBtr0344754	19
chrX	523056	523209	154	5'-UTR	FBgn0260400	509235	523226	13992	FBtr0307173	17
chrX	629284	629396	113	5'-UTR	FBgn0002579	628349	629416	1068	FBtr0070156	20
chrX	635926	636028	103	5'-UTR	FBgn0003575	635890	643760	7871	FBtr0340081	36
chrX	647347	647424	78	5'-UTR	FBgn0025638	647304	648597	1294	FBtr0343564	43
chrX	764445	765103	659	5'-UTR	FBgn0015288	762560	765130	2571	FBtr0070148	27
chrX	770027	770106	80	5'-UTR	FBgn0027343	770026	783302	13277	FBtr0070138	1
chrX	935619	935673	55	5'-UTR	FBgn0040340	935580	937822	2243	FBtr0307182	39
chrX	1026612	1026685	74	5'-UTR	FBgn0052814	1019795	1026700	6906	FBtr0336688	15
chrX	1134697	1134888	192	5'-UTR	FBgn0040397	1073041	1134896	61856	FBtr0113327	8
chrX	1234817	1235052	236	5'-UTR	FBgn0261444	1215714	1235053	19340	FBtr0070249	1
chrX	1483176	1483268	93	5'-UTR	FBgn0003517	1481797	1483292	1496	FBtr0070289	24
chrX	1665104	1665188	85	5'-UTR	FBgn0000482	1665052	1668451	3400	FBtr0070269	52
chrX	1941944	1942120	177	5'-UTR	FBgn0264562	1941940	2007956	66017	FBtr0333345	4
chrX	1992351	1992553	203	5'-UTR	FBgn0264562	1992300	2005462	13163	FBtr0333339	51
chrX	2012332	2012515	184	5'-UTR	FBgn0261954	2012308	2022871	10564	FBtr0303046	24
chrX	2080615	2080810	196	5'-UTR	FBgn0040395	2080610	2093948	13339	FBtr0333754	5
chrX	2145386	2145518	133	5'-UTR	FBgn0004654	2145363	2148566	3204	FBtr0331410	23
chrX	2293065	2293397	333	5'-UTR	FBgn0023526	2278031	2293411	15381	FBtr0332962	14
chrX	2658785	2659028	244	5'-UTR	FBgn0003371	2658766	2677846	19081	FBtr0331751	19
chrX	2789715	2789797	83	5'-UTR	FBgn0040384	2782906	2789865	6960	FBtr0070492	68
chrX	3373173	3373520	348	5'-UTR	FBgn0266350	3373159	3522787	149629	FBtr0344076	14
chrX	3719530	3719609	80	5'-UTR	FBgn0015286	3704610	3719635	15026	FBtr0070584	26
chrX	3836096	3836281	186	5'-UTR	FBgn0000542	3836080	3857621	21542	FBtr0070606	16
chrX	3880802	3880922	121	5'-UTR	FBgn0285910	3880748	3882967	2220	FBtr0070611	54
chrX	4106120	4106187	68	5'-UTR	FBgn0026084	4106113	4110636	4524	FBtr0343425	7
chrX	4205977	4206063	87	5'-UTR	FBgn0000635	4132887	4206093	73207	FBtr0336884	30
chrX	4617567	4617789	223	5'-UTR	FBgn0003053	4617564	4627206	9643	FBtr0100265	3
chrX	4679467	4679525	59	5'-UTR	FBgn0262699	4667290	4679537	12248	FBtr0070686	12
chrX	4686742	4686815	74	5'-UTR	FBgn0022768	4679988	4686903	6916	FBtr0343531	88
chrX	4688212	4688293	82	5'-UTR	FBgn0011760	4688203	4702034	13832	FBtr0307065	9
chrX	4938006	4938072	67	5'-UTR	FBgn0266000	4926664	4938105	11442	FBtr0343137	33
chrX	4939145	4939291	147	5'-UTR	FBgn0004368	4939128	4955916	16789	FBtr0343528	17
chrX	5737881	5737947	67	5'-UTR	FBgn0052758	5720927	5738031	17105	FBtr0070843	84
chrX	5747158	5747245	88	5'-UTR	FBgn0261383	5738663	5747254	8592	FBtr0070841	9
chrX	5755768	5755915	148	5'-UTR	FBgn0029801	5755748	5759751	4004	FBtr0070809	20
chrX	5879922	5880108	187	5'-UTR	FBgn0029820	5879869	5883391	3523	FBtr0070821	53
chrX	5900886	5901161	276	5'-UTR	FBgn0000042	5900861	5905399	4539	FBtr0345894	25
chrX	5902015	5902233	219	5'-UTR	FBgn0000042	5901982	5905227	3246	FBtr0070823	33
chrX	5902591	5904514	1924	5'-UTR	FBgn0000042	5901982	5905227	3246	FBtr0070823	609
chrX	5917164	5917376	213	5'-UTR	FBgn0029824	5917160	5941664	24505	FBtr0070858	4
chrX	5966294	5966398	105	5'-UTR	FBgn0029830	5966279	5986699	20421	FBtr0343413	15
chrX	6013052	6013147	96	5'-UTR	FBgn0029003	6008183	6013181	4999	FBtr0070890	34
chrX	6037926	6038004	79	5'-UTR	FBgn0029833	6037892	6039576	1685	FBtr0070867	34
chrX	6077407	6077463	57	5'-UTR	FBgn0029838	6076072	6077530	1459	FBtr0070887	67
chrX	6279076	6279268	193	5'-UTR	FBgn0086558	6276977	6279274	2298	FBtr0070933	6
chrX	6330856	6331021	166	5'-UTR	FBgn0250869	6330842	6333028	2187	FBtr0339775	14
chrX	6352292	6352436	145	5'-UTR	FBgn0261955	6352282	6361323	9042	FBtr0070907	10
chrX	6590888	6590999	112	5'-UTR	FBgn0029878	6590776	6596954	6179	FBtr0331600	112
chrX	6600075	6600150	76	5'-UTR	FBgn0029881	6600062	6653015	52954	FBtr0343375	13
chrX	6661728	6661784	57	5'-UTR	FBgn0062413	6661647	6668258	6612	FBtr0070951	81
chrX	6699520	6699613	94	5'-UTR	FBgn0029895	6699508	6719389	19882	FBtr0070959	12
chrX	6981407	6981650	244	5'-UTR	FBgn0004646	6974034	6981683	7650	FBtr0071036	33
chrX	6998675	6999018	344	5'-UTR	FBgn0027108	6998672	7004151	5480	FBtr0332314	3
chrX	7097877	7098052	176	5'-UTR	FBgn0264270	7075665	7098053	22389	FBtr0331251	1
chrX	7608441	7608800	360	5'-UTR	FBgn0004198	7608428	7678859	70432	FBtr0331733	13
chrX	7969714	7969902	189	5'-UTR	FBgn0003447	7969703	7986601	16899	FBtr0071102	11
chrX	8129899	8129999	101	5'-UTR	FBgn0030003	8129812	8131783	1972	FBtr0071152	87
chrX	8411224	8411627	404	5'-UTR	FBgn0262976	8408008	8411658	3651	FBtr0307286	31
chrX	8574335	8574475	141	5'-UTR	FBgn0030052	8574306	8588528	14223	FBtr0300751	29
chrX	8974176	8974241	66	5'-UTR	FBgn0030073	8972908	8974255	1348	FBtr0071263	14
chrX	9067650	9067962	313	5'-UTR	FBgn0030077	9054698	9067983	13286	FBtr0071357	21
chrX	9089549	9089669	121	5'-UTR	FBgn0030086	9089513	9092826	3314	FBtr0071289	36
chrX	9685294	9685623	330	5'-UTR	FBgn0261617	9669515	9685667	16153	FBtr0071402	44
chrX	10086552	10086726	175	5'-UTR	FBgn0083940	10086527	10148876	62350	FBtr0343017	25
chrX	10329710	10329791	82	5'-UTR	FBgn0011770	10328877	10329872	996	FBtr0071472	81
chrX	10333670	10333788	119	5'-UTR	FBgn0263997	10333652	10347794	14143	FBtr0330324	18
chrX	10366144	10366246	103	5'-UTR	FBgn0028331	10348680	10366273	17594	FBtr0347009	27
chrX	10385988	10386041	54	5'-UTR	FBgn0000711	10385960	10409817	23858	FBtr0333305	28
chrX	10546569	10546743	175	5'-UTR	FBgn0085443	10490347	10546754	56408	FBtr0310292	11
chrX	10585304	10585408	105	5'-UTR	FBgn0085443	10490347	10585422	95076	FBtr0310295	14
chrX	10601568	10601641	74	5'-UTR	FBgn0030218	10598146	10601646	3501	FBtr0310444	5
chrX	10744813	10744925	113	5'-UTR	FBgn0052676	10711163	10744943	33781	FBtr0333017	18
chrX	10745454	10745599	146	5'-UTR	FBgn0003204	10745434	10748806	3373	FBtr0474163	20
chrX	10772561	10772618	58	5'-UTR	FBgn0030234	10772541	10778981	6441	FBtr0112975	20
chrX	10784360	10784435	76	5'-UTR	FBgn0003360	10780893	10784458	3566	FBtr0073424	23
chrX	10786716	10786885	170	5'-UTR	FBgn0003360	10780993	10786907	5915	FBtr0073421	22
chrX	10815450	10815610	161	5'-UTR	FBgn0285926	10790805	10815635	24831	FBtr0073416	25
chrX	11148090	11148561	472	5'-UTR	FBgn0020255	11144852	11148580	3729	FBtr0340164	19
chrX	11293575	11293685	111	5'-UTR	FBgn0265595	11219379	11293699	74321	FBtr0340338	14
chrX	11359248	11359504	257	5'-UTR	FBgn0030294	11359236	11360929	1694	FBtr0073456	12
chrX	11570172	11570277	106	5'-UTR	FBgn0003277	11562800	11570326	7527	FBtr0073542	49
chrX	11599849	11600110	262	5'-UTR	FBgn0030318	11599838	11606288	6451	FBtr0073518	11
chrX	11611541	11611615	75	5'-UTR	FBgn0030320	11606290	11611652	5363	FBtr0073536	37
chrX	11622039	11622122	84	5'-UTR	FBgn0004370	11622015	11677338	55324	FBtr0331406	24
chrX	11806761	11807114	354	5'-UTR	FBgn0001218	11801696	11807117	5422	FBtr0073608	3
chrX	11855048	11855228	181	5'-UTR	FBgn0030343	11855022	11864754	9733	FBtr0334454	26
chrX	11887311	11887398	88	5'-UTR	FBgn0030350	11887284	11888240	957	FBtr0073570	27
chrX	12007197	12007332	136	5'-UTR	FBgn0030360	12007176	12009904	2729	FBtr0339626	21
chrX	12497235	12497372	138	5'-UTR	FBgn0030396	12497188	12516565	19378	FBtr0073652	47
chrX	12583111	12583179	69	5'-UTR	FBgn0030400	12569169	12583193	14025	FBtr0331718	14
chrX	12784816	12784931	116	5'-UTR	FBgn0052647	12771844	12784958	13115	FBtr0346126	27
chrX	13112257	13112429	173	5'-UTR	FBgn0263005	13095571	13112462	16892	FBtr0346130	33
chrX	13211572	13211651	80	5'-UTR	FBgn0265630	13195499	13211674	16176	FBtr0340488	23
chrX	13305548	13305608	61	5'-UTR	FBgn0283680	13305515	13329303	23789	FBtr0346133	33
chrX	13337470	13337610	141	5'-UTR	FBgn0010198	13335637	13337638	2002	FBtr0073794	28
chrX	13396911	13396998	88	5'-UTR	FBgn0030482	13396899	13401224	4326	FBtr0073777	12
chrX	13596450	13596584	135	5'-UTR	FBgn0004169	13593577	13599509	5933	FBtr0345131	2925
chrX	13783736	13783845	110	5'-UTR	FBgn0261244	13783714	13811493	27780	FBtr0340291	22
chrX	14061174	14061512	339	5'-UTR	FBgn0053236	14060702	14061817	1116	FBtr0300085	305
chrX	14211110	14211449	340	5'-UTR	FBgn0040153	14203961	14211457	7497	FBtr0333428	8
chrX	14653657	14653802	146	5'-UTR	FBgn0015773	14604012	14653834	49823	FBtr0073942	32
chrX	14825951	14826058	108	5'-UTR	FBgn0003301	14787478	14826073	38596	FBtr0073992	15
chrX	14923143	14923486	344	5'-UTR	FBgn0030598	14919252	14923493	4242	FBtr0073974	7
chrX	14950610	14950720	111	5'-UTR	FBgn0027601	14934040	14950749	16710	FBtr0073972	29
chrX	15024444	15024599	156	5'-UTR	FBgn0052594	15024436	15042060	17625	FBtr0073957	8
chrX	15075794	15076201	408	5'-UTR	FBgn0030608	15069127	15076220	7094	FBtr0346060	19
chrX	15139221	15139351	131	5'-UTR	FBgn0030616	15137870	15139367	1498	FBtr0074027	16
chrX	15319507	15319607	101	5'-UTR	FBgn0004924	15319492	15328029	8538	FBtr0100294	15
chrX	15465769	15465896	128	5'-UTR	FBgn0030641	15465740	15466812	1073	FBtr0345130	29
chrX	15554166	15554272	107	5'-UTR	FBgn0022710	15511237	15554278	43042	FBtr0332497	6
chrX	15626258	15626522	265	5'-UTR	FBgn0003463	15603283	15626540	23258	FBtr0340346	18
chrX	15675480	15675574	95	5'-UTR	FBgn0030666	15675476	15677737	2262	FBtr0289961	4
chrX	15710404	15710508	105	5'-UTR	FBgn0030672	15705806	15710539	4734	FBtr0074056	31
chrX	15788910	15788982	73	5'-UTR	FBgn0026374	15788897	15793632	4736	FBtr0074096	13
chrX	15892218	15892338	121	5'-UTR	FBgn0003392	15892200	15906716	14517	FBtr0340413	18
chrX	16104821	16104934	114	5'-UTR	FBgn0259699	16093059	16104946	11888	FBtr0299952	12
chrX	16271000	16271075	76	5'-UTR	FBgn0030731	16270951	16273815	2865	FBtr0074209	49
chrX	16286354	16286466	113	5'-UTR	FBgn0030733	16286288	16286988	701	FBtr0074216	66
chrX	16361619	16361960	342	5'-UTR	FBgn0004227	16361569	16371547	9979	FBtr0074233	50
chrX	16422846	16422973	128	5'-UTR	FBgn0026575	16422831	16438454	15624	FBtr0343571	15
chrX	16448688	16448813	126	5'-UTR	FBgn0262734	16448665	16454972	6308	FBtr0074280	23
chrX	16637895	16638038	144	5'-UTR	FBgn0010412	16637894	16639249	1356	FBtr0340149	1
chrX	16640972	16641066	95	5'-UTR	FBgn0030766	16640968	16650309	9342	FBtr0340150	4
chrX	16751744	16751864	121	5'-UTR	FBgn0027528	16727304	16751910	24607	FBtr0074359	46
chrX	16787812	16787920	109	5'-UTR	FBgn0030788	16787752	16789644	1893	FBtr0074331	60
chrX	17107612	17107734	123	5'-UTR	FBgn0260748	17107582	17135988	28407	FBtr0074386	30
chrX	17149067	17149262	196	5'-UTR	FBgn0260747	17149031	17150647	1617	FBtr0343291	36
chrX	17291532	17291645	114	5'-UTR	FBgn0024238	17285704	17291669	5966	FBtr0074443	24
chrX	17506929	17507080	152	5'-UTR	FBgn0263706	17456169	17507089	50921	FBtr0310339	9
chrX	17579865	17579925	61	5'-UTR	FBgn0030847	17579861	17599314	19454	FBtr0335251	4
chrX	17710162	17710257	96	5'-UTR	FBgn0261570	17710144	17752007	41864	FBtr0302834	18
chrX	17738422	17738566	145	5'-UTR	FBgn0261570	17738413	17751685	13273	FBtr0340632	9
chrX	17830837	17830920	84	5'-UTR	FBgn0030870	17830828	17841705	10878	FBtr0342784	9
chrX	17900005	17900240	236	5'-UTR	FBgn0052495	17899981	17906025	6045	FBtr0300979	24
chrX	18101214	18101284	71	5'-UTR	FBgn0030894	18097558	18101314	3757	FBtr0074527	30
chrX	18505329	18505400	72	5'-UTR	FBgn0010194	18501401	18505405	4005	FBtr0343046	5
chrX	18534673	18534738	66	5'-UTR	FBgn0265598	18534663	18572809	38147	FBtr0340366	10
chrX	18634800	18634876	77	5'-UTR	FBgn0030941	18624042	18634908	10867	FBtr0074617	32
chrX	18775242	18775396	155	5'-UTR	FBgn0030955	18775228	18781345	6118	FBtr0074631	14
chrX	19153352	19153442	91	5'-UTR	FBgn0261461	19142113	19153458	11346	FBtr0299624	16
chrX	19297927	19298121	195	5'-UTR	FBgn0031011	19281232	19298162	16931	FBtr0074684	41
chrX	19321981	19322048	68	5'-UTR	FBgn0259834	19310513	19322106	11594	FBtr0344324	58
chrX	19353204	19353259	56	5'-UTR	FBgn0031016	19353181	19471914	118734	FBtr0309224	23
chrX	19605207	19605277	71	5'-UTR	FBgn0031037	19605199	19611413	6215	FBtr0345918	8
chrX	19643402	19643501	100	5'-UTR	FBgn0031049	19643327	19644518	1192	FBtr0340610	75
chrX	19662902	19662964	63	5'-UTR	FBgn0031053	19659442	19663367	3926	FBtr0332890	403
chrX	19783414	19783525	112	5'-UTR	FBgn0259789	19766465	19783548	17084	FBtr0307537	23
chrX	19887366	19887554	189	5'-UTR	FBgn0052529	19887353	19908108	20756	FBtr0100839	13
chrX	20244665	20244728	64	5'-UTR	FBgn0022770	20244647	20248203	3557	FBtr0308243	18
chrX	20510541	20510647	107	5'-UTR	FBgn0031118	20469955	20510694	40740	FBtr0301537	47
chrX	21028190	21028300	111	5'-UTR	FBgn0031143	21026125	21028361	2237	FBtr0339633	61
chrX	21031752	21031932	181	5'-UTR	FBgn0031144	21028652	21031950	3299	FBtr0077267	18
chrX	21035495	21035560	66	5'-UTR	FBgn0031145	21035469	21041467	5999	FBtr0333762	26
chrX	21281084	21281140	57	5'-UTR	FBgn0052521	21205310	21281153	75844	FBtr0310652	13
chrX	21358318	21358398	81	5'-UTR	FBgn0011710	21358286	21361688	3403	FBtr0077198	32
chr2L	50	2264	2215	Intergenic	FBgn0031208	7529	9484	1956	FBtr0475186	-5265
chr2L	2587	3192	606	Intergenic	FBgn0031208	7529	9484	1956	FBtr0475186	-4337
chr2L	3494	3658	165	Intergenic	FBgn0031208	7529	9484	1956	FBtr0475186	-3871
chr2L	3923	4685	763	Intergenic	FBgn0031208	7529	9484	1956	FBtr0475186	-2844
chr2L	359596	360116	521	Intergenic	FBgn0031250	355565	357874	2310	FBtr0330651	-1722
chr2L	360869	361572	704	Intergenic	FBgn0031250	355565	357874	2310	FBtr0330651	-2995
chr2L	362869	363160	292	Intergenic	FBgn0031250	355565	357874	2310	FBtr0330651	-4995
chr2L	975721	975891	171	Intergenic	FBgn0266036	987807	991300	3494	FBtr0343253	15409
chr2L	1301844	1302223	380	Intergenic	FBgn0011294	1329161	1329993	833	FBtr0077922	-26938
chr2L	1768531	1768765	235	Intergenic	FBgn0031365	1758286	1759093	808	FBtr0077901	-9438
chr2L	1816726	1816903	178	Intergenic	FBgn0051933	1821256	1823331	2076	FBtr0077896	6428
chr2L	2661650	2661827	178	Intergenic	FBgn0031444	2665062	2666265	1204	FBtr0077700	-3235
chr2L	3203417	3203510	94	Intergenic	FBgn0085422	3175190	3200496	25307	FBtr0340590	-2921
chr2L	3222533	3222740	208	Intergenic	FBgn0266875	3210515	3211156	642	FBtr0345729	12018
chr2L	3251593	3251968	376	Intergenic	FBgn0266876	3260973	3261281	309	FBtr0345731	9313
chr2L	3253584	3253721	138	Intergenic	FBgn0266876	3260973	3261281	309	FBtr0345731	7560
chr2L	3430510	3430666	157	Intergenic	FBgn0031530	3404460	3426719	22260	FBtr0303992	-3791
chr2L	3568564	3569453	890	Intergenic	FBgn0265960	3563308	3563540	233	FBtr0342953	-5024
chr2L	4662745	4663543	799	Intergenic	FBgn0284415	4655478	4656209	732	FBtr0452182	-6536
chr2L	5369650	5370407	758	Intergenic	FBgn0262097	5379095	5381074	1980	FBtr0342943	10667
chr2L	5571126	5571378	253	Intergenic	FBgn0266029	5564811	5565755	945	FBtr0343247	-5371
chr2L	5571577	5571710	134	Intergenic	FBgn0266029	5564811	5565755	945	FBtr0343247	-5822
chr2L	7281275	7281484	210	Intergenic	FBgn0010453	7255848	7277171	21324	FBtr0334799	-4104
chr2L	9006243	9006393	151	Intergenic	FBgn0032087	9010583	9011358	776	FBtr0079765	-4190
chr2L	9316836	9317037	202	Intergenic	FBgn0267012	9325845	9326721	877	FBtr0345963	-8808
chr2L	9973804	9974790	987	Intergenic	FBgn0011272	9967330	9968645	1316	FBtr0310482	6474
chr2L	9975041	9976158	1118	Intergenic	FBgn0011272	9967330	9968645	1316	FBtr0310482	7711
chr2L	11315352	11316011	660	Intergenic	FBgn0265794	11318944	11319259	316	FBtr0342587	-2933
chr2L	11408720	11408837	118	Intergenic	FBgn0263764	11387870	11392320	4451	FBtr0344212	-16400
chr2L	11466901	11467320	420	Intergenic	FBgn0003313	11484707	11486949	2243	FBtr0308136	-17387
chr2L	11541193	11541465	273	Intergenic	FBgn0263386	11536145	11536844	700	FBtr0309073	5048
chr2L	11733499	11733913	415	Intergenic	FBgn0264994	11736402	11737541	1140	FBtr0335470	-2489
chr2L	12558466	12558566	101	Intergenic	FBgn0259176	12456887	12546611	89725	FBtr0300521	-11855
chr2L	12563830	12564185	356	Intergenic	FBgn0265809	12570672	12571157	486	FBtr0342630	6972
chr2L	12564412	12565418	1007	Intergenic	FBgn0265809	12570672	12571157	486	FBtr0342630	5739
chr2L	12794631	12795222	592	Intergenic	FBgn0264366	12807643	12808340	698	FBtr0332211	13118
chr2L	14466081	14467363	1283	Intergenic	FBgn0265943	14457113	14457338	226	FBtr0342911	8968
chr2L	14808050	14808399	350	Intergenic	FBgn0053309	14810761	14812599	1839	FBtr0080674	-2362
chr2L	14808624	14808749	126	Intergenic	FBgn0053309	14810761	14812599	1839	FBtr0080674	-2012
chr2L	15826990	15829103	2114	Intergenic	FBgn0265812	15822345	15822942	598	FBtr0342642	-4048
chr2L	16141317	16141671	355	Intergenic	FBgn0266165	16135365	16136204	840	FBtr0343729	-5113
chr2L	16141869	16142358	490	Intergenic	FBgn0266165	16135365	16136204	840	FBtr0343729	-5665
chr2L	16146192	16146271	80	Intergenic	FBgn0266165	16135365	16136204	840	FBtr0343729	-9988
chr2L	16379659	16380079	421	Intergenic	FBgn0028841	16365903	16367039	1137	FBtr0340233	13756
chr2L	19310066	19310299	234	Intergenic	FBgn0032769	19300255	19301600	1346	FBtr0343804	9811
chr2L	20115705	20115963	259	Intergenic	FBgn0032851	20103386	20104150	765	FBtr0089388	-11555
chr2L	20149437	20149612	176	Intergenic	FBgn0032853	20133805	20134923	1119	FBtr0081378	-14514
chr2L	20150567	20151116	550	Intergenic	FBgn0032853	20133805	20134923	1119	FBtr0081378	-15644
chr2L	20153412	20153593	182	Intergenic	FBgn0032853	20133805	20134923	1119	FBtr0081378	-18489
chr2L	20159625	20160071	447	Intergenic	FBgn0032853	20133805	20134923	1119	FBtr0081378	-24702
chr2L	20167625	20167781	157	Intergenic	FBgn0032853	20133805	20134923	1119	FBtr0081378	-32702
chr2L	20204091	20204223	133	Intergenic	FBgn0259996	20248039	20248872	834	FBtr0344577	-43816
chr2L	20215202	20215935	734	Intergenic	FBgn0259996	20248039	20248872	834	FBtr0344577	-32104
chr2L	20216807	20217404	598	Intergenic	FBgn0259996	20248039	20248872	834	FBtr0344577	-30635
chr2L	20218072	20218173	102	Intergenic	FBgn0259996	20248039	20248872	834	FBtr0344577	-29866
chr2L	20223028	20223166	139	Intergenic	FBgn0259996	20248039	20248872	834	FBtr0344577	-24873
chr2L	20238400	20238576	177	Intergenic	FBgn0259996	20248039	20248872	834	FBtr0344577	-9463
chr2L	20273114	20273507	394	Intergenic	FBgn0260000	20263419	20264424	1006	FBtr0081375	-8690
chr2L	21441513	21441606	94	Intergenic	FBgn0053812	21440187	21440715	529	FBtr0091816	1326
chr2L	21442007	21442172	166	Intergenic	FBgn0053812	21440187	21440715	529	FBtr0091816	1820
chr2L	21442467	21442781	315	Intergenic	FBgn0053812	21440187	21440715	529	FBtr0091816	2280
chr2L	21444001	21444541	541	Intergenic	FBgn0053812	21440187	21440715	529	FBtr0091816	3814
chr2L	21543960	21544346	387	Intergenic	FBgn0051614	21542864	21543688	825	FBtr0085895	1096
chr2L	21551872	21552459	588	Intergenic	FBgn0051614	21542864	21543688	825	FBtr0085895	9008
chr2L	21555284	21555347	64	Intergenic	FBgn0051614	21542864	21543688	825	FBtr0085895	12420
chr2L	21561836	21562241	406	Intergenic	FBgn0032949	21573389	21577103	3715	FBtr0085896	-11148
chr2L	22118891	22119525	635	Intergenic	FBgn0032974	22121338	22125151	3814	FBtr0331655	-1813
chr2L	22259176	22259347	172	Intergenic	FBgn0032988	22249876	22258260	8385	FBtr0085955	9300
chr2L	22288716	22288875	160	Intergenic	FBgn0039972	22308755	22368796	60042	FBtr0306235	-19880
chr2L	22289799	22289996	198	Intergenic	FBgn0039972	22308755	22368796	60042	FBtr0306235	-18759
chr2L	22373420	22373507	88	Intergenic	FBgn0039972	22354355	22368776	14422	FBtr0306236	19065
chr2L	22376651	22376932	282	Intergenic	FBgn0039972	22354355	22368776	14422	FBtr0306236	22296
chr2L	22389730	22391051	1322	Intergenic	FBgn0039972	22354355	22368776	14422	FBtr0306236	35375
chr2L	22391313	22391515	203	Intergenic	FBgn0039972	22354355	22368776	14422	FBtr0306236	36958
chr2L	22392385	22393061	677	Intergenic	FBgn0039972	22354355	22368776	14422	FBtr0306236	38030
chr2L	22393928	22393994	67	Intergenic	FBgn0039972	22354355	22368776	14422	FBtr0306236	39573
chr2L	22409724	22409884	161	Intergenic	FBgn0039972	22354355	22368776	14422	FBtr0306236	55369
chr2L	22410276	22410365	90	Intergenic	FBgn0039972	22354355	22368776	14422	FBtr0306236	55921
chr2L	22411558	22411718	161	Intergenic	FBgn0039972	22354355	22368776	14422	FBtr0306236	57203
chr2L	22413389	22413568	180	Intergenic	FBgn0039972	22354355	22368776	14422	FBtr0306236	59034
chr2L	22414294	22414825	532	Intergenic	FBgn0039972	22354355	22368776	14422	FBtr0306236	59939
chr2L	22415267	22415884	618	Intergenic	FBgn0039972	22354355	22368776	14422	FBtr0306236	60912
chr2L	22421397	22421706	310	Intergenic	FBgn0039972	22354355	22368776	14422	FBtr0306236	67042
chr2L	22423250	22423574	325	Intergenic	FBgn0039972	22354355	22368776	14422	FBtr0306236	68895
chr2L	22425147	22425403	257	Intergenic	FBgn0039972	22354355	22368776	14422	FBtr0306236	70792
chr2L	22434786	22434883	98	Intergenic	FBgn0039972	22354355	22368776	14422	FBtr0306236	80431
chr2L	22448589	22448768	180	Intergenic	FBgn0082980	22535458	22535593	136	FBtr0309749	86825
chr2L	22460496	22460953	458	Intergenic	FBgn0082980	22535458	22535593	136	FBtr0309749	74640
chr2L	22468100	22468306	207	Intergenic	FBgn0082980	22535458	22535593	136	FBtr0309749	67287
chr2L	22485610	22486626	1017	Intergenic	FBgn0082980	22535458	22535593	136	FBtr0309749	48967
chr2L	22487064	22487390	327	Intergenic	FBgn0082980	22535458	22535593	136	FBtr0309749	48203
chr2L	22497740	22498149	410	Intergenic	FBgn0082980	22535458	22535593	136	FBtr0309749	37444
chr2L	22503312	22503538	227	Intergenic	FBgn0082980	22535458	22535593	136	FBtr0309749	32055
chr2L	22504011	22504257	247	Intergenic	FBgn0082980	22535458	22535593	136	FBtr0309749	31336
chr2L	22505512	22506782	1271	Intergenic	FBgn0082980	22535458	22535593	136	FBtr0309749	28811
chr2L	22515470	22515634	165	Intergenic	FBgn0082980	22535458	22535593	136	FBtr0309749	19959
chr2L	22524926	22525143	218	Intergenic	FBgn0082980	22535458	22535593	136	FBtr0309749	10450
chr2L	22765173	22765832	660	Intergenic	FBgn0058006	22622417	22756349	133933	FBtr0111230	-8824
chr2L	22766043	22766218	176	Intergenic	FBgn0058006	22622417	22756349	133933	FBtr0111230	-9694
chr2L	22766417	22767293	877	Intergenic	FBgn0058006	22622417	22756349	133933	FBtr0111230	-10068
chr2L	22767558	22767963	406	Intergenic	FBgn0058006	22622417	22756349	133933	FBtr0111230	-11209
chr2L	22770670	22773629	2960	Intergenic	FBgn0058006	22622417	22756349	133933	FBtr0111230	-14321
chr2L	22783192	22783505	314	Intergenic	FBgn0058439	22797519	22798276	758	FBtr0111232	14771
chr2L	22801222	22802305	1084	Intergenic	FBgn0058439	22797519	22798276	758	FBtr0111233	-2946
chr2L	22802637	22802988	352	Intergenic	FBgn0058439	22797519	22798276	758	FBtr0111233	-4361
chr2L	22803222	22803825	604	Intergenic	FBgn0058439	22797519	22798276	758	FBtr0111233	-4946
chr2L	22833405	22833748	344	Intergenic	FBgn0041004	22844220	22850310	6091	FBtr0111244	-10472
chr2L	22834504	22834832	329	Intergenic	FBgn0041004	22844220	22850310	6091	FBtr0111244	-9388
chr2L	22835177	22836417	1241	Intergenic	FBgn0041004	22844220	22850310	6091	FBtr0111244	-7803
chr2L	22896192	22897234	1043	Intergenic	FBgn0002566	22924795	22940527	15733	FBtr0111123	-27561
chr2L	22921125	22921347	223	Intergenic	FBgn0002566	22924795	22940527	15733	FBtr0111123	-3448
chr2L	22964906	22965639	734	Intergenic	FBgn0058005	22949038	22950476	1439	FBtr0347083	-14430
chr2L	22965876	22966201	326	Intergenic	FBgn0058005	22949038	22950476	1439	FBtr0347083	-15400
chr2L	22978722	22978928	207	Intergenic	FBgn0000384	22981816	22992343	10528	FBtr0111126	-2888
chr2L	23043977	23044612	636	Intergenic	FBgn0250907	22999574	23025915	26342	FBtr0111127	-18062
chr2L	23044899	23045579	681	Intergenic	FBgn0250907	22999574	23025915	26342	FBtr0111127	-18984
chr2L	23049450	23049565	116	Intergenic	FBgn0086683	23066874	23068191	1318	FBtr0111241	18626
chr2L	23091386	23091621	236	Intergenic	FBgn0262887	23069005	23070724	1720	FBtr0306299	22381
chr2L	23092362	23092439	78	Intergenic	FBgn0262887	23069005	23070724	1720	FBtr0306299	23357
chr2L	23094913	23095169	257	Intergenic	FBgn0262887	23069005	23070724	1720	FBtr0306299	25908
chr2L	23100599	23100711	113	Intergenic	FBgn0262887	23069005	23070724	1720	FBtr0306299	31594
chr2L	23102887	23103692	806	Intergenic	FBgn0262887	23069005	23070724	1720	FBtr0306299	33882
chr2L	23111420	23111937	518	Intergenic	FBgn0262887	23069005	23070724	1720	FBtr0306299	42415
chr2L	23116138	23116273	136	Intergenic	FBgn0262887	23069005	23070724	1720	FBtr0306299	47133
chr2L	23118967	23119160	194	Intergenic	FBgn0262293	23168825	23168899	75	FBtr0304429	-49665
chr2L	23120349	23120455	107	Intergenic	FBgn0262293	23168825	23168899	75	FBtr0304429	-48370
chr2L	23124073	23124765	693	Intergenic	FBgn0262293	23168825	23168899	75	FBtr0304429	-44060
chr2L	23127016	23127273	258	Intergenic	FBgn0262293	23168825	23168899	75	FBtr0304429	-41552
chr2L	23129087	23129162	76	Intergenic	FBgn0262293	23168825	23168899	75	FBtr0304429	-39663
chr2L	23134366	23134577	212	Intergenic	FBgn0262293	23168825	23168899	75	FBtr0304429	-34248
chr2L	23154024	23154225	202	Intergenic	FBgn0262293	23168825	23168899	75	FBtr0304429	-14600
chr2L	23182962	23183384	423	Intergenic	FBgn0039958	23161122	23174484	13363	FBtr0300704	-8478
chr2L	23186111	23186372	262	Intergenic	FBgn0039958	23161122	23174484	13363	FBtr0300704	-11627
chr2L	23190956	23191051	96	Intergenic	FBgn0039958	23161122	23174484	13363	FBtr0300704	-16472
chr2L	23217752	23218783	1032	Intergenic	FBgn0267986	23239253	23240411	1159	FBtr0347583	-20470
chr2L	23219601	23220096	496	Intergenic	FBgn0267986	23239253	23240411	1159	FBtr0347583	-19157
chr2L	23222530	23222606	77	Intergenic	FBgn0267986	23239253	23240411	1159	FBtr0347583	-16647
chr2L	23228544	23229202	659	Intergenic	FBgn0267986	23239253	23240411	1159	FBtr0347583	-10051
chr2L	23234155	23235101	947	Intergenic	FBgn0267986	23239253	23240411	1159	FBtr0347583	-4152
chr2L	23240878	23241679	802	Intergenic	FBgn0267986	23239253	23240411	1159	FBtr0347584	1625
chr2L	23252221	23253409	1189	Intergenic	FBgn0267986	23239253	23240411	1159	FBtr0347584	12968
chr2L	23253632	23255727	2096	Intergenic	FBgn0267986	23239253	23240411	1159	FBtr0347584	14379
chr2L	23270825	23271771	947	Intergenic	FBgn0267986	23239253	23240411	1159	FBtr0347584	31572
chr2L	23302703	23303239	537	Intergenic	FBgn0063368	23311700	23312464	765	FBtr0332975	-8461
chr2L	23309100	23309174	75	Intergenic	FBgn0063368	23311700	23312464	765	FBtr0332975	-2526
chr2L	23329658	23329722	65	Intergenic	FBgn0260435	23320508	23324192	3685	FBtr0302459	-5466
chr2L	23335683	23336192	510	Intergenic	FBgn0260435	23320508	23324192	3685	FBtr0302459	-11491
chr2L	23342888	23344641	1754	Intergenic	FBgn0260435	23320508	23324192	3685	FBtr0302459	-18696
chr2L	23346111	23346609	499	Intergenic	FBgn0260435	23320508	23324192	3685	FBtr0302459	-21919
chr2L	23358637	23358854	218	Intergenic	FBgn0260435	23320508	23324192	3685	FBtr0302459	-34445
chr2L	23371001	23371202	202	Intergenic	FBgn0085664	23415916	23416153	238	FBtr0304148	-44714
chr2L	23371561	23372342	782	Intergenic	FBgn0085664	23415916	23416153	238	FBtr0304148	-43574
chr2L	23374232	23374491	260	Intergenic	FBgn0085664	23415916	23416153	238	FBtr0304148	-41425
chr2L	23384475	23385554	1080	Intergenic	FBgn0085664	23415916	23416153	238	FBtr0304148	-30362
chr2L	23385762	23385959	198	Intergenic	FBgn0085664	23415916	23416153	238	FBtr0304148	-29957
chr2L	23386651	23387392	742	Intergenic	FBgn0085664	23415916	23416153	238	FBtr0304148	-28524
chr2L	23391878	23392541	664	Intergenic	FBgn0085664	23415916	23416153	238	FBtr0304148	-23375
chr2L	23424652	23425177	526	Intergenic	FBgn0085664	23415916	23416153	238	FBtr0304148	8736
chr2L	23425483	23425784	302	Intergenic	FBgn0085664	23415916	23416153	238	FBtr0304148	9567
chr2L	23433062	23433151	90	Intergenic	FBgn0085664	23415916	23416153	238	FBtr0304148	17146
chr2L	23433370	23433516	147	Intergenic	FBgn0085664	23415916	23416153	238	FBtr0304148	17454
chr2L	23437750	23437813	64	Intergenic	FBgn0085664	23415916	23416153	238	FBtr0304148	21834
chr2L	23439060	23439405	346	Intergenic	FBgn0085664	23415916	23416153	238	FBtr0304148	23144
chr2L	23448683	23448937	255	Intergenic	FBgn0085664	23415916	23416153	238	FBtr0304148	32767
chr2L	23453978	23454373	396	Intergenic	FBgn0085664	23415916	23416153	238	FBtr0304148	38062
chr2L	23482657	23482973	317	Intergenic	FBgn0085664	23415916	23416153	238	FBtr0304148	66741
chr2L	23485204	23485546	343	Intergenic	FBgn0085664	23415916	23416153	238	FBtr0304148	69288
chr2L	23489083	23489320	238	Intergenic	FBgn0085664	23415916	23416153	238	FBtr0304148	73167
chr2L	23490704	23490760	57	Intergenic	FBgn0085664	23415916	23416153	238	FBtr0304148	74788
chr2L	23498308	23498836	529	Intergenic	FBgn0085664	23415916	23416153	238	FBtr0304148	82392
chr2L	23499189	23499561	373	Intergenic	FBgn0085664	23415916	23416153	238	FBtr0304148	83273
chr2L	23502785	23503039	255	Intergenic	FBgn0085664	23415916	23416153	238	FBtr0304148	86869
chr2L	23506541	23506965	425	Intergenic	FBgn0085664	23415916	23416153	238	FBtr0304148	90625
chr2L	23507086	23507493	408	Intergenic	FBgn0085664	23415916	23416153	238	FBtr0304148	91170
chr2L	23508441	23509034	594	Intergenic	FBgn0085664	23415916	23416153	238	FBtr0304148	92525
chr2L	23509389	23510115	727	Intergenic	FBgn0085664	23415916	23416153	238	FBtr0304148	93473
chr2L	23510319	23510685	367	Intergenic	FBgn0085664	23415916	23416153	238	FBtr0304148	94403
chr2L	23513646	23513706	61	Intergenic	FBgn0085664	23415916	23416153	238	FBtr0304148	97730
chr2R	55	3495	3441	Intergenic	FBgn0267428	326768	705848	379081	FBtr0346766	-323273
chr2R	5489	5662	174	Intergenic	FBgn0267428	326768	705848	379081	FBtr0346766	-321106
chr2R	5870	7675	1806	Intergenic	FBgn0267428	326768	705848	379081	FBtr0346766	-319093
chr2R	8011	9669	1659	Intergenic	FBgn0267428	326768	705848	379081	FBtr0346766	-317099
chr2R	15194	15535	342	Intergenic	FBgn0267428	326768	705848	379081	FBtr0346766	-311233
chr2R	18914	19008	95	Intergenic	FBgn0267428	326768	705848	379081	FBtr0346766	-307760
chr2R	20063	20462	400	Intergenic	FBgn0267428	326768	705848	379081	FBtr0346766	-306306
chr2R	20759	21266	508	Intergenic	FBgn0267428	326768	705848	379081	FBtr0346766	-305502
chr2R	22432	22674	243	Intergenic	FBgn0267428	326768	705848	379081	FBtr0346766	-304094
chr2R	22873	23257	385	Intergenic	FBgn0267428	326768	705848	379081	FBtr0346766	-303511
chr2R	23825	24188	364	Intergenic	FBgn0267428	326768	705848	379081	FBtr0346766	-302580
chr2R	26884	27249	366	Intergenic	FBgn0267428	326768	705848	379081	FBtr0346766	-299519
chr2R	28015	28250	236	Intergenic	FBgn0267428	326768	705848	379081	FBtr0346766	-298518
chr2R	32113	32373	261	Intergenic	FBgn0267428	326768	705848	379081	FBtr0346766	-294395
chr2R	33651	34218	568	Intergenic	FBgn0267428	326768	705848	379081	FBtr0346766	-292550
chr2R	37943	38921	979	Intergenic	FBgn0267428	326768	705848	379081	FBtr0346766	-287847
chr2R	39496	39622	127	Intergenic	FBgn0267428	326768	705848	379081	FBtr0346766	-287146
chr2R	39928	40383	456	Intergenic	FBgn0267428	326768	705848	379081	FBtr0346766	-286385
chr2R	46071	46530	460	Intergenic	FBgn0267428	326768	705848	379081	FBtr0346766	-280238
chr2R	52785	52875	91	Intergenic	FBgn0267428	326768	705848	379081	FBtr0346766	-273893
chr2R	53297	53660	364	Intergenic	FBgn0267428	326768	705848	379081	FBtr0346766	-273108
chr2R	54181	54241	61	Intergenic	FBgn0267428	326768	705848	379081	FBtr0346766	-272527
chr2R	72090	72194	105	Intergenic	FBgn0267428	326768	705848	379081	FBtr0346766	-254574
chr2R	83054	83288	235	Intergenic	FBgn0267428	326768	705848	379081	FBtr0346766	-243480
chr2R	93450	93651	202	Intergenic	FBgn0267428	326768	705848	379081	FBtr0346766	-233117
chr2R	121550	121980	431	Intergenic	FBgn0267428	326768	705848	379081	FBtr0346766	-204788
chr2R	168853	169135	283	Intergenic	FBgn0267428	326768	705848	379081	FBtr0346766	-157633
chr2R	237209	237597	389	Intergenic	FBgn0267428	326768	705848	379081	FBtr0346766	-89171
chr2R	242639	243327	689	Intergenic	FBgn0267428	326768	705848	379081	FBtr0346766	-83441
chr2R	245310	245678	369	Intergenic	FBgn0267428	326768	705848	379081	FBtr0346766	-81090
chr2R	261630	261768	139	Intergenic	FBgn0267428	326768	705848	379081	FBtr0346766	-65000
chr2R	282207	282406	200	Intergenic	FBgn0267428	326768	705848	379081	FBtr0346766	-44362
chr2R	283905	284255	351	Intergenic	FBgn0267428	326768	705848	379081	FBtr0346766	-42513
chr2R	303302	303549	248	Intergenic	FBgn0267428	326768	705848	379081	FBtr0346766	-23219
chr2R	318331	318465	135	Intergenic	FBgn0267428	326768	705848	379081	FBtr0346766	-8303
chr2R	319337	319409	73	Intergenic	FBgn0267428	326768	705848	379081	FBtr0346766	-7359
chr2R	319848	320129	282	Intergenic	FBgn0267428	326768	705848	379081	FBtr0346766	-6639
chr2R	712363	712598	236	Intergenic	FBgn0284080	854814	855571	758	FBtr0452096	-142216
chr2R	713010	713660	651	Intergenic	FBgn0284080	854814	855571	758	FBtr0452096	-141154
chr2R	722647	722732	86	Intergenic	FBgn0284080	854814	855571	758	FBtr0452096	-132082
chr2R	723428	723686	259	Intergenic	FBgn0284080	854814	855571	758	FBtr0452096	-131128
chr2R	729256	729337	82	Intergenic	FBgn0284080	854814	855571	758	FBtr0452096	-125477
chr2R	729622	729841	220	Intergenic	FBgn0284080	854814	855571	758	FBtr0452096	-124973
chr2R	730306	730572	267	Intergenic	FBgn0284080	854814	855571	758	FBtr0452096	-124242
chr2R	751882	752041	160	Intergenic	FBgn0284080	854814	855571	758	FBtr0452096	-102773
chr2R	757800	757948	149	Intergenic	FBgn0284080	854814	855571	758	FBtr0452096	-96866
chr2R	805489	806038	550	Intergenic	FBgn0284080	854814	855571	758	FBtr0452096	-48776
chr2R	816600	817122	523	Intergenic	FBgn0284080	854814	855571	758	FBtr0452096	-37692
chr2R	817644	817897	254	Intergenic	FBgn0284080	854814	855571	758	FBtr0452096	-36917
chr2R	818270	818553	284	Intergenic	FBgn0284080	854814	855571	758	FBtr0452096	-36261
chr2R	818942	819046	105	Intergenic	FBgn0284080	854814	855571	758	FBtr0452096	-35768
chr2R	849253	850457	1205	Intergenic	FBgn0284080	854814	855571	758	FBtr0452096	-4357
chr2R	850782	851855	1074	Intergenic	FBgn0284080	854814	855571	758	FBtr0452096	-2959
chr2R	869270	869899	630	Intergenic	FBgn0284080	854814	855571	758	FBtr0452096	14456
chr2R	870224	870401	178	Intergenic	FBgn0284080	854814	855571	758	FBtr0452096	15410
chr2R	875322	876074	753	Intergenic	FBgn0284080	854814	855571	758	FBtr0452096	20508
chr2R	876286	877145	860	Intergenic	FBgn0284080	854814	855571	758	FBtr0452096	21472
chr2R	878142	878972	831	Intergenic	FBgn0284080	854814	855571	758	FBtr0452096	23328
chr2R	889903	890179	277	Intergenic	FBgn0284080	854814	855571	758	FBtr0452096	35089
chr2R	897546	897749	204	Intergenic	FBgn0069969	926097	927986	1890	FBtr0308894	30237
chr2R	955297	955557	261	Intergenic	FBgn0069969	926097	951252	25156	FBtr0344187	-4045
chr2R	956628	956937	310	Intergenic	FBgn0069969	926097	951252	25156	FBtr0344187	-5376
chr2R	1000605	1001312	708	Intergenic	FBgn0069969	926097	951252	25156	FBtr0344187	-49353
chr2R	1001544	1002077	534	Intergenic	FBgn0069969	926097	951252	25156	FBtr0344187	-50292
chr2R	1004750	1005138	389	Intergenic	FBgn0069969	926097	951252	25156	FBtr0344187	-53498
chr2R	1020162	1020327	166	Intergenic	FBgn0085582	1070657	1071319	663	FBtr0344616	50992
chr2R	1040804	1040998	195	Intergenic	FBgn0085582	1070657	1071319	663	FBtr0344616	30321
chr2R	1050794	1051056	263	Intergenic	FBgn0085582	1070657	1071319	663	FBtr0344616	20263
chr2R	1151426	1152856	1431	Intergenic	FBgn0261505	1207416	1209312	1897	FBtr0334741	-54560
chr2R	1153224	1153707	484	Intergenic	FBgn0261505	1207416	1209312	1897	FBtr0334741	-53709
chr2R	1153946	1154562	617	Intergenic	FBgn0261505	1207416	1209312	1897	FBtr0334741	-52854
chr2R	1154882	1155186	305	Intergenic	FBgn0261505	1207416	1209312	1897	FBtr0334741	-52230
chr2R	1159962	1160613	652	Intergenic	FBgn0261505	1207416	1209312	1897	FBtr0334741	-46803
chr2R	1193777	1194021	245	Intergenic	FBgn0261505	1207416	1209312	1897	FBtr0334741	-13395
chr2R	1195850	1196064	215	Intergenic	FBgn0261505	1207416	1209312	1897	FBtr0334741	-11352
chr2R	1203338	1203731	394	Intergenic	FBgn0261505	1207416	1209312	1897	FBtr0334741	-3685
chr2R	1204556	1204973	418	Intergenic	FBgn0261505	1207416	1209312	1897	FBtr0334741	-2443
chr2R	1221171	1221364	194	Intergenic	FBgn0085732	1211713	1213666	1954	FBtr0302397	9458
chr2R	1221878	1222047	170	Intergenic	FBgn0085732	1211713	1213666	1954	FBtr0302397	10165
chr2R	1222251	1222362	112	Intergenic	FBgn0085732	1211713	1213666	1954	FBtr0302397	10538
chr2R	1234348	1234413	66	Intergenic	FBgn0085732	1211713	1213666	1954	FBtr0302397	22635
chr2R	1249692	1250096	405	Intergenic	FBgn0058191	1264140	1266162	2023	FBtr0113827	-14044
chr2R	1255030	1255506	477	Intergenic	FBgn0058191	1264140	1266162	2023	FBtr0113827	-8634
chr2R	1454345	1454723	379	Intergenic	FBgn0267861	1515595	1516830	1236	FBtr0344972	62107
chr2R	1454940	1455366	427	Intergenic	FBgn0267861	1515595	1516830	1236	FBtr0344972	61464
chr2R	1456009	1456377	369	Intergenic	FBgn0267861	1515595	1516830	1236	FBtr0344972	60453
chr2R	1456932	1457287	356	Intergenic	FBgn0267861	1515595	1516830	1236	FBtr0344972	59543
chr2R	1457492	1457904	413	Intergenic	FBgn0267861	1515595	1516830	1236	FBtr0344972	58926
chr2R	1465977	1466110	134	Intergenic	FBgn0267861	1515595	1516830	1236	FBtr0344972	50720
chr2R	1479090	1479589	500	Intergenic	FBgn0267861	1515595	1516830	1236	FBtr0344972	37241
chr2R	1480553	1480652	100	Intergenic	FBgn0267861	1515595	1516830	1236	FBtr0344972	36178
chr2R	1481952	1482087	136	Intergenic	FBgn0267861	1515595	1516830	1236	FBtr0344972	34743
chr2R	1485237	1485445	209	Intergenic	FBgn0267861	1515595	1516830	1236	FBtr0344972	31385
chr2R	1493328	1493646	319	Intergenic	FBgn0267861	1515595	1516830	1236	FBtr0344972	23184
chr2R	1497831	1497945	115	Intergenic	FBgn0267861	1515595	1516830	1236	FBtr0344972	18885
chr2R	1503123	1503462	340	Intergenic	FBgn0267861	1515595	1516830	1236	FBtr0344972	13368
chr2R	1504917	1505692	776	Intergenic	FBgn0267861	1515595	1516830	1236	FBtr0344972	11138
chr2R	1528929	1529770	842	Intergenic	FBgn0267861	1515668	1527095	11428	FBtr0301121	-1834
chr2R	1535026	1535335	310	Intergenic	FBgn0267861	1515668	1527095	11428	FBtr0301121	-7931
chr2R	1537851	1538791	941	Intergenic	FBgn0267861	1515668	1527095	11428	FBtr0301121	-10756
chr2R	1547118	1547782	665	Intergenic	FBgn0267861	1515668	1527095	11428	FBtr0301121	-20023
chr2R	1553646	1553845	200	Intergenic	FBgn0267861	1515668	1527095	11428	FBtr0301121	-26551
chr2R	1564153	1564815	663	Intergenic	FBgn0039993	1590484	1596457	5974	FBtr0113761	-25669
chr2R	1567313	1567541	229	Intergenic	FBgn0039993	1590484	1596457	5974	FBtr0113761	-22943
chr2R	1598528	1598885	358	Intergenic	FBgn0039993	1590570	1596457	5888	FBtr0302409	7958
chr2R	1623730	1624081	352	Intergenic	FBgn0058068	1618172	1618585	414	FBtr0302912	5558
chr2R	1631165	1631864	700	Intergenic	FBgn0058068	1618172	1618585	414	FBtr0302912	12993
chr2R	1636307	1636762	456	Intergenic	FBgn0087011	1649061	1778937	129877	FBtr0302582	-12299
chr2R	1646377	1646908	532	Intergenic	FBgn0087011	1649061	1778937	129877	FBtr0302582	-2153
chr2R	1809144	1810287	1144	Intergenic	FBgn0085784	1806864	1807342	479	FBtr0114236	-1802
chr2R	1816443	1816734	292	Intergenic	FBgn0085784	1806864	1807342	479	FBtr0114236	-9101
chr2R	1825943	1826149	207	Intergenic	FBgn0085784	1806864	1807342	479	FBtr0114236	-18601
chr2R	1827832	1828194	363	Intergenic	FBgn0085784	1806864	1807342	479	FBtr0114236	-20490
chr2R	2309857	2311069	1213	Intergenic	FBgn0263780	1994530	2262115	267586	FBtr0334734	-47742
chr2R	2345838	2345996	159	Intergenic	FBgn0058100	2374631	2375134	504	FBtr0302913	-28635
chr2R	2346393	2347719	1327	Intergenic	FBgn0058100	2374631	2375134	504	FBtr0302913	-26912
chr2R	2351689	2351835	147	Intergenic	FBgn0058100	2374631	2375134	504	FBtr0302913	-22796
chr2R	2352288	2352705	418	Intergenic	FBgn0058100	2374631	2375134	504	FBtr0302913	-21926
chr2R	2357452	2358644	1193	Intergenic	FBgn0058100	2374631	2375134	504	FBtr0302913	-15987
chr2R	2431160	2431241	82	Intergenic	FBgn0058100	2374631	2375134	504	FBtr0302913	56529
chr2R	2453360	2453873	514	Intergenic	FBgn0058100	2374631	2375134	504	FBtr0302913	78729
chr2R	2468591	2468803	213	Intergenic	FBgn0262204	2552170	2552282	113	FBtr0304240	83479
chr2R	2572080	2573245	1166	Intergenic	FBgn0058263	2494742	2565385	70644	FBtr0334936	-6695
chr2R	2575043	2575203	161	Intergenic	FBgn0058263	2494742	2565385	70644	FBtr0334936	-9658
chr2R	2575942	2576087	146	Intergenic	FBgn0058263	2494742	2565385	70644	FBtr0334936	-10557
chr2R	2595046	2595457	412	Intergenic	FBgn0058263	2494742	2565385	70644	FBtr0334936	-29661
chr2R	2607120	2607332	213	Intergenic	FBgn0058263	2494742	2565385	70644	FBtr0334936	-41735
chr2R	2665085	2665464	380	Intergenic	FBgn0058263	2494742	2565385	70644	FBtr0334936	-99700
chr2R	2857189	2857834	646	Intergenic	FBgn0085638	2770419	2846708	76290	FBtr0301792	-10481
chr2R	2858118	2859325	1208	Intergenic	FBgn0085638	2770419	2846708	76290	FBtr0301792	-11410
chr2R	2859546	2860760	1215	Intergenic	FBgn0085638	2770419	2846708	76290	FBtr0301792	-12838
chr2R	2861137	2861342	206	Intergenic	FBgn0085638	2770419	2846708	76290	FBtr0301792	-14429
chr2R	2911153	2911283	131	Intergenic	FBgn0020908	2932827	2967344	34518	FBtr0113713	56061
chr2R	2977631	2977761	131	Intergenic	FBgn0020908	2932595	2968052	35458	FBtr0334933	-9579
chr2R	2985402	2985524	123	Intergenic	FBgn0020908	2932595	2968052	35458	FBtr0334933	-17350
chr2R	2996093	2996322	230	Intergenic	FBgn0020908	2932595	2968052	35458	FBtr0334933	-28041
chr2R	3007705	3008527	823	Intergenic	FBgn0020908	2932595	2968052	35458	FBtr0334933	-39653
chr2R	3033842	3034610	769	Intergenic	FBgn0260995	3066499	3191011	124513	FBtr0334939	-31889
chr2R	3035557	3035704	148	Intergenic	FBgn0260995	3066499	3191011	124513	FBtr0334939	-30795
chr2R	3035917	3036533	617	Intergenic	FBgn0260995	3066499	3191011	124513	FBtr0334939	-29966
chr2R	3062195	3062528	334	Intergenic	FBgn0260995	3066499	3191011	124513	FBtr0334939	-3971
chr2R	3211665	3211779	115	Intergenic	FBgn0085570	3334854	3336160	1307	FBtr0302915	-123075
chr2R	3228701	3229041	341	Intergenic	FBgn0085570	3334854	3336160	1307	FBtr0302915	-105813
chr2R	3234288	3234683	396	Intergenic	FBgn0085570	3334854	3336160	1307	FBtr0302915	-100171
chr2R	3247016	3247199	184	Intergenic	FBgn0085570	3334854	3336160	1307	FBtr0302915	-87655
chr2R	3248561	3248935	375	Intergenic	FBgn0085570	3334854	3336160	1307	FBtr0302915	-85919
chr2R	3250705	3251024	320	Intergenic	FBgn0085570	3334854	3336160	1307	FBtr0302915	-83830
chr2R	3266425	3266562	138	Intergenic	FBgn0085570	3334854	3336160	1307	FBtr0302915	-68292
chr2R	3266793	3267022	230	Intergenic	FBgn0085570	3334854	3336160	1307	FBtr0302915	-67832
chr2R	3276205	3276455	251	Intergenic	FBgn0085570	3334854	3336160	1307	FBtr0302915	-58399
chr2R	3299047	3299221	175	Intergenic	FBgn0085570	3334854	3336160	1307	FBtr0302915	-35633
chr2R	3304510	3305345	836	Intergenic	FBgn0085570	3334854	3336160	1307	FBtr0302915	-29509
chr2R	3305386	3305925	540	Intergenic	FBgn0085570	3334854	3336160	1307	FBtr0302915	-28929
chr2R	3306463	3306706	244	Intergenic	FBgn0085570	3334854	3336160	1307	FBtr0302915	-28148
chr2R	3310757	3311114	358	Intergenic	FBgn0085570	3334854	3336160	1307	FBtr0302915	-23740
chr2R	3311304	3311581	278	Intergenic	FBgn0085570	3334854	3336160	1307	FBtr0302915	-23273
chr2R	3311885	3312523	639	Intergenic	FBgn0085570	3334854	3336160	1307	FBtr0302915	-22331
chr2R	3320456	3320686	231	Intergenic	FBgn0085570	3334854	3336160	1307	FBtr0302915	-14168
chr2R	3372776	3373037	262	Intergenic	FBgn0085569	3363857	3364402	546	FBtr0301782	-8374
chr2R	3376211	3376639	429	Intergenic	FBgn0085569	3363857	3364402	546	FBtr0301782	-11809
chr2R	3482509	3483437	929	Intergenic	FBgn0266762	3468952	3470223	1272	FBtr0345338	-12286
chr2R	3485409	3485792	384	Intergenic	FBgn0266762	3468952	3470223	1272	FBtr0345338	-15186
chr2R	3486675	3487168	494	Intergenic	FBgn0266762	3468952	3470223	1272	FBtr0345338	-16452
chr2R	3487440	3487580	141	Intergenic	FBgn0266762	3468952	3470223	1272	FBtr0345338	-17217
chr2R	3552481	3552657	177	Intergenic	FBgn0085786	3524536	3526047	1512	FBtr0302232	-26434
chr2R	3572529	3572715	187	Intergenic	FBgn0058461	3590030	3590420	391	FBtr0302353	17705
chr2R	3601065	3601464	400	Intergenic	FBgn0058461	3590030	3590420	391	FBtr0302353	-10645
chr2R	3603793	3604606	814	Intergenic	FBgn0058461	3590030	3590420	391	FBtr0302353	-13373
chr2R	3650493	3651151	659	Intergenic	FBgn0085512	3647346	3647765	420	FBtr0310523	3147
chr2R	3651494	3653081	1588	Intergenic	FBgn0085512	3647346	3647765	420	FBtr0310523	4148
chr2R	3654383	3654568	186	Intergenic	FBgn0085512	3647346	3647765	420	FBtr0310523	7037
chr2R	3655680	3655786	107	Intergenic	FBgn0085512	3647346	3647765	420	FBtr0310523	8334
chr2R	3659156	3659367	212	Intergenic	FBgn0085512	3647346	3647765	420	FBtr0310523	11810
chr2R	3682304	3682471	168	Intergenic	FBgn0085512	3647346	3647765	420	FBtr0310523	34958
chr2R	3688350	3689033	684	Intergenic	FBgn0085512	3647346	3647765	420	FBtr0310523	41004
chr2R	3694517	3694810	294	Intergenic	FBgn0085512	3647346	3647765	420	FBtr0310523	47171
chr2R	3700958	3701821	864	Intergenic	FBgn0085512	3647346	3647765	420	FBtr0310523	53612
chr2R	3711072	3711192	121	Intergenic	FBgn0085512	3647346	3647765	420	FBtr0310523	63726
chr2R	3715032	3715185	154	Intergenic	FBgn0085512	3647346	3647765	420	FBtr0310523	67686
chr2R	3717460	3717765	306	Intergenic	FBgn0085512	3647346	3647765	420	FBtr0310523	70114
chr2R	3729747	3730075	329	Intergenic	FBgn0085512	3647346	3647765	420	FBtr0310523	82401
chr2R	3731049	3731771	723	Intergenic	FBgn0085512	3647346	3647765	420	FBtr0310523	83703
chr2R	3743710	3744014	305	Intergenic	FBgn0085512	3647346	3647765	420	FBtr0310523	96364
chr2R	3745129	3745370	242	Intergenic	FBgn0085512	3647346	3647765	420	FBtr0310523	97783
chr2R	3750496	3750982	487	Intergenic	FBgn0085512	3647346	3647765	420	FBtr0310523	103150
chr2R	3763501	3763889	389	Intergenic	FBgn0085512	3647346	3647765	420	FBtr0310523	116155
chr2R	3766202	3766546	345	Intergenic	FBgn0085512	3647346	3647765	420	FBtr0310523	118856
chr2R	3772618	3772842	225	Intergenic	FBgn0085512	3647346	3647765	420	FBtr0310523	125272
chr2R	3774879	3774998	120	Intergenic	FBgn0085512	3647346	3647765	420	FBtr0310523	127533
chr2R	3775600	3776181	582	Intergenic	FBgn0085512	3647346	3647765	420	FBtr0310523	128254
chr2R	3781497	3781722	226	Intergenic	FBgn0085512	3647346	3647765	420	FBtr0310523	134151
chr2R	3782921	3784360	1440	Intergenic	FBgn0085512	3647346	3647765	420	FBtr0310523	135575
chr2R	3789131	3789289	159	Intergenic	FBgn0085512	3647346	3647765	420	FBtr0310523	141785
chr2R	3792076	3792476	401	Intergenic	FBgn0085512	3647346	3647765	420	FBtr0310523	144730
chr2R	3794235	3794974	740	Intergenic	FBgn0085512	3647346	3647765	420	FBtr0310523	146889
chr2R	3795296	3795373	78	Intergenic	FBgn0085512	3647346	3647765	420	FBtr0310523	147950
chr2R	3801098	3801800	703	Intergenic	FBgn0266632	3943429	3949757	6329	FBtr0344922	-141629
chr2R	3811307	3812549	1243	Intergenic	FBgn0266632	3943429	3949757	6329	FBtr0344922	-130880
chr2R	3817728	3817823	96	Intergenic	FBgn0266632	3943429	3949757	6329	FBtr0344922	-125606
chr2R	3819101	3819656	556	Intergenic	FBgn0266632	3943429	3949757	6329	FBtr0344922	-123773
chr2R	3829189	3829588	400	Intergenic	FBgn0266632	3943429	3949757	6329	FBtr0344922	-113841
chr2R	3844883	3844974	92	Intergenic	FBgn0266632	3943429	3949757	6329	FBtr0344922	-98455
chr2R	3872057	3872326	270	Intergenic	FBgn0266632	3943429	3949757	6329	FBtr0344922	-71103
chr2R	3884350	3884782	433	Intergenic	FBgn0266632	3943429	3949757	6329	FBtr0344922	-58647
chr2R	3885529	3886267	739	Intergenic	FBgn0266632	3943429	3949757	6329	FBtr0344922	-57162
chr2R	3890356	3890548	193	Intergenic	FBgn0266632	3943429	3949757	6329	FBtr0344922	-52881
chr2R	3957955	3958550	596	Intergenic	FBgn0262124	3900751	3949425	48675	FBtr0302227	-8530
chr2R	3958946	3959156	211	Intergenic	FBgn0262124	3900751	3949425	48675	FBtr0302227	-9521
chr2R	3960053	3961106	1054	Intergenic	FBgn0262124	3900751	3949425	48675	FBtr0302227	-10628
chr2R	3967760	3968359	600	Intergenic	FBgn0262124	3900751	3949425	48675	FBtr0302227	-18335
chr2R	3970808	3971442	635	Intergenic	FBgn0262124	3900751	3949425	48675	FBtr0302227	-21383
chr2R	4096942	4098184	1243	Intergenic	FBgn0262115	4130974	4132830	1857	FBtr0111298	-32790
chr2R	4099225	4100741	1517	Intergenic	FBgn0262115	4130974	4132830	1857	FBtr0111298	-30233
chr2R	4106039	4106281	243	Intergenic	FBgn0262115	4130974	4132830	1857	FBtr0111298	-24693
chr2R	4117429	4117995	567	Intergenic	FBgn0262115	4130974	4132830	1857	FBtr0111298	-12979
chr2R	4119626	4119798	173	Intergenic	FBgn0262115	4130974	4132830	1857	FBtr0111298	-11176
chr2R	4142758	4143711	954	Intergenic	FBgn0262115	4130974	4133484	2511	FBtr0111300	11784
chr2R	4144764	4145022	259	Intergenic	FBgn0262115	4130974	4133484	2511	FBtr0111300	13790
chr2R	4146908	4147222	315	Intergenic	FBgn0262115	4130974	4133484	2511	FBtr0111300	15934
chr2R	4148830	4149090	261	Intergenic	FBgn0262115	4130974	4133484	2511	FBtr0111300	17856
chr2R	4172190	4172519	330	Intergenic	FBgn0262116	4186835	4188127	1293	FBtr0334986	15608
chr2R	4176525	4176719	195	Intergenic	FBgn0262116	4186835	4188127	1293	FBtr0334986	11408
chr2R	4179085	4179314	230	Intergenic	FBgn0262116	4186835	4188127	1293	FBtr0334986	8813
chr2R	4216687	4217292	606	Intergenic	FBgn0262117	4235779	4242934	7156	FBtr0111268	25642
chr2R	4225253	4225446	194	Intergenic	FBgn0262117	4235779	4242934	7156	FBtr0111268	17488
chr2R	4250635	4250874	240	Intergenic	FBgn0262117	4235779	4242934	7156	FBtr0111268	-7701
chr2R	4273831	4273917	87	Intergenic	FBgn0262117	4235779	4242934	7156	FBtr0111268	-30897
chr2R	4288802	4288894	93	Intergenic	FBgn0262117	4235779	4242934	7156	FBtr0111268	-45868
chr2R	4297157	4298064	908	Intergenic	FBgn0262117	4235779	4242934	7156	FBtr0111268	-54223
chr2R	4299460	4299792	333	Intergenic	FBgn0262117	4235779	4242934	7156	FBtr0111268	-56526
chr2R	4315461	4315990	530	Intergenic	FBgn0262117	4235779	4242934	7156	FBtr0111268	-72527
chr2R	4523579	4523954	376	Intergenic	FBgn0040007	4516000	4516458	459	FBtr0111120	-7121
chr2R	4527889	4528220	332	Intergenic	FBgn0040007	4516000	4516458	459	FBtr0111120	-11431
chr2R	4528603	4528872	270	Intergenic	FBgn0040007	4516000	4516458	459	FBtr0111120	-12145
chr2R	4529740	4529828	89	Intergenic	FBgn0040007	4516000	4516458	459	FBtr0111120	-13282
chr2R	4530854	4531432	579	Intergenic	FBgn0040007	4516000	4516458	459	FBtr0111120	-14396
chr2R	4572042	4572362	321	Intergenic	FBgn0260799	4595288	4609492	14205	FBtr0111114	-22926
chr2R	4573012	4573085	74	Intergenic	FBgn0260799	4595288	4609492	14205	FBtr0111114	-22203
chr2R	4573661	4573735	75	Intergenic	FBgn0260799	4595288	4609492	14205	FBtr0111114	-21553
chr2R	4575218	4575544	327	Intergenic	FBgn0260799	4595288	4609492	14205	FBtr0111114	-19744
chr2R	4587320	4588057	738	Intergenic	FBgn0260799	4595288	4609492	14205	FBtr0111114	-7231
chr2R	4590736	4590874	139	Intergenic	FBgn0260799	4595288	4609492	14205	FBtr0111114	-4414
chr2R	4642677	4643325	649	Intergenic	FBgn0267585	4621118	4622481	1364	FBtr0347016	-20196
chr2R	4657224	4657697	474	Intergenic	FBgn0040005	4671853	4673639	1787	FBtr0111291	-14156
chr2R	4669533	4669644	112	Intergenic	FBgn0040005	4671853	4673639	1787	FBtr0111291	-2209
chr2R	4732975	4733255	281	Intergenic	FBgn0084049	4731514	4732343	830	FBtr0111304	1461
chr2R	4734932	4735820	889	Intergenic	FBgn0084049	4731514	4732343	830	FBtr0111304	3418
chr2R	4737312	4738348	1037	Intergenic	FBgn0084049	4731514	4732343	830	FBtr0111304	5798
chr2R	4762078	4763292	1215	Intergenic	FBgn0039994	4749189	4758048	8860	FBtr0345008	12889
chr2R	4774477	4774599	123	Intergenic	FBgn0267733	4782890	4785362	2473	FBtr0347293	-8291
chr2R	4775498	4775584	87	Intergenic	FBgn0267733	4782890	4785362	2473	FBtr0347293	-7306
chr2R	4834111	4834311	201	Intergenic	FBgn0033000	4829246	4830587	1342	FBtr0345361	4865
chr2R	4838963	4839062	100	Intergenic	FBgn0033000	4829246	4830587	1342	FBtr0345361	9717
chr2R	4839330	4840242	913	Intergenic	FBgn0033000	4829246	4830587	1342	FBtr0345361	10084
chr2R	4863895	4864645	751	Intergenic	FBgn0033000	4829246	4830587	1342	FBtr0345361	34649
chr2R	4864851	4866648	1798	Intergenic	FBgn0033000	4829246	4830587	1342	FBtr0345361	35605
chr2R	4866875	4868892	2018	Intergenic	FBgn0033000	4829246	4830587	1342	FBtr0345361	37629
chr2R	4870788	4871122	335	Intergenic	FBgn0264911	4895730	4907685	11956	FBtr0345943	36563
chr2R	4873353	4873511	159	Intergenic	FBgn0264911	4895730	4907685	11956	FBtr0345943	34174
chr2R	5044090	5044481	392	Intergenic	FBgn0264914	5031995	5032795	801	FBtr0334999	-11295
chr2R	5056434	5057258	825	Intergenic	FBgn0013348	5065237	5070210	4974	FBtr0310003	12952
chr2R	5168530	5168989	460	Intergenic	FBgn0033010	5147166	5154756	7591	FBtr0086080	21364
chr2R	5302316	5302474	159	Intergenic	FBgn0261403	5307288	5329495	22208	FBtr0086084	-4814
chr2R	5302754	5303089	336	Intergenic	FBgn0261403	5307288	5329495	22208	FBtr0086084	-4199
chr2R	5345234	5345581	348	Intergenic	FBgn0033017	5339706	5340995	1290	FBtr0086094	-4239
chr2R	5345817	5346569	753	Intergenic	FBgn0033019	5350477	5351972	1496	FBtr0347210	-3908
chr2R	5347331	5348242	912	Intergenic	FBgn0033019	5350477	5351972	1496	FBtr0347210	-2235
chr2R	5368923	5369148	226	Intergenic	FBgn0261429	5363253	5367357	4105	FBtr0335261	5670
chr2R	5618195	5618290	96	Intergenic	FBgn0039970	5608635	5611586	2952	FBtr0086071	9560
chr2R	5869754	5870488	735	Intergenic	FBgn0265631	5879196	5880395	1200	FBtr0340497	9907
chr2R	5870984	5872125	1142	Intergenic	FBgn0265631	5879196	5880395	1200	FBtr0340497	8270
chr2R	6270286	6270597	312	Intergenic	FBgn0286511	6245512	6255266	9755	FBtr0336520	24774
chr2R	6271496	6271625	130	Intergenic	FBgn0286511	6245512	6255266	9755	FBtr0336520	25984
chr2R	6278167	6278415	249	Intergenic	FBgn0286511	6245512	6255266	9755	FBtr0336520	32655
chr2R	6293369	6293435	67	Intergenic	FBgn0286511	6245512	6255266	9755	FBtr0336520	47857
chr2R	6298635	6298958	324	Intergenic	FBgn0286511	6245512	6255266	9755	FBtr0336520	53123
chr2R	6306335	6306625	291	Intergenic	FBgn0286511	6245512	6255266	9755	FBtr0336520	60823
chr2R	6314713	6317129	2417	Intergenic	FBgn0286511	6245512	6255266	9755	FBtr0336520	69201
chr2R	6321514	6321792	279	Intergenic	FBgn0286511	6245512	6255266	9755	FBtr0336520	76002
chr2R	6330817	6331012	196	Intergenic	FBgn0286511	6245512	6255266	9755	FBtr0336520	85305
chr2R	6332062	6332265	204	Intergenic	FBgn0286511	6245512	6255266	9755	FBtr0336520	86550
chr2R	6348745	6351439	2695	Intergenic	FBgn0286511	6245512	6255266	9755	FBtr0336520	103233
chr2R	6352910	6353900	991	Intergenic	FBgn0286511	6245512	6255266	9755	FBtr0336520	107398
chr2R	6366470	6366624	155	Intergenic	FBgn0286511	6245512	6255266	9755	FBtr0336520	120958
chr2R	6367797	6368089	293	Intergenic	FBgn0286511	6245512	6255266	9755	FBtr0336520	122285
chr2R	6374808	6375113	306	Intergenic	FBgn0267744	6501032	6501772	741	FBtr0347304	126659
chr2R	6378267	6378549	283	Intergenic	FBgn0267744	6501032	6501772	741	FBtr0347304	123223
chr2R	6384697	6386016	1320	Intergenic	FBgn0267744	6501032	6501772	741	FBtr0347304	115756
chr2R	6386265	6386727	463	Intergenic	FBgn0267744	6501032	6501772	741	FBtr0347304	115045
chr2R	6391725	6392974	1250	Intergenic	FBgn0267744	6501032	6501772	741	FBtr0347304	108798
chr2R	6398133	6400151	2019	Intergenic	FBgn0267744	6501032	6501772	741	FBtr0347304	101621
chr2R	6409686	6409768	83	Intergenic	FBgn0267744	6501032	6501772	741	FBtr0347304	92004
chr2R	6411983	6412808	826	Intergenic	FBgn0267744	6501032	6501772	741	FBtr0347304	88964
chr2R	6419132	6419660	529	Intergenic	FBgn0267744	6501032	6501772	741	FBtr0347304	82112
chr2R	6428109	6428576	468	Intergenic	FBgn0267744	6501032	6501772	741	FBtr0347304	73196
chr2R	6428790	6429258	469	Intergenic	FBgn0267744	6501032	6501772	741	FBtr0347304	72514
chr2R	6429607	6429959	353	Intergenic	FBgn0267744	6501032	6501772	741	FBtr0347304	71813
chr2R	6430412	6432314	1903	Intergenic	FBgn0267744	6501032	6501772	741	FBtr0347304	69458
chr2R	6439810	6439995	186	Intergenic	FBgn0267744	6501032	6501772	741	FBtr0347304	61777
chr2R	6443394	6443756	363	Intergenic	FBgn0267744	6501032	6501772	741	FBtr0347304	58016
chr2R	6444003	6444627	625	Intergenic	FBgn0267744	6501032	6501772	741	FBtr0347304	57145
chr2R	6444950	6445260	311	Intergenic	FBgn0267744	6501032	6501772	741	FBtr0347304	56512
chr2R	6445477	6446286	810	Intergenic	FBgn0267744	6501032	6501772	741	FBtr0347304	55486
chr2R	6451565	6452456	892	Intergenic	FBgn0267744	6501032	6501772	741	FBtr0347304	49316
chr2R	6452539	6453119	581	Intergenic	FBgn0267744	6501032	6501772	741	FBtr0347304	48653
chr2R	6456992	6457341	350	Intergenic	FBgn0267744	6501032	6501772	741	FBtr0347304	44431
chr2R	6457867	6458098	232	Intergenic	FBgn0267744	6501032	6501772	741	FBtr0347304	43674
chr2R	6458515	6458796	282	Intergenic	FBgn0267744	6501032	6501772	741	FBtr0347304	42976
chr2R	6476370	6476683	314	Intergenic	FBgn0267744	6501032	6501772	741	FBtr0347304	25089
chr2R	6478048	6478779	732	Intergenic	FBgn0267744	6501032	6501772	741	FBtr0347304	22993
chr2R	6488910	6489498	589	Intergenic	FBgn0267744	6501032	6501772	741	FBtr0347304	12274
chr2R	6490023	6490383	361	Intergenic	FBgn0267744	6501032	6501772	741	FBtr0347304	11389
chr2R	6494278	6494407	130	Intergenic	FBgn0267744	6501032	6501772	741	FBtr0347304	7365
chr2R	7075838	7075986	149	Intergenic	FBgn0033141	7073045	7074152	1108	FBtr0300063	-1686
chr2R	7139993	7140541	549	Intergenic	FBgn0265636	7134495	7135095	601	FBtr0340502	5498
chr2R	7140724	7141214	491	Intergenic	FBgn0265636	7134495	7135095	601	FBtr0340502	6229
chr2R	8015727	8016623	897	Intergenic	FBgn0263572	8015249	8015343	95	FBtr0309727	478
chr2R	8016797	8017643	847	Intergenic	FBgn0266805	8019176	8026595	7420	FBtr0345478	-1533
chr2R	8288972	8289326	355	Intergenic	FBgn0262440	8298106	8298200	95	FBtr0304434	-8780
chr2R	8856129	8856365	237	Intergenic	FBgn0011286	8860364	8888097	27734	FBtr0088637	-3999
chr2R	9249365	9249489	125	Intergenic	FBgn0010114	9227785	9247249	19465	FBtr0100119	-2116
chr2R	9983973	9984448	476	Intergenic	FBgn0264599	9976996	9979584	2589	FBtr0333552	-4389
chr2R	10663562	10664082	521	Intergenic	FBgn0265645	10656695	10657545	851	FBtr0340511	-6017
chr2R	10665959	10666025	67	Intergenic	FBgn0267949	10671648	10672622	975	FBtr0347524	6597
chr2R	10948178	10948786	609	Intergenic	FBgn0266763	10946309	10947095	787	FBtr0345362	1869
chr2R	10949512	10949645	134	Intergenic	FBgn0266763	10946309	10947095	787	FBtr0345362	3203
chr2R	10952909	10953192	284	Intergenic	FBgn0266763	10946309	10947095	787	FBtr0345362	6600
chr2R	10955148	10955540	393	Intergenic	FBgn0266763	10946309	10947095	787	FBtr0345362	8839
chr2R	11518144	11518461	318	Intergenic	FBgn0000577	11524006	11527883	3878	FBtr0088096	9422
chr2R	12822216	12823683	1468	Intergenic	FBgn0040755	12806614	12807811	1198	FBtr0087857	15602
chr2R	14470179	14470601	423	Intergenic	FBgn0265655	14476391	14477895	1505	FBtr0340522	-5790
chr2R	14471577	14471848	272	Intergenic	FBgn0265655	14476391	14477895	1505	FBtr0340522	-4543
chr2R	14473295	14473590	296	Intergenic	FBgn0265655	14476391	14477895	1505	FBtr0340522	-2801
chr2R	14891218	14891944	727	Intergenic	FBgn0013772	14887171	14889010	1840	FBtr0087455	-2208
chr2R	14895234	14896317	1084	Intergenic	FBgn0033982	14898312	14901095	2784	FBtr0344876	-1995
chr2R	15069273	15069452	180	Intergenic	FBgn0053467	15055503	15056241	739	FBtr0339992	-13032
chr2R	15577271	15577373	103	Intergenic	FBgn0034033	15573144	15573991	848	FBtr0087349	-3280
chr2R	15594801	15594976	176	Intergenic	FBgn0260429	15613854	15650310	36457	FBtr0300853	-18878
chr2R	15611315	15611594	280	Intergenic	FBgn0260429	15613854	15650310	36457	FBtr0300853	-2260
chr2R	16373726	16373886	161	Intergenic	FBgn0266855	16378815	16380135	1321	FBtr0345655	-4929
chr2R	16540035	16540442	408	Intergenic	FBgn0259795	16534943	16537086	2144	FBtr0113086	5092
chr2R	16549332	16549537	206	Intergenic	FBgn0034135	16552258	16558486	6229	FBtr0087093	-2721
chr2R	18205269	18205486	218	Intergenic	FBgn0050114	18207755	18208978	1224	FBtr0086753	-2269
chr2R	18370186	18370420	235	Intergenic	FBgn0261700	18377487	18378196	710	FBtr0340530	-7067
chr2R	18374284	18374432	149	Intergenic	FBgn0261700	18377487	18378196	710	FBtr0340530	-3055
chr2R	19776935	19777157	223	Intergenic	FBgn0034473	19769461	19771233	1773	FBtr0086344	-5702
chr2R	19778171	19778494	324	Intergenic	FBgn0034474	19783484	19784043	560	FBtr0086342	5549
chr2R	19920564	19920770	207	Intergenic	FBgn0265837	19925495	19925845	351	FBtr0342670	5075
chr2R	20038525	20038876	352	Intergenic	FBgn0265842	20058095	20058795	701	FBtr0342683	-19219
chr2R	20069780	20071528	1749	Intergenic	FBgn0265842	20058095	20058795	701	FBtr0342683	11685
chr2R	20177023	20177141	119	Intergenic	FBgn0266764	20150683	20150945	263	FBtr0345372	26340
chr2R	20363611	20363784	174	Intergenic	FBgn0034507	20354108	20355067	960	FBtr0290122	-8544
chr2R	21739307	21739369	63	Intergenic	FBgn0265963	21727821	21728195	375	FBtr0346710	-11112
chr2R	21810397	21810548	152	Intergenic	FBgn0046297	21803402	21804338	937	FBtr0344884	6995
chr2R	21812513	21812995	483	Intergenic	FBgn0046297	21803402	21804338	937	FBtr0344884	9111
chr2R	22133082	22133361	280	Intergenic	FBgn0085234	22130112	22131299	1188	FBtr0112398	-1783
chr2R	22961287	22961422	136	Intergenic	FBgn0266007	22957177	22957377	201	FBtr0343187	-3910
chr2R	23228806	23229250	445	Intergenic	FBgn0034835	23232626	23233927	1302	FBtr0071999	-3376
chr2R	23286280	23286953	674	Intergenic	FBgn0034841	23284227	23285821	1595	FBtr0343197	2053
chr2R	23405136	23406247	1112	Intergenic	FBgn0034859	23396770	23402309	5540	FBtr0072027	-2827
chr2R	24647708	24648222	515	Intergenic	FBgn0035043	24640683	24642239	1557	FBtr0072335	-5469
chr2R	25258584	25258880	297	Intergenic	FBgn0035094	25185126	25255318	70193	FBtr0333172	-3266
chr2R	25259368	25259655	288	Intergenic	FBgn0035094	25185126	25255318	70193	FBtr0333172	-4050
chr2R	25259916	25260405	490	Intergenic	FBgn0035094	25185126	25255318	70193	FBtr0333172	-4598
chr2R	25261081	25261172	92	Intergenic	FBgn0035094	25185126	25255318	70193	FBtr0333172	-5763
chr2R	25262743	25262801	59	Intergenic	FBgn0035094	25185126	25255318	70193	FBtr0333172	-7425
chr2R	25263832	25264321	490	Intergenic	FBgn0035094	25185126	25255318	70193	FBtr0333172	-8514
chr2R	25269041	25269459	419	Intergenic	FBgn0035094	25185126	25255318	70193	FBtr0333172	-13723
chr2R	25281902	25286192	4291	Intergenic	FBgn0035094	25185126	25255318	70193	FBtr0333172	-26584
chr3L	36	729	694	Intergenic	FBgn0052475	22428	26308	3881	FBtr0329896	-21699
chr3L	939	1490	552	Intergenic	FBgn0052475	22428	26308	3881	FBtr0329896	-20938
chr3L	27705	28737	1033	Intergenic	FBgn0052475	24173	26308	2136	FBtr0072462	3532
chr3L	590844	591358	515	Intergenic	FBgn0035144	582824	589274	6451	FBtr0072563	-1570
chr3L	2222322	2222436	115	Intergenic	FBgn0035317	2229646	2235253	5608	FBtr0332661	-7210
chr3L	3624138	3624474	337	Intergenic	FBgn0263239	3626352	3653442	27091	FBtr0113134	-1878
chr3L	3871988	3872256	269	Intergenic	FBgn0266928	3863704	3864424	721	FBtr0345821	-7564
chr3L	3887301	3887497	197	Intergenic	FBgn0264518	3884481	3884801	321	FBtr0333143	-2500
chr3L	4310768	4310922	155	Intergenic	FBgn0052251	4313483	4318473	4991	FBtr0073286	-2561
chr3L	5105731	5107737	2007	Intergenic	FBgn0054047	5098376	5099795	1420	FBtr0308936	-5936
chr3L	5114803	5116138	1336	Intergenic	FBgn0035594	5129674	5130240	567	FBtr0077162	-13536
chr3L	5116343	5116612	270	Intergenic	FBgn0035594	5129674	5130240	567	FBtr0077162	-13062
chr3L	5284719	5284935	217	Intergenic	FBgn0052423	5160686	5277944	117259	FBtr0077172	-6775
chr3L	5458221	5458635	415	Intergenic	FBgn0035607	5479790	5483663	3874	FBtr0333613	-21155
chr3L	5459436	5460943	1508	Intergenic	FBgn0035607	5479790	5483663	3874	FBtr0333613	-18847
chr3L	5461965	5462339	375	Intergenic	FBgn0035607	5479790	5483663	3874	FBtr0333613	-17451
chr3L	5462722	5462852	131	Intergenic	FBgn0035607	5479790	5483663	3874	FBtr0333613	-16938
chr3L	5464630	5466596	1967	Intergenic	FBgn0035607	5479790	5483663	3874	FBtr0333613	-13194
chr3L	5489143	5489391	249	Intergenic	FBgn0265713	5493415	5494740	1326	FBtr0346549	5349
chr3L	6620662	6620968	307	Intergenic	FBgn0004619	6624032	6635059	11028	FBtr0076982	-3064
chr3L	6800263	6800509	247	Intergenic	FBgn0086680	6790158	6794941	4784	FBtr0345911	10105
chr3L	6888372	6888608	237	Intergenic	FBgn0266965	6883321	6883601	281	FBtr0345863	-4771
chr3L	6907075	6907195	121	Intergenic	FBgn0041194	6911999	6913964	1966	FBtr0076946	6769
[truncated: 3,409 more rows]

## Sheet: RNaseA treated-MARs
Unstabilized MARs (0-16hr Embryos) : 3832 in number
Chr	MAR start	MAR end	MAR width (bp)	Annotation	Nearest Gene Id	Gene start	Gene end	Gene length	Transcript Id	MAR distance to TSS
chr2L	6094437	6094667	231	3'-UTR	FBgn0266450	6091412	6096498	5087	FBtr0344438	3025
chr2L	6800191	6800580	390	3'-UTR	FBgn0042189	6799946	6800834	889	FBtr0079379	254
chr2L	8666646	8666781	136	3'-UTR	FBgn0001114	8672698	8676804	4107	FBtr0079727	-5917
chr2L	9736827	9737093	267	3'-UTR	FBgn0032140	9736645	9737949	1305	FBtr0335503	182
chr2L	13498878	13499053	176	3'-UTR	FBgn0263354	13496085	13500427	4343	FBtr0303440	2793
chr2L	14874644	14875068	425	3'-UTR	FBgn0032554	14874376	14876333	1958	FBtr0343682	1265
chr2L	15215609	15216056	448	3'-UTR	FBgn0262875	15215222	15216160	939	FBtr0306282	387
chr2L	20082070	20082218	149	3'-UTR	FBgn0263773	20079270	20080196	927	FBtr0310561	-1874
chr2L	21132168	21132465	298	3'-UTR	FBgn0023388	21134439	21142347	7909	FBtr0306017	9882
chr2L	21440616	21441073	458	3'-UTR	FBgn0053812	21440187	21440715	529	FBtr0091816	429
chr2L	21502080	21502634	555	3'-UTR	FBgn0053843	21501633	21502655	1023	FBtr0091847	447
chr2L	22554195	22554337	143	3'-UTR	FBgn0040010	22550240	22556295	6056	FBtr0332632	3955
chr2L	22555386	22555475	90	3'-UTR	FBgn0040010	22550240	22556295	6056	FBtr0332632	5146
chr2L	22555833	22556452	620	3'-UTR	FBgn0040010	22550240	22556295	6056	FBtr0332632	5593
chr2R	1512703	1515583	2881	3'-UTR	FBgn0267861	1515595	1516830	1236	FBtr0344972	1247
chr2R	7232961	7233268	308	3'-UTR	FBgn0026389	7232840	7234913	2074	FBtr0089051	1645
chr2R	7249625	7250035	411	3'-UTR	FBgn0033153	7249161	7250655	1495	FBtr0089049	464
chr2R	10245124	10245286	163	3'-UTR	FBgn0033498	10246071	10247560	1490	FBtr0088364	2274
chr2R	11119273	11119681	409	3'-UTR	FBgn0050489	11117225	11121884	4660	FBtr0345674	2203
chr2R	13580999	13581216	218	3'-UTR	FBgn0265497	13578036	13579626	1591	FBtr0339944	2963
chr2R	13691594	13691835	242	3'-UTR	FBgn0033865	13691707	13693369	1663	FBtr0087650	1534
chr2R	14356133	14356376	244	3'-UTR	FBgn0033925	14355769	14357281	1513	FBtr0087561	905
chr2R	16569646	16569964	319	3'-UTR	FBgn0034138	16570112	16571230	1119	FBtr0087123	1266
chr3L	1632248	1632365	118	3'-UTR	FBgn0035245	1623179	1629301	6123	FBtr0072821	-2947
chr3L	3090859	3091175	317	3'-UTR	FBgn0003938	3090801	3090923	123	FBtr0073017	58
chr3L	7526791	7527137	347	3'-UTR	FBgn0028582	7528780	7538279	9500	FBtr0076794	-1643
chr3L	8942807	8942920	114	3'-UTR	FBgn0264307	8942499	8944893	2395	FBtr0331511	1973
chr3L	11851447	11851906	460	3'-UTR	FBgn0040816	11847383	11847803	421	FBtr0076074	-3644
chr3L	12157671	12158214	544	3'-UTR	FBgn0036259	12157052	12163735	6684	FBtr0273438	5521
chr3L	14969545	14969979	435	3'-UTR	FBgn0026320	14969344	14970306	963	FBtr0075620	201
chr3L	14975538	14975800	263	3'-UTR	FBgn0040296	14975183	14976040	858	FBtr0309062	355
chr3L	17067037	17067357	321	3'-UTR	FBgn0036698	17055613	17058533	2921	FBtr0075284	11424
chr3L	17523874	17524338	465	3'-UTR	FBgn0263478	17528700	17528840	141	FBtr0309777	4502
chr3L	17638543	17638950	408	3'-UTR	FBgn0036742	17633449	17638001	4553	FBtr0345385	5094
chr3L	19144009	19144169	161	3'-UTR	FBgn0016797	19142898	19146760	3863	FBtr0075029	2591
chr3L	19265014	19265230	217	3'-UTR	FBgn0259720	19264404	19266838	2435	FBtr0299975	610
chr3L	19467495	19467844	350	3'-UTR	FBgn0052214	19467346	19468160	815	FBtr0333843	149
chr3L	19926461	19926903	443	3'-UTR	FBgn0036919	19924943	19927175	2233	FBtr0074895	1518
chr3L	20476869	20477654	786	3'-UTR	FBgn0036999	20474962	20477003	2042	FBtr0078200	1907
chr3L	20483579	20484328	750	3'-UTR	FBgn0037001	20492082	20497084	5003	FBtr0078201	-7754
chr3L	21922777	21923218	442	3'-UTR	FBgn0037140	21934704	21938636	3933	FBtr0078471	-11486
chr3L	27081586	27082542	957	3'-UTR	FBgn0063670	27082091	27083906	1816	FBtr0113841	1364
chr3R	4301155	4301249	95	3'-UTR	FBgn0262214	4295369	4295456	88	FBtr0304264	5786
chr3R	5455278	5455534	257	3'-UTR	FBgn0037327	5458563	5463120	4558	FBtr0330027	7586
chr3R	10811444	10811645	202	3'-UTR	FBgn0037837	10811581	10813636	2056	FBtr0082301	1991
chr3R	12510357	12511602	1246	3'-UTR	FBgn0013279	12509076	12511461	2386	FBtr0082638	1281
chr3R	17544484	17544742	259	3'-UTR	FBgn0038519	17545222	17546531	1310	FBtr0083503	1789
chr3R	17869987	17870366	380	3'-UTR	FBgn0038558	17906445	17907158	714	FBtr0083519	-36079
chr4	320723	321199	477	3'-UTR	FBgn0052850	314923	331387	16465	FBtr0333680	5800
chrX	1074259	1074312	54	3'-UTR	FBgn0040397	1073906	1082439	8534	FBtr0070181	8127
chrX	1935708	1937779	2072	3'-UTR	FBgn0023520	1937700	1940040	2341	FBtr0070349	2261
chrX	19143094	19143424	331	3'-UTR	FBgn0030985	19135081	19135868	788	FBtr0074701	-7226
chr2L	108143	108201	59	5'-UTR	FBgn0005278	108133	114432	6300	FBtr0089435	10
chr2L	129152	129212	61	5'-UTR	FBgn0025683	122624	129245	6622	FBtr0078154	33
chr2L	161283	161442	160	5'-UTR	FBgn0016977	159032	203397	44366	FBtr0078121	2251
chr2L	431243	431301	59	5'-UTR	FBgn0004583	431227	448701	17475	FBtr0329832	16
chr2L	523757	523821	65	5'-UTR	FBgn0003963	523736	540560	16825	FBtr0329895	21
chr2L	850959	851061	103	5'-UTR	FBgn0020304	833584	851071	17488	FBtr0302120	10
chr2L	852856	852910	55	5'-UTR	FBgn0020545	852848	854539	1692	FBtr0334794	8
chr2L	1651263	1651320	58	5'-UTR	FBgn0086758	1651258	1704682	53425	FBtr0307047	5
chr2L	2130824	2131004	181	5'-UTR	FBgn0004507	2130813	2137296	6484	FBtr0077828	11
chr2L	2236734	2236834	101	5'-UTR	FBgn0262126	2231106	2236844	5739	FBtr0329964	10
chr2L	2492957	2493091	135	5'-UTR	FBgn0011818	2492955	2498846	5892	FBtr0077780	2
chr2L	2752812	2752921	110	5'-UTR	FBgn0031453	2752800	2757975	5176	FBtr0307080	12
chr2L	2753242	2753473	232	5'-UTR	FBgn0031453	2753233	2756663	3431	FBtr0077714	9
chr2L	2855238	2855304	67	5'-UTR	FBgn0031473	2849232	2855309	6078	FBtr0077687	5
chr2L	2885125	2885202	78	5'-UTR	FBgn0024947	2880704	2885214	4511	FBtr0332459	12
chr2L	3354752	3354825	74	5'-UTR	FBgn0020445	3334875	3354829	19955	FBtr0089979	4
chr2L	3606476	3606536	61	5'-UTR	FBgn0002985	3604224	3606756	2533	FBtr0077557	220
chr2L	4333925	4334022	98	5'-UTR	FBgn0020762	4333913	4345776	11864	FBtr0112899	12
chr2L	4458182	4458297	116	5'-UTR	FBgn0285948	4457186	4458317	1132	FBtr0077452	20
chr2L	4594943	4595002	60	5'-UTR	FBgn0053196	4477462	4595054	117593	FBtr0332351	52
chr2L	5093448	5093542	95	5'-UTR	FBgn0031681	5072170	5093592	21423	FBtr0079026	50
chr2L	5108542	5108726	185	5'-UTR	FBgn0261836	5108512	5207002	98491	FBtr0332405	30
chr2L	6338865	6338960	96	5'-UTR	FBgn0015623	6338836	6346280	7445	FBtr0079250	29
chr2L	6794524	6794594	71	5'-UTR	FBgn0015777	6789770	6794599	4830	FBtr0079382	5
chr2L	6918559	6918722	164	5'-UTR	FBgn0026196	6916753	6918743	1991	FBtr0079369	21
chr2L	7530489	7530570	82	5'-UTR	FBgn0264895	7497805	7530574	32770	FBtr0334847	4
chr2L	7544343	7544418	76	5'-UTR	FBgn0264895	7497805	7544427	46623	FBtr0334848	9
chr2L	7878884	7879244	361	5'-UTR	FBgn0031959	7873495	7879552	6058	FBtr0079561	308
chr2L	7984109	7984166	58	5'-UTR	FBgn0085450	7891187	7984196	93010	FBtr0112718	30
chr2L	8032104	8032363	260	5'-UTR	FBgn0044323	8031010	8040826	9817	FBtr0306001	1094
chr2L	8082905	8082977	73	5'-UTR	FBgn0267488	8074117	8082982	8866	FBtr0079543	5
chr2L	8163080	8163138	59	5'-UTR	FBgn0264953	8163073	8190137	27065	FBtr0347415	7
chr2L	8239743	8239863	121	5'-UTR	FBgn0032006	8220980	8239878	18899	FBtr0302147	15
chr2L	8262487	8262669	183	5'-UTR	FBgn0003502	8259505	8265793	6289	FBtr0330692	3124
chr2L	9125748	9125908	161	5'-UTR	FBgn0052982	9125737	9163721	37985	FBtr0330219	11
chr2L	9176362	9176438	77	5'-UTR	FBgn0041092	9176358	9250211	73854	FBtr0303873	4
chr2L	9616847	9616933	87	5'-UTR	FBgn0032135	9616836	9623109	6274	FBtr0079842	11
chr2L	9699213	9699290	78	5'-UTR	FBgn0000273	9682315	9699297	16983	FBtr0079851	7
chr2L	10506668	10506768	101	5'-UTR	FBgn0086347	10491814	10506779	14966	FBtr0080035	11
chr2L	10544890	10544949	60	5'-UTR	FBgn0051721	10544883	10628054	83172	FBtr0304114	7
chr2L	10756021	10756289	269	5'-UTR	FBgn0032297	10744075	10756325	12251	FBtr0080118	36
chr2L	11285308	11285620	313	5'-UTR	FBgn0283678	11284327	11285706	1380	FBtr0080214	86
chr2L	11581976	11582048	73	5'-UTR	FBgn0015400	11581937	11626883	44947	FBtr0080252	39
chr2L	12027450	12027770	321	5'-UTR	FBgn0010497	12027438	12034122	6685	FBtr0080292	12
chr2L	12045247	12046087	841	5'-UTR	FBgn0032400	12045343	12046118	776	FBtr0080306	31
chr2L	13060054	13060130	77	5'-UTR	FBgn0262160	13021868	13060140	38273	FBtr0310277	10
chr2L	13513230	13513403	174	5'-UTR	FBgn0053640	13527841	13528537	697	FBtr0332506	-14438
chr2L	13549237	13549310	74	5'-UTR	FBgn0023407	13500624	13549328	48705	FBtr0332509	18
chr2L	13550146	13550210	65	5'-UTR	FBgn0259984	13550139	13639411	89273	FBtr0100660	7
chr2L	13780087	13780152	66	5'-UTR	FBgn0028540	13774340	13780165	5826	FBtr0080576	13
chr2L	14233837	14234095	259	5'-UTR	FBgn0016930	14184478	14234108	49631	FBtr0100447	13
chr2L	14409466	14409540	75	5'-UTR	FBgn0004858	14390628	14409549	18922	FBtr0080637	9
chr2L	14490878	14491032	155	5'-UTR	FBgn0005771	14490859	14494019	3161	FBtr0080643	19
chr2L	15075537	15075819	283	5'-UTR	FBgn0028879	15074776	15096915	22140	FBtr0344792	761
chr2L	15762674	15762746	73	5'-UTR	FBgn0001987	15756002	15762758	6757	FBtr0080765	12
chr2L	16325551	16325608	58	5'-UTR	FBgn0000250	16313036	16325625	12590	FBtr0080845	17
chr2L	16532768	16532858	91	5'-UTR	FBgn0032587	16508078	16532877	24800	FBtr0337091	19
chr2L	16601921	16602026	106	5'-UTR	FBgn0259735	16601913	16662012	60100	FBtr0300004	8
chr2L	16816678	16816751	74	5'-UTR	FBgn0004797	16816660	16826964	10305	FBtr0080917	18
chr2L	16848651	16848705	55	5'-UTR	FBgn0032614	16842300	16848716	6417	FBtr0345747	11
chr2L	17450295	17450353	59	5'-UTR	FBgn0260632	17436830	17450364	13535	FBtr0081005	11
chr2L	18152338	18152405	68	5'-UTR	FBgn0041184	18138675	18152417	13743	FBtr0081040	12
chr2L	18320129	18320193	65	5'-UTR	FBgn0000636	18320102	18393441	73340	FBtr0344782	27
chr2L	18572192	18572270	79	5'-UTR	FBgn0085370	18532025	18572286	40262	FBtr0303163	16
chr2L	18765258	18765675	418	5'-UTR	FBgn0045852	18762874	18771758	8885	FBtr0332016	6083
chr2L	18823597	18823859	263	5'-UTR	FBgn0032713	18823548	18826716	3169	FBtr0308575	49
chr2L	18987209	18987263	55	5'-UTR	FBgn0032731	18977519	18987280	9762	FBtr0340322	17
chr2L	19158554	19158610	57	5'-UTR	FBgn0010300	19158540	19179758	21219	FBtr0081160	14
chr2L	19190360	19190573	214	5'-UTR	FBgn0015380	19190342	19208621	18280	FBtr0330209	18
chr2L	19549701	19549778	78	5'-UTR	FBgn0041180	19549693	19556451	6759	FBtr0331329	8
chr2L	19764056	19764123	68	5'-UTR	FBgn0032820	19761587	19764136	2550	FBtr0081321	13
chr2L	19791787	19791863	77	5'-UTR	FBgn0032821	19774874	19791882	17009	FBtr0332179	19
chr2L	20084839	20085045	207	5'-UTR	FBgn0263773	20079270	20085070	5801	FBtr0310560	25
chr2L	20382177	20382271	95	5'-UTR	FBgn0032856	20376981	20382356	5376	FBtr0081371	85
chr2L	20432117	20432491	375	5'-UTR	FBgn0263355	20429025	20447905	18881	FBtr0330661	3092
chr2L	20859171	20859325	155	5'-UTR	FBgn0032897	20859166	20861014	1849	FBtr0081427	5
chr2L	21051896	21051971	76	5'-UTR	FBgn0250867	20965520	21051983	86464	FBtr0290305	12
chr2L	21096938	21097051	114	5'-UTR	FBgn0083972	21096922	21098932	2011	FBtr0110944	16
chr2L	21458897	21459239	343	5'-UTR	FBgn0053899	21458853	21459265	413	FBtr0091903	26
chr2L	21481492	21482660	1169	5'-UTR	FBgn0053831	21481345	21482367	1023	FBtr0091835	147
chr2L	21489255	21489618	364	5'-UTR	FBgn0053887	21489234	21489646	413	FBtr0091891	28
chr2L	21504647	21504766	120	5'-UTR	FBgn0053881	21504377	21504789	413	FBtr0091885	23
chr2R	4188048	4188102	55	5'-UTR	FBgn0262116	4186835	4188127	1293	FBtr0334986	25
chr2R	5697904	5697978	75	5'-UTR	FBgn0259979	5697872	5700212	2341	FBtr0086038	32
chr2R	6123245	6123584	340	5'-UTR	FBgn0000546	6087873	6131841	43969	FBtr0302439	8257
chr2R	6214590	6214658	69	5'-UTR	FBgn0263144	6214568	6239809	25242	FBtr0085992	22
chr2R	6632930	6633067	138	5'-UTR	FBgn0262736	6625242	6633090	7849	FBtr0086150	23
chr2R	6715745	6715864	120	5'-UTR	FBgn0033095	6700221	6715892	15672	FBtr0086140	28
chr2R	6878537	6878625	89	5'-UTR	FBgn0265137	6875906	6878641	2736	FBtr0086204	16
chr2R	7249183	7249241	59	5'-UTR	FBgn0033153	7249161	7250655	1495	FBtr0089049	22
chr2R	7474022	7474081	60	5'-UTR	FBgn0010548	7466879	7474130	7252	FBtr0088993	49
chr2R	7488605	7488681	77	5'-UTR	FBgn0259745	7481876	7488692	6817	FBtr0300084	11
chr2R	7528986	7529275	290	5'-UTR	FBgn0033188	7526118	7529290	3173	FBtr0088958	15
chr2R	7533595	7533676	82	5'-UTR	FBgn0264294	7533506	7535936	2431	FBtr0088905	89
chr2R	7782538	7782608	71	5'-UTR	FBgn0286778	7739114	7782637	43524	FBtr0474224	29
chr2R	8145901	8145958	58	5'-UTR	FBgn0263593	8136986	8145981	8996	FBtr0113055	23
chr2R	8167950	8168751	802	5'-UTR	FBgn0033273	8167948	8170089	2142	FBtr0088789	2
chr2R	8174169	8174307	139	5'-UTR	FBgn0053087	8174165	8226438	52274	FBtr0344894	4
chr2R	8600442	8600586	145	5'-UTR	FBgn0267792	8600415	8612295	11881	FBtr0339354	27
chr2R	9030951	9031038	88	5'-UTR	FBgn0033365	9019032	9031045	12014	FBtr0088665	7
chr2R	9186271	9186334	64	5'-UTR	FBgn0002567	9177864	9186342	8479	FBtr0089932	8
chr2R	9191995	9192055	61	5'-UTR	FBgn0033391	9186670	9192096	5427	FBtr0088611	41
chr2R	9308302	9308382	81	5'-UTR	FBgn0033402	9303678	9308388	4711	FBtr0345024	6
chr2R	9414360	9414424	65	5'-UTR	FBgn0041087	9414342	9417846	3505	FBtr0339380	18
chr2R	9658155	9658224	70	5'-UTR	FBgn0033438	9611139	9658230	47092	FBtr0334807	6
chr2R	9692607	9692681	75	5'-UTR	FBgn0023143	9688289	9693328	5040	FBtr0088499	647
chr2R	10025968	10026033	66	5'-UTR	FBgn0022382	9993890	10026042	32153	FBtr0088438	9
chr2R	10420863	10421055	193	5'-UTR	FBgn0033519	10420414	10421069	656	FBtr0088316	14
chr2R	10424443	10424672	230	5'-UTR	FBgn0033520	10424436	10425471	1036	FBtr0088261	7
chr2R	10475340	10475454	115	5'-UTR	FBgn0261862	10469473	10475481	6009	FBtr0088308	27
chr2R	10874675	10874737	63	5'-UTR	FBgn0050015	10839102	10874771	35670	FBtr0088242	34
chr2R	11106739	11106815	77	5'-UTR	FBgn0040765	10977956	11106816	128861	FBtr0333066	1
chr2R	11149682	11149851	170	5'-UTR	FBgn0033581	11147602	11150068	2467	FBtr0088205	217
chr2R	11371043	11371119	77	5'-UTR	FBgn0021795	11370300	11371163	864	FBtr0088153	44
chr2R	11375364	11375764	401	5'-UTR	FBgn0033628	11375183	11377109	1927	FBtr0304902	181
chr2R	12025185	12025266	82	5'-UTR	FBgn0267728	12023146	12025272	2127	FBtr0088027	6
chr2R	12173949	12174244	296	5'-UTR	FBgn0014184	12166576	12174264	7689	FBtr0088013	20
chr2R	12174843	12174927	85	5'-UTR	FBgn0010621	12174802	12177516	2715	FBtr0087987	41
chr2R	12280122	12280513	392	5'-UTR	FBgn0261611	12279771	12300795	21025	FBtr0345483	351
chr2R	12435169	12435427	259	5'-UTR	FBgn0033738	12431927	12435836	3910	FBtr0087951	409
chr2R	12529059	12529127	69	5'-UTR	FBgn0011592	12529053	12564184	35132	FBtr0339649	6
chr2R	12679522	12679580	59	5'-UTR	FBgn0261625	12670483	12679593	9111	FBtr0302974	13
chr2R	12980585	12980647	63	5'-UTR	FBgn0005624	12966322	12980658	14337	FBtr0345196	11
chr2R	12980930	12980986	57	5'-UTR	FBgn0005624	12965997	12980994	14998	FBtr0345375	8
chr2R	12996517	12996576	60	5'-UTR	FBgn0265623	12996501	13007911	11411	FBtr0300387	16
chr2R	13528002	13528387	386	5'-UTR	FBgn0260964	13518239	13529875	11637	FBtr0091492	1488
chr2R	13826392	13826748	357	5'-UTR	FBgn0033872	13826371	13833503	7133	FBtr0339950	21
chr2R	13925432	13925490	59	5'-UTR	FBgn0013733	13864237	13925503	61267	FBtr0087618	13
chr2R	13960718	13960796	79	5'-UTR	FBgn0013770	13960675	13967981	7307	FBtr0087592	43
chr2R	14269977	14270175	199	5'-UTR	FBgn0261270	14268772	14270658	1887	FBtr0087564	483
chr2R	14279416	14279621	206	5'-UTR	FBgn0263397	14276130	14300095	23966	FBtr0100372	3286
chr2R	14308153	14308230	78	5'-UTR	FBgn0085408	14308142	14351802	43661	FBtr0339991	11
chr2R	14363095	14363160	66	5'-UTR	FBgn0033929	14363094	14365473	2380	FBtr0087550	1
chr2R	14432030	14432331	302	5'-UTR	FBgn0013725	14427336	14432337	5002	FBtr0087516	6
chr2R	14713543	14713604	62	5'-UTR	FBgn0020269	14671396	14713622	42227	FBtr0345427	18
chr2R	14798266	14798661	396	5'-UTR	FBgn0001319	14772650	14798956	26307	FBtr0087465	295
chr2R	15128830	15128977	148	5'-UTR	FBgn0015371	15128826	15144783	15958	FBtr0305216	4
chr2R	16124997	16125073	77	5'-UTR	FBgn0086676	16124981	16138238	13258	FBtr0089592	16
chr2R	16150124	16150186	63	5'-UTR	FBgn0034083	16150123	16169519	19397	FBtr0302084	1
chr2R	16289338	16289442	105	5'-UTR	FBgn0028424	16289320	16291333	2014	FBtr0087139	18
chr2R	16586154	16586540	387	5'-UTR	FBgn0003274	16586129	16586732	604	FBtr0087105	25
chr2R	16731303	16731380	78	5'-UTR	FBgn0050463	16673461	16731384	57924	FBtr0087113	4
chr2R	17027231	17027290	60	5'-UTR	FBgn0023172	17027190	17044653	17464	FBtr0340124	41
chr2R	17097207	17097427	221	5'-UTR	FBgn0010226	17093643	17097436	3794	FBtr0087005	9
chr2R	17102987	17103051	65	5'-UTR	FBgn0050456	17102959	17107542	4584	FBtr0333550	28
chr2R	17823571	17823645	75	5'-UTR	FBgn0259211	17823565	17841528	17964	FBtr0306625	6
chr2R	18412033	18412102	70	5'-UTR	FBgn0027835	18412027	18421124	9098	FBtr0086683	6
chr2R	18536770	18536875	106	5'-UTR	FBgn0266488	18536767	18539416	2650	FBtr0344533	3
chr2R	19141647	19141771	125	5'-UTR	FBgn0000578	19141632	19163705	22074	FBtr0340450	15
chr2R	19164151	19164220	70	5'-UTR	FBgn0034420	19164143	19178223	14081	FBtr0290313	8
chr2R	19358328	19358412	85	5'-UTR	FBgn0034436	19358316	19363124	4809	FBtr0308495	12
chr2R	19425133	19425197	65	5'-UTR	FBgn0012051	19425113	19430564	5452	FBtr0340532	20
chr2R	19451415	19451593	179	5'-UTR	FBgn0284243	19447319	19451600	4282	FBtr0086536	7
chr2R	20313534	20313602	69	5'-UTR	FBgn0034501	20308777	20313623	4847	FBtr0301209	21
chr2R	21057115	21057186	72	5'-UTR	FBgn0003391	21049654	21057197	7544	FBtr0071546	11
chr2R	21143604	21143691	88	5'-UTR	FBgn0021872	21143549	21145750	2202	FBtr0310044	55
chr2R	21481076	21481170	95	5'-UTR	FBgn0010415	21392402	21481176	88775	FBtr0342893	6
chr2R	21606884	21606942	59	5'-UTR	FBgn0034638	21605676	21606957	1282	FBtr0071690	15
chr2R	21701641	21701939	299	5'-UTR	FBgn0004362	21701458	21716367	14910	FBtr0345487	183
chr2R	21714145	21714210	66	5'-UTR	FBgn0004362	21714136	21716727	2592	FBtr0071709	9
chr2R	22076023	22076107	85	5'-UTR	FBgn0067102	22075988	22079381	3394	FBtr0071755	35
chr2R	22270921	22271034	114	5'-UTR	FBgn0020307	22270918	22286469	15552	FBtr0071776	3
chr2R	22373040	22373100	61	5'-UTR	FBgn0034720	22333500	22373109	39610	FBtr0071846	9
chr2R	22592876	22592960	85	5'-UTR	FBgn0260866	22563152	22592964	29813	FBtr0330229	4
chr2R	22614357	22614443	87	5'-UTR	FBgn0053143	22614328	22634084	19757	FBtr0343010	29
chr2R	22619777	22619971	195	5'-UTR	FBgn0053143	22614328	22634084	19757	FBtr0343010	5449
chr2R	22646213	22646320	108	5'-UTR	FBgn0034753	22644646	22646344	1699	FBtr0345504	24
chr2R	22688911	22688972	62	5'-UTR	FBgn0020257	22684955	22688987	4033	FBtr0343014	15
chr2R	23606266	23606653	388	5'-UTR	FBgn0034884	23605689	23606654	966	FBtr0306160	1
chr2R	24881627	24881696	70	5'-UTR	FBgn0085442	24881570	24888615	7046	FBtr0343497	57
chr2R	24903769	24903909	141	5'-UTR	FBgn0066084	24903416	24903935	520	FBtr0100231	26
chr2R	24928205	24928261	57	5'-UTR	FBgn0060296	24921505	24928275	6771	FBtr0072417	14
chr2R	24942282	24942391	110	5'-UTR	FBgn0035083	24940625	24942413	1789	FBtr0072411	22
chr2R	25011369	25011435	67	5'-UTR	FBgn0265434	24990570	25011463	20894	FBtr0072398	28
chr2R	25012076	25012205	130	5'-UTR	FBgn0004055	25012062	25031737	19676	FBtr0345678	14
chr3L	129464	129577	114	5'-UTR	FBgn0020386	129450	145895	16446	FBtr0333218	14
chr3L	264241	264345	105	5'-UTR	FBgn0035121	259043	264380	5338	FBtr0332107	35
chr3L	490737	490803	67	5'-UTR	FBgn0001316	434299	490823	56525	FBtr0333851	20
chr3L	603800	604000	201	5'-UTR	FBgn0035146	599094	604008	4915	FBtr0072562	8
chr3L	749426	749828	403	5'-UTR	FBgn0000575	749400	753492	4093	FBtr0072578	26
chr3L	881781	881876	96	5'-UTR	FBgn0035173	877291	882013	4723	FBtr0072593	137
chr3L	1256461	1256556	96	5'-UTR	FBgn0035199	1256449	1274498	18050	FBtr0072659	12
chr3L	1302584	1302660	77	5'-UTR	FBgn0010333	1300879	1302683	1805	FBtr0331868	23
chr3L	1334904	1334981	78	5'-UTR	FBgn0010786	1334889	1339415	4527	FBtr0072679	15
chr3L	1463829	1463942	114	5'-UTR	FBgn0004635	1463811	1468944	5134	FBtr0333207	18
chr3L	1517116	1517254	139	5'-UTR	FBgn0011204	1503226	1517271	14046	FBtr0072706	17
chr3L	1730987	1731093	107	5'-UTR	FBgn0027594	1715595	1731107	15513	FBtr0072798	14
chr3L	1741840	1741893	54	5'-UTR	FBgn0035266	1741838	1745421	3584	FBtr0072771	2
chr3L	2151632	2151688	57	5'-UTR	FBgn0052311	2117466	2151700	34235	FBtr0332120	12
chr3L	2586453	2586520	68	5'-UTR	FBgn0010909	2554847	2586540	31694	FBtr0072956	20
chr3L	2648057	2648150	94	5'-UTR	FBgn0035360	2648048	2650205	2158	FBtr0333446	9
chr3L	3303759	3303839	81	5'-UTR	FBgn0035432	3303708	3314009	10302	FBtr0073055	51
chr3L	3942386	3942459	74	5'-UTR	FBgn0027552	3941008	3942465	1458	FBtr0073171	6
chr3L	4071524	4071699	176	5'-UTR	FBgn0024179	4064152	4071717	7566	FBtr0073279	18
chr3L	4122287	4122380	94	5'-UTR	FBgn0035499	4114289	4122388	8100	FBtr0073270	8
chr3L	4134429	4134515	87	5'-UTR	FBgn0264693	4122907	4134550	11644	FBtr0345589	35
chr3L	4542143	4542202	60	5'-UTR	FBgn0035558	4542120	4553457	11338	FBtr0113143	23
chr3L	4976067	4976173	107	5'-UTR	FBgn0005775	4938057	4976176	38120	FBtr0073375	3
chr3L	5355257	5355325	69	5'-UTR	FBgn0016031	5343619	5355346	11728	FBtr0077160	21
chr3L	5769166	5769261	96	5'-UTR	FBgn0260936	5769123	5775845	6723	FBtr0307976	43
chr3L	6256598	6256653	56	5'-UTR	FBgn0035696	6245933	6256665	10733	FBtr0077010	12
chr3L	6964408	6964741	334	5'-UTR	FBgn0261445	6959554	6964758	5205	FBtr0076938	17
chr3L	7718043	7718224	182	5'-UTR	FBgn0261788	7655389	7718395	63007	FBtr0303115	171
chr3L	7979056	7979207	152	5'-UTR	FBgn0011817	7979046	8054147	75102	FBtr0333223	10
chr3L	8063893	8063958	66	5'-UTR	FBgn0262579	8063874	8108836	44963	FBtr0304998	19
chr3L	8827508	8827615	108	5'-UTR	FBgn0263930	8827505	8891192	63688	FBtr0305901	3
chr3L	8953141	8953221	81	5'-UTR	FBgn0264305	8932235	8953234	21000	FBtr0331518	13
chr3L	9374190	9374637	448	5'-UTR	FBgn0001223	9373997	9374964	968	FBtr0100559	193
chr3L	9381940	9382904	965	5'-UTR	FBgn0001224	9381882	9382765	884	FBtr0309504	58
chr3L	9855189	9855278	90	5'-UTR	FBgn0004390	9839093	9855285	16193	FBtr0076368	7
chr3L	9859164	9859525	362	5'-UTR	FBgn0036052	9857383	9859889	2507	FBtr0300688	364
chr3L	10516021	10516099	79	5'-UTR	FBgn0052062	10516003	10594012	78010	FBtr0332985	18
chr3L	10857892	10858086	195	5'-UTR	FBgn0026160	10857889	10874646	16758	FBtr0076267	3
chr3L	11252684	11253058	375	5'-UTR	FBgn0041094	11252307	11256172	3866	FBtr0339908	377
chr3L	11552879	11553111	233	5'-UTR	FBgn0259481	11522757	11553112	30356	FBtr0089332	1
chr3L	11708444	11708530	87	5'-UTR	FBgn0036196	11699496	11708553	9058	FBtr0076126	23
chr3L	12081753	12081807	55	5'-UTR	FBgn0284221	12067511	12081830	14320	FBtr0076052	23
chr3L	12158733	12159683	951	5'-UTR	FBgn0036259	12157052	12163735	6684	FBtr0273438	4052
chr3L	12266684	12266785	102	5'-UTR	FBgn0260941	12206238	12266841	60604	FBtr0301056	56
chr3L	12277170	12277240	71	5'-UTR	FBgn0036272	12271656	12277251	5596	FBtr0076009	11
chr3L	13477551	13477607	57	5'-UTR	FBgn0086708	13477541	13483515	5975	FBtr0332078	10
chr3L	13919897	13919956	60	5'-UTR	FBgn0026376	13906897	13919965	13069	FBtr0075793	9
chr3L	14053219	14053357	139	5'-UTR	FBgn0267795	14053215	14071583	18369	FBtr0114573	4
chr3L	14190885	14190940	56	5'-UTR	FBgn0013718	14190873	14233250	42378	FBtr0100039	12
chr3L	14274355	14274432	78	5'-UTR	FBgn0001085	14274343	14368639	94297	FBtr0330102	12
chr3L	14550877	14550954	78	5'-UTR	FBgn0036428	14540937	14550975	10039	FBtr0333037	21
chr3L	15728344	15728410	67	5'-UTR	FBgn0010105	15721511	15728430	6920	FBtr0333023	20
chr3L	16046602	16046824	223	5'-UTR	FBgn0260635	16038410	16046846	8437	FBtr0075500	22
chr3L	16128297	16128519	223	5'-UTR	FBgn0003076	16126018	16128531	2514	FBtr0075492	12
chr3L	16164176	16164250	75	5'-UTR	FBgn0036576	16137802	16164701	26900	FBtr0307521	451
chr3L	16214095	16214331	237	5'-UTR	FBgn0264483	16213928	16214376	449	FBtr0344761	167
chr3L	16366724	16367329	606	5'-UTR	FBgn0036619	16365894	16367340	1447	FBtr0075424	11
chr3L	16661488	16661608	121	5'-UTR	FBgn0260960	16648442	16661615	13174	FBtr0075355	7
chr3L	16711601	16711660	60	5'-UTR	FBgn0063485	16676406	16711677	35272	FBtr0100145	17
chr3L	16891228	16891288	61	5'-UTR	FBgn0261565	16891226	16922487	31262	FBtr0302782	2
chr3L	18184965	18185123	159	5'-UTR	FBgn0003997	18167745	18185641	17897	FBtr0075133	518
chr3L	18439643	18439931	289	5'-UTR	FBgn0036786	18438561	18439942	1382	FBtr0075119	11
chr3L	18625971	18626027	57	5'-UTR	FBgn0036801	18625959	18667177	41219	FBtr0331422	12
chr3L	19170569	19170627	59	5'-UTR	FBgn0016797	19140975	19170648	29674	FBtr0332735	21
chr3L	19695023	19695249	227	5'-UTR	FBgn0261341	19690033	19695260	5228	FBtr0302335	11
chr3L	20185060	20185267	208	5'-UTR	FBgn0261556	20149614	20185385	35772	FBtr0332699	118
chr3L	20192028	20192273	246	5'-UTR	FBgn0036945	20188522	20189779	1258	FBtr0074821	3506
chr3L	20540342	20540404	63	5'-UTR	FBgn0037012	20527972	20540417	12446	FBtr0078213	13
chr3L	21058837	21058893	57	5'-UTR	FBgn0026179	21058832	21075444	16613	FBtr0078290	5
chr3L	21532673	21533206	534	5'-UTR	FBgn0029152	21529959	21533713	3755	FBtr0078383	507
chr3L	21706158	21706350	193	5'-UTR	FBgn0052447	21690612	21706365	15754	FBtr0333970	15
chr3L	21733351	21733486	136	5'-UTR	FBgn0037124	21732806	21733487	682	FBtr0078455	1
chr3L	22076114	22076221	108	5'-UTR	FBgn0000100	22076092	22077487	1396	FBtr0078481	22
chr3L	22407798	22407850	53	5'-UTR	FBgn0004449	22293044	22407863	114820	FBtr0078509	13
chr3L	22728135	22728196	62	5'-UTR	FBgn0037185	22728111	22733446	5336	FBtr0078528	24
chr3L	22945668	22945884	217	5'-UTR	FBgn0037207	22945657	22952248	6592	FBtr0078561	11
chr3L	27267262	27267321	60	5'-UTR	FBgn0028697	27267256	27268445	1190	FBtr0301801	6
chr3R	4378940	4379007	68	5'-UTR	FBgn0037239	4378925	4381210	2286	FBtr0078915	15
chr3R	4659588	4659667	80	5'-UTR	FBgn0263346	4659579	4712193	52615	FBtr0308858	9
chr3R	5086953	5087050	98	5'-UTR	FBgn0010313	5077779	5087072	9294	FBtr0308119	22
chr3R	6391647	6391994	348	5'-UTR	FBgn0037442	6384335	6388304	3970	FBtr0081722	7312
chr3R	6405799	6405884	86	5'-UTR	FBgn0037443	6389162	6405895	16734	FBtr0289939	11
chr3R	6468559	6468987	429	5'-UTR	FBgn0037447	6468437	6471016	2580	FBtr0081729	122
chr3R	8105367	8105429	63	5'-UTR	FBgn0243512	8105332	8122294	16963	FBtr0081792	35
chr3R	8747547	8747659	113	5'-UTR	FBgn0037623	8735879	8747675	11797	FBtr0081944	16
chr3R	8820612	8820667	56	5'-UTR	FBgn0286516	8813490	8820682	7193	FBtr0334659	15
chr3R	8857532	8857634	103	5'-UTR	FBgn0262614	8827498	8857661	30164	FBtr0305298	27
chr3R	9052500	9052562	63	5'-UTR	FBgn0037659	9052495	9063245	10751	FBtr0336758	5
chr3R	9394480	9394539	60	5'-UTR	FBgn0000723	9367603	9394546	26944	FBtr0082051	7
chr3R	9417951	9418022	72	5'-UTR	FBgn0261552	9417940	9455500	37561	FBtr0302692	11
chr3R	9630708	9630803	96	5'-UTR	FBgn0005585	9628691	9630851	2161	FBtr0334618	48
chr3R	9645932	9646144	213	5'-UTR	FBgn0037724	9644978	9646154	1177	FBtr0082101	10
chr3R	10144698	10144762	65	5'-UTR	FBgn0086359	10144668	10159134	14467	FBtr0082181	30
chr3R	10170414	10170470	57	5'-UTR	FBgn0040238	10161464	10170487	9024	FBtr0114590	17
chr3R	10264329	10264393	65	5'-UTR	FBgn0262617	10264306	10308467	44162	FBtr0337050	23
chr3R	10388281	10388378	98	5'-UTR	FBgn0259938	10388258	10400752	12495	FBtr0305152	23
chr3R	10849832	10849886	55	5'-UTR	FBgn0259740	10849825	10851788	1964	FBtr0344026	7
chr3R	11175559	11175684	126	5'-UTR	FBgn0040252	11175529	11177910	2382	FBtr0335217	30
chr3R	11566931	11567044	114	5'-UTR	FBgn0037912	11559896	11567054	7159	FBtr0100464	10
chr3R	11656153	11656222	70	5'-UTR	FBgn0259227	11656149	11673974	17826	FBtr0299789	4
chr3R	11764337	11764417	81	5'-UTR	FBgn0017581	11750931	11764457	13527	FBtr0082534	40
chr3R	11778268	11778336	69	5'-UTR	FBgn0265276	11768611	11778352	9742	FBtr0110877	16
chr3R	11869306	11869451	146	5'-UTR	FBgn0037956	11822702	11869460	46759	FBtr0082517	9
chr3R	11954123	11956397	2275	5'-UTR	FBgn0013275	11954163	11956544	2382	FBtr0082512	147
chr3R	11993248	11993304	57	5'-UTR	FBgn0260745	11984862	11993315	8454	FBtr0082489	11
chr3R	12627743	12627810	68	5'-UTR	FBgn0005671	12623762	12627829	4068	FBtr0082670	19
chr3R	13304779	13305000	222	5'-UTR	FBgn0052473	13304764	13312785	8022	FBtr0082743	15
chr3R	14289276	14289337	62	5'-UTR	FBgn0285913	14289274	14302276	13003	FBtr0309999	2
chr3R	14369918	14370006	89	5'-UTR	FBgn0024321	14329413	14370008	40596	FBtr0306742	2
chr3R	14481635	14481699	65	5'-UTR	FBgn0285955	14391683	14481713	90031	FBtr0112630	14
chr3R	14697234	14697291	58	5'-UTR	FBgn0265140	14664907	14697292	32386	FBtr0301498	1
chr3R	15095568	15095629	62	5'-UTR	FBgn0038286	15079320	15095631	16312	FBtr0344380	2
chr3R	15131830	15131924	95	5'-UTR	FBgn0261859	15095957	15131926	35970	FBtr0303485	2
chr3R	15342948	15343011	64	5'-UTR	FBgn0038321	15338453	15343110	4658	FBtr0334590	99
chr3R	15666192	15666251	60	5'-UTR	FBgn0053207	15666183	15690513	24331	FBtr0334025	9
chr3R	16187014	16187081	68	5'-UTR	FBgn0086370	16186999	16197584	10586	FBtr0083255	15
chr3R	19027404	19027677	274	5'-UTR	FBgn0027785	19027368	19028015	648	FBtr0083712	36
chr3R	19033540	19033774	235	5'-UTR	FBgn0038676	19033538	19044693	11156	FBtr0273301	2
chr3R	19094201	19094258	58	5'-UTR	FBgn0004876	19044882	19094270	49389	FBtr0305321	12
chr3R	19153601	19153664	64	5'-UTR	FBgn0038682	19148632	19153686	5055	FBtr0083751	22
chr3R	19164245	19164342	98	5'-UTR	FBgn0010768	19164211	19170576	6366	FBtr0083733	34
chr3R	19167910	19168079	170	5'-UTR	FBgn0010768	19164211	19170576	6366	FBtr0083733	3699
chr3R	19326141	19326211	71	5'-UTR	FBgn0000463	19302731	19326217	23487	FBtr0083739	6
chr3R	19487102	19487362	261	5'-UTR	FBgn0260003	19487089	19595392	108304	FBtr0334565	13
chr3R	20008424	20008496	73	5'-UTR	FBgn0038755	19929277	20008512	79236	FBtr0335240	16
chr3R	20252786	20252861	76	5'-UTR	FBgn0262582	20252770	20303942	51173	FBtr0334305	16
chr3R	20551033	20551097	65	5'-UTR	FBgn0016917	20535693	20551107	15415	FBtr0089484	10
chr3R	20593168	20593231	64	5'-UTR	FBgn0023097	20593139	20612540	19402	FBtr0334639	29
chr3R	20957757	20957812	56	5'-UTR	FBgn0002921	20957734	20975284	17551	FBtr0089516	23
chr3R	21377261	21377387	127	5'-UTR	FBgn0002781	21375060	21377399	2340	FBtr0084079	12
chr3R	21619216	21619308	93	5'-UTR	FBgn0283499	21570248	21619321	49074	FBtr0290230	13
chr3R	21856191	21856250	60	5'-UTR	FBgn0015229	21850694	21856266	5573	FBtr0084157	16
chr3R	22042216	22042276	61	5'-UTR	FBgn0264491	22042191	22079321	37131	FBtr0335195	25
chr3R	22133841	22133950	110	5'-UTR	FBgn0051163	22133835	22296126	162292	FBtr0336712	6
chr3R	23173893	23174071	179	5'-UTR	FBgn0284226	23173873	23185642	11770	FBtr0452125	20
chr3R	23669572	23669644	73	5'-UTR	FBgn0051145	23605751	23669659	63909	FBtr0290056	15
chr3R	23966064	23966254	191	5'-UTR	FBgn0051140	23963180	23983232	20053	FBtr0305041	2884
chr3R	24005694	24005903	210	5'-UTR	FBgn0020647	23998440	24006578	8139	FBtr0301418	675
chr3R	24031749	24031806	58	5'-UTR	FBgn0020647	23997538	24031827	34290	FBtr0084507	21
chr3R	24055211	24057193	1983	5'-UTR	FBgn0001230	24055080	24057310	2231	FBtr0084589	117
chr3R	24813892	24813976	85	5'-UTR	FBgn0027539	24805445	24814012	8568	FBtr0331697	36
chr3R	24829648	24829935	288	5'-UTR	FBgn0051357	24828279	24829959	1681	FBtr0084735	24
chr3R	25329210	25329303	94	5'-UTR	FBgn0045761	25323156	25329316	6161	FBtr0113352	13
chr3R	25472943	25473050	108	5'-UTR	FBgn0004509	25347431	25473058	125628	FBtr0089982	8
chr3R	25518328	25518401	74	5'-UTR	FBgn0011666	25518323	25601136	82814	FBtr0084881	5
chr3R	25881280	25881381	102	5'-UTR	FBgn0027865	25872900	25881427	8528	FBtr0330164	46
chr3R	25893531	25893620	90	5'-UTR	FBgn0039385	25893495	25895026	1532	FBtr0084938	36
chr3R	26106870	26106964	95	5'-UTR	FBgn0051324	26106868	26130674	23807	FBtr0333925	2
chr3R	26536356	26536440	85	5'-UTR	FBgn0263289	26536350	26604051	67702	FBtr0308634	6
chr3R	26799049	26799117	69	5'-UTR	FBgn0262473	26799041	26842403	43363	FBtr0330154	8
chr3R	27150866	27151023	158	5'-UTR	FBgn0039492	27124759	27151069	26311	FBtr0305050	46
chr3R	27922843	27922935	93	5'-UTR	FBgn0003279	27922821	27924888	2068	FBtr0085248	22
chr3R	27948744	27948803	60	5'-UTR	FBgn0039562	27948711	27952151	3441	FBtr0085254	33
chr3R	28682349	28682531	183	5'-UTR	FBgn0039594	28682341	28695939	13599	FBtr0305088	8
chr3R	28859125	28859210	86	5'-UTR	FBgn0265274	28853606	28859214	5609	FBtr0330306	4
chr3R	28891904	28891958	55	5'-UTR	FBgn0265998	28891892	28922772	30881	FBtr0299744	12
chr3R	29063840	29063922	83	5'-UTR	FBgn0039633	29063828	29108948	45121	FBtr0330301	12
chr3R	29123431	29123525	95	5'-UTR	FBgn0039637	29123416	29128247	4832	FBtr0085373	15
chr3R	29857190	29857428	239	5'-UTR	FBgn0039710	29854695	29857491	2797	FBtr0085527	63
chr3R	29861916	29862004	89	5'-UTR	FBgn0039713	29861897	29863902	2006	FBtr0085489	19
chr3R	29924163	29924607	445	5'-UTR	FBgn0003356	29923754	29924615	862	FBtr0085512	8
chr3R	30190822	30191052	231	5'-UTR	FBgn0039754	30185423	30191072	5650	FBtr0085573	20
chr3R	30208826	30208931	106	5'-UTR	FBgn0039757	30206530	30208942	2413	FBtr0089423	11
chr3R	30450317	30450393	77	5'-UTR	FBgn0028646	30445635	30450406	4772	FBtr0085694	13
chr3R	30808621	30808680	60	5'-UTR	FBgn0027598	30808617	30827005	18389	FBtr0310424	4
chr3R	31057551	31057965	415	5'-UTR	FBgn0002413	31055186	31060773	5588	FBtr0473370	2808
chr3R	31311162	31311229	68	5'-UTR	FBgn0085376	31311157	31371748	60592	FBtr0334566	5
chr4	67093	67172	80	5'-UTR	FBgn0017545	65225	67207	1983	FBtr0308296	35
chr4	501818	501878	61	5'-UTR	FBgn0004607	501810	540874	39065	FBtr0307167	8
chrX	686840	686904	65	5'-UTR	FBgn0021764	686834	749496	62663	FBtr0340197	6
chrX	1134787	1134888	102	5'-UTR	FBgn0040397	1073041	1134896	61856	FBtr0113327	8
chrX	2080615	2080705	91	5'-UTR	FBgn0040395	2080610	2093948	13339	FBtr0333754	5
chrX	3134887	3134953	67	5'-UTR	FBgn0004647	3134870	3172221	37352	FBtr0070507	17
chrX	4939152	4939207	56	5'-UTR	FBgn0004368	4939128	4955916	16789	FBtr0343528	24
chrX	6279111	6279273	163	5'-UTR	FBgn0086558	6276977	6279274	2298	FBtr0070933	1
chrX	7097984	7098049	66	5'-UTR	FBgn0264270	7075665	7098053	22389	FBtr0331251	4
chrX	9553562	9553654	93	5'-UTR	FBgn0028327	9551140	9553661	2522	FBtr0343412	7
chrX	9685332	9685645	314	5'-UTR	FBgn0261617	9669515	9685667	16153	FBtr0071402	22
chrX	10086555	10086613	59	5'-UTR	FBgn0083940	10086527	10148876	62350	FBtr0343017	28
chrX	10366182	10366238	57	5'-UTR	FBgn0028331	10348680	10366273	17594	FBtr0347009	35
chrX	10585348	10585406	59	5'-UTR	FBgn0085443	10490347	10585422	95076	FBtr0310295	16
chrX	11622036	11622112	77	5'-UTR	FBgn0004370	11622015	11677338	55324	FBtr0331406	21
chrX	14061189	14061513	325	5'-UTR	FBgn0053236	14060702	14061817	1116	FBtr0300085	304
chrX	15626298	15626526	229	5'-UTR	FBgn0003463	15603283	15626540	23258	FBtr0340346	14
chrX	16361612	16361786	175	5'-UTR	FBgn0004227	16361569	16371547	9979	FBtr0074233	43
chrX	17579864	17579921	58	5'-UTR	FBgn0030847	17579861	17599314	19454	FBtr0335251	3
chrX	17738420	17738477	58	5'-UTR	FBgn0261570	17738413	17751685	13273	FBtr0340632	7
chrX	18505345	18505397	53	5'-UTR	FBgn0010194	18501401	18505405	4005	FBtr0343046	8
chrX	18534666	18534731	66	5'-UTR	FBgn0265598	18534663	18572809	38147	FBtr0340366	3
chrX	18775242	18775297	56	5'-UTR	FBgn0030955	18775228	18781345	6118	FBtr0074631	14
chrX	19298061	19298114	54	5'-UTR	FBgn0031011	19281232	19298162	16931	FBtr0074684	48
chrX	19643416	19643490	75	5'-UTR	FBgn0031049	19643327	19644518	1192	FBtr0340610	89
chr2L	45	435	391	Intergenic	FBgn0031208	7529	9484	1956	FBtr0475186	-7094
chr2L	1094	1520	427	Intergenic	FBgn0031208	7529	9484	1956	FBtr0475186	-6009
chr2L	1738	2717	980	Intergenic	FBgn0031208	7529	9484	1956	FBtr0475186	-4812
chr2L	3110	4540	1431	Intergenic	FBgn0031208	7529	9484	1956	FBtr0475186	-2989
chr2L	1301839	1302234	396	Intergenic	FBgn0011294	1329161	1329993	833	FBtr0077922	-26927
chr2L	1796639	1797037	399	Intergenic	FBgn0045501	1793668	1794917	1250	FBtr0077897	-1722
chr2L	1805501	1806060	560	Intergenic	FBgn0045501	1793668	1794917	1250	FBtr0077897	-10584
chr2L	1816803	1816903	101	Intergenic	FBgn0051933	1821256	1823331	2076	FBtr0077896	6428
chr2L	3251640	3251948	309	Intergenic	FBgn0266876	3260973	3261281	309	FBtr0345731	9333
chr2L	3568607	3569342	736	Intergenic	FBgn0265960	3563308	3563540	233	FBtr0342953	-5067
chr2L	3833753	3833903	151	Intergenic	FBgn0004567	3836840	3839185	2346	FBtr0077500	-2937
chr2L	4662769	4663059	291	Intergenic	FBgn0284415	4655478	4656209	732	FBtr0452182	-6560
chr2L	5369655	5370367	713	Intergenic	FBgn0262097	5379095	5381074	1980	FBtr0342943	10707
chr2L	5451671	5451948	278	Intergenic	FBgn0261963	5461639	5466829	5191	FBtr0310358	-9691
chr2L	6609121	6609372	252	Intergenic	FBgn0031836	6611011	6617117	6107	FBtr0079291	-1639
chr2L	7592798	7593211	414	Intergenic	FBgn0083141	7581924	7583333	1410	FBtr0079470	10874
chr2L	8760458	8760816	359	Intergenic	FBgn0032066	8765273	8768710	3438	FBtr0340230	7894
chr2L	9095003	9095186	184	Intergenic	FBgn0051609	9097563	9098175	613	FBtr0299873	-2377
chr2L	9316683	9316926	244	Intergenic	FBgn0267012	9325845	9326721	877	FBtr0345963	-8919
chr2L	9973809	9974780	972	Intergenic	FBgn0011272	9967330	9968645	1316	FBtr0310482	6479
chr2L	9975051	9976160	1110	Intergenic	FBgn0011272	9967330	9968645	1316	FBtr0310482	7721
chr2L	11301524	11301692	169	Intergenic	FBgn0263874	11307753	11308038	286	FBtr0329848	-6061
chr2L	11311111	11311192	82	Intergenic	FBgn0263874	11307753	11308038	286	FBtr0329848	3358
chr2L	11315345	11315696	352	Intergenic	FBgn0265794	11318944	11319259	316	FBtr0342587	-3248
chr2L	11545194	11545469	276	Intergenic	FBgn0265687	11548640	11550035	1396	FBtr0340564	4566
chr2L	11977529	11977879	351	Intergenic	FBgn0032387	11981591	11984380	2790	FBtr0310149	-3712
chr2L	12558472	12558563	92	Intergenic	FBgn0259176	12456887	12546611	89725	FBtr0300521	-11861
chr2L	12563830	12564151	322	Intergenic	FBgn0265809	12570672	12571157	486	FBtr0342630	7006
chr2L	12564449	12565421	973	Intergenic	FBgn0265809	12570672	12571157	486	FBtr0342630	5736
chr2L	12791819	12792010	192	Intergenic	FBgn0264366	12807643	12808340	698	FBtr0332211	16330
chr2L	12794679	12795110	432	Intergenic	FBgn0264366	12807643	12808340	698	FBtr0332211	13230
chr2L	14466100	14467097	998	Intergenic	FBgn0265943	14457113	14457338	226	FBtr0342911	8987
chr2L	15304945	15305110	166	Intergenic	FBgn0028852	15297808	15299367	1560	FBtr0080733	7137
chr2L	15826975	15827929	955	Intergenic	FBgn0265812	15822345	15822942	598	FBtr0342642	-4033
chr2L	15828567	15829139	573	Intergenic	FBgn0265812	15822345	15822942	598	FBtr0342642	-5625
chr2L	16141320	16141390	71	Intergenic	FBgn0266165	16135365	16136204	840	FBtr0343729	-5116
chr2L	16141601	16141656	56	Intergenic	FBgn0266165	16135365	16136204	840	FBtr0343729	-5397
chr2L	16146195	16146260	66	Intergenic	FBgn0266165	16135365	16136204	840	FBtr0343729	-9991
chr2L	20110975	20111459	485	Intergenic	FBgn0032851	20103386	20104150	765	FBtr0089388	-6825
chr2L	20111799	20111881	83	Intergenic	FBgn0032851	20103386	20104150	765	FBtr0089388	-7649
chr2L	20113553	20113645	93	Intergenic	FBgn0032851	20103386	20104150	765	FBtr0089388	-9403
chr2L	20150550	20151112	563	Intergenic	FBgn0032853	20133805	20134923	1119	FBtr0081378	-15627
chr2L	20204088	20204224	137	Intergenic	FBgn0259996	20248039	20248872	834	FBtr0344577	-43815
chr2L	20215198	20216047	850	Intergenic	FBgn0259996	20248039	20248872	834	FBtr0344577	-31992
chr2L	20216811	20217254	444	Intergenic	FBgn0259996	20248039	20248872	834	FBtr0344577	-30785
chr2L	20217613	20217715	103	Intergenic	FBgn0259996	20248039	20248872	834	FBtr0344577	-30324
chr2L	20218088	20218184	97	Intergenic	FBgn0259996	20248039	20248872	834	FBtr0344577	-29855
chr2L	20281571	20282190	620	Intergenic	FBgn0040996	20294693	20295320	628	FBtr0081351	-12503
chr2L	21544572	21544793	222	Intergenic	FBgn0051614	21542864	21543688	825	FBtr0085895	1708
chr2L	21561840	21562257	418	Intergenic	FBgn0032949	21573389	21577103	3715	FBtr0085896	-11132
chr2L	22118897	22119517	621	Intergenic	FBgn0032974	22121338	22125151	3814	FBtr0331655	-1821
chr2L	22261446	22262072	627	Intergenic	FBgn0032988	22249876	22258260	8385	FBtr0085955	11570
chr2L	22283657	22283758	102	Intergenic	FBgn0039972	22308755	22368796	60042	FBtr0306235	-24997
chr2L	22373433	22373516	84	Intergenic	FBgn0039972	22354355	22368776	14422	FBtr0306236	19078
chr2L	22376623	22377078	456	Intergenic	FBgn0039972	22354355	22368776	14422	FBtr0306236	22268
chr2L	22389734	22391639	1906	Intergenic	FBgn0039972	22354355	22368776	14422	FBtr0306236	35379
chr2L	22392381	22392814	434	Intergenic	FBgn0039972	22354355	22368776	14422	FBtr0306236	38026
chr2L	22402720	22403031	312	Intergenic	FBgn0039972	22354355	22368776	14422	FBtr0306236	48365
chr2L	22413098	22413188	91	Intergenic	FBgn0039972	22354355	22368776	14422	FBtr0306236	58743
chr2L	22413417	22413985	569	Intergenic	FBgn0039972	22354355	22368776	14422	FBtr0306236	59062
chr2L	22414766	22415772	1007	Intergenic	FBgn0039972	22354355	22368776	14422	FBtr0306236	60411
chr2L	22420619	22421650	1032	Intergenic	FBgn0039972	22354355	22368776	14422	FBtr0306236	66264
chr2L	22471034	22471527	494	Intergenic	FBgn0082980	22535458	22535593	136	FBtr0309749	64066
chr2L	22485524	22486581	1058	Intergenic	FBgn0082980	22535458	22535593	136	FBtr0309749	49012
chr2L	22490174	22490505	332	Intergenic	FBgn0082980	22535458	22535593	136	FBtr0309749	45088
chr2L	22497746	22498100	355	Intergenic	FBgn0082980	22535458	22535593	136	FBtr0309749	37493
chr2L	22500939	22501226	288	Intergenic	FBgn0082980	22535458	22535593	136	FBtr0309749	34367
chr2L	22503317	22503648	332	Intergenic	FBgn0082980	22535458	22535593	136	FBtr0309749	31945
chr2L	22505518	22506586	1069	Intergenic	FBgn0082980	22535458	22535593	136	FBtr0309749	29007
chr2L	22524910	22525147	238	Intergenic	FBgn0082980	22535458	22535593	136	FBtr0309749	10446
chr2L	22588999	22589202	204	Intergenic	FBgn0040011	22579750	22585843	6094	FBtr0302387	9249
chr2L	22616157	22616263	107	Intergenic	FBgn0040011	22579750	22585843	6094	FBtr0302387	36407
chr2L	22617853	22618081	229	Intergenic	FBgn0040011	22579750	22585843	6094	FBtr0302387	38103
chr2L	22765190	22765842	653	Intergenic	FBgn0058006	22622417	22756349	133933	FBtr0111230	-8841
chr2L	22766439	22768308	1870	Intergenic	FBgn0058006	22622417	22756349	133933	FBtr0111230	-10090
chr2L	22770639	22771791	1153	Intergenic	FBgn0058006	22622417	22756349	133933	FBtr0111230	-14290
chr2L	22772086	22773623	1538	Intergenic	FBgn0058006	22622417	22756349	133933	FBtr0111230	-15737
chr2L	22801240	22801526	287	Intergenic	FBgn0058439	22797519	22798276	758	FBtr0111233	-2964
chr2L	22801800	22802302	503	Intergenic	FBgn0058439	22797519	22798276	758	FBtr0111233	-3524
chr2L	22802641	22802996	356	Intergenic	FBgn0058439	22797519	22798276	758	FBtr0111233	-4365
chr2L	22803241	22803820	580	Intergenic	FBgn0058439	22797519	22798276	758	FBtr0111233	-4965
chr2L	22833401	22833740	340	Intergenic	FBgn0041004	22844220	22850310	6091	FBtr0111244	-10480
chr2L	22834375	22834817	443	Intergenic	FBgn0041004	22844220	22850310	6091	FBtr0111244	-9403
chr2L	22835200	22835700	501	Intergenic	FBgn0041004	22844220	22850310	6091	FBtr0111244	-8520
chr2L	22835966	22836410	445	Intergenic	FBgn0041004	22844220	22850310	6091	FBtr0111244	-7810
chr2L	22896122	22897998	1877	Intergenic	FBgn0002566	22924795	22940527	15733	FBtr0111123	-26797
chr2L	22910426	22910718	293	Intergenic	FBgn0002566	22924795	22940527	15733	FBtr0111123	-14077
chr2L	22921121	22921366	246	Intergenic	FBgn0002566	22924795	22940527	15733	FBtr0111123	-3429
chr2L	22964882	22965443	562	Intergenic	FBgn0058005	22949038	22950476	1439	FBtr0347083	-14406
chr2L	22978751	22978920	170	Intergenic	FBgn0000384	22981816	22992343	10528	FBtr0111126	-2896
chr2L	23042697	23043143	447	Intergenic	FBgn0250907	22999574	23025915	26342	FBtr0111127	-16782
chr2L	23043549	23043755	207	Intergenic	FBgn0250907	22999574	23025915	26342	FBtr0111127	-17634
chr2L	23043966	23044062	97	Intergenic	FBgn0250907	22999574	23025915	26342	FBtr0111127	-18051
chr2L	23044280	23044601	322	Intergenic	FBgn0250907	22999574	23025915	26342	FBtr0111127	-18365
chr2L	23045147	23045352	206	Intergenic	FBgn0250907	22999574	23025915	26342	FBtr0111127	-19232
chr2L	23045829	23046305	477	Intergenic	FBgn0250907	22999574	23025915	26342	FBtr0111127	-19914
chr2L	23078608	23078908	301	Intergenic	FBgn0262887	23069005	23070724	1720	FBtr0306299	9603
chr2L	23091380	23091735	356	Intergenic	FBgn0262887	23069005	23070724	1720	FBtr0306299	22375
chr2L	23092280	23092436	157	Intergenic	FBgn0262887	23069005	23070724	1720	FBtr0306299	23275
chr2L	23093239	23093331	93	Intergenic	FBgn0262887	23069005	23070724	1720	FBtr0306299	24234
chr2L	23099757	23099918	162	Intergenic	FBgn0262887	23069005	23070724	1720	FBtr0306299	30752
chr2L	23101754	23101882	129	Intergenic	FBgn0262887	23069005	23070724	1720	FBtr0306299	32749
chr2L	23102751	23102962	212	Intergenic	FBgn0262887	23069005	23070724	1720	FBtr0306299	33746
chr2L	23111460	23111855	396	Intergenic	FBgn0262887	23069005	23070724	1720	FBtr0306299	42455
chr2L	23118964	23119216	253	Intergenic	FBgn0262293	23168825	23168899	75	FBtr0304429	-49609
chr2L	23120354	23120491	138	Intergenic	FBgn0262293	23168825	23168899	75	FBtr0304429	-48334
chr2L	23122839	23123394	556	Intergenic	FBgn0262293	23168825	23168899	75	FBtr0304429	-45431
chr2L	23127045	23127139	95	Intergenic	FBgn0262293	23168825	23168899	75	FBtr0304429	-41686
chr2L	23129091	23129165	75	Intergenic	FBgn0262293	23168825	23168899	75	FBtr0304429	-39660
chr2L	23133592	23133805	214	Intergenic	FBgn0262293	23168825	23168899	75	FBtr0304429	-35020
chr2L	23134363	23134736	374	Intergenic	FBgn0262293	23168825	23168899	75	FBtr0304429	-34089
chr2L	23135633	23136172	540	Intergenic	FBgn0262293	23168825	23168899	75	FBtr0304429	-32653
chr2L	23154026	23154215	190	Intergenic	FBgn0262293	23168825	23168899	75	FBtr0304429	-14610
chr2L	23182978	23183517	540	Intergenic	FBgn0039958	23161122	23174484	13363	FBtr0300704	-8494
chr2L	23191423	23192123	701	Intergenic	FBgn0039958	23161122	23174484	13363	FBtr0300704	-16939
chr2L	23197457	23197832	376	Intergenic	FBgn0039958	23161122	23174484	13363	FBtr0300704	-22973
chr2L	23220606	23220855	250	Intergenic	FBgn0267986	23239253	23240411	1159	FBtr0347583	-18398
chr2L	23227750	23228219	470	Intergenic	FBgn0267986	23239253	23240411	1159	FBtr0347583	-11034
chr2L	23228542	23228831	290	Intergenic	FBgn0267986	23239253	23240411	1159	FBtr0347583	-10422
chr2L	23234200	23234655	456	Intergenic	FBgn0267986	23239253	23240411	1159	FBtr0347583	-4598
chr2L	23240877	23241758	882	Intergenic	FBgn0267986	23239253	23240411	1159	FBtr0347584	1624
chr2L	23254689	23255165	477	Intergenic	FBgn0267986	23239253	23240411	1159	FBtr0347584	15436
chr2L	23255312	23255541	230	Intergenic	FBgn0267986	23239253	23240411	1159	FBtr0347584	16059
chr2L	23270920	23271316	397	Intergenic	FBgn0267986	23239253	23240411	1159	FBtr0347584	31667
chr2L	23298710	23298960	251	Intergenic	FBgn0063368	23311700	23312464	765	FBtr0332975	-12740
chr2L	23302701	23303492	792	Intergenic	FBgn0063368	23311700	23312464	765	FBtr0332975	-8208
chr2L	23335394	23336383	990	Intergenic	FBgn0260435	23320508	23324192	3685	FBtr0302459	-11202
chr2L	23342907	23343067	161	Intergenic	FBgn0260435	23320508	23324192	3685	FBtr0302459	-18715
chr2L	23343309	23344619	1311	Intergenic	FBgn0260435	23320508	23324192	3685	FBtr0302459	-19117
chr2L	23345431	23345669	239	Intergenic	FBgn0260435	23320508	23324192	3685	FBtr0302459	-21239
chr2L	23368756	23368997	242	Intergenic	FBgn0260435	23320508	23324192	3685	FBtr0302459	-44564
chr2L	23369895	23370653	759	Intergenic	FBgn0085664	23415916	23416153	238	FBtr0304148	-45263
chr2L	23370867	23372520	1654	Intergenic	FBgn0085664	23415916	23416153	238	FBtr0304148	-43396
chr2L	23384811	23385868	1058	Intergenic	FBgn0085664	23415916	23416153	238	FBtr0304148	-30048
chr2L	23386636	23387380	745	Intergenic	FBgn0085664	23415916	23416153	238	FBtr0304148	-28536
chr2L	23392043	23392961	919	Intergenic	FBgn0085664	23415916	23416153	238	FBtr0304148	-22955
chr2L	23424663	23425036	374	Intergenic	FBgn0085664	23415916	23416153	238	FBtr0304148	8747
chr2L	23425167	23425454	288	Intergenic	FBgn0085664	23415916	23416153	238	FBtr0304148	9251
chr2L	23433062	23433144	83	Intergenic	FBgn0085664	23415916	23416153	238	FBtr0304148	17146
chr2L	23437739	23437805	67	Intergenic	FBgn0085664	23415916	23416153	238	FBtr0304148	21823
chr2L	23439086	23439409	324	Intergenic	FBgn0085664	23415916	23416153	238	FBtr0304148	23170
chr2L	23448681	23448955	275	Intergenic	FBgn0085664	23415916	23416153	238	FBtr0304148	32765
chr2L	23453484	23453623	140	Intergenic	FBgn0085664	23415916	23416153	238	FBtr0304148	37568
chr2L	23453884	23454381	498	Intergenic	FBgn0085664	23415916	23416153	238	FBtr0304148	37968
chr2L	23454717	23455067	351	Intergenic	FBgn0085664	23415916	23416153	238	FBtr0304148	38801
chr2L	23460161	23460369	209	Intergenic	FBgn0085664	23415916	23416153	238	FBtr0304148	44245
chr2L	23482678	23482974	297	Intergenic	FBgn0085664	23415916	23416153	238	FBtr0304148	66762
chr2L	23484667	23484864	198	Intergenic	FBgn0085664	23415916	23416153	238	FBtr0304148	68751
chr2L	23485208	23485287	80	Intergenic	FBgn0085664	23415916	23416153	238	FBtr0304148	69292
chr2L	23490540	23490776	237	Intergenic	FBgn0085664	23415916	23416153	238	FBtr0304148	74624
chr2L	23497560	23497938	379	Intergenic	FBgn0085664	23415916	23416153	238	FBtr0304148	81644
chr2L	23498134	23498563	430	Intergenic	FBgn0085664	23415916	23416153	238	FBtr0304148	82218
chr2L	23498764	23498929	166	Intergenic	FBgn0085664	23415916	23416153	238	FBtr0304148	82848
chr2L	23499271	23499577	307	Intergenic	FBgn0085664	23415916	23416153	238	FBtr0304148	83355
chr2L	23500110	23500347	238	Intergenic	FBgn0085664	23415916	23416153	238	FBtr0304148	84194
chr2L	23502778	23503027	250	Intergenic	FBgn0085664	23415916	23416153	238	FBtr0304148	86862
chr2L	23506682	23506789	108	Intergenic	FBgn0085664	23415916	23416153	238	FBtr0304148	90766
chr2L	23507049	23507487	439	Intergenic	FBgn0085664	23415916	23416153	238	FBtr0304148	91133
chr2L	23508407	23509038	632	Intergenic	FBgn0085664	23415916	23416153	238	FBtr0304148	92491
chr2L	23509300	23510598	1299	Intergenic	FBgn0085664	23415916	23416153	238	FBtr0304148	93384
chr2L	23513647	23513700	54	Intergenic	FBgn0085664	23415916	23416153	238	FBtr0304148	97731
chr2R	53	3492	3440	Intergenic	FBgn0267428	326768	705848	379081	FBtr0346766	-323276
chr2R	5488	7680	2193	Intergenic	FBgn0267428	326768	705848	379081	FBtr0346766	-319088
chr2R	8020	9669	1650	Intergenic	FBgn0267428	326768	705848	379081	FBtr0346766	-317099
chr2R	15195	15546	352	Intergenic	FBgn0267428	326768	705848	379081	FBtr0346766	-311222
chr2R	18913	19008	96	Intergenic	FBgn0267428	326768	705848	379081	FBtr0346766	-307760
chr2R	20212	20444	233	Intergenic	FBgn0267428	326768	705848	379081	FBtr0346766	-306324
chr2R	20758	21283	526	Intergenic	FBgn0267428	326768	705848	379081	FBtr0346766	-305485
chr2R	22439	22674	236	Intergenic	FBgn0267428	326768	705848	379081	FBtr0346766	-304094
chr2R	23829	23990	162	Intergenic	FBgn0267428	326768	705848	379081	FBtr0346766	-302778
chr2R	26884	27162	279	Intergenic	FBgn0267428	326768	705848	379081	FBtr0346766	-299606
chr2R	32119	32187	69	Intergenic	FBgn0267428	326768	705848	379081	FBtr0346766	-294581
chr2R	33645	34281	637	Intergenic	FBgn0267428	326768	705848	379081	FBtr0346766	-292487
chr2R	37944	38715	772	Intergenic	FBgn0267428	326768	705848	379081	FBtr0346766	-288053
chr2R	39559	39642	84	Intergenic	FBgn0267428	326768	705848	379081	FBtr0346766	-287126
chr2R	39902	40188	287	Intergenic	FBgn0267428	326768	705848	379081	FBtr0346766	-286580
chr2R	46263	46492	230	Intergenic	FBgn0267428	326768	705848	379081	FBtr0346766	-280276
chr2R	52797	52875	79	Intergenic	FBgn0267428	326768	705848	379081	FBtr0346766	-273893
chr2R	72103	72184	82	Intergenic	FBgn0267428	326768	705848	379081	FBtr0346766	-254584
chr2R	93429	93689	261	Intergenic	FBgn0267428	326768	705848	379081	FBtr0346766	-233079
chr2R	148481	148757	277	Intergenic	FBgn0267428	326768	705848	379081	FBtr0346766	-178011
chr2R	237205	237618	414	Intergenic	FBgn0267428	326768	705848	379081	FBtr0346766	-89150
chr2R	238494	238715	222	Intergenic	FBgn0267428	326768	705848	379081	FBtr0346766	-88053
chr2R	241890	242307	418	Intergenic	FBgn0267428	326768	705848	379081	FBtr0346766	-84461
chr2R	242650	243324	675	Intergenic	FBgn0267428	326768	705848	379081	FBtr0346766	-83444
chr2R	244678	245011	334	Intergenic	FBgn0267428	326768	705848	379081	FBtr0346766	-81757
chr2R	245309	245680	372	Intergenic	FBgn0267428	326768	705848	379081	FBtr0346766	-81088
chr2R	712358	712953	596	Intergenic	FBgn0284080	854814	855571	758	FBtr0452096	-141861
chr2R	713248	713660	413	Intergenic	FBgn0284080	854814	855571	758	FBtr0452096	-141154
chr2R	718284	718443	160	Intergenic	FBgn0284080	854814	855571	758	FBtr0452096	-136371
chr2R	722515	722743	229	Intergenic	FBgn0284080	854814	855571	758	FBtr0452096	-132071
chr2R	724596	724739	144	Intergenic	FBgn0284080	854814	855571	758	FBtr0452096	-130075
chr2R	729250	729333	84	Intergenic	FBgn0284080	854814	855571	758	FBtr0452096	-125481
chr2R	729627	729836	210	Intergenic	FBgn0284080	854814	855571	758	FBtr0452096	-124978
chr2R	730310	730577	268	Intergenic	FBgn0284080	854814	855571	758	FBtr0452096	-124237
chr2R	756041	756452	412	Intergenic	FBgn0284080	854814	855571	758	FBtr0452096	-98362
chr2R	756453	757150	698	Intergenic	FBgn0284080	854814	855571	758	FBtr0452096	-97664
chr2R	757765	757991	227	Intergenic	FBgn0284080	854814	855571	758	FBtr0452096	-96823
chr2R	794589	794834	246	Intergenic	FBgn0284080	854814	855571	758	FBtr0452096	-59980
chr2R	805497	806013	517	Intergenic	FBgn0284080	854814	855571	758	FBtr0452096	-48801
chr2R	816661	817101	441	Intergenic	FBgn0284080	854814	855571	758	FBtr0452096	-37713
chr2R	817419	817894	476	Intergenic	FBgn0284080	854814	855571	758	FBtr0452096	-36920
chr2R	818272	819004	733	Intergenic	FBgn0284080	854814	855571	758	FBtr0452096	-35810
chr2R	819337	819663	327	Intergenic	FBgn0284080	854814	855571	758	FBtr0452096	-35151
chr2R	849262	850436	1175	Intergenic	FBgn0284080	854814	855571	758	FBtr0452096	-4378
chr2R	850773	851854	1082	Intergenic	FBgn0284080	854814	855571	758	FBtr0452096	-2960
chr2R	869272	869910	639	Intergenic	FBgn0284080	854814	855571	758	FBtr0452096	14458
chr2R	870227	870396	170	Intergenic	FBgn0284080	854814	855571	758	FBtr0452096	15413
chr2R	875841	876146	306	Intergenic	FBgn0284080	854814	855571	758	FBtr0452096	21027
chr2R	876410	876793	384	Intergenic	FBgn0284080	854814	855571	758	FBtr0452096	21596
chr2R	876937	877790	854	Intergenic	FBgn0284080	854814	855571	758	FBtr0452096	22123
chr2R	878105	878617	513	Intergenic	FBgn0284080	854814	855571	758	FBtr0452096	23291
chr2R	878838	879390	553	Intergenic	FBgn0284080	854814	855571	758	FBtr0452096	24024
chr2R	956691	956847	157	Intergenic	FBgn0069969	926097	951252	25156	FBtr0344187	-5439
chr2R	957187	957716	530	Intergenic	FBgn0069969	926097	951252	25156	FBtr0344187	-5935
chr2R	1000971	1002025	1055	Intergenic	FBgn0069969	926097	951252	25156	FBtr0344187	-49719
chr2R	1020506	1020655	150	Intergenic	FBgn0085582	1070657	1071319	663	FBtr0344616	50664
chr2R	1151421	1152160	740	Intergenic	FBgn0261505	1207416	1209312	1897	FBtr0334741	-55256
chr2R	1152407	1152864	458	Intergenic	FBgn0261505	1207416	1209312	1897	FBtr0334741	-54552
chr2R	1153226	1155262	2037	Intergenic	FBgn0261505	1207416	1209312	1897	FBtr0334741	-52154
chr2R	1159859	1160614	756	Intergenic	FBgn0261505	1207416	1209312	1897	FBtr0334741	-46802
chr2R	1204541	1205107	567	Intergenic	FBgn0261505	1207416	1209312	1897	FBtr0334741	-2309
chr2R	1216309	1216455	147	Intergenic	FBgn0085732	1211713	1213666	1954	FBtr0302397	4596
chr2R	1222256	1222446	191	Intergenic	FBgn0085732	1211713	1213666	1954	FBtr0302397	10543
chr2R	1234266	1234407	142	Intergenic	FBgn0085732	1211713	1213666	1954	FBtr0302397	22553
chr2R	1255013	1255574	562	Intergenic	FBgn0058191	1264140	1266162	2023	FBtr0113827	-8566
chr2R	1454361	1454814	454	Intergenic	FBgn0267861	1515595	1516830	1236	FBtr0344972	62016
chr2R	1456877	1457180	304	Intergenic	FBgn0267861	1515595	1516830	1236	FBtr0344972	59650
chr2R	1457511	1457975	465	Intergenic	FBgn0267861	1515595	1516830	1236	FBtr0344972	58855
chr2R	1465992	1466119	128	Intergenic	FBgn0267861	1515595	1516830	1236	FBtr0344972	50711
chr2R	1466488	1466853	366	Intergenic	FBgn0267861	1515595	1516830	1236	FBtr0344972	49977
chr2R	1467068	1467325	258	Intergenic	FBgn0267861	1515595	1516830	1236	FBtr0344972	49505
chr2R	1479085	1479564	480	Intergenic	FBgn0267861	1515595	1516830	1236	FBtr0344972	37266
chr2R	1480190	1480677	488	Intergenic	FBgn0267861	1515595	1516830	1236	FBtr0344972	36153
chr2R	1484739	1485442	704	Intergenic	FBgn0267861	1515595	1516830	1236	FBtr0344972	31388
chr2R	1493624	1494158	535	Intergenic	FBgn0267861	1515595	1516830	1236	FBtr0344972	22672
chr2R	1495759	1496201	443	Intergenic	FBgn0267861	1515595	1516830	1236	FBtr0344972	20629
chr2R	1503085	1503487	403	Intergenic	FBgn0267861	1515595	1516830	1236	FBtr0344972	13343
chr2R	1504824	1505225	402	Intergenic	FBgn0267861	1515595	1516830	1236	FBtr0344972	11605
chr2R	1528917	1529770	854	Intergenic	FBgn0267861	1515668	1527095	11428	FBtr0301121	-1822
chr2R	1538543	1538955	413	Intergenic	FBgn0267861	1515668	1527095	11428	FBtr0301121	-11448
chr2R	1547249	1547606	358	Intergenic	FBgn0267861	1515668	1527095	11428	FBtr0301121	-20154
chr2R	1552443	1552846	404	Intergenic	FBgn0267861	1515668	1527095	11428	FBtr0301121	-25348
chr2R	1553653	1553948	296	Intergenic	FBgn0267861	1515668	1527095	11428	FBtr0301121	-26558
chr2R	1554241	1554903	663	Intergenic	FBgn0267861	1515668	1527095	11428	FBtr0301121	-27146
chr2R	1555455	1555524	70	Intergenic	FBgn0267861	1515668	1527095	11428	FBtr0301121	-28360
chr2R	1564562	1564813	252	Intergenic	FBgn0039993	1590484	1596457	5974	FBtr0113761	-25671
chr2R	1567343	1567555	213	Intergenic	FBgn0039993	1590484	1596457	5974	FBtr0113761	-22929
chr2R	1598555	1598877	323	Intergenic	FBgn0039993	1590570	1596457	5888	FBtr0302409	7985
chr2R	1623424	1624112	689	Intergenic	FBgn0058068	1618172	1618585	414	FBtr0302912	5252
chr2R	1631184	1631868	685	Intergenic	FBgn0058068	1618172	1618585	414	FBtr0302912	13012
chr2R	1635976	1636935	960	Intergenic	FBgn0087011	1649061	1778937	129877	FBtr0302582	-12126
chr2R	1646348	1646899	552	Intergenic	FBgn0087011	1649061	1778937	129877	FBtr0302582	-2162
chr2R	1794684	1794872	189	Intergenic	FBgn0085784	1806864	1807342	479	FBtr0114236	12470
chr2R	1809146	1810276	1131	Intergenic	FBgn0085784	1806864	1807342	479	FBtr0114236	-1804
chr2R	1819688	1819871	184	Intergenic	FBgn0085784	1806864	1807342	479	FBtr0114236	-12346
chr2R	1820464	1820546	83	Intergenic	FBgn0085784	1806864	1807342	479	FBtr0114236	-13122
chr2R	1825990	1826155	166	Intergenic	FBgn0085784	1806864	1807342	479	FBtr0114236	-18648
chr2R	2269583	2269989	407	Intergenic	FBgn0263780	1994530	2262115	267586	FBtr0334734	-7468
chr2R	2309891	2310256	366	Intergenic	FBgn0263780	1994530	2262115	267586	FBtr0334734	-47776
chr2R	2345853	2345995	143	Intergenic	FBgn0058100	2374631	2375134	504	FBtr0302913	-28636
chr2R	2346373	2347863	1491	Intergenic	FBgn0058100	2374631	2375134	504	FBtr0302913	-26768
chr2R	2352260	2353015	756	Intergenic	FBgn0058100	2374631	2375134	504	FBtr0302913	-21616
chr2R	2357854	2358704	851	Intergenic	FBgn0058100	2374631	2375134	504	FBtr0302913	-15927
chr2R	2361279	2361403	125	Intergenic	FBgn0058100	2374631	2375134	504	FBtr0302913	-13228
chr2R	2379565	2379713	149	Intergenic	FBgn0058100	2374631	2375134	504	FBtr0302913	4934
chr2R	2403882	2404577	696	Intergenic	FBgn0058100	2374631	2375134	504	FBtr0302913	29251
chr2R	2436632	2436815	184	Intergenic	FBgn0058100	2374631	2375134	504	FBtr0302913	62001
chr2R	2453582	2453910	329	Intergenic	FBgn0058100	2374631	2375134	504	FBtr0302913	78951
chr2R	2572179	2573238	1060	Intergenic	FBgn0058263	2494742	2565385	70644	FBtr0334936	-6794
chr2R	2575036	2575203	168	Intergenic	FBgn0058263	2494742	2565385	70644	FBtr0334936	-9651
chr2R	2575942	2576083	142	Intergenic	FBgn0058263	2494742	2565385	70644	FBtr0334936	-10557
chr2R	2614498	2614996	499	Intergenic	FBgn0058263	2494742	2565385	70644	FBtr0334936	-49113
chr2R	2647373	2647620	248	Intergenic	FBgn0058263	2494742	2565385	70644	FBtr0334936	-81988
chr2R	2700446	2700687	242	Intergenic	FBgn0058263	2494742	2565385	70644	FBtr0334936	-135061
chr2R	2725010	2725080	71	Intergenic	FBgn0085638	2770380	2846661	76282	FBtr0334937	121581
chr2R	2857184	2857813	630	Intergenic	FBgn0085638	2770419	2846708	76290	FBtr0301792	-10476
chr2R	2858093	2858187	95	Intergenic	FBgn0085638	2770419	2846708	76290	FBtr0301792	-11385
chr2R	2858460	2861437	2978	Intergenic	FBgn0085638	2770419	2846708	76290	FBtr0301792	-11752
chr2R	2913014	2913211	198	Intergenic	FBgn0020908	2932827	2967344	34518	FBtr0113713	54133
chr2R	2913514	2913734	221	Intergenic	FBgn0020908	2932827	2967344	34518	FBtr0113713	53610
chr2R	2977625	2977784	160	Intergenic	FBgn0020908	2932595	2968052	35458	FBtr0334933	-9573
chr2R	2984080	2984326	247	Intergenic	FBgn0020908	2932595	2968052	35458	FBtr0334933	-16028
chr2R	3005086	3005581	496	Intergenic	FBgn0020908	2932595	2968052	35458	FBtr0334933	-37034
chr2R	3006236	3006824	589	Intergenic	FBgn0020908	2932595	2968052	35458	FBtr0334933	-38184
chr2R	3007276	3008513	1238	Intergenic	FBgn0020908	2932595	2968052	35458	FBtr0334933	-39224
chr2R	3034027	3034601	575	Intergenic	FBgn0260995	3066499	3191011	124513	FBtr0334939	-31898
chr2R	3035629	3035699	71	Intergenic	FBgn0260995	3066499	3191011	124513	FBtr0334939	-30800
chr2R	3035917	3036548	632	Intergenic	FBgn0260995	3066499	3191011	124513	FBtr0334939	-29951
chr2R	3053313	3053804	492	Intergenic	FBgn0260995	3066499	3191011	124513	FBtr0334939	-12695
chr2R	3234112	3234757	646	Intergenic	FBgn0085570	3334854	3336160	1307	FBtr0302915	-100097
chr2R	3247044	3247274	231	Intergenic	FBgn0085570	3334854	3336160	1307	FBtr0302915	-87580
chr2R	3248606	3249281	676	Intergenic	FBgn0085570	3334854	3336160	1307	FBtr0302915	-85573
chr2R	3250002	3251055	1054	Intergenic	FBgn0085570	3334854	3336160	1307	FBtr0302915	-83799
chr2R	3276236	3276439	204	Intergenic	FBgn0085570	3334854	3336160	1307	FBtr0302915	-58415
chr2R	3304686	3306122	1437	Intergenic	FBgn0085570	3334854	3336160	1307	FBtr0302915	-28732
chr2R	3311195	3311585	391	Intergenic	FBgn0085570	3334854	3336160	1307	FBtr0302915	-23269
chr2R	3311874	3312513	640	Intergenic	FBgn0085570	3334854	3336160	1307	FBtr0302915	-22341
chr2R	3446682	3447238	557	Intergenic	FBgn0266762	3468952	3470223	1272	FBtr0345338	22985
chr2R	3460394	3460592	199	Intergenic	FBgn0266762	3468952	3470223	1272	FBtr0345338	9631
chr2R	3482529	3483557	1029	Intergenic	FBgn0266762	3468952	3470223	1272	FBtr0345338	-12306
chr2R	3483862	3484053	192	Intergenic	FBgn0266762	3468952	3470223	1272	FBtr0345338	-13639
chr2R	3485738	3486265	528	Intergenic	FBgn0266762	3468952	3470223	1272	FBtr0345338	-15515
chr2R	3486672	3487018	347	Intergenic	FBgn0266762	3468952	3470223	1272	FBtr0345338	-16449
chr2R	3503745	3504214	470	Intergenic	FBgn0085786	3524536	3526047	1512	FBtr0302232	21833
chr2R	3518968	3519149	182	Intergenic	FBgn0085786	3524536	3526047	1512	FBtr0302232	6898
chr2R	3519404	3519662	259	Intergenic	FBgn0085786	3524536	3526047	1512	FBtr0302232	6385
chr2R	3575736	3575924	189	Intergenic	FBgn0058461	3590030	3590420	391	FBtr0302353	14496
chr2R	3577498	3577646	149	Intergenic	FBgn0058461	3590030	3590420	391	FBtr0302353	12774
chr2R	3600939	3601230	292	Intergenic	FBgn0058461	3590030	3590420	391	FBtr0302353	-10519
chr2R	3603950	3604611	662	Intergenic	FBgn0058461	3590030	3590420	391	FBtr0302353	-13530
chr2R	3613433	3613724	292	Intergenic	FBgn0058461	3590030	3590420	391	FBtr0302353	-23013
chr2R	3650225	3650718	494	Intergenic	FBgn0085512	3647346	3647765	420	FBtr0310523	2879
chr2R	3651492	3651889	398	Intergenic	FBgn0085512	3647346	3647765	420	FBtr0310523	4146
chr2R	3682340	3682729	390	Intergenic	FBgn0085512	3647346	3647765	420	FBtr0310523	34994
chr2R	3683012	3683317	306	Intergenic	FBgn0085512	3647346	3647765	420	FBtr0310523	35666
chr2R	3688104	3688710	607	Intergenic	FBgn0085512	3647346	3647765	420	FBtr0310523	40758
chr2R	3694530	3694801	272	Intergenic	FBgn0085512	3647346	3647765	420	FBtr0310523	47184
chr2R	3701292	3701744	453	Intergenic	FBgn0085512	3647346	3647765	420	FBtr0310523	53946
chr2R	3711079	3711234	156	Intergenic	FBgn0085512	3647346	3647765	420	FBtr0310523	63733
chr2R	3715027	3715190	164	Intergenic	FBgn0085512	3647346	3647765	420	FBtr0310523	67681
chr2R	3717297	3717809	513	Intergenic	FBgn0085512	3647346	3647765	420	FBtr0310523	69951
chr2R	3722688	3723127	440	Intergenic	FBgn0085512	3647346	3647765	420	FBtr0310523	75342
chr2R	3729562	3730082	521	Intergenic	FBgn0085512	3647346	3647765	420	FBtr0310523	82216
chr2R	3731309	3731713	405	Intergenic	FBgn0085512	3647346	3647765	420	FBtr0310523	83963
chr2R	3736810	3737074	265	Intergenic	FBgn0085512	3647346	3647765	420	FBtr0310523	89464
chr2R	3743704	3744045	342	Intergenic	FBgn0085512	3647346	3647765	420	FBtr0310523	96358
chr2R	3745090	3745369	280	Intergenic	FBgn0085512	3647346	3647765	420	FBtr0310523	97744
chr2R	3750586	3751000	415	Intergenic	FBgn0085512	3647346	3647765	420	FBtr0310523	103240
chr2R	3761836	3762100	265	Intergenic	FBgn0085512	3647346	3647765	420	FBtr0310523	114490
chr2R	3763503	3763943	441	Intergenic	FBgn0085512	3647346	3647765	420	FBtr0310523	116157
chr2R	3766203	3766566	364	Intergenic	FBgn0085512	3647346	3647765	420	FBtr0310523	118857
chr2R	3766954	3767551	598	Intergenic	FBgn0085512	3647346	3647765	420	FBtr0310523	119608
chr2R	3772628	3773302	675	Intergenic	FBgn0085512	3647346	3647765	420	FBtr0310523	125282
chr2R	3774135	3774518	384	Intergenic	FBgn0085512	3647346	3647765	420	FBtr0310523	126789
chr2R	3774889	3774986	98	Intergenic	FBgn0085512	3647346	3647765	420	FBtr0310523	127543
chr2R	3775601	3776187	587	Intergenic	FBgn0085512	3647346	3647765	420	FBtr0310523	128255
chr2R	3781482	3781714	233	Intergenic	FBgn0085512	3647346	3647765	420	FBtr0310523	134136
chr2R	3782934	3784105	1172	Intergenic	FBgn0085512	3647346	3647765	420	FBtr0310523	135588
chr2R	3786035	3786186	152	Intergenic	FBgn0085512	3647346	3647765	420	FBtr0310523	138689
chr2R	3792849	3792929	81	Intergenic	FBgn0085512	3647346	3647765	420	FBtr0310523	145503
chr2R	3794698	3794985	288	Intergenic	FBgn0085512	3647346	3647765	420	FBtr0310523	147352
chr2R	3795296	3795396	101	Intergenic	FBgn0085512	3647346	3647765	420	FBtr0310523	147950
chr2R	3801100	3801892	793	Intergenic	FBgn0266632	3943429	3949757	6329	FBtr0344922	-141537
chr2R	3811053	3811507	455	Intergenic	FBgn0266632	3943429	3949757	6329	FBtr0344922	-131922
chr2R	3811729	3812082	354	Intergenic	FBgn0266632	3943429	3949757	6329	FBtr0344922	-131347
chr2R	3818819	3818888	70	Intergenic	FBgn0266632	3943429	3949757	6329	FBtr0344922	-124541
chr2R	3819134	3820268	1135	Intergenic	FBgn0266632	3943429	3949757	6329	FBtr0344922	-123161
chr2R	3829254	3829328	75	Intergenic	FBgn0266632	3943429	3949757	6329	FBtr0344922	-114101
chr2R	3844883	3844981	99	Intergenic	FBgn0266632	3943429	3949757	6329	FBtr0344922	-98448
chr2R	3872091	3872444	354	Intergenic	FBgn0266632	3943429	3949757	6329	FBtr0344922	-70985
chr2R	3884404	3884724	321	Intergenic	FBgn0266632	3943429	3949757	6329	FBtr0344922	-58705
chr2R	3957157	3957395	239	Intergenic	FBgn0262124	3900751	3949425	48675	FBtr0302227	-7732
chr2R	3957587	3957840	254	Intergenic	FBgn0262124	3900751	3949425	48675	FBtr0302227	-8162
chr2R	3958034	3958250	217	Intergenic	FBgn0262124	3900751	3949425	48675	FBtr0302227	-8609
chr2R	3959869	3961078	1210	Intergenic	FBgn0262124	3900751	3949425	48675	FBtr0302227	-10444
chr2R	3968409	3968919	511	Intergenic	FBgn0262124	3900751	3949425	48675	FBtr0302227	-18984
chr2R	3970805	3971878	1074	Intergenic	FBgn0262124	3900751	3949425	48675	FBtr0302227	-21380
chr2R	4002726	4002954	229	Intergenic	FBgn0046706	4014111	4049342	35232	FBtr0113784	-11157
chr2R	4057984	4058751	768	Intergenic	FBgn0046706	4014111	4049342	35232	FBtr0113784	43873
chr2R	4078196	4078535	340	Intergenic	FBgn0262115	4130974	4132830	1857	FBtr0111298	-52439
chr2R	4097965	4098318	354	Intergenic	FBgn0262115	4130974	4132830	1857	FBtr0111298	-32656
chr2R	4099354	4099995	642	Intergenic	FBgn0262115	4130974	4132830	1857	FBtr0111298	-30979
chr2R	4100484	4100757	274	Intergenic	FBgn0262115	4130974	4132830	1857	FBtr0111298	-30217
chr2R	4117607	4117978	372	Intergenic	FBgn0262115	4130974	4132830	1857	FBtr0111298	-12996
chr2R	4142753	4143156	404	Intergenic	FBgn0262115	4130974	4133484	2511	FBtr0111300	11779
chr2R	4143358	4143706	349	Intergenic	FBgn0262115	4130974	4133484	2511	FBtr0111300	12384
chr2R	4147114	4147774	661	Intergenic	FBgn0262115	4130974	4133484	2511	FBtr0111300	16140
chr2R	4148831	4149215	385	Intergenic	FBgn0262115	4130974	4133484	2511	FBtr0111300	17857
chr2R	4171634	4172512	879	Intergenic	FBgn0262116	4186835	4188127	1293	FBtr0334986	15615
chr2R	4217179	4217380	202	Intergenic	FBgn0262117	4235779	4242934	7156	FBtr0111268	25554
chr2R	4225243	4225463	221	Intergenic	FBgn0262117	4235779	4242934	7156	FBtr0111268	17471
chr2R	4250593	4250995	403	Intergenic	FBgn0262117	4235779	4242934	7156	FBtr0111268	-7659
chr2R	4290999	4291156	158	Intergenic	FBgn0262117	4235779	4242934	7156	FBtr0111268	-48065
chr2R	4297037	4298179	1143	Intergenic	FBgn0262117	4235779	4242934	7156	FBtr0111268	-54103
chr2R	4298772	4299824	1053	Intergenic	FBgn0262117	4235779	4242934	7156	FBtr0111268	-55838
chr2R	4481271	4481479	209	Intergenic	FBgn0260798	4322437	4471060	148624	FBtr0302242	-10211
chr2R	4485524	4486232	709	Intergenic	FBgn0260798	4322437	4471060	148624	FBtr0302242	-14464
chr2R	4574450	4574857	408	Intergenic	FBgn0260799	4595288	4609492	14205	FBtr0111114	-20431
chr2R	4575217	4575534	318	Intergenic	FBgn0260799	4595288	4609492	14205	FBtr0111114	-19754
chr2R	4584550	4584644	95	Intergenic	FBgn0260799	4595288	4609492	14205	FBtr0111114	-10644
chr2R	4587324	4587947	624	Intergenic	FBgn0260799	4595288	4609492	14205	FBtr0111114	-7341
chr2R	4655539	4656296	758	Intergenic	FBgn0040005	4671853	4673639	1787	FBtr0111291	-15557
chr2R	4674547	4675085	539	Intergenic	FBgn0040005	4671853	4673639	1787	FBtr0334996	2694
chr2R	4675352	4675880	529	Intergenic	FBgn0040005	4671853	4673639	1787	FBtr0334996	3499
chr2R	4732993	4733253	261	Intergenic	FBgn0084049	4731514	4732343	830	FBtr0111304	1479
chr2R	4734477	4735574	1098	Intergenic	FBgn0084049	4731514	4732343	830	FBtr0111304	2963
chr2R	4737772	4738130	359	Intergenic	FBgn0039994	4744348	4758048	13701	FBtr0111285	-6218
chr2R	4770027	4770306	280	Intergenic	FBgn0267733	4782890	4785362	2473	FBtr0347293	-12584
chr2R	4834242	4834311	70	Intergenic	FBgn0033000	4829246	4830587	1342	FBtr0345361	4996
chr2R	4863568	4868891	5324	Intergenic	FBgn0033000	4829246	4830587	1342	FBtr0345361	34322
chr2R	4870791	4871130	340	Intergenic	FBgn0264911	4895730	4907685	11956	FBtr0345943	36555
chr2R	4873354	4873506	153	Intergenic	FBgn0264911	4895730	4907685	11956	FBtr0345943	34179
chr2R	5044096	5044467	372	Intergenic	FBgn0264914	5031995	5032795	801	FBtr0334999	-11301
chr2R	5056432	5057191	760	Intergenic	FBgn0013348	5065237	5070210	4974	FBtr0310003	13019
chr2R	5168747	5168976	230	Intergenic	FBgn0033010	5147166	5154756	7591	FBtr0086080	21581
chr2R	5302325	5302459	135	Intergenic	FBgn0261403	5307288	5329495	22208	FBtr0086084	-4829
chr2R	5302790	5303094	305	Intergenic	FBgn0261403	5307288	5329495	22208	FBtr0086084	-4194
chr2R	5345308	5346572	1265	Intergenic	FBgn0033019	5350477	5351972	1496	FBtr0347210	-3905
chr2R	5347341	5348238	898	Intergenic	FBgn0033019	5350477	5351972	1496	FBtr0347210	-2239
chr2R	5628524	5628720	197	Intergenic	FBgn0039970	5608635	5611586	2952	FBtr0086071	19889
chr2R	5631618	5631713	96	Intergenic	FBgn0033028	5640915	5652815	11901	FBtr0345359	21102
chr2R	5935651	5935853	203	Intergenic	FBgn0264957	5937400	5938994	1595	FBtr0335265	-1547
chr2R	6293152	6293409	258	Intergenic	FBgn0286511	6245512	6255266	9755	FBtr0336520	47640
chr2R	6298657	6299172	516	Intergenic	FBgn0286511	6245512	6255266	9755	FBtr0336520	53145
chr2R	6306334	6306624	291	Intergenic	FBgn0286511	6245512	6255266	9755	FBtr0336520	60822
chr2R	6314644	6317005	2362	Intergenic	FBgn0286511	6245512	6255266	9755	FBtr0336520	69132
chr2R	6321525	6321714	190	Intergenic	FBgn0286511	6245512	6255266	9755	FBtr0336520	76013
chr2R	6330824	6330990	167	Intergenic	FBgn0286511	6245512	6255266	9755	FBtr0336520	85312
chr2R	6336611	6336748	138	Intergenic	FBgn0286511	6245512	6255266	9755	FBtr0336520	91099
chr2R	6348740	6351457	2718	Intergenic	FBgn0286511	6245512	6255266	9755	FBtr0336520	103228
chr2R	6352473	6352651	179	Intergenic	FBgn0286511	6245512	6255266	9755	FBtr0336520	106961
chr2R	6352907	6353843	937	Intergenic	FBgn0286511	6245512	6255266	9755	FBtr0336520	107395
chr2R	6367787	6368479	693	Intergenic	FBgn0286511	6245512	6255266	9755	FBtr0336520	122275
chr2R	6374819	6375486	668	Intergenic	FBgn0267744	6501032	6501772	741	FBtr0347304	126286
chr2R	6378210	6378532	323	Intergenic	FBgn0267744	6501032	6501772	741	FBtr0347304	123240
chr2R	6382690	6382824	135	Intergenic	FBgn0267744	6501032	6501772	741	FBtr0347304	118948
chr2R	6384700	6385940	1241	Intergenic	FBgn0267744	6501032	6501772	741	FBtr0347304	115832
chr2R	6386292	6386726	435	Intergenic	FBgn0267744	6501032	6501772	741	FBtr0347304	115046
chr2R	6387206	6387758	553	Intergenic	FBgn0267744	6501032	6501772	741	FBtr0347304	114014
chr2R	6391728	6392966	1239	Intergenic	FBgn0267744	6501032	6501772	741	FBtr0347304	108806
chr2R	6398132	6400148	2017	Intergenic	FBgn0267744	6501032	6501772	741	FBtr0347304	101624
chr2R	6402478	6402591	114	Intergenic	FBgn0267744	6501032	6501772	741	FBtr0347304	99181
chr2R	6409664	6409766	103	Intergenic	FBgn0267744	6501032	6501772	741	FBtr0347304	92006
chr2R	6419131	6419677	547	Intergenic	FBgn0267744	6501032	6501772	741	FBtr0347304	82095
chr2R	6428118	6428575	458	Intergenic	FBgn0267744	6501032	6501772	741	FBtr0347304	73197
chr2R	6428797	6429262	466	Intergenic	FBgn0267744	6501032	6501772	741	FBtr0347304	72510
chr2R	6430414	6432415	2002	Intergenic	FBgn0267744	6501032	6501772	741	FBtr0347304	69357
chr2R	6439836	6439945	110	Intergenic	FBgn0267744	6501032	6501772	741	FBtr0347304	61827
chr2R	6444330	6444603	274	Intergenic	FBgn0267744	6501032	6501772	741	FBtr0347304	57169
chr2R	6444902	6445337	436	Intergenic	FBgn0267744	6501032	6501772	741	FBtr0347304	56435
chr2R	6445828	6446396	569	Intergenic	FBgn0267744	6501032	6501772	741	FBtr0347304	55376
chr2R	6450938	6451863	926	Intergenic	FBgn0267744	6501032	6501772	741	FBtr0347304	49909
chr2R	6452076	6453407	1332	Intergenic	FBgn0267744	6501032	6501772	741	FBtr0347304	48365
chr2R	6457580	6458098	519	Intergenic	FBgn0267744	6501032	6501772	741	FBtr0347304	43674
chr2R	6470122	6470412	291	Intergenic	FBgn0267744	6501032	6501772	741	FBtr0347304	31360
chr2R	6488923	6489493	571	Intergenic	FBgn0267744	6501032	6501772	741	FBtr0347304	12279
chr2R	6489583	6490018	436	Intergenic	FBgn0267744	6501032	6501772	741	FBtr0347304	11754
chr2R	6490247	6490458	212	Intergenic	FBgn0267744	6501032	6501772	741	FBtr0347304	11314
chr2R	7140774	7141045	272	Intergenic	FBgn0265636	7134495	7135095	601	FBtr0340502	6279
chr2R	8015728	8015998	271	Intergenic	FBgn0263572	8015249	8015343	95	FBtr0309727	479
chr2R	8016236	8016597	362	Intergenic	FBgn0263572	8015249	8015343	95	FBtr0309727	987
chr2R	8016850	8017628	779	Intergenic	FBgn0266805	8019176	8026595	7420	FBtr0345478	-1548
chr2R	10950035	10950221	187	Intergenic	FBgn0266763	10946309	10947095	787	FBtr0345362	3726
chr2R	10952965	10953372	408	Intergenic	FBgn0266763	10946309	10947095	787	FBtr0345362	6656
chr2R	12822144	12823486	1343	Intergenic	FBgn0040755	12806614	12807811	1198	FBtr0087857	15530
chr2R	12823609	12824040	432	Intergenic	FBgn0265646	12839233	12839850	618	FBtr0340512	15810
[truncated: 2,966 more rows]
