# Supplementary material for: Structural and developmental dynamics of Matrix associated regions in Drosophila melanogaster genome
Source: BMC Genomics. 2022 Oct 25;23:725. doi: 10.1186/s12864-022-08944-4 (PMC9597980; doi:10.1186/s12864-022-08944-4)
Supplement: Supplementary file 6 — Additional file 6. Supplementary Table 5. PolII binding status on genes with 5'UTR MARs obtained from Stabilized NuMat (0-16 hr embryos) (Zeitlinger et al, 2007, Nat. Genet. 39, 1512 16). [file 12864_2022_8944_MOESM6_ESM.xlsx]

## Sheet: PolII Status
PolII binding status on genes with 5'UTR MARs obtained from Stabilized NuMat (0-16 hr embryos) (Zeitlinger et al, 2007, Nat. Genet. 39, 1512-16)
Chr	MAR start	MAR end	MAR width	Annotation	Nearest Gene Id	Gene symbol	Pol II status		Total 5'UTR MARs		1315
chr2L	871500	871717	218	5'-UTR	FBgn0053526	PNUTS	Active Pol II		Paused Pol II		927
chr2L	2999310	2999401	92	5'-UTR	FBgn0031488	CG17265	Active Pol II		Active Pol II		171
chr2L	4227719	4227851	133	5'-UTR	FBgn0003941	RpL40	Active Pol II		No Pol II		95
chr2L	4372003	4372356	354	5'-UTR	FBgn0026319	Traf1	Active Pol II		No Information		95
chr2L	4458007	4458301	295	5'-UTR	FBgn0285948	RpL27A	Active Pol II		Gene too short		27
chr2L	4906422	4906726	305	5'-UTR	FBgn0031646	CG2837	Active Pol II
chr2L	5055195	5055671	477	5'-UTR	FBgn0014857	His3.3A	Active Pol II
chr2L	6918505	6918718	214	5'-UTR	FBgn0026196	nop5	Active Pol II
chr2L	6967448	6967577	130	5'-UTR	FBgn0264922	smt3	Active Pol II
chr2L	7827093	7827220	128	5'-UTR	FBgn0020618	Rack1	Active Pol II
chr2L	8042728	8042836	109	5'-UTR	FBgn0031980	RpL36A	Active Pol II
chr2L	8364457	8364577	121	5'-UTR	FBgn0010265	RpS13	Active Pol II
chr2L	8415775	8415883	109	5'-UTR	FBgn0027932	Akap200	Active Pol II
chr2L	9495478	9495624	147	5'-UTR	FBgn0032120	CG33298	Active Pol II
chr2L	9763590	9763671	82	5'-UTR	FBgn0283478	und	Active Pol II
chr2L	9963470	9963688	219	5'-UTR	FBgn0032172	CG5850	Active Pol II
chr2L	9967340	9967470	131	5'-UTR	FBgn0011272	RpL13	Active Pol II
chr2L	10201141	10201235	95	5'-UTR	FBgn0005593	RpL7	Active Pol II
chr2L	12434900	12435186	287	5'-UTR	FBgn0020443	Elf	Active Pol II
chr2L	13165581	13165698	118	5'-UTR	FBgn0024291	Sir2	Active Pol II
chr2L	14616356	14616610	255	5'-UTR	FBgn0000056	Adhr	Active Pol II
chr2L	15035483	15035660	178	5'-UTR	FBgn0041713	yellow-c	Active Pol II
chr2L	18708460	18708529	70	5'-UTR	FBgn0025608	Faf	Active Pol II
chr2L	18830543	18830627	85	5'-UTR	FBgn0032715	CG17597	Active Pol II
chr2L	18974013	18974161	149	5'-UTR	FBgn0032729	CG10639	Active Pol II
chr2L	19069672	19069838	167	5'-UTR	FBgn0032752	CG10702	Active Pol II
chr2L	19518828	19518922	95	5'-UTR	FBgn0032798	CG10132	Active Pol II
chr2L	21179553	21179633	81	5'-UTR	FBgn0000239	bur	Active Pol II
chr2L	21481495	21482652	1158	5'-UTR	FBgn0053831	His1	Active Pol II
chr2L	21681980	21682101	122	5'-UTR	FBgn0000559	Ef2b	Active Pol II
chr2L	22536538	22536635	98	5'-UTR	FBgn0064225	RpL5	Active Pol II
chr2R	5697904	5698014	111	5'-UTR	FBgn0259979	CG17337	Active Pol II
chr2R	7698762	7698888	127	5'-UTR	FBgn0033212	CG13995	Active Pol II
chr2R	7983962	7984047	86	5'-UTR	FBgn0033246	CG11198	Active Pol II
chr2R	8614732	8614870	139	5'-UTR	FBgn0033313	cirl	Active Pol II
chr2R	9692526	9692681	156	5'-UTR	FBgn0023143	Uba1	Active Pol II
chr2R	9969106	9969227	122	5'-UTR	FBgn0027619	Adam	Active Pol II
chr2R	10543217	10543276	60	5'-UTR	FBgn0283521	lola	Active Pol II
chr2R	11149661	11149819	159	5'-UTR	FBgn0033581	CG12391	Active Pol II
chr2R	11198282	11198403	122	5'-UTR	FBgn0003396	shn	Active Pol II
chr2R	11892129	11892290	162	5'-UTR	FBgn0284245	EFialpha48D	Active Pol II
chr2R	12150921	12151015	95	5'-UTR	FBgn0027504	CG8878	Active Pol II
chr2R	12174844	12175012	169	5'-UTR	FBgn0010621	cct5	Active Pol II
chr2R	12200470	12200793	324	5'-UTR	FBgn0033699	RpS11	Active Pol II
chr2R	12566200	12566256	57	5'-UTR	FBgn0033753	Cyp301a1	Active Pol II
chr2R	12588919	12589143	225	5'-UTR	FBgn0022764	Sin3A	Active Pol II
chr2R	13167946	13168005	60	5'-UTR	FBgn0033799	Glaz	Active Pol II
chr2R	14216431	14216554	124	5'-UTR	FBgn0033912	RpS23	Active Pol II
chr2R	14963301	14963439	139	5'-UTR	FBgn0033987	CG12424	Active Pol II
chr2R	16150125	16150438	314	5'-UTR	FBgn0034083	lbk	Active Pol II
chr2R	17049073	17049340	268	5'-UTR	FBgn0034184	CG9646	Active Pol II
chr2R	17457689	17457777	89	5'-UTR	FBgn0028953	CG14478	Active Pol II
chr2R	17547312	17547432	121	5'-UTR	FBgn0010409	RpL18A	Active Pol II
chr2R	18140801	18140952	152	5'-UTR	FBgn0265297	pAbp	Active Pol II
chr2R	18357212	18357281	70	5'-UTR	FBgn0285917	sbb	Active Pol II
chr2R	18406026	18406194	169	5'-UTR	FBgn0063494	GstE6	Active Pol II
chr2R	18411326	18411430	105	5'-UTR	FBgn0013983	imd	Active Pol II
chr2R	18583191	18583301	111	5'-UTR	FBgn0050115	CG30115	Active Pol II
chr2R	18611535	18611771	237	5'-UTR	FBgn0050115	CG30115	Active Pol II
chr2R	19275747	19275975	229	5'-UTR	FBgn0003254	rib	Active Pol II
chr2R	19442365	19442690	326	5'-UTR	FBgn0013325	RpL11	Active Pol II
chr2R	20944050	20945638	1589	5'-UTR	FBgn0000044	Act57B	Active Pol II
chr2R	21143603	21143808	206	5'-UTR	FBgn0021872	Xbp1	Active Pol II
chr2R	21701502	21701818	317	5'-UTR	FBgn0004362	HmgD	Active Pol II
chr2R	21714140	21714332	193	5'-UTR	FBgn0004362	HmgD	Active Pol II
chr2R	22193042	22193148	107	5'-UTR	FBgn0034709	CG3074	Active Pol II
chr2R	22799130	22799287	158	5'-UTR	FBgn0011211	blw	Active Pol II
chr2R	22936423	22936696	274	5'-UTR	FBgn0034802	CG3800	Active Pol II
chr2R	23707092	23707370	279	5'-UTR	FBgn0002174	l(2)tid	Active Pol II
chr2R	24046628	24046764	137	5'-UTR	FBgn0011726	tsr	Active Pol II
chr2R	24174931	24175022	92	5'-UTR	FBgn0259937	Nop60B	Active Pol II
chr2R	24969375	24969489	115	5'-UTR	FBgn0285950	RpL19	Active Pol II
chr2R	24971331	24971790	460	5'-UTR	FBgn0035089	phk-3	Active Pol II
chr3L	264091	264349	259	5'-UTR	FBgn0035121	Tudor-SN	Active Pol II
chr3L	749422	750143	722	5'-UTR	FBgn0000575	emc	Active Pol II
chr3L	833256	833355	100	5'-UTR	FBgn0035162	CG13900	Active Pol II
chr3L	881694	881883	190	5'-UTR	FBgn0035173	CG13907	Active Pol II
chr3L	1302546	1302641	96	5'-UTR	FBgn0010333	Rac1	Active Pol II
chr3L	3038361	3038425	65	5'-UTR	FBgn0035388	CG2162	Active Pol II
chr3L	3193315	3194166	852	5'-UTR	FBgn0001233	Hsp83	Active Pol II
chr3L	4542138	4542407	270	5'-UTR	FBgn0035558	CG11357	Active Pol II
chr3L	5769153	5769283	131	5'-UTR	FBgn0260936	scny	Active Pol II
chr3L	6955412	6955480	69	5'-UTR	FBgn0035720	CG10077	Active Pol II
chr3L	7339499	7339633	135	5'-UTR	FBgn0011640	lark	Active Pol II
chr3L	7827764	7827981	218	5'-UTR	FBgn0016694	Pdp1	Active Pol II
chr3L	7854503	7854785	283	5'-UTR	FBgn0016694	Pdp1	Active Pol II
chr3L	8601033	8601194	162	5'-UTR	FBgn0017579	RpL14	Active Pol II
chr3L	9367456	9367575	120	5'-UTR	FBgn0035981	CG4452	Active Pol II
chr3L	9429669	9429811	143	5'-UTR	FBgn0005533	RpS17	Active Pol II
chr3L	9511346	9511510	165	5'-UTR	FBgn0010408	RpS9	Active Pol II
chr3L	12790193	12790460	268	5'-UTR	FBgn0261674	CG42709	Active Pol II
chr3L	15562897	15563004	108	5'-UTR	FBgn0036509	CG7739	Active Pol II
chr3L	16129697	16129832	136	5'-UTR	FBgn0011016	SsRbeta	Active Pol II
chr3L	17557631	17557732	102	5'-UTR	FBgn0025455	CycT	Active Pol II
chr3L	19834205	19834283	79	5'-UTR	FBgn0003744	trc	Active Pol II
chr3L	19915085	19915678	594	5'-UTR	FBgn0028695	Rpn1	Active Pol II
chr3L	20694737	20695341	605	5'-UTR	FBgn0001320	kni	Active Pol II
chr3L	21537105	21537186	82	5'-UTR	FBgn0015283	Pros54	Active Pol II
chr3L	22288719	22288817	99	5'-UTR	FBgn0027086	Aats-ile	Active Pol II
chr3R	5623977	5624099	123	5'-UTR	FBgn0037350	Dph4	Active Pol II
chr3R	7080075	7080361	287	5'-UTR	FBgn0010774	Ref1	Active Pol II
chr3R	9630621	9630814	194	5'-UTR	FBgn0005585	Calr	Active Pol II
chr3R	9725459	9725573	115	5'-UTR	FBgn0002431	hyd	Active Pol II
chr3R	11216149	11216264	116	5'-UTR	FBgn0086472	RpS25	Active Pol II
chr3R	11221911	11222056	146	5'-UTR	FBgn0020910	RpL3	Active Pol II
chr3R	11353035	11353130	96	5'-UTR	FBgn0026063	KP78b	Active Pol II
chr3R	11778194	11778341	148	5'-UTR	FBgn0265276	l(3)neo38	Active Pol II
chr3R	11819650	11819765	116	5'-UTR	FBgn0019624	CoVa	Active Pol II
chr3R	13260370	13260458	89	5'-UTR	FBgn0040551	CG11686	Active Pol II
chr3R	13645895	13645999	105	5'-UTR	FBgn0263396	sqd	Active Pol II
chr3R	13647008	13647078	71	5'-UTR	FBgn0015778	rin	Active Pol II
chr3R	13661346	13661443	98	5'-UTR	FBgn0004587	B52	Active Pol II
chr3R	13683020	13683156	137	5'-UTR	FBgn0038168	CG9591	Active Pol II
chr3R	14316107	14316196	90	5'-UTR	FBgn0011474	pr-set7	Active Pol II
chr3R	14327176	14327369	194	5'-UTR	FBgn0038224	CG3321	Active Pol II
chr3R	14481536	14481694	159	5'-UTR	FBgn0285955	cv-c	Active Pol II
chr3R	14740637	14740756	120	5'-UTR	FBgn0011217	eff	Active Pol II
chr3R	15095455	15095627	173	5'-UTR	FBgn0038286	CG6966	Active Pol II
chr3R	15994162	15994328	167	5'-UTR	FBgn0003507	srp	Active Pol II
chr3R	18049273	18049341	69	5'-UTR	FBgn0010389	htl	Active Pol II
chr3R	18052897	18052965	69	5'-UTR	FBgn0010389	htl	Active Pol II
chr3R	18242727	18243077	351	5'-UTR	FBgn0020238	14-3-3epsilon	Active Pol II
chr3R	19861214	19861284	71	5'-UTR	FBgn0261984	Ire-1	Active Pol II
chr3R	21377185	21377384	200	5'-UTR	FBgn0002781	mod(mdg4)	Active Pol II
chr3R	21619149	21619316	168	5'-UTR	FBgn0283499	InR	Active Pol II
chr3R	23118472	23118569	98	5'-UTR	FBgn0039056	CG7029	Active Pol II
chr3R	23358836	23359123	288	5'-UTR	FBgn0002622	RpS3	Active Pol II
chr3R	23723342	23723424	83	5'-UTR	FBgn0039109	CG10365	Active Pol II
chr3R	24829848	24829941	94	5'-UTR	FBgn0051357	CG31357	Active Pol II
chr3R	25123495	25123571	77	5'-UTR	FBgn0046214	CG11844	Active Pol II
chr3R	25127283	25127350	68	5'-UTR	FBgn0039280	CG10238	Active Pol II
chr3R	26966961	26967062	102	5'-UTR	FBgn0039466	CG5521	Active Pol II
chr3R	27150737	27151023	287	5'-UTR	FBgn0039492	CG6051	Active Pol II
chr3R	27922841	27922957	117	5'-UTR	FBgn0003279	RpL4	Active Pol II
chr3R	28599838	28599896	59	5'-UTR	FBgn0001215	Hrb98DE	Active Pol II
chr3R	29063077	29063173	97	5'-UTR	FBgn0039633	CG11873	Active Pol II
chr3R	29063833	29063960	128	5'-UTR	FBgn0039633	CG11873	Active Pol II
chr3R	29255662	29255765	104	5'-UTR	FBgn0003525	stg	Active Pol II
chr3R	29748708	29748835	128	5'-UTR	FBgn0020235	ATPsyn-gamma	Active Pol II
chr3R	29857330	29857431	102	5'-UTR	FBgn0039710	dgt1	Active Pol II
chr3R	30015031	30015151	121	5'-UTR	FBgn0039737	CG7920	Active Pol II
chr3R	30208767	30208933	167	5'-UTR	FBgn0039757	RpS7	Active Pol II
chr3R	31747716	31747966	251	5'-UTR	FBgn0022349	CG1910	Active Pol II
chr3R	32052675	32052794	120	5'-UTR	FBgn0002780	mod(mdg4)	Active Pol II
chr4	67003	67176	174	5'-UTR	FBgn0017545	RpS3A	Active Pol II
chr4	501818	501959	142	5'-UTR	FBgn0004607	zfh2	Active Pol II
chrX	629284	629396	113	5'-UTR	FBgn0002579	RpL36	Active Pol II
chrX	647347	647424	78	5'-UTR	FBgn0025638	Roc1A	Active Pol II
chrX	1483176	1483268	93	5'-UTR	FBgn0003517	sta	Active Pol II
chrX	1665104	1665188	85	5'-UTR	FBgn0000482	dor	Active Pol II
chrX	1941944	1942120	177	5'-UTR	FBgn0264562	Hr4	Active Pol II
chrX	1992351	1992553	203	5'-UTR	FBgn0264562	Hr4	Active Pol II
chrX	2145386	2145518	133	5'-UTR	FBgn0004654	Pgd	Active Pol II
chrX	2293065	2293397	333	5'-UTR	FBgn0023526	CG2865	Active Pol II
chrX	4686742	4686815	74	5'-UTR	FBgn0022768	Pp2C1	Active Pol II
chrX	6279076	6279268	193	5'-UTR	FBgn0086558	Ubi-p5E	Active Pol II
chrX	6699520	6699613	94	5'-UTR	FBgn0029895	CG14441	Active Pol II
chrX	9685294	9685623	330	5'-UTR	FBgn0261617	nej	Active Pol II
chrX	10601568	10601641	74	5'-UTR	FBgn0030218	CG1628	Active Pol II
chrX	11611541	11611615	75	5'-UTR	FBgn0030320	CG2247	Active Pol II
chrX	11887311	11887398	88	5'-UTR	FBgn0030350	SelG	Active Pol II
chrX	13305548	13305608	61	5'-UTR	FBgn0283680	IP3K2	Active Pol II
chrX	13396911	13396998	88	5'-UTR	FBgn0030482	CG1637	Active Pol II
chrX	15139221	15139351	131	5'-UTR	FBgn0030616	RpL37A	Active Pol II
chrX	15554166	15554272	107	5'-UTR	FBgn0022710	Ac13E	Active Pol II
chrX	16787812	16787920	109	5'-UTR	FBgn0030788	CG4756	Active Pol II
chrX	19297927	19298121	195	5'-UTR	FBgn0031011	CG8034	Active Pol II
chrX	19783414	19783525	112	5'-UTR	FBgn0259789	zld	Active Pol II
chrX	19887366	19887554	189	5'-UTR	FBgn0052529	CG32529	Active Pol II
chrX	20244665	20244728	64	5'-UTR	FBgn0022770	CG17058	Active Pol II
chrX	20510541	20510647	107	5'-UTR	FBgn0031118	RhoGAP19D	Active Pol II
chr2R	24599626	24599773	148	5'-UTR	FBgn0035032	CG4692	Gene too short
chr2R	24903739	24903912	174	5'-UTR	FBgn0066084	CG30425	Gene too short
chr2R	24062255	24062410	156	5'-UTR	FBgn0023170	RpL39	Gene too short
chr2L	1988311	1988496	186	5'-UTR	FBgn0031381	NPC2	Gene too short
chr2L	9699860	9699954	95	5'-UTR	FBgn0286786	hoip	Gene too short
chr2L	21458894	21459241	348	5'-UTR	FBgn0053899	His4	Gene too short
chr2L	21459474	21459659	186	5'-UTR	FBgn0053818	His3	Gene too short
chr2L	21489300	21489617	318	5'-UTR	FBgn0053887	His4	Gene too short
chr2L	21494560	21494663	104	5'-UTR	FBgn0053885	His4	Gene too short
chr2L	21504523	21504771	249	5'-UTR	FBgn0053881	His4	Gene too short
chr2L	21509705	21509794	90	5'-UTR	FBgn0053879	His4	Gene too short
chr2L	21514728	21514839	112	5'-UTR	FBgn0053877	His4	Gene too short
chr2L	21519649	21519888	240	5'-UTR	FBgn0053875	His4	Gene too short
chr2L	21524608	21524740	133	5'-UTR	FBgn0053873	His4	Gene too short
chr2L	21529483	21529563	81	5'-UTR	FBgn0053871	His4	Gene too short
chr2L	21534213	21534437	225	5'-UTR	FBgn0053869	His4	Gene too short
chr2L	21534642	21535114	473	5'-UTR	FBgn0053863	His3	Gene too short
chr2R	10420847	10421046	200	5'-UTR	FBgn0033519	CG11825	Gene too short
chr2R	16586145	16586571	427	5'-UTR	FBgn0003274	RpLP2	Gene too short
chr2R	18400728	18401269	542	5'-UTR	FBgn0063497	CG17524	Gene too short
chr2R	18407852	18407961	110	5'-UTR	FBgn0063492	GstE8	Gene too short
chr2R	23548278	23548360	83	5'-UTR	FBgn0034877	CG17280	Gene too short
chr3L	6130311	6130957	647	5'-UTR	FBgn0086611	CG18779	Gene too short
chr3L	14943930	14944302	373	5'-UTR	FBgn0040809	CG13465	Gene too short
chr3L	22066129	22066593	465	5'-UTR	FBgn0037149	CG14561	Gene too short
chr3R	24769364	24769479	116	5'-UTR	FBgn0040600	CG13631	Gene too short
chr3R	26010926	26011378	453	5'-UTR	FBgn0002732	malpha	Gene too short
chr2L	5108546	5108720	175	5'-UTR	FBgn0261836	Msp300	No information
chr2L	6179164	6179281	118	5'-UTR	FBgn0085409	smal	No information
chr2L	13513231	13513411	181	5'-UTR	FBgn0053640	CG33640	No information
chr2L	14180490	14180671	182	5'-UTR	FBgn0263038	CG43333	No information
chr2L	16231501	16231560	60	5'-UTR	FBgn0261999	Ca-Ma2d	No information
chr2L	16601923	16602066	144	5'-UTR	FBgn0259735	mtgo	No information
chr2L	19896072	19896128	57	5'-UTR	FBgn0263873	sick	No information
chr2L	21051804	21051972	169	5'-UTR	FBgn0250867	CG42238	No information
chr2R	4187965	4188102	138	5'-UTR	FBgn0262116	RNASEK	No information
chr2R	7488587	7488679	93	5'-UTR	FBgn0259745	wech	No information
chr2R	7489661	7489797	137	5'-UTR	FBgn0259745	wech	No information
chr2R	7745073	7745270	198	5'-UTR	FBgn0286778	CG46385	No information
chr2R	7758714	7758868	155	5'-UTR	FBgn0286778	CG46385	No information
chr2R	7779210	7779530	321	5'-UTR	FBgn0286778	CG46385	No information
chr2R	7782473	7782601	129	5'-UTR	FBgn0286778	CG46385	No information
chr2R	12259415	12259648	234	5'-UTR	FBgn0264501	CR43900	No information
chr2R	12705174	12705281	108	5'-UTR	FBgn0261545	CG42663	No information
chr2R	14308150	14308336	187	5'-UTR	FBgn0085408	shrm	No information
chr2R	14332397	14332590	194	5'-UTR	FBgn0085408	shrm	No information
chr2R	14435906	14436177	272	5'-UTR	FBgn0284250	oaz	No information
chr2R	15735515	15735682	168	5'-UTR	FBgn0050089	CG30089	No information
chr2R	16386537	16386668	132	5'-UTR	FBgn0264273	Sema-2b	No information
chr2R	16398954	16399217	264	5'-UTR	FBgn0264273	Sema-2b	No information
chr2R	18536779	18537276	498	5'-UTR	FBgn0266488	CG45087	No information
chr2R	18829611	18829669	59	5'-UTR	FBgn0034396	CG15097	No information
chr2R	21200493	21200783	291	5'-UTR	FBgn0265191	Gyg	No information
chr2R	21295694	21295793	100	5'-UTR	FBgn0261554	CG42672	No information
chr2R	21872033	21872104	72	5'-UTR	FBgn0085397	fili	No information
chr2R	22657934	22658113	180	5'-UTR	FBgn0260767	CG42565	No information
chr2R	23203881	23203962	82	5'-UTR	FBgn0085400	Side-V	No information
chr2R	23444151	23444219	69	5'-UTR	FBgn0264339	CG43795	No information
chr2R	24057879	24058051	173	5'-UTR	FBgn0285952	eEF5	No information
chr3L	2400540	2400705	166	5'-UTR	FBgn0266696	Svil	No information
chr3L	2428913	2429018	106	5'-UTR	FBgn0266696	Svil	No information
chr3L	2466862	2467049	188	5'-UTR	FBgn0266696	Svil	No information
chr3L	2820813	2821055	243	5'-UTR	FBgn0263392	tet	No information
chr3L	3472459	3472616	158	5'-UTR	FBgn0259224	CG42324	No information
chr3L	8440722	8441173	452	5'-UTR	FBgn0263352	Unr	No information
chr3L	8953016	8953230	215	5'-UTR	FBgn0264305	CG43783	No information
chr3L	9251999	9252065	67	5'-UTR	FBgn0264000	GluRIB	No information
chr3L	9360628	9360693	66	5'-UTR	FBgn0085484	pdxk	No information
chr3L	9743846	9744080	235	5'-UTR	FBgn0259163	CG42268	No information
chr3L	12158736	12159678	943	5'-UTR	FBgn0036259	CG9760	No information
chr3L	12266575	12266782	208	5'-UTR	FBgn0260941	app	No information
chr3L	14053933	14054214	282	5'-UTR	FBgn0267736	CR46067, asRNA	No information
chr3L	14177251	14177520	270	5'-UTR	FBgn0000411	D	No information
chr3L	14427088	14427376	289	5'-UTR	FBgn0087007	bbg	No information
chr3L	16011668	16011762	95	5'-UTR	FBgn0263601	mib1	No information
chr3L	16359329	16359390	62	5'-UTR	FBgn0266417	ringer	No information
chr3L	17147737	17147956	220	5'-UTR	FBgn0260943	Rbp6	No information
chr3L	19793204	19793551	348	5'-UTR	FBgn0261360	CG42637	No information
chr3L	20198160	20198297	138	5'-UTR	FBgn0261556	CG42674	No information
chr3L	21210233	21210345	113	5'-UTR	FBgn0037060	CG10508	No information
chr3R	4659587	4659728	142	5'-UTR	FBgn0263346	smash	No information
chr3R	6406873	6406929	57	5'-UTR	FBgn0264495	gpp	No information
chr3R	8477543	8477611	69	5'-UTR	FBgn0266801	CG45263	No information
chr3R	9341879	9342328	450	5'-UTR	FBgn0266410	CG45050	No information
chr3R	9874688	9875060	373	5'-UTR	FBgn0267336	Glut4EF	No information
chr3R	10264327	10264420	94	5'-UTR	FBgn0262617	Nuak1	No information
chr3R	10686946	10687151	206	5'-UTR	FBgn0262717	skeletor	No information
chr3R	10827094	10827157	64	5'-UTR	FBgn0261053	Cad86C	No information
chr3R	10849829	10849931	103	5'-UTR	FBgn0259740	CG42394	No information
chr3R	10972390	10972457	68	5'-UTR	FBgn0083950	CG34114	No information
chr3R	11542856	11542939	84	5'-UTR	FBgn0053512	seq	No information
chr3R	11562162	11562284	123	5'-UTR	FBgn0037912	sea	No information
chr3R	11566875	11567045	171	5'-UTR	FBgn0037912	sea	No information
chr3R	11656152	11656437	286	5'-UTR	FBgn0259227	CG42327	No information
chr3R	12398770	12398896	127	5'-UTR	FBgn0038034	Cyp9f3	No information
chr3R	13155626	13155680	55	5'-UTR	FBgn0260793	2mit	No information
chr3R	13715215	13715325	111	5'-UTR	FBgn0085412	kmr	No information
chr3R	13735491	13735618	128	5'-UTR	FBgn0085412	kmr	No information
chr3R	14724150	14724245	96	5'-UTR	FBgn0262127	kibra	No information
chr3R	14749489	14749551	63	5'-UTR	FBgn0263929	jvl	No information
chr3R	15131710	15131923	214	5'-UTR	FBgn0261859	CG42788	No information
chr3R	16502789	16502973	185	5'-UTR	FBgn0259244	CG42342	No information
chr3R	20309559	20309659	101	5'-UTR	FBgn0261550	CG42668	No information
chr3R	23173894	23174075	182	5'-UTR	FBgn0284226	CG46310	No information
chr3R	24589167	24589345	179	5'-UTR	FBgn0263490	mld	No information
chr3R	26915790	26915957	168	5'-UTR	FBgn0285963	CG46339	No information
chr3R	31311164	31311248	85	5'-UTR	FBgn0085376	CG34347	No information
chr4	358559	358650	92	5'-UTR	FBgn0259214	PMCA	No information
chrX	3373173	3373520	348	5'-UTR	FBgn0266350	CR44999	No information
chrX	4938006	4938072	67	5'-UTR	FBgn0266000	CG44774	No information
chrX	6330856	6331021	166	5'-UTR	FBgn0250869	CG42240	No information
chrX	7097877	7098052	176	5'-UTR	FBgn0264270	sxl	No information
chrX	10086552	10086726	175	5'-UTR	FBgn0083940	CG34104	No information
chrX	10333670	10333788	119	5'-UTR	FBgn0263997	CG43740	No information
chrX	11293575	11293685	111	5'-UTR	FBgn0265595	CG44422	No information
chrX	13112257	13112429	173	5'-UTR	FBgn0263005	Chpf	No information
chrX	16104821	16104934	114	5'-UTR	FBgn0259699	CG42353	No information
chrX	16286354	16286466	113	5'-UTR	FBgn0030733	CG3560	No information
chrX	17506929	17507080	152	5'-UTR	FBgn0263706	CG43658	No information
chrX	17710162	17710257	96	5'-UTR	FBgn0261570	raskol	No information
chrX	17738422	17738566	145	5'-UTR	FBgn0261570	raskol	No information
chrX	19662902	19662964	63	5'-UTR	FBgn0031053	CG14223	No information
chr2L	1555142	1555307	166	5'-UTR	FBgn0261509	haf	No Pol II
chr2L	2415238	2415294	57	5'-UTR	FBgn0031426	CG18641	No Pol II
chr2L	2830174	2830237	64	5'-UTR	FBgn0283531	duox	No Pol II
chr2L	3712759	3712839	81	5'-UTR	FBgn0051955	CG31955	No Pol II
chr2L	3787177	3787236	60	5'-UTR	FBgn0031571	CG3921	No Pol II
chr2L	3790003	3790065	63	5'-UTR	FBgn0031571	CG3921	No Pol II
chr2L	4441067	4441210	144	5'-UTR	FBgn0031602	CG15431	No Pol II
chr2L	4801358	4801826	469	5'-UTR	FBgn0031629	CG3244	No Pol II
chr2L	6742523	6742888	366	5'-UTR	FBgn0031855	CG11221	No Pol II
chr2L	6875272	6875545	274	5'-UTR	FBgn0031866	Neurologin	No Pol II
chr2L	7334303	7334546	244	5'-UTR	FBgn0031902	Wnt6	No Pol II
chr2L	7437500	7437896	397	5'-UTR	FBgn0031914	CG5973	No Pol II
chr2L	7702822	7702910	89	5'-UTR	FBgn0041181	Tep3	No Pol II
chr2L	7984082	7984165	84	5'-UTR	FBgn0085450	Snoo	No Pol II
chr2L	10801027	10801094	68	5'-UTR	FBgn0051869	CG31869	No Pol II
chr2L	11501725	11501788	64	5'-UTR	FBgn0032362	CG14928	No Pol II
chr2L	11581983	11582133	151	5'-UTR	FBgn0015400	kek2	No Pol II
chr2L	11928362	11928549	188	5'-UTR	FBgn0264815	Pde1c	No Pol II
chr2L	13059961	13060130	170	5'-UTR	FBgn0262160	CG9932	No Pol II
chr2L	13665551	13665938	388	5'-UTR	FBgn0028527	CG18507	No Pol II
chr2L	13878972	13879139	168	5'-UTR	FBgn0028509	CG18507	No Pol II
chr2L	14712706	14713136	431	5'-UTR	FBgn0028855	CG15282	No Pol II
chr2L	14997305	14997544	240	5'-UTR	FBgn0086711	mol	No Pol II
chr2L	18503897	18503965	69	5'-UTR	FBgn0032683	CG10275	No Pol II
chr2L	18810866	18810923	58	5'-UTR	FBgn0040992	CG10570	No Pol II
chr2L	20859178	20859383	206	5'-UTR	FBgn0032897	CG9336	No Pol II
chr2R	6040270	6040330	61	5'-UTR	FBgn0033054	CG14591	No Pol II
chr2R	8735824	8735980	157	5'-UTR	FBgn0027585	CG8740	No Pol II
chr2R	9030867	9031032	166	5'-UTR	FBgn0033365	SP54	No Pol II
chr2R	10192234	10192373	140	5'-UTR	FBgn0033494	KCNQ	No Pol II
chr2R	10227785	10227936	152	5'-UTR	FBgn0000448	Hr46	No Pol II
chr2R	10673349	10673455	107	5'-UTR	FBgn0024836	stan	No Pol II
chr2R	11325823	11326077	255	5'-UTR	FBgn0003382	CG13209	No Pol II
chr2R	11712278	11712421	144	5'-UTR	FBgn0033649	pyr	No Pol II
chr2R	11790375	11790447	73	5'-UTR	FBgn0033652	ths	No Pol II
chr2R	11939601	11939804	204	5'-UTR	FBgn0033668	CG13188	No Pol II
chr2R	12375353	12375849	497	5'-UTR	FBgn0033721	CG13159	No Pol II
chr2R	12884679	12884975	297	5'-UTR	FBgn0003975	vg	No Pol II
chr2R	15164934	15165176	243	5'-UTR	FBgn0013467	igl	No Pol II
chr2R	15496986	15497226	241	5'-UTR	FBgn0034022	CG12964	No Pol II
chr2R	16973940	16974080	141	5'-UTR	FBgn0004580	Cbp53E	No Pol II
chr2R	20313242	20313612	371	5'-UTR	FBgn0034501	CG13868	No Pol II
chr2R	20646370	20646481	112	5'-UTR	FBgn0034540	CG11136	No Pol II
chr2R	21379000	21379433	434	5'-UTR	FBgn0000395	cv-2	No Pol II
chr2R	21612963	21613062	100	5'-UTR	FBgn0034639	CG15673	No Pol II
chr2R	22808492	22808609	118	5'-UTR	FBgn0086408	stl	No Pol II
chr2R	23425803	23425957	155	5'-UTR	FBgn0034861	CG9815	No Pol II
chr2R	24684763	24685086	324	5'-UTR	FBgn0035049	Mmp1	No Pol II
chr3L	1256463	1256558	96	5'-UTR	FBgn0035199	CG9134	No Pol II
chr3L	2151536	2151686	151	5'-UTR	FBgn0052311	zormin	No Pol II
chr3L	3280264	3280375	112	5'-UTR	FBgn0035429	CG12017	No Pol II
chr3L	3825511	3825581	71	5'-UTR	FBgn0064227	Rdh	No Pol II
chr3L	4046620	4046703	84	5'-UTR	FBgn0035490	CG11367	No Pol II
chr3L	4429563	4429764	202	5'-UTR	FBgn0000038	CG11348	No Pol II
chr3L	5577099	5577325	227	5'-UTR	FBgn0015766	Msr-110	No Pol II
chr3L	6256546	6256651	106	5'-UTR	FBgn0035696	Best2	No Pol II
chr3L	7718047	7718254	208	5'-UTR	FBgn0261788	Ank2	No Pol II
chr3L	8766465	8766698	234	5'-UTR	FBgn0266084	Fhos	No Pol II
chr3L	9340460	9340516	57	5'-UTR	FBgn0035976	PGRP-LC	No Pol II
chr3L	13879015	13879082	68	5'-UTR	FBgn0036382	CG13737	No Pol II
chr3L	16128415	16128509	95	5'-UTR	FBgn0003076	CG5151	No Pol II
chr3L	16164095	16164251	157	5'-UTR	FBgn0036576	CG5151	No Pol II
chr3L	17669061	17669188	128	5'-UTR	FBgn0036746	TORC	No Pol II
chr3L	17907720	17907807	88	5'-UTR	FBgn0036770	Prestin	No Pol II
chr3L	19292422	19292498	77	5'-UTR	FBgn0036862	CG9619	No Pol II
chr3L	19337484	19337574	91	5'-UTR	FBgn0003089	pip	No Pol II
chr3L	19412755	19412897	143	5'-UTR	FBgn0052206	CG32206	No Pol II
chr3L	19695054	19695250	197	5'-UTR	FBgn0261341	verm	No Pol II
chr3L	20103747	20103824	78	5'-UTR	FBgn0036935	CG14186	No Pol II
chr3L	21770405	21770530	126	5'-UTR	FBgn0037130	Syn1	No Pol II
chr3L	22035008	22035225	218	5'-UTR	FBgn0004514	TyrR	No Pol II
chr3R	11869222	11869454	233	5'-UTR	FBgn0037956	CG6959	No Pol II
chr3R	12360037	12360670	634	5'-UTR	FBgn0038017	CG4115	No Pol II
chr3R	14697223	14697289	67	5'-UTR	FBgn0265140	Meltrin	No Pol II
chr3R	16128732	16128831	100	5'-UTR	FBgn0003319	Sb	No Pol II
chr3R	16500823	16501018	196	5'-UTR	FBgn0028381	decay	No Pol II
chr3R	17811551	17811671	121	5'-UTR	FBgn0261649	tinc	No Pol II
chr3R	18381057	18381163	107	5'-UTR	FBgn0038610	CG7675	No Pol II
chr3R	18584494	18584607	114	5'-UTR	FBgn0038627	CG7694	No Pol II
chr3R	19033556	19033715	160	5'-UTR	FBgn0038676	CG6026	No Pol II
chr3R	20866054	20866214	161	5'-UTR	FBgn0038837	CG3822	No Pol II
chr3R	23889873	23890029	157	5'-UTR	FBgn0025574	Pli	No Pol II
chr3R	24485442	24485619	178	5'-UTR	FBgn0000039	CG6844	No Pol II
chr3R	25329132	25329303	172	5'-UTR	FBgn0045761	CG10618	No Pol II
chr3R	25516135	25516215	81	5'-UTR	FBgn0011666	Msi	No Pol II
chr3R	25594519	25594622	104	5'-UTR	FBgn0011666	Msi	No Pol II
chr3R	26106872	26107108	237	5'-UTR	FBgn0051324	CG31324	No Pol II
chr3R	27656662	27656787	126	5'-UTR	FBgn0266579	tau	No Pol II
chr3R	28682353	28682446	94	5'-UTR	FBgn0039594	CG9990	No Pol II
chr3R	29983448	29983764	317	5'-UTR	FBgn0039728	CG7896	No Pol II
chr3R	30190514	30191061	548	5'-UTR	FBgn0039754	CG9747	No Pol II
chr3R	30277940	30278124	185	5'-UTR	FBgn0010113	Hdc	No Pol II
chrX	6077407	6077463	57	5'-UTR	FBgn0029838	CG4666	No Pol II
chrX	9067650	9067962	313	5'-UTR	FBgn0030077	CG15365	No Pol II
chrX	14061174	14061512	339	5'-UTR	FBgn0053236	CG33236	No Pol II
chr2L	87208	87363	156	5'-UTR	FBgn0002931	net	Paused Pol II
chr2L	108139	108207	69	5'-UTR	FBgn0005278	M(2)21AB	Paused Pol II
chr2L	129134	129211	78	5'-UTR	FBgn0025683	CG3164	Paused Pol II
chr2L	132109	132182	74	5'-UTR	FBgn0001142	Gs1	Paused Pol II
chr2L	159038	159139	102	5'-UTR	FBgn0016977	Spen	Paused Pol II
chr2L	161242	161448	207	5'-UTR	FBgn0016977	Spen	Paused Pol II
chr2L	285575	285712	138	5'-UTR	FBgn0031245	CG3265	Paused Pol II
chr2L	310255	310335	81	5'-UTR	FBgn0004611	Plc21C	Paused Pol II
chr2L	431237	431449	213	5'-UTR	FBgn0004583	ex	Paused Pol II
chr2L	477949	478423	475	5'-UTR	FBgn0043364	cbt	Paused Pol II
chr2L	479518	479658	141	5'-UTR	FBgn0043364	ush	Paused Pol II
chr2L	825991	826114	124	5'-UTR	FBgn0010583	dock	Paused Pol II
chr2L	850929	851061	133	5'-UTR	FBgn0020304	drongo	Paused Pol II
chr2L	852854	852988	135	5'-UTR	FBgn0020545	kraken	Paused Pol II
chr2L	868266	868325	60	5'-UTR	FBgn0029095	aru	Paused Pol II
chr2L	922818	923064	247	5'-UTR	FBgn0028481	CG4341	Paused Pol II
chr2L	1077684	1077789	106	5'-UTR	FBgn0003310	S	Paused Pol II
chr2L	1102439	1102498	60	5'-UTR	FBgn0031299	CG4629	Paused Pol II
chr2L	1118853	1119029	177	5'-UTR	FBgn0016926	CG4710	Paused Pol II
chr2L	1420317	1420444	128	5'-UTR	FBgn0002543	lea	Paused Pol II
chr2L	1651264	1651475	212	5'-UTR	FBgn0086758	chinmo	Paused Pol II
chr2L	1724240	1724336	97	5'-UTR	FBgn0031359	chinmo	Paused Pol II
chr2L	1737489	1737728	240	5'-UTR	FBgn0264494	CG17646	Paused Pol II
chr2L	1911747	1912269	523	5'-UTR	FBgn0031374	CG7337	Paused Pol II
chr2L	2130837	2131059	223	5'-UTR	FBgn0004507	GlyP	Paused Pol II
chr2L	2178560	2178742	183	5'-UTR	FBgn0000097	aop	Paused Pol II
chr2L	2226553	2226660	108	5'-UTR	FBgn0267378	sau	Paused Pol II
chr2L	2236688	2236830	143	5'-UTR	FBgn0262126	Sec24CD	Paused Pol II
chr2L	2364583	2364692	110	5'-UTR	FBgn0014010	Rab5	Paused Pol II
chr2L	2365390	2365489	100	5'-UTR	FBgn0261647	Axud1	Paused Pol II
chr2L	2492956	2493135	180	5'-UTR	FBgn0011818	oaf	Paused Pol II
chr2L	2677745	2678015	271	5'-UTR	FBgn0051690	CG31690	Paused Pol II
chr2L	2752812	2752993	182	5'-UTR	FBgn0031453	CG9894	Paused Pol II
chr2L	2753246	2753720	475	5'-UTR	FBgn0031453	CG9894	Paused Pol II
chr2L	2855223	2855305	83	5'-UTR	FBgn0031473	CG3104	Paused Pol II
chr2L	2862549	2862632	84	5'-UTR	FBgn0031474	CG2991	Paused Pol II
chr2L	2885113	2885203	91	5'-UTR	FBgn0024947	NTPase	Paused Pol II
chr2L	3056609	3056753	145	5'-UTR	FBgn0283427	FASN1	Paused Pol II
chr2L	3144654	3144771	118	5'-UTR	FBgn0015600	toc	Paused Pol II
chr2L	3159496	3159616	121	5'-UTR	FBgn0011648	Mad	Paused Pol II
chr2L	3163673	3163941	269	5'-UTR	FBgn0014906	CG3488	Paused Pol II
chr2L	3354742	3354819	78	5'-UTR	FBgn0020445	E23	Paused Pol II
chr2L	3422750	3422946	197	5'-UTR	FBgn0031530	pgant2	Paused Pol II
chr2L	3606402	3606533	132	5'-UTR	FBgn0002985	odd	Paused Pol II
chr2L	3631768	3632144	377	5'-UTR	FBgn0000721	for	Paused Pol II
chr2L	3646048	3646120	73	5'-UTR	FBgn0000721	for	Paused Pol II
chr2L	3656836	3656943	108	5'-UTR	FBgn0000721	for	Paused Pol II
chr2L	3718212	3718296	85	5'-UTR	FBgn0003386	Shaw	Paused Pol II
chr2L	3805690	3805751	62	5'-UTR	FBgn0021800	l(2)k16918	Paused Pol II
chr2L	4031398	4031511	114	5'-UTR	FBgn0000547	ed	Paused Pol II
chr2L	4197019	4197367	349	5'-UTR	FBgn0031589	CG3714	Paused Pol II
chr2L	4283162	4283233	72	5'-UTR	FBgn0010473	tutl	Paused Pol II
chr2L	4333928	4334083	156	5'-UTR	FBgn0020762	Atet	Paused Pol II
chr2L	4594940	4594999	60	5'-UTR	FBgn0053196	dp	Paused Pol II
chr2L	4997068	4997360	293	5'-UTR	FBgn0053113	Rtnl1	Paused Pol II
chr2L	5093390	5093541	152	5'-UTR	FBgn0031681	pgant5	Paused Pol II
chr2L	5210483	5210589	107	5'-UTR	FBgn0031689	Cyp28d1	Paused Pol II
chr2L	5236974	5237327	354	5'-UTR	FBgn0003716	tkv	Paused Pol II
chr2L	5307590	5307799	210	5'-UTR	FBgn0016076	vri	Paused Pol II
chr2L	5555093	5555206	114	5'-UTR	FBgn0004620	GluRIIA	Paused Pol II
chr2L	5799994	5800151	158	5'-UTR	FBgn0031738	CG9171	Paused Pol II
chr2L	5879417	5879484	68	5'-UTR	FBgn0031745	CG8965	Paused Pol II
chr2L	5980020	5980073	54	5'-UTR	FBgn0000308	chic	Paused Pol II
chr2L	5980874	5980963	90	5'-UTR	FBgn0000308	chic	Paused Pol II
chr2L	6047631	6047916	286	5'-UTR	FBgn0029161	kisir	Paused Pol II
chr2L	6054333	6054401	69	5'-UTR	FBgn0031770	CG13995	Paused Pol II
chr2L	6091430	6091571	142	5'-UTR	FBgn0266450	Kr-h1	Paused Pol II
chr2L	6338861	6339034	174	5'-UTR	FBgn0015623	Cpr	Paused Pol II
chr2L	6423032	6423279	248	5'-UTR	FBgn0011722	Tig	Paused Pol II
chr2L	6473712	6473862	151	5'-UTR	FBgn0259749	mmy	Paused Pol II
chr2L	6480081	6480450	370	5'-UTR	FBgn0086357	Sec61alpha	Paused Pol II
chr2L	6498673	6498740	68	5'-UTR	FBgn0051637	CG31637	Paused Pol II
chr2L	6648058	6648124	67	5'-UTR	FBgn0051635	CG31635	Paused Pol II
chr2L	6709008	6709074	67	5'-UTR	FBgn0031850	Tsp	Paused Pol II
chr2L	6786729	6786841	113	5'-UTR	FBgn0015776	nrv1	Paused Pol II
chr2L	7032752	7032862	111	5'-UTR	FBgn0031883	CG11266	Paused Pol II
chr2L	7042388	7042555	168	5'-UTR	FBgn0262872	milt	Paused Pol II
chr2L	7084478	7084627	150	5'-UTR	FBgn0031888	Pvf2	Paused Pol II
chr2L	7157600	7157685	86	5'-UTR	FBgn0085407	Pvf3	Paused Pol II
chr2L	7219957	7220010	54	5'-UTR	FBgn0031897	CG13784	Paused Pol II
chr2L	7276974	7277157	184	5'-UTR	FBgn0010453	Wnt4	Paused Pol II
chr2L	7433415	7433481	67	5'-UTR	FBgn0031913	CG5958	Paused Pol II
chr2L	7530431	7530568	138	5'-UTR	FBgn0264895	Rapgap1	Paused Pol II
chr2L	7701525	7701585	61	5'-UTR	FBgn0041182	Tep2	Paused Pol II
chr2L	7810300	7810686	387	5'-UTR	FBgn0031952	CG7134	Paused Pol II
chr2L	7811465	7811632	168	5'-UTR	FBgn0261800	LanB1	Paused Pol II
chr2L	7821904	7822091	188	5'-UTR	FBgn0027515	CG7115	Paused Pol II
chr2L	7827824	7827959	136	5'-UTR	FBgn0004177	mts	Paused Pol II
chr2L	7991475	7991571	97	5'-UTR	FBgn0031969	CG7228	Paused Pol II
chr2L	7994083	7994145	63	5'-UTR	FBgn0031969	CG7228	Paused Pol II
chr2L	7998948	7999561	614	5'-UTR	FBgn0031971	CG7224	Paused Pol II
chr2L	8032027	8032397	371	5'-UTR	FBgn0044323	Cka	Paused Pol II
chr2L	8071510	8071575	66	5'-UTR	FBgn0011230	poe	Paused Pol II
chr2L	8082890	8082969	80	5'-UTR	FBgn0267488	Mcr	Paused Pol II
chr2L	8127019	8127159	141	5'-UTR	FBgn0031988	Bsg	Paused Pol II
chr2L	8163082	8163255	174	5'-UTR	FBgn0264953	CG8668	Paused Pol II
chr2L	8204917	8205128	212	5'-UTR	FBgn0031998	CG8451	Paused Pol II
chr2L	8214316	8214465	150	5'-UTR	FBgn0032002	CG8353	Paused Pol II
chr2L	8239691	8239865	175	5'-UTR	FBgn0032006	Pvr	Paused Pol II
chr2L	8277434	8277688	255	5'-UTR	FBgn0003502	Btk29A	Paused Pol II
chr2L	8370538	8370602	65	5'-UTR	FBgn0032029	CG17292	Paused Pol II
chr2L	8522143	8522259	117	5'-UTR	FBgn0016122	Acer	Paused Pol II
chr2L	8543374	8543604	231	5'-UTR	FBgn0011259	Sema-1a	Paused Pol II
chr2L	8735707	8735776	70	5'-UTR	FBgn0003209	raw	Paused Pol II
chr2L	9125749	9125956	208	5'-UTR	FBgn0052982	CG32982	Paused Pol II
chr2L	9176366	9176525	160	5'-UTR	FBgn0041092	tai	Paused Pol II
chr2L	9437504	9437581	78	5'-UTR	FBgn0002973	numb	Paused Pol II
chr2L	9449842	9449969	128	5'-UTR	FBgn0002973	numb	Paused Pol II
chr2L	9521231	9521422	192	5'-UTR	FBgn0032123	Oatp30B	Paused Pol II
chr2L	9568964	9569071	108	5'-UTR	FBgn0032130	CG3838	Paused Pol II
chr2L	9581560	9581720	161	5'-UTR	FBgn0014179	gcm	Paused Pol II
chr2L	9613434	9613553	120	5'-UTR	FBgn0040070	Trx-2	Paused Pol II
chr2L	9616844	9616955	112	5'-UTR	FBgn0032135	GlcAT-S	Paused Pol II
chr2L	9697108	9697855	748	5'-UTR	FBgn0000273	Pka-C1	Paused Pol II
chr2L	9699096	9699287	192	5'-UTR	FBgn0000273	Pka-C1	Paused Pol II
chr2L	9782396	9782457	62	5'-UTR	FBgn0032147	IP3K1	Paused Pol II
chr2L	10009411	10009542	132	5'-UTR	FBgn0011584	TRp1	Paused Pol II
chr2L	10339507	10339578	72	5'-UTR	FBgn0019932	SamDC	Paused Pol II
chr2L	10474275	10474337	63	5'-UTR	FBgn0051719	RluA-1	Paused Pol II
chr2L	10506436	10506775	340	5'-UTR	FBgn0086347	Myo31DF	Paused Pol II
chr2L	10544889	10545053	165	5'-UTR	FBgn0051721	Trim9	Paused Pol II
chr2L	10756014	10756300	287	5'-UTR	FBgn0032297	CG17124	Paused Pol II
chr2L	10837421	10837510	90	5'-UTR	FBgn0011676	Nos	Paused Pol II
chr2L	10842504	10842567	64	5'-UTR	FBgn0032305	CG6700	Paused Pol II
chr2L	10850726	10850837	112	5'-UTR	FBgn0004363	porin	Paused Pol II
chr2L	10975200	10975260	61	5'-UTR	FBgn0000018	abo	Paused Pol II
chr2L	11066845	11066992	148	5'-UTR	FBgn0032330	Samuel	Paused Pol II
chr2L	11210689	11211206	518	5'-UTR	FBgn0264442	Ab	Paused Pol II
chr2L	12027446	12027537	92	5'-UTR	FBgn0010497	l(2)01810	Paused Pol II
chr2L	12700542	12700612	71	5'-UTR	FBgn0032449	CG17036	Paused Pol II
chr2L	12712173	12712430	258	5'-UTR	FBgn0032454	CG5787	Paused Pol II
chr2L	13204034	13204221	188	5'-UTR	FBgn0032482	Pect	Paused Pol II
chr2L	13290933	13291044	112	5'-UTR	FBgn0051729	CG31729	Paused Pol II
chr2L	13394466	13395074	609	5'-UTR	FBgn0032518	RpL24	Paused Pol II
chr2L	13549175	13549317	143	5'-UTR	FBgn0023407	B4	Paused Pol II
chr2L	13550149	13550228	80	5'-UTR	FBgn0259984	kuz	Paused Pol II
chr2L	13905657	13905740	84	5'-UTR	FBgn0012037	Ance	Paused Pol II
chr2L	14263032	14263136	105	5'-UTR	FBgn0261563	wb	Paused Pol II
chr2L	14301008	14301073	66	5'-UTR	FBgn0261563	wb	Paused Pol II
chr2L	14334174	14334318	145	5'-UTR	FBgn0028916	CG33090	Paused Pol II
chr2L	14409114	14409546	433	5'-UTR	FBgn0004858	elB	Paused Pol II
chr2L	14490876	14491049	174	5'-UTR	FBgn0005771	noc	Paused Pol II
chr2L	15264595	15264653	59	5'-UTR	FBgn0045842	yuri	Paused Pol II
chr2L	15762636	15762748	113	5'-UTR	FBgn0001987	Gli	Paused Pol II
chr2L	16287549	16287710	162	5'-UTR	FBgn0001994	crp	Paused Pol II
chr2L	16532613	16532848	236	5'-UTR	FBgn0032587	CG5953	Paused Pol II
chr2L	16727645	16727782	138	5'-UTR	FBgn0027779	VhaSFD	Paused Pol II
chr2L	16732619	16732735	117	5'-UTR	FBgn0032597	mdy	Paused Pol II
chr2L	16738868	16739022	155	5'-UTR	FBgn0032598	CG17905	Paused Pol II
chr2L	16754349	16754407	59	5'-UTR	FBgn0032601	yellow-b	Paused Pol II
chr2L	16790578	16790713	136	5'-UTR	FBgn0000406	Cyt-b5-r	Paused Pol II
chr2L	16816684	16816821	138	5'-UTR	FBgn0004797	mdy	Paused Pol II
chr2L	16848564	16848709	146	5'-UTR	FBgn0032614	CG13284	Paused Pol II
chr2L	16887807	16887956	150	5'-UTR	FBgn0040985	CG6115	Paused Pol II
chr2L	17260591	17260715	125	5'-UTR	FBgn0032629	beat-IIIc	Paused Pol II
chr2L	17383974	17384103	130	5'-UTR	FBgn0032633	CG6860	Paused Pol II
chr2L	17450238	17450352	115	5'-UTR	FBgn0260632	dl	Paused Pol II
chr2L	17473029	17473178	150	5'-UTR	FBgn0000183	BicD	Paused Pol II
chr2L	18152245	18152402	158	5'-UTR	FBgn0041184	Socs36E	Paused Pol II
chr2L	18184552	18184610	59	5'-UTR	FBgn0267486	Ptp36E	Paused Pol II
chr2L	18320122	18320249	128	5'-UTR	FBgn0000636	Fas3	Paused Pol II
chr2L	18484363	18484433	71	5'-UTR	FBgn0032681	CG10283	Paused Pol II
chr2L	18572090	18572273	184	5'-UTR	FBgn0085370	Pde11	Paused Pol II
chr2L	18590921	18591066	146	5'-UTR	FBgn0032688	CG15160	Paused Pol II
chr2L	18823592	18823895	304	5'-UTR	FBgn0032713	CG17323	Paused Pol II
chr2L	18845196	18845247	52	5'-UTR	FBgn0032719	CG17321	Paused Pol II
chr2L	18987148	18987259	112	5'-UTR	FBgn0032731	CG10641	Paused Pol II
chr2L	19027766	19027941	176	5'-UTR	FBgn0032741	Side	Paused Pol II
chr2L	19158559	19158641	83	5'-UTR	FBgn0010300	brat	Paused Pol II
chr2L	19190346	19190653	308	5'-UTR	FBgn0015380	drl	Paused Pol II
chr2L	19424066	19424158	93	5'-UTR	FBgn0032780	CG13085	Paused Pol II
chr2L	19493612	19493670	59	5'-UTR	FBgn0002044	CG10084	Paused Pol II
chr2L	19549712	19550059	348	5'-UTR	FBgn0041180	Tep4	Paused Pol II
chr2L	19572360	19572605	246	5'-UTR	FBgn0005672	spi	Paused Pol II
chr2L	19756759	19756882	124	5'-UTR	FBgn0032817	CG10631	Paused Pol II
chr2L	19763997	19764130	134	5'-UTR	FBgn0032820	fbp	Paused Pol II
chr2L	19791732	19791861	130	5'-UTR	FBgn0032821	CdGAPr	Paused Pol II
chr2L	20066415	20066624	210	5'-UTR	FBgn0045064	bwa	Paused Pol II
chr2L	20084765	20085045	281	5'-UTR	FBgn0263773	fok	Paused Pol II
chr2L	20311232	20311405	174	5'-UTR	FBgn0003475	spir	Paused Pol II
chr2L	20382121	20382275	155	5'-UTR	FBgn0032856	CG16798	Paused Pol II
chr2L	20793971	20794137	167	5'-UTR	FBgn0250785	vari	Paused Pol II
chr2L	20796956	20797035	80	5'-UTR	FBgn0250785	vari	Paused Pol II
chr2L	20798131	20798256	126	5'-UTR	FBgn0032886	CG9328	Paused Pol II
chr2L	20885830	20885955	126	5'-UTR	FBgn0032901	CG9339	Paused Pol II
chr2L	21237259	21237347	89	5'-UTR	FBgn0261239	Hr39	Paused Pol II
chr2L	21262982	21263097	116	5'-UTR	FBgn0032938	CG8671	Paused Pol II
chr2L	21309374	21309474	101	5'-UTR	FBgn0032940	Mondo	Paused Pol II
chr2L	21310882	21311000	119	5'-UTR	FBgn0000370	crc	Paused Pol II
chr2L	21573427	21573517	91	5'-UTR	FBgn0032949	CG3305	Paused Pol II
chr2L	21618672	21618752	81	5'-UTR	FBgn0032955	CG2201	Paused Pol II
chr2L	21629613	21629921	309	5'-UTR	FBgn0022893	Df31	Paused Pol II
chr2L	21828598	21828774	177	5'-UTR	FBgn0003866	tsh	Paused Pol II
chr2L	21829090	21829172	83	5'-UTR	FBgn0003866	tsh	Paused Pol II
chr2R	5981912	5981972	61	5'-UTR	FBgn0264959	Src42A	Paused Pol II
chr2R	6015557	6015659	103	5'-UTR	FBgn0000043	Act42A	Paused Pol II
chr2R	6156943	6157079	137	5'-UTR	FBgn0000546	EcR	Paused Pol II
chr2R	6214588	6214783	196	5'-UTR	FBgn0263144	bin3	Paused Pol II
chr2R	6221047	6221107	61	5'-UTR	FBgn0263144	bin3	Paused Pol II
chr2R	6242286	6242369	84	5'-UTR	FBgn0286511	Pld	Paused Pol II
chr2R	6632644	6633078	435	5'-UTR	FBgn0262736	Vha16-1	Paused Pol II
chr2R	6715722	6715870	149	5'-UTR	FBgn0033095	CG3409	Paused Pol II
chr2R	6741922	6742222	301	5'-UTR	FBgn0028579	phtf	Paused Pol II
chr2R	6758273	6758869	597	5'-UTR	FBgn0033101	CG9436	Paused Pol II
chr2R	6811035	6811121	87	5'-UTR	FBgn0265003	koi	Paused Pol II
chr2R	6828415	6828481	67	5'-UTR	FBgn0033108	CG15236	Paused Pol II
chr2R	6872530	6872692	163	5'-UTR	FBgn0265935	coro	Paused Pol II
chr2R	6878566	6878624	59	5'-UTR	FBgn0265137	Spn42Da	Paused Pol II
chr2R	6971477	6971618	142	5'-UTR	FBgn0053558	CG33558	Paused Pol II
chr2R	6985582	6985696	115	5'-UTR	FBgn0022960	vimar	Paused Pol II
chr2R	7025020	7025147	128	5'-UTR	FBgn0033127	Tsp42Ef	Paused Pol II
chr2R	7045813	7045867	55	5'-UTR	FBgn0033134	Tsp42El	Paused Pol II
chr2R	7049793	7049857	65	5'-UTR	FBgn0016032	lbm	Paused Pol II
chr2R	7150720	7150974	255	5'-UTR	FBgn0003090	pk	Paused Pol II
chr2R	7187260	7187394	135	5'-UTR	FBgn0003090	pk	Paused Pol II
chr2R	7249178	7249855	678	5'-UTR	FBgn0033153	CG11086	Paused Pol II
chr2R	7473951	7474075	125	5'-UTR	FBgn0010548	Aldh-III	Paused Pol II
chr2R	7474527	7474636	110	5'-UTR	FBgn0010548	Aldh-III	Paused Pol II
chr2R	7528971	7529276	306	5'-UTR	FBgn0033188	CG1600	Paused Pol II
chr2R	7533580	7533710	131	5'-UTR	FBgn0264294	Cyt-b5	Paused Pol II
chr2R	7722498	7722635	138	5'-UTR	FBgn0042135	Gdap2	Paused Pol II
chr2R	8065390	8065529	140	5'-UTR	FBgn0033252	CG12769	Paused Pol II
chr2R	8145837	8145961	125	5'-UTR	FBgn0263593	Lpin	Paused Pol II
chr2R	8237917	8238005	89	5'-UTR	FBgn0013726	pnut	Paused Pol II
chr2R	8600447	8600756	310	5'-UTR	FBgn0267792	rgr	Paused Pol II
chr2R	8649659	8649800	142	5'-UTR	FBgn0003892	ptc	Paused Pol II
chr2R	8666183	8666269	87	5'-UTR	FBgn0263120	Acsl	Paused Pol II
chr2R	8724300	8724435	136	5'-UTR	FBgn0005695	gcl	Paused Pol II
chr2R	8798506	8798648	143	5'-UTR	FBgn0024189	sns	Paused Pol II
chr2R	8891317	8891372	56	5'-UTR	FBgn0033337	CG8272	Paused Pol II
chr2R	9186214	9186334	121	5'-UTR	FBgn0002567	Rab-RP1	Paused Pol II
chr2R	9191938	9192060	123	5'-UTR	FBgn0033391	CG8026	Paused Pol II
chr2R	9207575	9207640	66	5'-UTR	FBgn0262515	VhaAC45	Paused Pol II
chr2R	9274815	9275017	203	5'-UTR	FBgn0020621	Pkn	Paused Pol II
chr2R	9308056	9308381	326	5'-UTR	FBgn0033402	Myd88	Paused Pol II
chr2R	9409355	9409471	117	5'-UTR	FBgn0016078	wun2	Paused Pol II
chr2R	9414355	9414545	191	5'-UTR	FBgn0041087	wun2	Paused Pol II
chr2R	9424144	9424236	93	5'-UTR	FBgn0033413	CG8806	Paused Pol II
chr2R	9441417	9441534	118	5'-UTR	FBgn0029092	ced-6	Paused Pol II
chr2R	9658011	9658211	201	5'-UTR	FBgn0033438	Mmp2	Paused Pol II
chr2R	9683647	9683848	202	5'-UTR	FBgn0033438	Mmp2	Paused Pol II
chr2R	9712341	9712447	107	5'-UTR	FBgn0010316	dap	Paused Pol II
chr2R	9860602	9860748	147	5'-UTR	FBgn0027580	CG1516	Paused Pol II
chr2R	9875292	9875358	67	5'-UTR	FBgn0033459	CG12744	Paused Pol II
chr2R	9929375	9929603	229	5'-UTR	FBgn0011656	Mef2	Paused Pol II
chr2R	10025864	10026032	169	5'-UTR	FBgn0022382	Pka-R2	Paused Pol II
chr2R	10056849	10056946	98	5'-UTR	FBgn0262169	magu	Paused Pol II
chr2R	10078375	10078492	118	5'-UTR	FBgn0033483	egr	Paused Pol II
chr2R	10101051	10101322	272	5'-UTR	FBgn0004907	14-3-3zeta	Paused Pol II
chr2R	10158441	10158570	130	5'-UTR	FBgn0265512	mlt	Paused Pol II
chr2R	10271926	10272164	239	5'-UTR	FBgn0033504	CAP	Paused Pol II
chr2R	10418736	10419485	750	5'-UTR	FBgn0033518	Prx2540-2	Paused Pol II
chr2R	10424440	10425369	930	5'-UTR	FBgn0033520	Prx2540-1	Paused Pol II
chr2R	10427084	10427908	825	5'-UTR	FBgn0033521	CG12896	Paused Pol II
chr2R	10475333	10475467	135	5'-UTR	FBgn0261862	whd	Paused Pol II
chr2R	10478404	10478544	141	5'-UTR	FBgn0261862	whd	Paused Pol II
chr2R	10617666	10617837	172	5'-UTR	FBgn0033538	CG11883	Paused Pol II
chr2R	10782713	10782850	138	5'-UTR	FBgn0053144	CG33144	Paused Pol II
chr2R	10808820	10808916	97	5'-UTR	FBgn0027499	CG12340	Paused Pol II
chr2R	10874586	10874746	161	5'-UTR	FBgn0050015	CG30015	Paused Pol II
chr2R	11370978	11371118	141	5'-UTR	FBgn0021795	Tapdelta	Paused Pol II
chr2R	11397134	11397414	281	5'-UTR	FBgn0082585	CG30023	Paused Pol II
chr2R	11453534	11453988	455	5'-UTR	FBgn0000581	E(Pc)	Paused Pol II
chr2R	11592998	11593112	115	5'-UTR	FBgn0033636	tou	Paused Pol II
chr2R	12019613	12019838	226	5'-UTR	FBgn0004839	otk	Paused Pol II
chr2R	12168752	12169075	324	5'-UTR	FBgn0023167	SmD3	Paused Pol II
chr2R	12173940	12174249	310	5'-UTR	FBgn0014184	Oda	Paused Pol II
chr2R	12437362	12437500	139	5'-UTR	FBgn0033739	Dyb	Paused Pol II
chr2R	12453206	12453270	65	5'-UTR	FBgn0010238	Lac	Paused Pol II
chr2R	12529058	12529259	202	5'-UTR	FBgn0011592	fra	Paused Pol II
chr2R	12665702	12665772	71	5'-UTR	FBgn0261673	nemy	Paused Pol II
chr2R	12669836	12670205	370	5'-UTR	FBgn0261673	nemy	Paused Pol II
chr2R	12780556	12780682	127	5'-UTR	FBgn0003326	sca	Paused Pol II
chr2R	12953585	12953875	291	5'-UTR	FBgn0033787	CG13321	Paused Pol II
chr2R	12980525	12980649	125	5'-UTR	FBgn0005624	Psc	Paused Pol II
chr2R	12980922	12980985	64	5'-UTR	FBgn0005624	Psc	Paused Pol II
chr2R	12996518	12996582	65	5'-UTR	FBgn0265623	Su(z)2	Paused Pol II
chr2R	12997126	12997192	67	5'-UTR	FBgn0265623	Su(z)2	Paused Pol II
chr2R	13234702	13234946	245	5'-UTR	FBgn0033814	CG4670	Paused Pol II
chr2R	13483065	13483200	136	5'-UTR	FBgn0000119	arr	Paused Pol II
chr2R	13623053	13623215	163	5'-UTR	FBgn0000633	fas	Paused Pol II
chr2R	13824445	13824510	66	5'-UTR	FBgn0000662	fl(2)d	Paused Pol II
chr2R	13897534	13897698	165	5'-UTR	FBgn0013733	shot	Paused Pol II
chr2R	13925420	13925494	75	5'-UTR	FBgn0013733	shot	Paused Pol II
chr2R	13933842	13934201	360	5'-UTR	FBgn0013733	shot	Paused Pol II
chr2R	13941970	13942105	136	5'-UTR	FBgn0013733	shot	Paused Pol II
chr2R	13953883	13953981	99	5'-UTR	FBgn0262739	AGO1	Paused Pol II
chr2R	13960727	13960819	93	5'-UTR	FBgn0013770	Cp1	Paused Pol II
chr2R	14009209	14009372	164	5'-UTR	FBgn0002643	mam	Paused Pol II
chr2R	14140664	14140874	211	5'-UTR	FBgn0040752	Prosap	Paused Pol II
chr2R	14219915	14220010	96	5'-UTR	FBgn0033913	CG8468	Paused Pol II
chr2R	14255751	14256024	274	5'-UTR	FBgn0001220	Hsc70-5	Paused Pol II
chr2R	14267830	14267882	53	5'-UTR	FBgn0033919	CG8547	Paused Pol II
chr2R	14432179	14432335	157	5'-UTR	FBgn0013725	phyl	Paused Pol II
chr2R	14575445	14575760	316	5'-UTR	FBgn0010397	LamC	Paused Pol II
chr2R	14618802	14618983	182	5'-UTR	FBgn0010638	Sec61beta	Paused Pol II
chr2R	14713419	14713613	195	5'-UTR	FBgn0020269	mspa	Paused Pol II
chr2R	14798624	14798944	321	5'-UTR	FBgn0001319	kn	Paused Pol II
chr2R	15128834	15129073	240	5'-UTR	FBgn0015371	chn	Paused Pol II
chr2R	15241465	15241588	124	5'-UTR	FBgn0259878	Fs	Paused Pol II
chr2R	15252667	15252726	60	5'-UTR	FBgn0286785	scb	Paused Pol II
chr2R	15350138	15350206	69	5'-UTR	FBgn0034013	unc-5	Paused Pol II
chr2R	15511823	15511943	121	5'-UTR	FBgn0034025	GalNAc-T1	Paused Pol II
chr2R	15532088	15532213	126	5'-UTR	FBgn0019968	Khc-73	Paused Pol II
chr2R	15541451	15541763	313	5'-UTR	FBgn0022097	Vha36	Paused Pol II
chr2R	15675722	15675935	214	5'-UTR	FBgn0023441	fus	Paused Pol II
chr2R	15682774	15682862	89	5'-UTR	FBgn0284254	Impbeta11	Paused Pol II
chr2R	15816814	15816986	173	5'-UTR	FBgn0265991	Zasp52	Paused Pol II
chr2R	15848609	15848740	132	5'-UTR	FBgn0034046	CG8253	Paused Pol II
chr2R	15849155	15849233	79	5'-UTR	FBgn0034046	CG8253	Paused Pol II
chr2R	16017761	16017858	98	5'-UTR	FBgn0034067	CG8399	Paused Pol II
chr2R	16124995	16125106	112	5'-UTR	FBgn0086676	spin	Paused Pol II
chr2R	16289338	16289469	132	5'-UTR	FBgn0028424	Jhl-26	Paused Pol II
chr2R	16336393	16336604	212	5'-UTR	FBgn0262511	Vha44	Paused Pol II
chr2R	16570620	16571206	587	5'-UTR	FBgn0034138	RpS15	Paused Pol II
chr2R	16594412	16594468	57	5'-UTR	FBgn0034142	CG8306	Paused Pol II
chr2R	16731211	16731377	167	5'-UTR	FBgn0050463	CG30463	Paused Pol II
chr2R	16783705	16783812	108	5'-UTR	FBgn0034158	CG5522	Paused Pol II
chr2R	16868251	16868344	94	5'-UTR	FBgn0028737	Ef1beta	Paused Pol II
chr2R	16869419	16869483	65	5'-UTR	FBgn0034162	CG6426	Paused Pol II
chr2R	17015760	17015840	81	5'-UTR	FBgn0034180	CG15609	Paused Pol II
chr2R	17027229	17027528	300	5'-UTR	FBgn0023172	RhoGEF2	Paused Pol II
chr2R	17087261	17087618	358	5'-UTR	FBgn0050460	CG30460	Paused Pol II
chr2R	17097231	17097419	189	5'-UTR	FBgn0010226	GstS1	Paused Pol II
chr2R	17103009	17103270	262	5'-UTR	FBgn0050456	CG30456	Paused Pol II
chr2R	17265524	17266030	507	5'-UTR	FBgn0265487	mbl	Paused Pol II
chr2R	17444765	17444929	165	5'-UTR	FBgn0027506	EDTP	Paused Pol II
chr2R	17592836	17592936	101	5'-UTR	FBgn0029006	lack	Paused Pol II
chr2R	17698225	17698337	113	5'-UTR	FBgn0027872	rdgBbeta	Paused Pol II
chr2R	17761172	17761236	65	5'-UTR	FBgn0027572	CG5009	Paused Pol II
chr2R	17823567	17823818	252	5'-UTR	FBgn0259211	grh	Paused Pol II
chr2R	17846704	17846795	92	5'-UTR	FBgn0015522	olf186-M	Paused Pol II
chr2R	18412041	18412329	289	5'-UTR	FBgn0027835	Dp1	Paused Pol II
chr2R	18441012	18441121	110	5'-UTR	FBgn0261477	slim	Paused Pol II
chr2R	18497866	18497995	130	5'-UTR	FBgn0028496	CG30116	Paused Pol II
chr2R	18503637	18503696	60	5'-UTR	FBgn0034354	CG5224	Paused Pol II
chr2R	18621766	18621921	156	5'-UTR	FBgn0034365	CG5335	Paused Pol II
chr2R	18673469	18673527	59	5'-UTR	FBgn0023214	edl	Paused Pol II
chr2R	18688166	18688250	85	5'-UTR	FBgn0262103	Sik3	Paused Pol II
chr2R	18718122	18718294	173	5'-UTR	FBgn0053147	CG33147	Paused Pol II
chr2R	18802135	18802362	228	5'-UTR	FBgn0010651	l(2)08717	Paused Pol II
chr2R	19141645	19141794	150	5'-UTR	FBgn0000578	ena	Paused Pol II
chr2R	19164147	19164327	181	5'-UTR	FBgn0034420	CG10737	Paused Pol II
chr2R	19229085	19229270	186	5'-UTR	FBgn0010434	cora	Paused Pol II
chr2R	19373147	19373216	70	5'-UTR	FBgn0034438	CG9416	Paused Pol II
chr2R	19411224	19411347	124	5'-UTR	FBgn0263391	hts	Paused Pol II
chr2R	19424007	19424084	78	5'-UTR	FBgn0263391	hts	Paused Pol II
chr2R	19425130	19425212	83	5'-UTR	FBgn0012051	CalpA	Paused Pol II
chr2R	19451135	19451591	457	5'-UTR	FBgn0284243	betaTub56D	Paused Pol II
chr2R	19631328	19631492	165	5'-UTR	FBgn0003435	sm	Paused Pol II
chr2R	19826581	19826758	178	5'-UTR	FBgn0034476	Toll-7	Paused Pol II
chr2R	20274342	20274490	149	5'-UTR	FBgn0034494	18w	Paused Pol II
chr2R	20308271	20308353	83	5'-UTR	FBgn0034500	CG11200	Paused Pol II
chr2R	20582038	20582113	76	5'-UTR	FBgn0028622	l(2)05510	Paused Pol II
chr2R	20602986	20603049	64	5'-UTR	FBgn0267791	HnRNP-K	Paused Pol II
chr2R	20618127	20618186	60	5'-UTR	FBgn0050147	Hil	Paused Pol II
chr2R	20667129	20667214	86	5'-UTR	FBgn0034542	CG9025	Paused Pol II
chr2R	20835951	20836009	59	5'-UTR	FBgn0011674	insc	Paused Pol II
chr2R	21057078	21057186	109	5'-UTR	FBgn0003391	shg	Paused Pol II
chr2R	21101937	21102001	65	5'-UTR	FBgn0015721	king-tubby	Paused Pol II
chr2R	21183341	21183443	103	5'-UTR	FBgn0003891	tud	Paused Pol II
chr2R	21250667	21250948	282	5'-UTR	FBgn0034606	CG18375	Paused Pol II
chr2R	21480996	21481172	177	5'-UTR	FBgn0010415	Sdc	Paused Pol II
chr2R	21497138	21497191	54	5'-UTR	FBgn0010470	Fkbp13	Paused Pol II
chr2R	21571298	21571430	133	5'-UTR	FBgn0034636	CG10440	Paused Pol II
chr2R	21606748	21606950	203	5'-UTR	FBgn0034638	CG10433	Paused Pol II
chr2R	21646182	21646350	169	5'-UTR	FBgn0034644	CG10082	Paused Pol II
chr2R	22073241	22073318	78	5'-UTR	FBgn0034688	CG11474	Paused Pol II
chr2R	22076030	22076132	103	5'-UTR	FBgn0067102	CG6437	Paused Pol II
chr2R	22136973	22137050	78	5'-UTR	FBgn0000008	a	Paused Pol II
chr2R	22243973	22244129	157	5'-UTR	FBgn0020307	dve	Paused Pol II
chr2R	22293483	22293788	306	5'-UTR	FBgn0034717	CG5819	Paused Pol II
chr2R	22311864	22311924	61	5'-UTR	FBgn0034718	wdp	Paused Pol II
chr2R	22317675	22317856	182	5'-UTR	FBgn0013272	Gp150	Paused Pol II
chr2R	22383145	22383450	306	5'-UTR	FBgn0034723	CG13506	Paused Pol II
chr2R	22401879	22402048	170	5'-UTR	FBgn0034724	CG3624	Paused Pol II
chr2R	22592656	22592958	303	5'-UTR	FBgn0260866	dnr1	Paused Pol II
chr2R	22614350	22614486	137	5'-UTR	FBgn0053143	CG33143	Paused Pol II
chr2R	22646189	22646325	137	5'-UTR	FBgn0034753	CG2852	Paused Pol II
chr2R	22688893	22688972	80	5'-UTR	FBgn0020257	ppa	Paused Pol II
chr2R	22699713	22699975	263	5'-UTR	FBgn0005631	robo	Paused Pol II
chr2R	22729155	22729245	91	5'-UTR	FBgn0028371	jbug	Paused Pol II
chr2R	22896186	22896272	87	5'-UTR	FBgn0034797	nahoda	Paused Pol II
chr2R	22998444	22998878	435	5'-UTR	FBgn0034808	CG9896	Paused Pol II
chr2R	23581099	23581276	178	5'-UTR	FBgn0015903	apt	Paused Pol II
chr2R	23614383	23614684	302	5'-UTR	FBgn0034885	CG4019	Paused Pol II
chr2R	23667143	23667467	325	5'-UTR	FBgn0266377	Pde8	Paused Pol II
chr2R	23862409	23862555	147	5'-UTR	FBgn0025790	TBPH	Paused Pol II
chr2R	23870284	23870388	105	5'-UTR	FBgn0011236	ken	Paused Pol II
chr2R	23940412	23940560	149	5'-UTR	FBgn0023477	Tal	Paused Pol II
chr2R	23964848	23965889	1042	5'-UTR	FBgn0020764	Alas	Paused Pol II
chr2R	24229710	24229773	64	5'-UTR	FBgn0050419	CG30419	Paused Pol II
chr2R	24243282	24243503	222	5'-UTR	FBgn0050418	nord	Paused Pol II
chr2R	24258024	24258162	139	5'-UTR	FBgn0034997	CG3376	Paused Pol II
chr2R	24305891	24306099	209	5'-UTR	FBgn0003888	betaTub60D	Paused Pol II
chr2R	24402564	24402653	90	5'-UTR	FBgn0035001	Plkk1	Paused Pol II
chr2R	24603646	24603759	114	5'-UTR	FBgn0035035	CG3570	Paused Pol II
chr2R	24642058	24642215	158	5'-UTR	FBgn0035043	CG4781	Paused Pol II
chr2R	24743855	24743948	94	5'-UTR	FBgn0050421	CG30421	Paused Pol II
chr2R	24768090	24768158	69	5'-UTR	FBgn0027590	CG16936	Paused Pol II
chr2R	24793312	24793392	81	5'-UTR	FBgn0015801	Reg-5	Paused Pol II
chr2R	24814836	24814912	77	5'-UTR	FBgn0000157	Dll	Paused Pol II
chr2R	24927974	24928264	291	5'-UTR	FBgn0060296	pain	Paused Pol II
chr2R	24942226	24942402	177	5'-UTR	FBgn0035083	Tina-1	Paused Pol II
chr2R	24964958	24965073	116	5'-UTR	FBgn0035087	CG2765	Paused Pol II
chr2R	24983111	24983182	72	5'-UTR	FBgn0010435	emp	Paused Pol II
chr2R	25012075	25012358	284	5'-UTR	FBgn0004055	uzip	Paused Pol II
chr2R	25084251	25084323	73	5'-UTR	FBgn0004919	goI	Paused Pol II
chr2R	25188719	25188784	66	5'-UTR	FBgn0035094	CG9380	Paused Pol II
chr2R	25226627	25226692	66	5'-UTR	FBgn0001325	kr	Paused Pol II
chr3L	129461	129687	227	5'-UTR	FBgn0020386	Pk61C	Paused Pol II
chr3L	319793	319873	81	5'-UTR	FBgn0004373	fwd	Paused Pol II
chr3L	490670	490804	135	5'-UTR	FBgn0001316	klar	Paused Pol II
chr3L	540466	540600	135	5'-UTR	FBgn0001316	klar	Paused Pol II
chr3L	543077	543199	123	5'-UTR	FBgn0035142	CG17090	Paused Pol II
chr3L	603818	603999	182	5'-UTR	FBgn0035146	CG13893	Paused Pol II
chr3L	648789	648852	64	5'-UTR	FBgn0035147	CG12030	Paused Pol II
chr3L	909140	909274	135	5'-UTR	FBgn0028999	nerfin-1	Paused Pol II
chr3L	1177169	1177263	95	5'-UTR	FBgn0025525	bab2	Paused Pol II
chr3L	1204596	1204774	179	5'-UTR	FBgn0035189	CG9119	Paused Pol II
chr3L	1298690	1298772	83	5'-UTR	FBgn0025682	scf	Paused Pol II
chr3L	1318485	1318745	261	5'-UTR	FBgn0010246	Myo61F	Paused Pol II
chr3L	1334911	1334983	73	5'-UTR	FBgn0010786	l(3)02640	Paused Pol II
chr3L	1465445	1465612	168	5'-UTR	FBgn0004635	rho	Paused Pol II
chr3L	1517072	1517259	188	5'-UTR	FBgn0011204	cue	Paused Pol II
chr3L	1536703	1536792	90	5'-UTR	FBgn0035228	CG12091	Paused Pol II
chr3L	1546142	1546310	169	5'-UTR	FBgn0041342	Cct1	Paused Pol II
chr3L	1628297	1628362	66	5'-UTR	FBgn0035246	CG13928	Paused Pol II
chr3L	1730901	1731089	189	5'-UTR	FBgn0027594	drpr	Paused Pol II
chr3L	1746933	1747057	125	5'-UTR	FBgn0035267	CG13921	Paused Pol II
chr3L	1755577	1755641	65	5'-UTR	FBgn0022702	Cht2	Paused Pol II
chr3L	1882916	1883034	119	5'-UTR	FBgn0035287	CG13937	Paused Pol II
chr3L	1885678	1885791	114	5'-UTR	FBgn0262624	Tmhs	Paused Pol II
chr3L	1969986	1970053	68	5'-UTR	FBgn0027547	CG1927	Paused Pol II
chr3L	2163714	2163853	140	5'-UTR	FBgn0035308	CG15822	Paused Pol II
chr3L	2586380	2586525	146	5'-UTR	FBgn0010909	msn	Paused Pol II
chr3L	2589450	2589614	165	5'-UTR	FBgn0016794	dos	Paused Pol II
chr3L	2648064	2648173	110	5'-UTR	FBgn0035360	CG1246	Paused Pol II
chr3L	3070703	3070815	113	5'-UTR	FBgn0266918	CG32486	Paused Pol II
chr3L	3081575	3081683	109	5'-UTR	FBgn0035397	CG11486	Paused Pol II
chr3L	3303758	3303866	109	5'-UTR	FBgn0035432	CG17723	Paused Pol II
chr3L	3417644	3417955	312	5'-UTR	FBgn0014388	sty	Paused Pol II
chr3L	3515809	3515912	104	5'-UTR	FBgn0005640	Eip63E	Paused Pol II
chr3L	3545323	3545428	106	5'-UTR	FBgn0005640	Eip63E	Paused Pol II
chr3L	3903531	3903653	123	5'-UTR	FBgn0035471	Sc2	Paused Pol II
chr3L	3942379	3942454	76	5'-UTR	FBgn0027552	CG10863	Paused Pol II
chr3L	4071555	4071707	153	5'-UTR	FBgn0024179	wit	Paused Pol II
chr3L	4073887	4073940	54	5'-UTR	FBgn0016013	Faa	Paused Pol II
chr3L	4122166	4122375	210	5'-UTR	FBgn0035499	Chd64	Paused Pol II
chr3L	4134387	4134515	129	5'-UTR	FBgn0264693	ens	Paused Pol II
chr3L	4170437	4170738	302	5'-UTR	FBgn0261274	Ero1L	Paused Pol II
chr3L	4227047	4227282	236	5'-UTR	FBgn0001257	ImpL2	Paused Pol II
chr3L	4380325	4380377	53	5'-UTR	FBgn0035538	CG18314	Paused Pol II
chr3L	4384460	4384527	68	5'-UTR	FBgn0035539	CG7447	Paused Pol II
chr3L	4407154	4407283	130	5'-UTR	FBgn0035542	CG11347	Paused Pol II
chr3L	4626063	4626122	60	5'-UTR	FBgn0262733	Src64B	Paused Pol II
chr3L	4975800	4976164	365	5'-UTR	FBgn0005775	Con	Paused Pol II
chr3L	5355256	5355334	79	5'-UTR	FBgn0016031	lama	Paused Pol II
chr3L	5360251	5360345	95	5'-UTR	FBgn0035600	CG4769	Paused Pol II
chr3L	5654703	5654799	97	5'-UTR	FBgn0035626	lin-28	Paused Pol II
chr3L	5750930	5752133	1204	5'-UTR	FBgn0263106	DnaJ-1	Paused Pol II
chr3L	5845572	5845658	87	5'-UTR	FBgn0003984	vn	Paused Pol II
chr3L	5923868	5924157	290	5'-UTR	FBgn0053523	CG33523	Paused Pol II
chr3L	6217797	6217990	194	5'-UTR	FBgn0002526	LanA	Paused Pol II
chr3L	6262598	6262654	57	5'-UTR	FBgn0001258	ImpL3	Paused Pol II
chr3L	6703325	6703508	184	5'-UTR	FBgn0035710	SP1173	Paused Pol II
chr3L	6760530	6761069	540	5'-UTR	FBgn0052392	CG32392	Paused Pol II
chr3L	6964489	6964672	184	5'-UTR	FBgn0261445	sgl	Paused Pol II
chr3L	6979434	6979970	537	5'-UTR	FBgn0001104	G-ialpha65A	Paused Pol II
chr3L	7094834	7095113	280	5'-UTR	FBgn0053556	CG33556	Paused Pol II
chr3L	7156931	7157069	139	5'-UTR	FBgn0259173	corn	Paused Pol II
chr3L	7327997	7328770	774	5'-UTR	FBgn0035763	CG8602	Paused Pol II
chr3L	7345080	7345167	88	5'-UTR	FBgn0035767	CG8596	Paused Pol II
chr3L	7348354	7348475	122	5'-UTR	FBgn0019662	qm	Paused Pol II
chr3L	7359882	7360059	178	5'-UTR	FBgn0035770	pst	Paused Pol II
chr3L	7528798	7528881	84	5'-UTR	FBgn0028582	lqf	Paused Pol II
chr3L	7809673	7809801	129	5'-UTR	FBgn0052369	CG32369	Paused Pol II
chr3L	7948218	7948303	86	5'-UTR	FBgn0041156	exex	Paused Pol II
chr3L	7979054	7979225	172	5'-UTR	FBgn0011817	nmo	Paused Pol II
chr3L	8063888	8064029	142	5'-UTR	FBgn0262579	Ect4	Paused Pol II
chr3L	8077402	8077476	75	5'-UTR	FBgn0262579	Ect4	Paused Pol II
chr3L	8128110	8128283	174	5'-UTR	FBgn0010350	CdsA	Paused Pol II
chr3L	8360615	8360887	273	5'-UTR	FBgn0001248	Idh	Paused Pol II
chr3L	8509270	8509723	454	5'-UTR	FBgn0035900	CG6694	Paused Pol II
chr3L	8525326	8525433	108	5'-UTR	FBgn0024236	foi	Paused Pol II
chr3L	9125118	9125305	188	5'-UTR	FBgn0011206	bol	Paused Pol II
chr3L	9349621	9349686	66	5'-UTR	FBgn0035977	PGRP-LF	Paused Pol II
chr3L	9374026	9374943	918	5'-UTR	FBgn0001223	Hsp22	Paused Pol II
chr3L	9376269	9377354	1086	5'-UTR	FBgn0001225	Hsp26	Paused Pol II
chr3L	9381919	9382937	1019	5'-UTR	FBgn0001224	Hsp23	Paused Pol II
chr3L	9384067	9384998	932	5'-UTR	FBgn0001226	Hsp27	Paused Pol II
chr3L	9399141	9399192	52	5'-UTR	FBgn0035983	CG4080	Paused Pol II
chr3L	9423285	9423916	632	5'-UTR	FBgn0023129	aay	Paused Pol II
chr3L	9614924	9615017	94	5'-UTR	FBgn0267348	LanB2	Paused Pol II
chr3L	9698631	9698771	141	5'-UTR	FBgn0015321	UbcD4	Paused Pol II
chr3L	9714391	9714469	79	5'-UTR	FBgn0045823	Spec2	Paused Pol II
chr3L	9763565	9763689	125	5'-UTR	FBgn0036043	CG8177	Paused Pol II
chr3L	9855169	9855269	101	5'-UTR	FBgn0004390	Gap1	Paused Pol II
chr3L	10185993	10186094	102	5'-UTR	FBgn0052057	dpr10	Paused Pol II
chr3L	10516014	10516365	352	5'-UTR	FBgn0052062	CG32062	Paused Pol II
chr3L	10660900	10661002	103	5'-UTR	FBgn0052066	CG32066	Paused Pol II
chr3L	10664751	10664857	107	5'-UTR	FBgn0010762	simj	Paused Pol II
chr3L	10858985	10859186	202	5'-UTR	FBgn0026160	tna	Paused Pol II
chr3L	10898955	10899075	121	5'-UTR	FBgn0036111	CG6391	Paused Pol II
chr3L	11009103	11009173	71	5'-UTR	FBgn0013469	klu	Paused Pol II
chr3L	11070585	11070668	84	5'-UTR	FBgn0263241	Mocs1	Paused Pol II
chr3L	11136052	11136121	70	5'-UTR	FBgn0052082	CG32082	Paused Pol II
chr3L	11197282	11197523	242	5'-UTR	FBgn0036144	GlcAT-P	Paused Pol II
chr3L	11252321	11253516	1196	5'-UTR	FBgn0041094	scyl	Paused Pol II
chr3L	11552936	11553108	173	5'-UTR	FBgn0259481	Mob2	Paused Pol II
chr3L	11587368	11587737	370	5'-UTR	FBgn0003292	rt	Paused Pol II
chr3L	11623611	11623706	96	5'-UTR	FBgn0086254	Akr1B	Paused Pol II
chr3L	11708287	11708510	224	5'-UTR	FBgn0036196	CG11658	Paused Pol II
chr3L	12081560	12081810	251	5'-UTR	FBgn0284221	Sema5c	Paused Pol II
chr3L	12124779	12125107	329	5'-UTR	FBgn0022959	yps	Paused Pol II
chr3L	12146550	12146649	100	5'-UTR	FBgn0013997	Nrx	Paused Pol II
chr3L	12277047	12277234	188	5'-UTR	FBgn0036272	CG4300	Paused Pol II
chr3L	12391287	12391426	140	5'-UTR	FBgn0036279	CG4357	Paused Pol II
chr3L	12408543	12408631	89	5'-UTR	FBgn0052103	CG32103	Paused Pol II
chr3L	12515080	12515234	155	5'-UTR	FBgn0041775	tral	Paused Pol II
chr3L	12804904	12805031	128	5'-UTR	FBgn0260945	Atg1	Paused Pol II
chr3L	13021329	13021654	326	5'-UTR	FBgn0036337	CG11255	Paused Pol II
chr3L	13041821	13041959	139	5'-UTR	FBgn0011284	RpS4	Paused Pol II
chr3L	13114292	13114389	98	5'-UTR	FBgn0010452	Tm	Paused Pol II
chr3L	13228706	13229049	344	5'-UTR	FBgn0023095	caps	Paused Pol II
chr3L	13477548	13477842	295	5'-UTR	FBgn0086708	stv	Paused Pol II
chr3L	13919875	13919952	78	5'-UTR	FBgn0026376	Rgl	Paused Pol II
chr3L	13922201	13922286	86	5'-UTR	FBgn0026376	Rgl	Paused Pol II
chr3L	13925209	13925312	104	5'-UTR	FBgn0026376	Rgl	Paused Pol II
chr3L	14002165	14002273	109	5'-UTR	FBgn0036398	CG9007	Paused Pol II
chr3L	14053224	14053407	184	5'-UTR	FBgn0267795	Frl	Paused Pol II
chr3L	14071908	14072032	125	5'-UTR	FBgn0013563	l(3)70Da	Paused Pol II
chr3L	14190882	14191037	156	5'-UTR	FBgn0013718	nuf	Paused Pol II
chr3L	14219774	14219955	182	5'-UTR	FBgn0013718	nuf	Paused Pol II
chr3L	14274354	14274524	171	5'-UTR	FBgn0001085	fz	Paused Pol II
chr3L	14409812	14409874	63	5'-UTR	FBgn0003459	stwl	Paused Pol II
chr3L	14550589	14550956	368	5'-UTR	FBgn0036428	CG9238	Paused Pol II
chr3L	14632606	14632670	65	5'-UTR	FBgn0041604	dlp	Paused Pol II
chr3L	14706771	14706851	81	5'-UTR	FBgn0259175	ome	Paused Pol II
chr3L	14757823	14757934	112	5'-UTR	FBgn0013263	CG33261	Paused Pol II
chr3L	14785992	14786337	346	5'-UTR	FBgn0036449	CG5295	Paused Pol II
chr3L	14969373	14970042	670	5'-UTR	FBgn0026320	Tom	Paused Pol II
chr3L	15142469	15142571	103	5'-UTR	FBgn0286818	Pdi	Paused Pol II
chr3L	15143905	15144013	109	5'-UTR	FBgn0047178	CG32147	Paused Pol II
chr3L	15235626	15235815	190	5'-UTR	FBgn0029114	Tollo	Paused Pol II
chr3L	15336711	15336923	213	5'-UTR	FBgn0036494	Toll-6	Paused Pol II
chr3L	15554164	15554258	95	5'-UTR	FBgn0087035	AGO2	Paused Pol II
chr3L	15588905	15589024	120	5'-UTR	FBgn0036518	RhoGAP71E	Paused Pol II
chr3L	15699634	15699844	211	5'-UTR	FBgn0041160	comm2	Paused Pol II
chr3L	15728337	15728408	72	5'-UTR	FBgn0010105	comm	Paused Pol II
chr3L	16046582	16046824	243	5'-UTR	FBgn0260635	Diap1	Paused Pol II
chr3L	16087088	16087462	375	5'-UTR	FBgn0263602	Tasp1	Paused Pol II
chr3L	16113257	16113345	89	5'-UTR	FBgn0010280	Taf4	Paused Pol II
chr3L	16411035	16411483	449	5'-UTR	FBgn0014163	fax	Paused Pol II
chr3L	16483554	16483635	82	5'-UTR	FBgn0004569	argos	Paused Pol II
chr3L	16572137	16572386	250	5'-UTR	FBgn0026061	Mipp1	Paused Pol II
chr3L	16647758	16647871	114	5'-UTR	FBgn0000017	Abl	Paused Pol II
chr3L	16661440	16661605	166	5'-UTR	FBgn0260960	Baldspot	Paused Pol II
chr3L	16711508	16711663	156	5'-UTR	FBgn0063485	Lasp	Paused Pol II
chr3L	16766087	16766158	72	5'-UTR	FBgn0004108	Nrt	Paused Pol II
chr3L	16773747	16773949	203	5'-UTR	FBgn0004108	Nrt	Paused Pol II
chr3L	16799946	16800185	240	5'-UTR	FBgn0036663	CG9674	Paused Pol II
chr3L	16865313	16865404	92	5'-UTR	FBgn0261565	Lmpt	Paused Pol II
chr3L	16891235	16891497	263	5'-UTR	FBgn0261565	Lmpt	Paused Pol II
chr3L	17379456	17379520	65	5'-UTR	FBgn0036715	Cad74A	Paused Pol II
chr3L	17421319	17421499	181	5'-UTR	FBgn0027660	blot	Paused Pol II
chr3L	17432719	17433169	451	5'-UTR	FBgn0042641	frc	Paused Pol II
chr3L	17487640	17487697	58	5'-UTR	FBgn0036732	Oatp74D	Paused Pol II
chr3L	17619047	17619295	249	5'-UTR	FBgn0000567	Eip74EF	Paused Pol II
chr3L	17644779	17645014	236	5'-UTR	FBgn0004401	Pep	Paused Pol II
chr3L	17764073	17764137	65	5'-UTR	FBgn0036752	Adgf-A	Paused Pol II
chr3L	17846338	17846477	140	5'-UTR	FBgn0036761	CG5546	Paused Pol II
chr3L	17961594	17961778	185	5'-UTR	FBgn0000568	Eip75B	Paused Pol II
chr3L	17971013	17971179	167	5'-UTR	FBgn0000568	Eip75B	Paused Pol II
chr3L	17999426	17999492	67	5'-UTR	FBgn0000568	Eip75B	Paused Pol II
chr3L	18106071	18106134	64	5'-UTR	FBgn0036773	CG13698	Paused Pol II
chr3L	18185022	18185636	615	5'-UTR	FBgn0003997	W	Paused Pol II
chr3L	18439620	18439921	302	5'-UTR	FBgn0036786	skl	Paused Pol II
chr3L	18625969	18626078	110	5'-UTR	FBgn0036801	CG6896	Paused Pol II
chr3L	18672993	18673104	112	5'-UTR	FBgn0042134	Capr	Paused Pol II
chr3L	18840383	18840495	113	5'-UTR	FBgn0036816	Indy	Paused Pol II
chr3L	18898157	18898270	114	5'-UTR	FBgn0036824	CG3902	Paused Pol II
chr3L	19044914	19045441	528	5'-UTR	FBgn0002945	nkd	Paused Pol II
chr3L	19170449	19170629	181	5'-UTR	FBgn0016797	fz2	Paused Pol II
chr3L	19584374	19584561	188	5'-UTR	FBgn0005564	Shal	Paused Pol II
chr3L	19586307	19586407	101	5'-UTR	FBgn0036888	CG9330	Paused Pol II
chr3L	19635550	19635619	70	5'-UTR	FBgn0036896	CG8789	Paused Pol II
chr3L	20088903	20089001	99	5'-UTR	FBgn0036934	NPFR76F	Paused Pol II
chr3L	20192033	20192084	52	5'-UTR	FBgn0036945	CG6981	Paused Pol II
chr3L	20294948	20295124	177	5'-UTR	FBgn0052227	CG32227	Paused Pol II
chr3L	20493289	20493457	169	5'-UTR	FBgn0037000	CG5130	Paused Pol II
chr3L	20519131	20519335	205	5'-UTR	FBgn0037007	CG5059	Paused Pol II
chr3L	20540299	20540402	104	5'-UTR	FBgn0037012	CG4786	Paused Pol II
chr3L	20730603	20730683	81	5'-UTR	FBgn0037016	CG13252	Paused Pol II
chr3L	20771565	20771821	257	5'-UTR	FBgn0016696	Pitslre	Paused Pol II
chr3L	20785990	20786157	168	5'-UTR	FBgn0037021	CG11399	Paused Pol II
chr3L	20949194	20949499	306	5'-UTR	FBgn0011591	fng	Paused Pol II
chr3L	21034546	21034632	87	5'-UTR	FBgn0026179	loner	Paused Pol II
chr3L	21135722	21136000	279	5'-UTR	FBgn0037051	CG10565	Paused Pol II
chr3L	21175803	21175921	119	5'-UTR	FBgn0021760	chb	Paused Pol II
chr3L	21533544	21533650	107	5'-UTR	FBgn0029152	Mkrn1	Paused Pol II
chr3L	21879611	21879745	135	5'-UTR	FBgn0262737	mub	Paused Pol II
chr3L	22076112	22076258	147	5'-UTR	FBgn0000100	RpLP0	Paused Pol II
chr3L	22136110	22136395	286	5'-UTR	FBgn0037153	olf413	Paused Pol II
chr3L	22407702	22407853	152	5'-UTR	FBgn0004449	Ten-m	Paused Pol II
chr3L	22717108	22717256	149	5'-UTR	FBgn0037182	CG6838	Paused Pol II
chr3L	22728135	22728211	77	5'-UTR	FBgn0037185	CG11367	Paused Pol II
chr3L	22741815	22741880	66	5'-UTR	FBgn0037188	CG7369	Paused Pol II
chr3L	22871948	22872033	86	5'-UTR	FBgn0010348	Arf79F	Paused Pol II
chr3L	22945670	22945803	134	5'-UTR	FBgn0037207	Mes2	Paused Pol II
chr3L	23095260	23095447	188	5'-UTR	FBgn0024733	qm	Paused Pol II
chr3R	4174642	4174795	154	5'-UTR	FBgn0037213	CG12581	Paused Pol II
chr3R	4378947	4379052	106	5'-UTR	FBgn0037239	CG11739	Paused Pol II
chr3R	4403092	4403265	174	5'-UTR	FBgn0263594	lost	Paused Pol II
chr3R	4649485	4649670	186	5'-UTR	FBgn0087013	Karybeta3	Paused Pol II
chr3R	4811942	4812071	130	5'-UTR	FBgn0026417	Hus1-like	Paused Pol II
chr3R	4910567	4910843	277	5'-UTR	FBgn0265082	Cdep	Paused Pol II
chr3R	5086528	5086706	179	5'-UTR	FBgn0010313	corto	Paused Pol II
chr3R	5086916	5087055	140	5'-UTR	FBgn0010313	corto	Paused Pol II
chr3R	5217242	5217440	199	5'-UTR	FBgn0259212	cno	Paused Pol II
chr3R	5264947	5265044	98	5'-UTR	FBgn0264785	Hph	Paused Pol II
chr3R	5368153	5368284	132	5'-UTR	FBgn0037315	CG16708	Paused Pol II
chr3R	5392769	5392852	84	5'-UTR	FBgn0001311	kkv	Paused Pol II
chr3R	5483613	5483873	261	5'-UTR	FBgn0015402	ksr	Paused Pol II
chr3R	5547629	5547740	112	5'-UTR	FBgn0037336	CG2519	Paused Pol II
chr3R	5554119	5554244	126	5'-UTR	FBgn0086768	Pcmt	Paused Pol II
chr3R	5591808	5591949	142	5'-UTR	FBgn0283535	Vha26	Paused Pol II
chr3R	6008014	6008572	559	5'-UTR	FBgn0003261	Rm62	Paused Pol II
chr3R	6405713	6405884	172	5'-UTR	FBgn0037443	CG1021	Paused Pol II
chr3R	6932487	6932823	337	5'-UTR	FBgn0260642	Antp	Paused Pol II
chr3R	7086604	7087077	474	5'-UTR	FBgn0003884	alphaTub84B	Paused Pol II
chr3R	8105364	8105521	158	5'-UTR	FBgn0243512	puc	Paused Pol II
chr3R	8349879	8350202	324	5'-UTR	FBgn0261108	Atg13	Paused Pol II
chr3R	8663800	8663877	78	5'-UTR	FBgn0086679	CG9770	Paused Pol II
chr3R	8669631	8669808	178	5'-UTR	FBgn0037607	CG8036	Paused Pol II
chr3R	8697666	8697777	112	5'-UTR	FBgn0001180	hb	Paused Pol II
chr3R	8747492	8747659	168	5'-UTR	FBgn0037623	CG9801	Paused Pol II
chr3R	8820385	8820669	285	5'-UTR	FBgn0286516	aqz	Paused Pol II
chr3R	8846210	8846273	64	5'-UTR	FBgn0262614	pyd	Paused Pol II
chr3R	8857395	8857645	251	5'-UTR	FBgn0262614	pyd	Paused Pol II
chr3R	8931732	8931869	138	5'-UTR	FBgn0262614	pyd	Paused Pol II
chr3R	9260683	9260766	84	5'-UTR	FBgn0037671	CG8444	Paused Pol II
chr3R	9394446	9394540	95	5'-UTR	FBgn0000723	Fps85D	Paused Pol II
chr3R	9417955	9418097	143	5'-UTR	FBgn0261552	ps	Paused Pol II
chr3R	9419525	9419589	65	5'-UTR	FBgn0261552	ps	Paused Pol II
chr3R	9502491	9502562	72	5'-UTR	FBgn0014380	Rhol	Paused Pol II
chr3R	9532930	9532994	65	5'-UTR	FBgn0000244	by	Paused Pol II
chr3R	9591346	9591476	131	5'-UTR	FBgn0037720	CG8312	Paused Pol II
chr3R	9705281	9705409	129	5'-UTR	FBgn0051352	CG31352	Paused Pol II
chr3R	9809257	9809329	73	5'-UTR	FBgn0037760	CG9461	Paused Pol II
chr3R	10144694	10144829	136	5'-UTR	FBgn0086359	Invadolysin	Paused Pol II
chr3R	10170383	10170477	95	5'-UTR	FBgn0040238	Best1	Paused Pol II
chr3R	10331195	10331313	119	5'-UTR	FBgn0266717	Bruce	Paused Pol II
chr3R	10388271	10388353	83	5'-UTR	FBgn0259938	cwo	Paused Pol II
chr3R	10412734	10412834	101	5'-UTR	FBgn0024957	Irp-1B	Paused Pol II
chr3R	10614001	10614249	249	5'-UTR	FBgn0001235	hth	Paused Pol II
chr3R	11200437	11200537	101	5'-UTR	FBgn0261808	cu	Paused Pol II
chr3R	11210275	11210350	76	5'-UTR	FBgn0037874	CG4800	Paused Pol II
chr3R	11234942	11234999	58	5'-UTR	FBgn0037884	CG17184	Paused Pol II
chr3R	11650546	11650647	102	5'-UTR	FBgn0262081	csk	Paused Pol II
chr3R	11759972	11760049	78	5'-UTR	FBgn0017581	Lk6	Paused Pol II
chr3R	11764136	11764425	290	5'-UTR	FBgn0017581	Lk6	Paused Pol II
chr3R	11887096	11887156	61	5'-UTR	FBgn0037960	mthl5	Paused Pol II
chr3R	11953993	11956481	2489	5'-UTR	FBgn0013275	Hsp70Aa	Paused Pol II
chr3R	11958565	11959845	1281	5'-UTR	FBgn0013276	Hsp70Ab	Paused Pol II
chr3R	11977115	11977185	71	5'-UTR	FBgn0037972	CG10005	Paused Pol II
chr3R	11993180	11993312	133	5'-UTR	FBgn0260745	mfas	Paused Pol II
chr3R	12128080	12128186	107	5'-UTR	FBgn0037992	CG4702	Paused Pol II
chr3R	12281177	12281315	139	5'-UTR	FBgn0003651	svp	Paused Pol II
chr3R	12369190	12369248	59	5'-UTR	FBgn0001149	GstD1	Paused Pol II
chr3R	12981091	12981429	339	5'-UTR	FBgn0038100	Paip2	Paused Pol II
chr3R	13011709	13011795	87	5'-UTR	FBgn0020496	CtBP	Paused Pol II
chr3R	13304770	13304956	187	5'-UTR	FBgn0052473	CG32473	Paused Pol II
chr3R	13364967	13365045	79	5'-UTR	FBgn0027610	CG8790	Paused Pol II
chr3R	13382141	13382272	132	5'-UTR	FBgn0038145	CG8863	Paused Pol II
chr3R	13401708	13401839	132	5'-UTR	FBgn0038149	CG9796	Paused Pol II
chr3R	14025768	14025940	173	5'-UTR	FBgn0264493	rdx	Paused Pol II
chr3R	14056965	14057119	155	5'-UTR	FBgn0038197	foxo	Paused Pol II
chr3R	14286807	14286879	73	5'-UTR	FBgn0003862	trx	Paused Pol II
chr3R	14289284	14289410	127	5'-UTR	FBgn0285913	red	Paused Pol II
chr3R	14798999	14799076	78	5'-UTR	FBgn0038261	CG14856	Paused Pol II
chr3R	14853839	14853899	61	5'-UTR	FBgn0266756	btsz	Paused Pol II
chr3R	14903214	14903986	773	5'-UTR	FBgn0028662	VhaPPA1-1	Paused Pol II
chr3R	15342888	15343011	124	5'-UTR	FBgn0038321	CG6218	Paused Pol II
chr3R	15537139	15537265	127	5'-UTR	FBgn0267408	AOX1	Paused Pol II
chr3R	15666196	15666359	164	5'-UTR	FBgn0053207	pxb	Paused Pol II
chr3R	15804261	15804360	100	5'-UTR	FBgn0026616	alpha-Man-IIB	Paused Pol II
chr3R	16012463	16012661	199	5'-UTR	FBgn0038391	GATAe	Paused Pol II
chr3R	16242825	16242882	58	5'-UTR	FBgn0040071	tara	Paused Pol II
chr3R	16243112	16243221	110	5'-UTR	FBgn0040071	tara	Paused Pol II
chr3R	16349131	16349214	84	5'-UTR	FBgn0038419	CG14879	Paused Pol II
chr3R	16453653	16453799	147	5'-UTR	FBgn0044826	Pak3	Paused Pol II
chr3R	16625295	16625367	73	5'-UTR	FBgn0285925	Fas1	Paused Pol II
chr3R	16734241	16734415	175	5'-UTR	FBgn0003944	Ubx	Paused Pol II
chr3R	16934171	16934232	62	5'-UTR	FBgn0000015	Abd-B	Paused Pol II
chr3R	17020847	17021090	244	5'-UTR	FBgn0038467	CG3590	Paused Pol II
chr3R	17054014	17054179	166	5'-UTR	FBgn0020493	Dad	Paused Pol II
chr3R	17425776	17425868	93	5'-UTR	FBgn0038511	CG5873	Paused Pol II
chr3R	17682390	17682474	85	5'-UTR	FBgn0038535	CG18212	Paused Pol II
chr3R	17716492	17716825	334	5'-UTR	FBgn0261885	osa	Paused Pol II
chr3R	17944114	17944263	150	5'-UTR	FBgn0263995	cpo	Paused Pol II
chr3R	18122080	18122451	372	5'-UTR	FBgn0003499	sr	Paused Pol II
chr3R	18298557	18298848	292	5'-UTR	FBgn0010877	l(3)05822	Paused Pol II
chr3R	18398968	18399153	186	5'-UTR	FBgn0028670	Vha100-2	Paused Pol II
chr3R	18739951	18740092	142	5'-UTR	FBgn0024329	Mekk1	Paused Pol II
chr3R	18743310	18743528	219	5'-UTR	FBgn0024329	Mekk1	Paused Pol II
chr3R	18918287	18918449	163	5'-UTR	FBgn0261113	Xrp1	Paused Pol II
chr3R	18984036	18984148	113	5'-UTR	FBgn0026239	gukh	Paused Pol II
chr3R	19094080	19094258	179	5'-UTR	FBgn0004876	cdi	Paused Pol II
chr3R	19153563	19153675	113	5'-UTR	FBgn0038682	CG5835	Paused Pol II
chr3R	19164248	19164542	295	5'-UTR	FBgn0010768	sqz	Paused Pol II
chr3R	19325697	19326209	513	5'-UTR	FBgn0000463	dl	Paused Pol II
chr3R	19463556	19463709	154	5'-UTR	FBgn0260003	Dys	Paused Pol II
chr3R	19632428	19632643	216	5'-UTR	FBgn0038720	CG6231	Paused Pol II
chr3R	19644182	19644350	169	5'-UTR	FBgn0283536	Vha13	Paused Pol II
chr3R	19874990	19875221	232	5'-UTR	FBgn0038740	CG4562	Paused Pol II
chr3R	19877312	19877440	129	5'-UTR	FBgn0038741	CG17186	Paused Pol II
chr3R	20008317	20008498	182	5'-UTR	FBgn0038755	Hs6st	Paused Pol II
chr3R	20252787	20252962	176	5'-UTR	FBgn0262582	cic	Paused Pol II
chr3R	20253576	20253726	151	5'-UTR	FBgn0262582	cic	Paused Pol II
chr3R	20327489	20327932	444	5'-UTR	FBgn0038787	CG4360	Paused Pol II
chr3R	20550953	20551099	147	5'-UTR	FBgn0016917	Stat92E	Paused Pol II
chr3R	20593167	20593321	155	5'-UTR	FBgn0023097	bon	Paused Pol II
chr3R	20818820	20818904	85	5'-UTR	FBgn0038828	CG17270	Paused Pol II
chr3R	20822221	20822304	84	5'-UTR	FBgn0019936	RpS20	Paused Pol II
chr3R	20830221	20830552	332	5'-UTR	FBgn0027493	CG17273	Paused Pol II
chr3R	20948808	20948890	83	5'-UTR	FBgn0002921	Atpalpha	Paused Pol II
chr3R	20957753	20957821	69	5'-UTR	FBgn0002921	Atpalpha	Paused Pol II
chr3R	21065267	21065527	261	5'-UTR	FBgn0000083	AnnIX	Paused Pol II
chr3R	21097670	21097783	114	5'-UTR	FBgn0038853	RhoGAP93B	Paused Pol II
chr3R	21111434	21111694	261	5'-UTR	FBgn0015790	Rab11	Paused Pol II
chr3R	21188884	21189138	255	5'-UTR	FBgn0264357	SNF 4A gamma	Paused Pol II
chr3R	21204961	21205151	191	5'-UTR	FBgn0264357	SNF 4A gamma	Paused Pol II
chr3R	21247015	21247096	82	5'-UTR	FBgn0038874	ETHR	Paused Pol II
chr3R	21349534	21349590	57	5'-UTR	FBgn0038881	CG16791	Paused Pol II
chr3R	21632586	21632668	83	5'-UTR	FBgn0011766	E2F	Paused Pol II
chr3R	21719519	21719643	125	5'-UTR	FBgn0051176	CG15496	Paused Pol II
chr3R	21855815	21856246	432	5'-UTR	FBgn0015229	glec	Paused Pol II
chr3R	22042208	22042304	97	5'-UTR	FBgn0264491	how	Paused Pol II
chr3R	22133836	22134025	190	5'-UTR	FBgn0051163	SKIP	Paused Pol II
chr3R	22528439	22528619	181	5'-UTR	FBgn0038981	CG5346	Paused Pol II
chr3R	22686293	22686467	175	5'-UTR	FBgn0046114	Gclm	Paused Pol II
chr3R	23218926	23219199	274	5'-UTR	FBgn0262975	cnc	Paused Pol II
chr3R	23669479	23669648	170	5'-UTR	FBgn0051145	CG31145	Paused Pol II
chr3R	23781799	23781994	196	5'-UTR	FBgn0015513	mbc	Paused Pol II
chr3R	23819096	23819216	121	5'-UTR	FBgn0053111	CG31145	Paused Pol II
chr3R	23942770	23943083	314	5'-UTR	FBgn0001098	Gdh	Paused Pol II
chr3R	23963199	23963425	227	5'-UTR	FBgn0051140	CG31140	Paused Pol II
chr3R	24031094	24031356	263	5'-UTR	FBgn0020647	KrT95D	Paused Pol II
chr3R	24031680	24031806	127	5'-UTR	FBgn0020647	KrT95D	Paused Pol II
chr3R	24054882	24057273	2392	5'-UTR	FBgn0001230	Hsp68	Paused Pol II
chr3R	24105622	24105754	133	5'-UTR	FBgn0013343	Syx1A	Paused Pol II
chr3R	24271128	24271218	91	5'-UTR	FBgn0011225	jar	Paused Pol II
chr3R	24543825	24543904	80	5'-UTR	FBgn0039207	CG5789	Paused Pol II
chr3R	24549023	24549167	145	5'-UTR	FBgn0266758	Esyt2	Paused Pol II
chr3R	24720065	24720145	81	5'-UTR	FBgn0004885	tok	Paused Pol II
chr3R	24813819	24813979	161	5'-UTR	FBgn0027539	CG5807	Paused Pol II
chr3R	25308308	25308372	65	5'-UTR	FBgn0039321	CG10550	Paused Pol II
chr3R	25472870	25473054	185	5'-UTR	FBgn0004509	Fur1	Paused Pol II
chr3R	25638083	25638587	505	5'-UTR	FBgn0039350	CG17383	Paused Pol II
chr3R	25684949	25685032	84	5'-UTR	FBgn0039359	RpL27	Paused Pol II
chr3R	25719870	25720087	218	5'-UTR	FBgn0051092	LpR2	Paused Pol II
chr3R	25881238	25881385	148	5'-UTR	FBgn0027865	Tsp96F	Paused Pol II
chr3R	25893533	25893636	104	5'-UTR	FBgn0039385	CG5913	Paused Pol II
chr3R	26021838	26022088	251	5'-UTR	FBgn0002609	HLHm3	Paused Pol II
chr3R	26037045	26037196	152	5'-UTR	FBgn0002633	HLHm7	Paused Pol II
chr3R	26041781	26041901	121	5'-UTR	FBgn0001139	gro	Paused Pol II
chr3R	26054907	26055355	449	5'-UTR	FBgn0028833	Dak1	Paused Pol II
chr3R	26230264	26230338	75	5'-UTR	FBgn0039419	CG12290	Paused Pol II
chr3R	26258917	26259023	107	5'-UTR	FBgn0000064	Ald	Paused Pol II
chr3R	26461555	26461640	86	5'-UTR	FBgn0039430	CG5455	Paused Pol II
chr3R	26536355	26536437	83	5'-UTR	FBgn0263289	scrib	Paused Pol II
chr3R	26713902	26714103	202	5'-UTR	FBgn0023179	amon	Paused Pol II
chr3R	26799048	26799321	274	5'-UTR	FBgn0262473	Tl	Paused Pol II
chr3R	26866942	26867039	98	5'-UTR	FBgn0001197	His2Av	Paused Pol II
chr3R	26875625	26875684	60	5'-UTR	FBgn0004903	Rb97D	Paused Pol II
chr3R	26980533	26980600	68	5'-UTR	FBgn0039467	CG14253	Paused Pol II
chr3R	27151678	27151834	157	5'-UTR	FBgn0029155	Mdh	Paused Pol II
chr3R	27275513	27275769	257	5'-UTR	FBgn0046247	CG5938	Paused Pol II
chr3R	27281756	27281816	61	5'-UTR	FBgn0039507	mrt	Paused Pol II
chr3R	27581832	27582196	365	5'-UTR	FBgn0027492	wdb	Paused Pol II
chr3R	27937697	27937814	118	5'-UTR	FBgn0039559	Mes-4	Paused Pol II
chr3R	27948740	27948854	115	5'-UTR	FBgn0039562	Gp93	Paused Pol II
chr3R	28333771	28334532	762	5'-UTR	FBgn0261618	larp	Paused Pol II
chr3R	28634918	28635066	149	5'-UTR	FBgn0039590	CG10011	Paused Pol II
chr3R	28844638	28844736	99	5'-UTR	FBgn0015589	Apc	Paused Pol II
chr3R	28859129	28859200	72	5'-UTR	FBgn0265274	Inx3	Paused Pol II
chr3R	28891899	28892143	245	5'-UTR	FBgn0265998	Doa	Paused Pol II
chr3R	29123431	29123587	157	5'-UTR	FBgn0039637	Ctl2	Paused Pol II
chr3R	29138928	29139062	135	5'-UTR	FBgn0039640	CG14516	Paused Pol II
chr3R	29556396	29556460	65	5'-UTR	FBgn0000492	Dr	Paused Pol II
chr3R	29782615	29782763	149	5'-UTR	FBgn0001297	kay	Paused Pol II
chr3R	29861916	29862119	204	5'-UTR	FBgn0039713	RpS8	Paused Pol II
chr3R	30099599	30100045	447	5'-UTR	FBgn0266411	sima	Paused Pol II
chr3R	30134097	30134264	168	5'-UTR	FBgn0086355	Tpi	Paused Pol II
chr3R	30202826	30202975	150	5'-UTR	FBgn0039756	CG9743	Paused Pol II
chr3R	30450232	30450388	157	5'-UTR	FBgn0028646	aralar1	Paused Pol II
chr3R	30466074	30466201	128	5'-UTR	FBgn0039776	PH4alphaEFB	Paused Pol II
chr3R	30765939	30766108	170	5'-UTR	FBgn0004606	zfh1	Paused Pol II
chr3R	30806248	30806543	296	5'-UTR	FBgn0011739	wts	Paused Pol II
chr3R	30808619	30808798	180	5'-UTR	FBgn0027598	CG31012	Paused Pol II
chr3R	31016753	31016837	85	5'-UTR	FBgn0004573	5-HT7	Paused Pol II
chr3R	31061032	31061132	101	5'-UTR	FBgn0002413	dco	Paused Pol II
chr3R	31168958	31169085	128	5'-UTR	FBgn0086704	stops	Paused Pol II
chr3R	31609275	31609429	155	5'-UTR	FBgn0039858	CycG	Paused Pol II
chr3R	31610780	31610931	152	5'-UTR	FBgn0039858	CycG	Paused Pol II
chr3R	32068257	32068375	119	5'-UTR	FBgn0002645	Map205	Paused Pol II
chr4	132237	132337	101	5'-UTR	FBgn0052000	CG32000	Paused Pol II
chr4	313771	313868	98	5'-UTR	FBgn0039902	Zip102B	Paused Pol II
chr4	557711	557837	127	5'-UTR	FBgn0026869	Thd1	Paused Pol II
chr4	787480	787577	98	5'-UTR	FBgn0039923	Arc70	Paused Pol II
chr4	866847	866993	147	5'-UTR	FBgn0039936	Gyf	Paused Pol II
chr4	1031883	1032013	131	5'-UTR	FBgn0010217	ATPsyn-beta	Paused Pol II
chrX	523056	523209	154	5'-UTR	FBgn0260400	elav	Paused Pol II
chrX	635926	636028	103	5'-UTR	FBgn0003575	su(s)	Paused Pol II
chrX	764445	765103	659	5'-UTR	FBgn0015288	RpL22	Paused Pol II
chrX	770027	770106	80	5'-UTR	FBgn0027343	fz3	Paused Pol II
chrX	935619	935673	55	5'-UTR	FBgn0040340	CG11642	Paused Pol II
chrX	1026612	1026685	74	5'-UTR	FBgn0052814	CG32814	Paused Pol II
chrX	1134697	1134888	192	5'-UTR	FBgn0040397	Nhe2	Paused Pol II
chrX	1234817	1235052	236	5'-UTR	FBgn0261444	CG3638	Paused Pol II
chrX	2012332	2012515	184	5'-UTR	FBgn0261954	east	Paused Pol II
chrX	2080615	2080810	196	5'-UTR	FBgn0040395	Ogt	Paused Pol II
chrX	2658785	2659028	244	5'-UTR	FBgn0003371	sgg	Paused Pol II
chrX	2789715	2789797	83	5'-UTR	FBgn0040384	CG32795	Paused Pol II
chrX	3719530	3719609	80	5'-UTR	FBgn0015286	Rala	Paused Pol II
chrX	3836096	3836281	186	5'-UTR	FBgn0000542	ec	Paused Pol II
chrX	3880802	3880922	121	5'-UTR	FBgn0285910	VhaAC39	Paused Pol II
chrX	4106120	4106187	68	5'-UTR	FBgn0026084	cib	Paused Pol II
chrX	4205977	4206063	87	5'-UTR	FBgn0000635	Fas2	Paused Pol II
chrX	4617567	4617789	223	5'-UTR	FBgn0003053	peb	Paused Pol II
chrX	4679467	4679525	59	5'-UTR	FBgn0262699	fzr	Paused Pol II
chrX	4688212	4688293	82	5'-UTR	FBgn0011760	ctp	Paused Pol II
chrX	4939145	4939291	147	5'-UTR	FBgn0004368	Ptp4E	Paused Pol II
chrX	5737881	5737947	67	5'-UTR	FBgn0052758	CG32758	Paused Pol II
chrX	5747158	5747245	88	5'-UTR	FBgn0261383	IntS6	Paused Pol II
chrX	5755768	5755915	148	5'-UTR	FBgn0029801	CG15771	Paused Pol II
chrX	5879922	5880108	187	5'-UTR	FBgn0029820	CG16721	Paused Pol II
chrX	5900886	5901161	276	5'-UTR	FBgn0000042	Act5C	Paused Pol II
chrX	5902015	5902233	219	5'-UTR	FBgn0000042	Act5C	Paused Pol II
chrX	5902591	5904514	1924	5'-UTR	FBgn0000042	Act5C	Paused Pol II
chrX	5917164	5917376	213	5'-UTR	FBgn0029824	CG3726	Paused Pol II
chrX	5966294	5966398	105	5'-UTR	FBgn0029830	Grip	Paused Pol II
chrX	6013052	6013147	96	5'-UTR	FBgn0029003	mab-2	Paused Pol II
chrX	6037926	6038004	79	5'-UTR	FBgn0029833	CG5941	Paused Pol II
chrX	6352292	6352436	145	5'-UTR	FBgn0261955	kdn	Paused Pol II
chrX	6590888	6590999	112	5'-UTR	FBgn0029878	Pat1	Paused Pol II
chrX	6600075	6600150	76	5'-UTR	FBgn0029881	CG3973	Paused Pol II
chrX	6661728	6661784	57	5'-UTR	FBgn0062413	Ctr1A	Paused Pol II
chrX	6981407	6981650	244	5'-UTR	FBgn0004646	ogre	Paused Pol II
chrX	6998675	6999018	344	5'-UTR	FBgn0027108	inx2	Paused Pol II
chrX	7608441	7608800	360	5'-UTR	FBgn0004198	ct	Paused Pol II
chrX	7969714	7969902	189	5'-UTR	FBgn0003447	sn	Paused Pol II
chrX	8129899	8129999	101	5'-UTR	FBgn0030003	CG2116	Paused Pol II
chrX	8411224	8411627	404	5'-UTR	FBgn0262976	lawc	Paused Pol II
chrX	8574335	8574475	141	5'-UTR	FBgn0030052	CG12065	Paused Pol II
chrX	8974176	8974241	66	5'-UTR	FBgn0030073	CG10962	Paused Pol II
chrX	9089549	9089669	121	5'-UTR	FBgn0030086	CG7033	Paused Pol II
chrX	10329710	10329791	82	5'-UTR	FBgn0011770	Gip	Paused Pol II
chrX	10366144	10366246	103	5'-UTR	FBgn0028331	l(1)G0289	Paused Pol II
chrX	10385988	10386041	54	5'-UTR	FBgn0000711	flw	Paused Pol II
chrX	10546569	10546743	175	5'-UTR	FBgn0085443	spri	Paused Pol II
chrX	10585304	10585408	105	5'-UTR	FBgn0085443	spri	Paused Pol II
chrX	10744813	10744925	113	5'-UTR	FBgn0052676	CG32676	Paused Pol II
chrX	10745454	10745599	146	5'-UTR	FBgn0003204	ras	Paused Pol II
chrX	10772561	10772618	58	5'-UTR	FBgn0030234	CG15211	Paused Pol II
chrX	10784360	10784435	76	5'-UTR	FBgn0003360	sesB	Paused Pol II
chrX	10786716	10786885	170	5'-UTR	FBgn0003360	sesB	Paused Pol II
chrX	10815450	10815610	161	5'-UTR	FBgn0285926	Imp	Paused Pol II
chrX	11148090	11148561	472	5'-UTR	FBgn0020255	ran	Paused Pol II
chrX	11359248	11359504	257	5'-UTR	FBgn0030294	CG11750	Paused Pol II
chrX	11570172	11570277	106	5'-UTR	FBgn0003277	Rpll215	Paused Pol II
chrX	11599849	11600110	262	5'-UTR	FBgn0030318	rho-4	Paused Pol II
chrX	11622039	11622122	84	5'-UTR	FBgn0004370	Ptp10D	Paused Pol II
chrX	11806761	11807114	354	5'-UTR	FBgn0001218	Hsc70-3	Paused Pol II
chrX	11855048	11855228	181	5'-UTR	FBgn0030343	ATP7	Paused Pol II
chrX	12007197	12007332	136	5'-UTR	FBgn0030360	CG1806	Paused Pol II
chrX	12497235	12497372	138	5'-UTR	FBgn0030396	CG2556	Paused Pol II
chrX	12583111	12583179	69	5'-UTR	FBgn0030400	CG11138	Paused Pol II
chrX	12784816	12784931	116	5'-UTR	FBgn0052647	CG32647	Paused Pol II
chrX	13211572	13211651	80	5'-UTR	FBgn0265630	sno	Paused Pol II
chrX	13337470	13337610	141	5'-UTR	FBgn0010198	RpS15A	Paused Pol II
chrX	13596450	13596584	135	5'-UTR	FBgn0004169	up	Paused Pol II
chrX	13783736	13783845	110	5'-UTR	FBgn0261244	inaE	Paused Pol II
chrX	14211110	14211449	340	5'-UTR	FBgn0040153	l(1)G0469	Paused Pol II
chrX	14653657	14653802	146	5'-UTR	FBgn0015773	NetA	Paused Pol II
chrX	14825951	14826058	108	5'-UTR	FBgn0003301	rut	Paused Pol II
chrX	14923143	14923486	344	5'-UTR	FBgn0030598	CG9503	Paused Pol II
chrX	14950610	14950720	111	5'-UTR	FBgn0027601	CG9009	Paused Pol II
chrX	15024444	15024599	156	5'-UTR	FBgn0052594	ben	Paused Pol II
chrX	15075794	15076201	408	5'-UTR	FBgn0030608	Lsd-2	Paused Pol II
chrX	15319507	15319607	101	5'-UTR	FBgn0004924	Top1	Paused Pol II
chrX	15465769	15465896	128	5'-UTR	FBgn0030641	CG6299	Paused Pol II
chrX	15626258	15626522	265	5'-UTR	FBgn0003463	sog	Paused Pol II
chrX	15675480	15675574	95	5'-UTR	FBgn0030666	CG12708	Paused Pol II
chrX	15710404	15710508	105	5'-UTR	FBgn0030672	CG9281	Paused Pol II
chrX	15788910	15788982	73	5'-UTR	FBgn0026374	Rhp	Paused Pol II
chrX	15892218	15892338	121	5'-UTR	FBgn0003392	shi	Paused Pol II
chrX	16271000	16271075	76	5'-UTR	FBgn0030731	CG3415	Paused Pol II
chrX	16361619	16361960	342	5'-UTR	FBgn0004227	nonA	Paused Pol II
chrX	16422846	16422973	128	5'-UTR	FBgn0026575	hang	Paused Pol II
chrX	16448688	16448813	126	5'-UTR	FBgn0262734	eIF4H1	Paused Pol II
chrX	16637895	16638038	144	5'-UTR	FBgn0010412	RpS19a	Paused Pol II
chrX	16640972	16641066	95	5'-UTR	FBgn0030766	mthl1	Paused Pol II
chrX	16751744	16751864	121	5'-UTR	FBgn0027528	CG9634	Paused Pol II
chrX	17107612	17107734	123	5'-UTR	FBgn0260748	CG5004	Paused Pol II
chrX	17149067	17149262	196	5'-UTR	FBgn0260747	Chchd2	Paused Pol II
chrX	17291532	17291645	114	5'-UTR	FBgn0024238	Fim	Paused Pol II
chrX	17579865	17579925	61	5'-UTR	FBgn0030847	CG12991	Paused Pol II
chrX	17830837	17830920	84	5'-UTR	FBgn0030870	CG6398	Paused Pol II
chrX	17900005	17900240	236	5'-UTR	FBgn0052495	Gss2	Paused Pol II
chrX	18101214	18101284	71	5'-UTR	FBgn0030894	CG7192	Paused Pol II
chrX	18505329	18505400	72	5'-UTR	FBgn0010194	Wnt5	Paused Pol II
chrX	18534673	18534738	66	5'-UTR	FBgn0265598	Bx	Paused Pol II
chrX	18634800	18634876	77	5'-UTR	FBgn0030941	wgn	Paused Pol II
chrX	18775242	18775396	155	5'-UTR	FBgn0030955	CG6891	Paused Pol II
chrX	19153352	19153442	91	5'-UTR	FBgn0261461	RhoGAP18B	Paused Pol II
chrX	19321981	19322048	68	5'-UTR	FBgn0259834	out	Paused Pol II
chrX	19353204	19353259	56	5'-UTR	FBgn0031016	kek5	Paused Pol II
chrX	19605207	19605277	71	5'-UTR	FBgn0031037	CG14207	Paused Pol II
chrX	19643402	19643501	100	5'-UTR	FBgn0031049	CG14214	Paused Pol II
chrX	21028190	21028300	111	5'-UTR	FBgn0031143	CG1532	Paused Pol II
chrX	21031752	21031932	181	5'-UTR	FBgn0031144	CG1529	Paused Pol II
chrX	21035495	21035560	66	5'-UTR	FBgn0031145	Ntf-2	Paused Pol II
chrX	21281084	21281140	57	5'-UTR	FBgn0052521	CG32521	Paused Pol II
chrX	21358318	21358398	81	5'-UTR	FBgn0011710	CG1403	Paused Pol II
chr2R	9137055	9137367	313	5'-UTR	FBgn0260972	CG8057	Active Pol II
