# Supplementary material for: Structural and developmental dynamics of Matrix associated regions in Drosophila melanogaster genome
Source: BMC Genomics. 2022 Oct 25;23:725. doi: 10.1186/s12864-022-08944-4 (PMC9597980; doi:10.1186/s12864-022-08944-4)
Supplement: Supplementary file 7 — Additional file 7. Supplementary Table 6. Early MARs (0-2hr Embryos): 1228 in number. Late MARs (14-16hr Embryos) : 6382 in number. [file 12864_2022_8944_MOESM7_ESM.xlsx]

## Sheet: EARLY-MARs
Early MARs (0-2hr Embryos) : 1228 in number
Chr	MAR start	MAR end	MAR width (bp)	Annotation	Nearest Gene Id	Gene start	Gene end	Gene length	Transcript Id	MAR distance to TSS
chr2L	21440619	21441074	456	3' UTR	FBgn0053812	21440187	21440715	529	FBtr0091816	432
chr2L	21478743	21479285	543	3' UTR	FBgn0053891	21479042	21479454	413	FBtr0091895	169
chr2L	21481520	21482652	1133	3' UTR	FBgn0053831	21481345	21482367	1023	FBtr0091835	175
chr2L	21486860	21488106	1247	3' UTR	FBgn0053888	21487655	21488249	595	FBtr0091892	143
chr2L	22556018	22556446	429	3' UTR	FBgn0040010	22550240	22556295	6056	FBtr0332632	5778
chr2R	1512699	1516582	3884	3' UTR	FBgn0267861	1515595	1516830	1236	FBtr0344972	248
chr2R	17734567	17734846	280	3' UTR	FBgn0085224	17733238	17734483	1246	FBtr0112388	1329
chr3L	20476875	20477625	751	3' UTR	FBgn0036999	20474962	20477003	2042	FBtr0078200	1913
chr3L	20483576	20484317	742	3' UTR	FBgn0037001	20492082	20497084	5003	FBtr0078201	-7765
chr3L	27081965	27082363	399	3' UTR	FBgn0063670	27082091	27083906	1816	FBtr0113841	1543
chr3R	4301158	4301250	93	3' UTR	FBgn0262214	4295369	4295456	88	FBtr0304264	5789
chrX	19143286	19143361	76	3' UTR	FBgn0030985	19135081	19135868	788	FBtr0074701	-7418
chr3L	12158741	12159675	935	5' UTR	FBgn0036259	12157052	12163735	6684	FBtr0273438	4060
chr3R	11225524	11226038	515	5' UTR	FBgn0037879	11225520	11226681	1162	FBtr0346098	4
chrX	14061196	14061516	321	5' UTR	FBgn0053236	14060702	14061817	1116	FBtr0300085	301
chr3L	1207596	1207808	213	Exon (FBtr0072628/FBgn0004425, exon 1 of 1)	FBgn0004425	1207371	1207981	611	FBtr0336738	225
chr3L	1210769	1211030	262	Exon (FBtr0072634/FBgn0004427, exon 1 of 1)	FBgn0004427	1210717	1211196	480	FBtr0072634	166
chr3L	4480753	4481109	357	Exon (FBtr0073306/FBgn0035551, exon 2 of 2)	FBgn0035551	4480283	4481487	1205	FBtr0073306	470
chrX	11489531	11489823	293	Exon (FBtr0073545/FBgn0030307, exon 1 of 1)	FBgn0030307	11486546	11491573	5028	FBtr0073545	1750
chrX	16018274	16018476	203	Exon (FBtr0074205/FBgn0052580, exon 4 of 14)	FBgn0052580	16009114	16061722	52609	FBtr0074205	9160
chrX	16021809	16022082	274	Exon (FBtr0074205/FBgn0052580, exon 5 of 14)	FBgn0052580	16009114	16061722	52609	FBtr0074205	12695
chrX	16048018	16048175	158	Exon (FBtr0074205/FBgn0052580, exon 8 of 14)	FBgn0030722	16061902	16062898	997	FBtr0074260	14723
chr3L	11972445	11972635	191	Exon (FBtr0076063/FBgn0053265, exon 1 of 2)	FBgn0053265	11967343	11972979	5637	FBtr0076063	344
chr3L	11962712	11963836	1125	Exon (FBtr0076064/FBgn0028573, exon 6 of 9)	FBgn0028573	11958872	11966131	7260	FBtr0076064	2295
chr3L	11964139	11964210	72	Exon (FBtr0076064/FBgn0028573, exon 6 of 9)	FBgn0028573	11958872	11966131	7260	FBtr0076064	1921
chr2L	6152488	6153035	548	Exon (FBtr0079203/FBgn0040950, exon 2 of 2)	FBgn0040950	6151969	6153701	1733	FBtr0079203	519
chr3R	12477383	12477462	80	Exon (FBtr0082678/FBgn0052865, exon 1 of 2)	FBgn0052865	12475336	12478267	2932	FBtr0082678	805
chr3R	23533119	23533257	139	Exon (FBtr0084420/FBgn0039085, exon 2 of 2)	FBgn0039085	23532945	23534767	1823	FBtr0084420	1510
chr2L	21404189	21404277	89	Exon (FBtr0085889/FBgn0051616, exon 1 of 1)	FBgn0051616	21404181	21404495	315	FBtr0085889	8
chr2L	21404972	21405055	84	Exon (FBtr0085890/FBgn0051615, exon 1 of 1)	FBgn0051615	21404963	21405277	315	FBtr0085890	9
chr2L	21405678	21406024	347	Exon (FBtr0085891/FBgn0051754, exon 1 of 1)	FBgn0051754	21405668	21405970	303	FBtr0085891	10
chr2L	21543515	21543679	165	Exon (FBtr0085895/FBgn0051614, exon 1 of 1)	FBgn0051614	21542864	21543688	825	FBtr0085895	651
chr2R	19765309	19765431	123	Exon (FBtr0086347/FBgn0053355, exon 1 of 1)	FBgn0053355	19765409	19765543	135	FBtr0086347	112
chr2R	10419027	10419429	403	Exon (FBtr0088259/FBgn0033518, exon 2 of 4)	FBgn0033518	10418718	10419761	1044	FBtr0088259	309
chr2R	15502761	15502939	179	Exon (FBtr0273350/FBgn0050469, exon 1 of 1)	FBgn0050469	15501820	15503610	1791	FBtr0273350	941
chrX	14056107	14056309	203	Exon (FBtr0300089/FBgn0053240, exon 1 of 3)	FBgn0053240	14055626	14056349	724	FBtr0300089	40
chrX	14054838	14055034	197	Exon (FBtr0300090/FBgn0053241, exon 2 of 3)	FBgn0053241	14054357	14055080	724	FBtr0300090	46
chrX	14051025	14051219	195	Exon (FBtr0300093/FBgn0053244, exon 2 of 3)	FBgn0053244	14050549	14051272	724	FBtr0300093	53
chrX	14046834	14046978	145	Exon (FBtr0300096/FBgn0053247, exon 2 of 3)	FBgn0053247	14046772	14047495	724	FBtr0300096	517
chrY	893371	893549	179	Exon (FBtr0300135/FBgn0259838, exon 1 of 1)	FBgn0259838	892743	894201	1459	FBtr0300135	652
chrY	1032212	1032544	333	Exon (FBtr0300143/FBgn0259846, exon 1 of 1)	FBgn0259846	1032220	1032946	727	FBtr0300143	402
chrY	1036508	1036875	368	Exon (FBtr0300144/FBgn0259847, exon 1 of 1)	FBgn0259847	1035827	1036823	997	FBtr0300144	681
chrY	1038813	1039022	210	Exon (FBtr0300145/FBgn0259848, exon 1 of 1)	FBgn0259848	1037852	1038828	977	FBtr0300145	961
chrY	1034110	1034667	558	Exon (FBtr0300153/FBgn0259856, exon 1 of 1)	FBgn0259856	1033831	1035493	1663	FBtr0300153	279
chrY	935124	935180	57	Exon (FBtr0300154/FBgn0259857, exon 1 of 1)	FBgn0259857	934058	935745	1688	FBtr0300154	565
chrY	940348	940502	155	Exon (FBtr0300155/FBgn0259858, exon 1 of 1)	FBgn0259858	939936	940435	500	FBtr0300155	412
chrY	941474	941795	322	Exon (FBtr0300156/FBgn0259859, exon 1 of 1)	FBgn0259859	941169	942020	852	FBtr0300156	305
chrY	917112	917523	412	Exon (FBtr0300158/FBgn0259861, exon 1 of 1)	FBgn0259861	916438	917820	1383	FBtr0300158	297
chr2R	3590004	3590259	256	Exon (FBtr0302353/FBgn0058461, exon 1 of 1)	FBgn0058461	3590030	3590420	391	FBtr0302353	161
chr3L	7680387	7680603	217	Exon (FBtr0303125/FBgn0261788, exon 16 of 21)	FBgn0265084	7658409	7695654	37246	FBtr0336853	15051
chr2L	5166059	5166318	260	Exon (FBtr0303384/FBgn0261836, exon 6 of 6)	FBgn0261836	5151749	5207002	55254	FBtr0303387	14310
chrX	14000678	14000834	157	Exon (FBtr0307297/FBgn0044817, exon 2 of 3)	FBgn0044817	14000210	14000889	680	FBtr0307297	468
chr2L	4544528	4544934	407	Exon (FBtr0332345/FBgn0053196, exon 13 of 82)	FBgn0031613	4577719	4578218	500	FBtr0077444	33284
chr2L	4536765	4536834	70	Exon (FBtr0332345/FBgn0053196, exon 15 of 82)	FBgn0031613	4577719	4578218	500	FBtr0077444	41384
chr3L	2063548	2063871	324	Exon (FBtr0332674/FBgn0086906, exon 26 of 41)	FBgn0262107	2088166	2089626	1461	FBtr0309034	-24295
chr3L	15070057	15070314	258	Exon (FBtr0333944/FBgn0086690, exon 9 of 12)	FBgn0086690	15066241	15072151	5911	FBtr0099993	1837
chr2R	15976021	15976398	378	Exon (FBtr0336649/FBgn0265045, exon 7 of 27)	FBgn0265045	15959411	15968467	9057	FBtr0336648	-7554
chr2R	15227428	15228026	599	Exon (FBtr0340008/FBgn0265508, exon 3 of 5)	FBgn0265508	15226938	15232665	5728	FBtr0340009	490
chr2R	15228805	15229069	265	Exon (FBtr0340008/FBgn0265508, exon 3 of 5)	FBgn0265508	15226938	15232665	5728	FBtr0340009	1867
chr3L	21498561	21498639	79	Exon (FBtr0344984/FBgn0264554, exon 2 of 2)	FBgn0264554	21497537	21498830	1294	FBtr0344642	1024
chrX	3857717	3858505	789	Exon (FBtr0345714/FBgn0019661, exon 1 of 1)	FBgn0019661	3857230	3862061	4832	FBtr0345714	3556
chrX	15979018	15979395	378	Exon (FBtr0346191/FBgn0030716, exon 3 of 3)	FBgn0261834	15976868	15977660	793	FBtr0303396	2150
chrY	1008203	1008372	170	Exon (FBtr0346687/FBgn0259875, exon 1 of 1)	FBgn0259875	1007917	1009359	1443	FBtr0346687	286
chrY	903217	903335	119	Exon (FBtr0346688/FBgn0259850, exon 1 of 1)	FBgn0259850	903088	904499	1412	FBtr0346688	1164
chrY	979603	980249	647	Exon (FBtr0346689/FBgn0259863, exon 1 of 1)	FBgn0259863	979530	980284	755	FBtr0346689	35
chrX	23214593	23214984	392	Exon (FBtr0346895/FBgn0267519, exon 1 of 1)	FBgn0267519	23214452	23217140	2689	FBtr0346895	141
chrX	23215513	23217245	1733	Exon (FBtr0346895/FBgn0267519, exon 1 of 1)	FBgn0267519	23214452	23217140	2689	FBtr0346895	1061
chrX	23283509	23283598	90	Exon (FBtr0346899/FBgn0267516, exon 1 of 1)	FBgn0267516	23278007	23283731	5725	FBtr0346899	133
chrX	23278035	23278353	319	Exon (FBtr0346902/FBgn0267522, exon 1 of 1)	FBgn0267522	23278007	23280010	2004	FBtr0346902	1657
chrX	23278640	23279018	379	Exon (FBtr0346902/FBgn0267522, exon 1 of 1)	FBgn0267522	23278007	23280010	2004	FBtr0346902	992
chrX	23261503	23262654	1152	Exon (FBtr0346904/FBgn0085819, exon 1 of 1)	FBgn0085819	23261772	23262666	895	FBtr0346904	12
chr2R	16298246	16298451	206	Exon (FBtr0347228/FBgn0267793, exon 1 of 1)	FBgn0034110	16294400	16297232	2833	FBtr0329958	3846
chrY	3258911	3259370	460	Exon (FBtr0347419/FBgn0267862, exon 1 of 1)	FBgn0267862	3258406	3259223	818	FBtr0347419	505
chrX	14278438	14278703	266	Exon (FBtr0475073/FBgn0052602, exon 1 of 4)	FBgn0052602	14277735	14288161	10427	FBtr0475073	703
chrX	14281940	14282476	537	Exon (FBtr0475073/FBgn0052602, exon 2 of 4)	FBgn0052602	14277735	14288161	10427	FBtr0475073	4205
chrX	14282766	14282921	156	Exon (FBtr0475073/FBgn0052602, exon 3 of 4)	FBgn0052602	14277735	14288161	10427	FBtr0475073	5031
chrX	14283477	14283802	326	Exon (FBtr0475073/FBgn0052602, exon 3 of 4)	FBgn0030562	14288084	14289393	1310	FBtr0073920	5591
chrX	14286253	14287186	934	Exon (FBtr0475073/FBgn0052602, exon 4 of 4)	FBgn0030562	14288084	14289393	1310	FBtr0073920	2207
chrX	14287410	14287858	449	Exon (FBtr0475073/FBgn0052602, exon 4 of 4)	FBgn0030562	14288084	14289393	1310	FBtr0073920	1535
chr2L	1301849	1302235	387	Intergenic	FBgn0011294	1329161	1329993	833	FBtr0077922	-26926
chr2L	3251671	3251959	289	Intergenic	FBgn0266876	3260973	3261281	309	FBtr0345731	9322
chr2L	3568661	3569276	616	Intergenic	FBgn0265960	3563308	3563540	233	FBtr0342953	-5121
chr2L	9973819	9974781	963	Intergenic	FBgn0011272	9967330	9968645	1316	FBtr0310482	6489
chr2L	9975128	9976152	1025	Intergenic	FBgn0011272	9967330	9968645	1316	FBtr0310482	7798
chr2L	12563833	12564030	198	Intergenic	FBgn0265809	12570672	12571157	486	FBtr0342630	7127
chr2L	12564496	12565400	905	Intergenic	FBgn0265809	12570672	12571157	486	FBtr0342630	5757
chr2L	14466584	14467102	519	Intergenic	FBgn0265943	14457113	14457338	226	FBtr0342911	9471
chr2L	15828587	15829135	549	Intergenic	FBgn0265812	15822345	15822942	598	FBtr0342642	-5645
chr2L	16141318	16141393	76	Intergenic	FBgn0266165	16135365	16136204	840	FBtr0343729	-5114
chr2L	20150548	20151108	561	Intergenic	FBgn0032853	20133805	20134923	1119	FBtr0081378	-15625
chr2L	20204094	20204168	75	Intergenic	FBgn0259996	20248039	20248872	834	FBtr0344577	-43871
chr2L	22119343	22119511	169	Intergenic	FBgn0032974	22121338	22125151	3814	FBtr0331655	-1827
chr2L	22389751	22391634	1884	Intergenic	FBgn0039972	22354355	22368776	14422	FBtr0306236	35396
chr2L	22392570	22392804	235	Intergenic	FBgn0039972	22354355	22368776	14422	FBtr0306236	38215
chr2L	22410271	22410349	79	Intergenic	FBgn0039972	22354355	22368776	14422	FBtr0306236	55916
chr2L	22415275	22415790	516	Intergenic	FBgn0039972	22354355	22368776	14422	FBtr0306236	60920
chr2L	22423292	22423536	245	Intergenic	FBgn0039972	22354355	22368776	14422	FBtr0306236	68937
chr2L	22485518	22485727	210	Intergenic	FBgn0082980	22535458	22535593	136	FBtr0309749	49866
chr2L	22485961	22486484	524	Intergenic	FBgn0082980	22535458	22535593	136	FBtr0309749	49109
chr2L	22497725	22498057	333	Intergenic	FBgn0082980	22535458	22535593	136	FBtr0309749	37536
chr2L	22506121	22506525	405	Intergenic	FBgn0082980	22535458	22535593	136	FBtr0309749	29068
chr2L	22524926	22525154	229	Intergenic	FBgn0082980	22535458	22535593	136	FBtr0309749	10439
chr2L	22765189	22765347	159	Intergenic	FBgn0058006	22622417	22756349	133933	FBtr0111230	-8840
chr2L	22766979	22768113	1135	Intergenic	FBgn0058006	22622417	22756349	133933	FBtr0111230	-10630
chr2L	22770649	22771850	1202	Intergenic	FBgn0058006	22622417	22756349	133933	FBtr0111230	-14300
chr2L	22772109	22772376	268	Intergenic	FBgn0058006	22622417	22756349	133933	FBtr0111230	-15760
chr2L	22772652	22772908	257	Intergenic	FBgn0058006	22622417	22756349	133933	FBtr0111230	-16303
chr2L	22773238	22773588	351	Intergenic	FBgn0058006	22622417	22756349	133933	FBtr0111230	-16889
chr2L	22801246	22801507	262	Intergenic	FBgn0058439	22797519	22798276	758	FBtr0111233	-2970
chr2L	22801818	22802302	485	Intergenic	FBgn0058439	22797519	22798276	758	FBtr0111233	-3542
chr2L	22802681	22803004	324	Intergenic	FBgn0058439	22797519	22798276	758	FBtr0111233	-4405
chr2L	22803256	22803457	202	Intergenic	FBgn0058439	22797519	22798276	758	FBtr0111233	-4980
chr2L	22834609	22834774	166	Intergenic	FBgn0041004	22844220	22850310	6091	FBtr0111244	-9446
chr2L	22835227	22835449	223	Intergenic	FBgn0041004	22844220	22850310	6091	FBtr0111244	-8771
chr2L	22836001	22836419	419	Intergenic	FBgn0041004	22844220	22850310	6091	FBtr0111244	-7801
chr2L	22921084	22921351	268	Intergenic	FBgn0002566	22924795	22940527	15733	FBtr0111123	-3444
chr2L	23045154	23045222	69	Intergenic	FBgn0250907	22999574	23025915	26342	FBtr0111127	-19239
chr2L	23092280	23092435	156	Intergenic	FBgn0262887	23069005	23070724	1720	FBtr0306299	23275
chr2L	23100624	23100691	68	Intergenic	FBgn0262887	23069005	23070724	1720	FBtr0306299	31619
chr2L	23120352	23120424	73	Intergenic	FBgn0262293	23168825	23168899	75	FBtr0304429	-48401
chr2L	23129090	23129164	75	Intergenic	FBgn0262293	23168825	23168899	75	FBtr0304429	-39661
chr2L	23136069	23136142	74	Intergenic	FBgn0262293	23168825	23168899	75	FBtr0304429	-32683
chr2L	23241087	23241659	573	Intergenic	FBgn0267986	23239253	23240411	1159	FBtr0347584	1834
chr2L	23253218	23253757	540	Intergenic	FBgn0267986	23239253	23240411	1159	FBtr0347584	13965
chr2L	23255421	23255791	371	Intergenic	FBgn0267986	23239253	23240411	1159	FBtr0347584	16168
chr2L	23271113	23271427	315	Intergenic	FBgn0267986	23239253	23240411	1159	FBtr0347584	31860
chr2L	23335691	23336197	507	Intergenic	FBgn0260435	23320508	23324192	3685	FBtr0302459	-11499
chr2L	23343454	23343717	264	Intergenic	FBgn0260435	23320508	23324192	3685	FBtr0302459	-19262
chr2L	23370995	23372229	1235	Intergenic	FBgn0085664	23415916	23416153	238	FBtr0304148	-43687
chr2L	23386880	23387491	612	Intergenic	FBgn0085664	23415916	23416153	238	FBtr0304148	-28425
chr2L	23392052	23392368	317	Intergenic	FBgn0085664	23415916	23416153	238	FBtr0304148	-23548
chr2L	23432819	23433148	330	Intergenic	FBgn0085664	23415916	23416153	238	FBtr0304148	16903
chr2L	23438993	23439164	172	Intergenic	FBgn0085664	23415916	23416153	238	FBtr0304148	23077
chr2L	23448671	23448973	303	Intergenic	FBgn0085664	23415916	23416153	238	FBtr0304148	32755
chr2L	23453494	23453683	190	Intergenic	FBgn0085664	23415916	23416153	238	FBtr0304148	37578
chr2L	23453882	23454361	480	Intergenic	FBgn0085664	23415916	23416153	238	FBtr0304148	37966
chr2L	23482692	23482960	269	Intergenic	FBgn0085664	23415916	23416153	238	FBtr0304148	66776
chr2L	23485202	23485436	235	Intergenic	FBgn0085664	23415916	23416153	238	FBtr0304148	69286
chr2L	23499066	23499563	498	Intergenic	FBgn0085664	23415916	23416153	238	FBtr0304148	83150
chr2L	23513649	23513702	54	Intergenic	FBgn0085664	23415916	23416153	238	FBtr0304148	97733
chr2R	61	921	861	Intergenic	FBgn0267428	326768	705848	379081	FBtr0346766	-325847
chr2R	1129	3491	2363	Intergenic	FBgn0267428	326768	705848	379081	FBtr0346766	-323277
chr2R	5490	5659	170	Intergenic	FBgn0267428	326768	705848	379081	FBtr0346766	-321109
chr2R	5882	7677	1796	Intergenic	FBgn0267428	326768	705848	379081	FBtr0346766	-319091
chr2R	8019	8668	650	Intergenic	FBgn0267428	326768	705848	379081	FBtr0346766	-318100
chr2R	8892	9348	457	Intergenic	FBgn0267428	326768	705848	379081	FBtr0346766	-317420
chr2R	9593	9668	76	Intergenic	FBgn0267428	326768	705848	379081	FBtr0346766	-317100
chr2R	15194	15512	319	Intergenic	FBgn0267428	326768	705848	379081	FBtr0346766	-311256
chr2R	18930	19010	81	Intergenic	FBgn0267428	326768	705848	379081	FBtr0346766	-307758
chr2R	20058	20432	375	Intergenic	FBgn0267428	326768	705848	379081	FBtr0346766	-306336
chr2R	20760	21203	444	Intergenic	FBgn0267428	326768	705848	379081	FBtr0346766	-305565
chr2R	23827	24180	354	Intergenic	FBgn0267428	326768	705848	379081	FBtr0346766	-302588
chr2R	26883	27154	272	Intergenic	FBgn0267428	326768	705848	379081	FBtr0346766	-299614
chr2R	32122	32180	59	Intergenic	FBgn0267428	326768	705848	379081	FBtr0346766	-294588
chr2R	33658	33898	241	Intergenic	FBgn0267428	326768	705848	379081	FBtr0346766	-292870
chr2R	37946	38705	760	Intergenic	FBgn0267428	326768	705848	379081	FBtr0346766	-288063
chr2R	39931	40151	221	Intergenic	FBgn0267428	326768	705848	379081	FBtr0346766	-286617
chr2R	237236	237501	266	Intergenic	FBgn0267428	326768	705848	379081	FBtr0346766	-89267
chr2R	242820	243292	473	Intergenic	FBgn0267428	326768	705848	379081	FBtr0346766	-83476
chr2R	712388	712601	214	Intergenic	FBgn0284080	854814	855571	758	FBtr0452096	-142213
chr2R	714025	714257	233	Intergenic	FBgn0284080	854814	855571	758	FBtr0452096	-140557
chr2R	722656	722726	71	Intergenic	FBgn0284080	854814	855571	758	FBtr0452096	-132088
chr2R	723632	723841	210	Intergenic	FBgn0284080	854814	855571	758	FBtr0452096	-130973
chr2R	729254	729331	78	Intergenic	FBgn0284080	854814	855571	758	FBtr0452096	-125483
chr2R	748752	748931	180	Intergenic	FBgn0284080	854814	855571	758	FBtr0452096	-105883
chr2R	757803	758003	201	Intergenic	FBgn0284080	854814	855571	758	FBtr0452096	-96811
chr2R	817027	817122	96	Intergenic	FBgn0284080	854814	855571	758	FBtr0452096	-37692
chr2R	817746	817843	98	Intergenic	FBgn0284080	854814	855571	758	FBtr0452096	-36971
chr2R	819348	819482	135	Intergenic	FBgn0284080	854814	855571	758	FBtr0452096	-35332
chr2R	849272	849839	568	Intergenic	FBgn0284080	854814	855571	758	FBtr0452096	-4975
chr2R	850085	850462	378	Intergenic	FBgn0284080	854814	855571	758	FBtr0452096	-4352
chr2R	850782	851312	531	Intergenic	FBgn0284080	854814	855571	758	FBtr0452096	-3502
chr2R	851628	851833	206	Intergenic	FBgn0284080	854814	855571	758	FBtr0452096	-2981
chr2R	869589	869783	195	Intergenic	FBgn0284080	854814	855571	758	FBtr0452096	14775
chr2R	870002	870349	348	Intergenic	FBgn0284080	854814	855571	758	FBtr0452096	15188
chr2R	876593	877137	545	Intergenic	FBgn0284080	854814	855571	758	FBtr0452096	21779
chr2R	878499	878891	393	Intergenic	FBgn0284080	854814	855571	758	FBtr0452096	23685
chr2R	956696	956876	181	Intergenic	FBgn0069969	926097	951252	25156	FBtr0344187	-5444
chr2R	1000630	1001308	679	Intergenic	FBgn0069969	926097	951252	25156	FBtr0344187	-49378
chr2R	1151666	1152165	500	Intergenic	FBgn0261505	1207416	1209312	1897	FBtr0334741	-55251
chr2R	1152297	1152857	561	Intergenic	FBgn0261505	1207416	1209312	1897	FBtr0334741	-54559
chr2R	1153230	1153707	478	Intergenic	FBgn0261505	1207416	1209312	1897	FBtr0334741	-53709
chr2R	1153945	1155272	1328	Intergenic	FBgn0261505	1207416	1209312	1897	FBtr0334741	-52144
chr2R	1159963	1160618	656	Intergenic	FBgn0261505	1207416	1209312	1897	FBtr0334741	-46798
chr2R	1221934	1222054	121	Intergenic	FBgn0085732	1211713	1213666	1954	FBtr0302397	10221
chr2R	1222264	1222351	88	Intergenic	FBgn0085732	1211713	1213666	1954	FBtr0302397	10551
chr2R	1466008	1466101	94	Intergenic	FBgn0267861	1515595	1516830	1236	FBtr0344972	50729
chr2R	1484910	1485167	258	Intergenic	FBgn0267861	1515595	1516830	1236	FBtr0344972	31663
chr2R	1528928	1529789	862	Intergenic	FBgn0267861	1515668	1527095	11428	FBtr0301121	-1833
chr2R	1598567	1598887	321	Intergenic	FBgn0039993	1590570	1596457	5888	FBtr0302409	7997
chr2R	1809143	1810287	1145	Intergenic	FBgn0085784	1806864	1807342	479	FBtr0114236	-1801
chr2R	1825705	1826686	982	Intergenic	FBgn0085784	1806864	1807342	479	FBtr0114236	-18363
chr2R	2346803	2347045	243	Intergenic	FBgn0058100	2374631	2375134	504	FBtr0302913	-27586
chr2R	2357985	2358504	520	Intergenic	FBgn0058100	2374631	2375134	504	FBtr0302913	-16127
chr2R	2359741	2360123	383	Intergenic	FBgn0058100	2374631	2375134	504	FBtr0302913	-14508
chr2R	2572204	2573299	1096	Intergenic	FBgn0058263	2494742	2565385	70644	FBtr0334936	-6819
chr2R	2859077	2860654	1578	Intergenic	FBgn0085638	2770419	2846708	76290	FBtr0301792	-12369
chr2R	3007745	3008426	682	Intergenic	FBgn0020908	2932595	2968052	35458	FBtr0334933	-39693
chr2R	3036195	3036514	320	Intergenic	FBgn0260995	3066499	3191011	124513	FBtr0334939	-29985
chr2R	3053384	3053792	409	Intergenic	FBgn0260995	3066499	3191011	124513	FBtr0334939	-12707
chr2R	3234284	3234369	86	Intergenic	FBgn0085570	3334854	3336160	1307	FBtr0302915	-100485
chr2R	3312098	3312348	251	Intergenic	FBgn0085570	3334854	3336160	1307	FBtr0302915	-22506
chr2R	3383430	3383541	112	Intergenic	FBgn0085569	3363857	3364402	546	FBtr0301782	-19028
chr2R	3483249	3483582	334	Intergenic	FBgn0266762	3468952	3470223	1272	FBtr0345338	-13026
chr2R	3604006	3604614	609	Intergenic	FBgn0058461	3590030	3590420	391	FBtr0302353	-13586
chr2R	3683707	3684286	580	Intergenic	FBgn0085512	3647346	3647765	420	FBtr0310523	36361
chr2R	3684578	3684782	205	Intergenic	FBgn0085512	3647346	3647765	420	FBtr0310523	37232
chr2R	3763517	3763889	373	Intergenic	FBgn0085512	3647346	3647765	420	FBtr0310523	116171
chr2R	3766204	3766547	344	Intergenic	FBgn0085512	3647346	3647765	420	FBtr0310523	118858
chr2R	3773694	3774457	764	Intergenic	FBgn0085512	3647346	3647765	420	FBtr0310523	126348
chr2R	3781240	3781712	473	Intergenic	FBgn0085512	3647346	3647765	420	FBtr0310523	133894
chr2R	3782965	3783768	804	Intergenic	FBgn0085512	3647346	3647765	420	FBtr0310523	135619
chr2R	3794710	3795012	303	Intergenic	FBgn0085512	3647346	3647765	420	FBtr0310523	147364
chr2R	3801177	3801443	267	Intergenic	FBgn0266632	3943429	3949757	6329	FBtr0344922	-141986
chr2R	3811293	3811892	600	Intergenic	FBgn0266632	3943429	3949757	6329	FBtr0344922	-131537
chr2R	3960457	3961108	652	Intergenic	FBgn0262124	3900751	3949425	48675	FBtr0302227	-11032
chr2R	4099891	4100818	928	Intergenic	FBgn0262115	4130974	4132830	1857	FBtr0111298	-30156
chr2R	4171663	4172308	646	Intergenic	FBgn0262116	4186835	4188127	1293	FBtr0334986	15819
chr2R	4172534	4172839	306	Intergenic	FBgn0262116	4186835	4188127	1293	FBtr0334986	15288
chr2R	4225265	4225650	386	Intergenic	FBgn0262117	4235779	4242934	7156	FBtr0111268	17284
chr2R	4250596	4250689	94	Intergenic	FBgn0262117	4235779	4242934	7156	FBtr0111268	-7662
chr2R	4297248	4297871	624	Intergenic	FBgn0262117	4235779	4242934	7156	FBtr0111268	-54314
chr2R	4298907	4299384	478	Intergenic	FBgn0262117	4235779	4242934	7156	FBtr0111268	-55973
chr2R	4523755	4524416	662	Intergenic	FBgn0040007	4516000	4516458	459	FBtr0111120	-7297
chr2R	4587324	4587931	608	Intergenic	FBgn0260799	4595288	4609492	14205	FBtr0111114	-7357
chr2R	4732975	4733151	177	Intergenic	FBgn0084049	4731514	4732343	830	FBtr0111304	1461
chr2R	4863956	4866666	2711	Intergenic	FBgn0033000	4829246	4830587	1342	FBtr0345361	34710
chr2R	4866877	4868885	2009	Intergenic	FBgn0033000	4829246	4830587	1342	FBtr0345361	37631
chr2R	4870788	4871216	429	Intergenic	FBgn0264911	4895730	4907685	11956	FBtr0345943	36469
chr2R	4873358	4873504	147	Intergenic	FBgn0264911	4895730	4907685	11956	FBtr0345943	34181
chr2R	5044121	5044456	336	Intergenic	FBgn0264914	5031995	5032795	801	FBtr0334999	-11326
chr2R	5056425	5056626	202	Intergenic	FBgn0013348	5065237	5070210	4974	FBtr0310003	13584
chr2R	5346172	5346566	395	Intergenic	FBgn0033019	5350477	5351972	1496	FBtr0347210	-3911
chr2R	6284849	6284961	113	Intergenic	FBgn0286511	6245512	6255266	9755	FBtr0336520	39337
chr2R	6315993	6316175	183	Intergenic	FBgn0286511	6245512	6255266	9755	FBtr0336520	70481
chr2R	6321595	6321772	178	Intergenic	FBgn0286511	6245512	6255266	9755	FBtr0336520	76083
chr2R	6350123	6350892	770	Intergenic	FBgn0286511	6245512	6255266	9755	FBtr0336520	104611
chr2R	6352904	6353376	473	Intergenic	FBgn0286511	6245512	6255266	9755	FBtr0336520	107392
chr2R	6367547	6368087	541	Intergenic	FBgn0286511	6245512	6255266	9755	FBtr0336520	122035
chr2R	6374550	6374610	61	Intergenic	FBgn0267744	6501032	6501772	741	FBtr0347304	127162
chr2R	6374899	6375098	200	Intergenic	FBgn0267744	6501032	6501772	741	FBtr0347304	126674
chr2R	6378266	6378551	286	Intergenic	FBgn0267744	6501032	6501772	741	FBtr0347304	123221
chr2R	6382687	6382880	194	Intergenic	FBgn0267744	6501032	6501772	741	FBtr0347304	118892
chr2R	6384695	6385032	338	Intergenic	FBgn0267744	6501032	6501772	741	FBtr0347304	116740
chr2R	6385252	6386678	1427	Intergenic	FBgn0267744	6501032	6501772	741	FBtr0347304	115094
chr2R	6387903	6388189	287	Intergenic	FBgn0267744	6501032	6501772	741	FBtr0347304	113583
chr2R	6391721	6392838	1118	Intergenic	FBgn0267744	6501032	6501772	741	FBtr0347304	108934
chr2R	6398157	6400019	1863	Intergenic	FBgn0267744	6501032	6501772	741	FBtr0347304	101753
chr2R	6409696	6409758	63	Intergenic	FBgn0267744	6501032	6501772	741	FBtr0347304	92014
chr2R	6419130	6419402	273	Intergenic	FBgn0267744	6501032	6501772	741	FBtr0347304	82370
chr2R	6428257	6428581	325	Intergenic	FBgn0267744	6501032	6501772	741	FBtr0347304	73191
chr2R	6428794	6429268	475	Intergenic	FBgn0267744	6501032	6501772	741	FBtr0347304	72504
chr2R	6430180	6430986	807	Intergenic	FBgn0267744	6501032	6501772	741	FBtr0347304	70786
chr2R	6431248	6431818	571	Intergenic	FBgn0267744	6501032	6501772	741	FBtr0347304	69954
chr2R	6452985	6453227	243	Intergenic	FBgn0267744	6501032	6501772	741	FBtr0347304	48545
chr2R	6457652	6457879	228	Intergenic	FBgn0267744	6501032	6501772	741	FBtr0347304	43893
chr2R	6478423	6478808	386	Intergenic	FBgn0267744	6501032	6501772	741	FBtr0347304	22964
chr2R	8016239	8016615	377	Intergenic	FBgn0263572	8015249	8015343	95	FBtr0309727	990
chr2R	8016863	8017627	765	Intergenic	FBgn0266805	8019176	8026595	7420	FBtr0345478	-1549
chr2R	12822184	12823751	1568	Intergenic	FBgn0040755	12806614	12807811	1198	FBtr0087857	15570
chr2R	14891566	14891926	361	Intergenic	FBgn0013772	14887171	14889010	1840	FBtr0087455	-2556
chr2R	23286620	23286894	275	Intergenic	FBgn0034841	23284227	23285821	1595	FBtr0343197	2393
chr2R	25258275	25261674	3400	Intergenic	FBgn0035094	25185126	25255318	70193	FBtr0333172	-2957
chr2R	25262745	25262817	73	Intergenic	FBgn0035094	25185126	25255318	70193	FBtr0333172	-7427
chr2R	25264034	25264313	280	Intergenic	FBgn0035094	25185126	25255318	70193	FBtr0333172	-8716
chr2R	25268953	25269527	575	Intergenic	FBgn0035094	25185126	25255318	70193	FBtr0333172	-13635
chr2R	25281855	25286146	4292	Intergenic	FBgn0035094	25185126	25255318	70193	FBtr0333172	-26537
chr3L	5105768	5107727	1960	Intergenic	FBgn0054047	5098376	5099795	1420	FBtr0308936	-5973
chr3L	5114797	5115241	445	Intergenic	FBgn0035594	5129674	5130240	567	FBtr0077162	-14433
chr3L	5116026	5116440	415	Intergenic	FBgn0035594	5129674	5130240	567	FBtr0077162	-13234
chr3L	5459938	5460343	406	Intergenic	FBgn0035607	5479790	5483663	3874	FBtr0333613	-19447
chr3L	5460658	5460881	224	Intergenic	FBgn0035607	5479790	5483663	3874	FBtr0333613	-18909
chr3L	5461073	5461664	592	Intergenic	FBgn0035607	5479790	5483663	3874	FBtr0333613	-18126
chr3L	5461966	5462439	474	Intergenic	FBgn0035607	5479790	5483663	3874	FBtr0333613	-17351
chr3L	5462653	5462853	201	Intergenic	FBgn0035607	5479790	5483663	3874	FBtr0333613	-16937
chr3L	5464653	5465347	695	Intergenic	FBgn0035607	5479790	5483663	3874	FBtr0333613	-14443
chr3L	5465630	5466493	864	Intergenic	FBgn0035607	5479790	5483663	3874	FBtr0333613	-13297
chr3L	12924360	12924667	308	Intergenic	FBgn0052115	12912027	12913646	1620	FBtr0075904	-10714
chr3L	15296663	15296853	191	Intergenic	FBgn0036491	15298958	15300942	1985	FBtr0113172	-2105
chr3L	22102546	22103633	1088	Intergenic	FBgn0266771	22121932	22122746	815	FBtr0445724	-18299
chr3L	22103794	22105833	2040	Intergenic	FBgn0266771	22121932	22122746	815	FBtr0445724	-16099
chr3L	23112592	23115149	2558	Intergenic	FBgn0053217	23126025	23132209	6185	FBtr0070045	-10876
chr3L	23115460	23117548	2089	Intergenic	FBgn0053217	23126025	23132209	6185	FBtr0070045	-8477
chr3L	23306363	23306438	76	Intergenic	FBgn0010215	23318646	23338100	19455	FBtr0070038	31662
chr3L	23466459	23467155	697	Intergenic	FBgn0250816	23554593	23689640	135048	FBtr0299881	-87438
chr3L	23550365	23551286	922	Intergenic	FBgn0250816	23554593	23689640	135048	FBtr0299881	-3307
chr3L	23788419	23788639	221	Intergenic	FBgn0264699	23784231	23787405	3175	FBtr0333915	4188
chr3L	24442161	24442867	707	Intergenic	FBgn0040045	24534090	24535468	1379	FBtr0307117	-91223
chr3L	24464766	24465045	280	Intergenic	FBgn0040045	24534090	24535468	1379	FBtr0307117	-69045
chr3L	24465558	24465917	360	Intergenic	FBgn0040045	24534090	24535468	1379	FBtr0307117	-68173
chr3L	24466152	24467438	1287	Intergenic	FBgn0040045	24534090	24535468	1379	FBtr0307117	-66652
chr3L	24470430	24470563	134	Intergenic	FBgn0040045	24534090	24535468	1379	FBtr0307117	-63527
chr3L	24477327	24477692	366	Intergenic	FBgn0040045	24534090	24535468	1379	FBtr0307117	-56398
chr3L	24507807	24508788	982	Intergenic	FBgn0040045	24534090	24535468	1379	FBtr0307117	-25302
chr3L	24579067	24579545	479	Intergenic	FBgn0085810	24553110	24554200	1091	FBtr0114264	25957
chr3L	24595132	24595234	103	Intergenic	FBgn0085810	24553110	24554200	1091	FBtr0114264	42022
chr3L	24596939	24597262	324	Intergenic	FBgn0085810	24553110	24554200	1091	FBtr0114264	43829
chr3L	24610831	24611142	312	Intergenic	FBgn0085810	24553110	24554200	1091	FBtr0114264	57721
chr3L	24613289	24613579	291	Intergenic	FBgn0085810	24553110	24554200	1091	FBtr0114264	60179
chr3L	24619091	24619240	150	Intergenic	FBgn0085810	24553110	24554200	1091	FBtr0114264	65981
chr3L	24623749	24623893	145	Intergenic	FBgn0085810	24553110	24554200	1091	FBtr0114264	70639
chr3L	24624170	24624556	387	Intergenic	FBgn0085810	24553110	24554200	1091	FBtr0114264	71060
chr3L	24625099	24625290	192	Intergenic	FBgn0085810	24553110	24554200	1091	FBtr0114264	71989
chr3L	24629528	24629784	257	Intergenic	FBgn0085810	24553110	24554200	1091	FBtr0114264	76418
chr3L	24630282	24630806	525	Intergenic	FBgn0085810	24553110	24554200	1091	FBtr0114264	77172
chr3L	24635902	24636152	251	Intergenic	FBgn0085810	24553110	24554200	1091	FBtr0114264	82792
chr3L	24649185	24649363	179	Intergenic	FBgn0028993	24724162	24734331	10170	FBtr0113750	-74799
chr3L	24649795	24651141	1347	Intergenic	FBgn0028993	24724162	24734331	10170	FBtr0113750	-73021
chr3L	24672928	24673248	321	Intergenic	FBgn0028993	24724162	24734331	10170	FBtr0113750	-50914
chr3L	24674380	24674894	515	Intergenic	FBgn0028993	24724162	24734331	10170	FBtr0113750	-49268
chr3L	24770141	24770415	275	Intergenic	FBgn0028993	24724162	24758036	33875	FBtr0339923	45979
chr3L	24882842	24882906	65	Intergenic	FBgn0085736	24927130	24927710	581	FBtr0302233	-44224
chr3L	24916897	24917330	434	Intergenic	FBgn0085736	24927130	24927710	581	FBtr0302233	-9800
chr3L	24929450	24929783	334	Intergenic	FBgn0085736	24927130	24927710	581	FBtr0302233	2320
chr3L	25013030	25013234	205	Intergenic	FBgn0058002	24976254	24977118	865	FBtr0113773	36776
chr3L	25021043	25021112	70	Intergenic	FBgn0058002	24976254	24977118	865	FBtr0113773	44789
chr3L	25051578	25051641	64	Intergenic	FBgn0040022	25107594	25115180	7587	FBtr0302245	-55953
chr3L	25053112	25054105	994	Intergenic	FBgn0040022	25107594	25115180	7587	FBtr0302245	-53489
chr3L	25063951	25064180	230	Intergenic	FBgn0040022	25107594	25115180	7587	FBtr0302245	-43414
chr3L	25073741	25073800	60	Intergenic	FBgn0040022	25107594	25115180	7587	FBtr0302245	-33794
chr3L	25130110	25130510	401	Intergenic	FBgn0260008	25120749	25126171	5423	FBtr0343636	9361
chr3L	25130772	25135042	4271	Intergenic	FBgn0260008	25120749	25126171	5423	FBtr0343636	10023
chr3L	25225217	25225707	491	Intergenic	FBgn0058354	25201942	25203341	1400	FBtr0302346	23275
chr3L	25739233	25739441	209	Intergenic	FBgn0040001	25752859	25762779	9921	FBtr0305959	23338
chr3L	26017531	26017594	64	Intergenic	FBgn0058178	25798441	26014112	215672	FBtr0113818	-3419
chr3L	26024581	26025225	645	Intergenic	FBgn0058178	25798441	26014112	215672	FBtr0113818	-10469
chr3L	26147701	26148133	433	Intergenic	FBgn0085612	26165235	26178793	13559	FBtr0347357	-17102
chr3L	26253075	26253311	237	Intergenic	FBgn0058160	26221945	26226006	4062	FBtr0301804	31130
chr3L	26399462	26400106	645	Intergenic	FBgn0260997	26354140	26371356	17217	FBtr0343637	-28106
chr3L	26488358	26488430	73	Intergenic	FBgn0260997	26354140	26371356	17217	FBtr0343637	-117002
chr3L	26492164	26492404	241	Intergenic	FBgn0260997	26354140	26371356	17217	FBtr0343637	-120808
chr3L	26599918	26600223	306	Intergenic	FBgn0260997	26354140	26371356	17217	FBtr0343637	-228562
chr3L	26686366	26686461	96	Intergenic	FBgn0260997	26354140	26371356	17217	FBtr0343637	-315010
chr3L	26706616	26709802	3187	Intergenic	FBgn0260997	26354140	26371356	17217	FBtr0343637	-335260
chr3L	26812408	26812832	425	Intergenic	FBgn0063670	27082091	27083906	1816	FBtr0113841	271074
chr3L	26825303	26826127	825	Intergenic	FBgn0063670	27082091	27083906	1816	FBtr0113841	257779
chr3L	26828303	26828527	225	Intergenic	FBgn0063670	27082091	27083906	1816	FBtr0113841	255379
chr3L	26828806	26829265	460	Intergenic	FBgn0063670	27082091	27083906	1816	FBtr0113841	254641
chr3L	26878203	26878973	771	Intergenic	FBgn0063670	27082091	27083906	1816	FBtr0113841	204933
chr3L	26879322	26882142	2821	Intergenic	FBgn0063670	27082091	27083906	1816	FBtr0113841	201764
chr3L	26936827	26937241	415	Intergenic	FBgn0063670	27082091	27083906	1816	FBtr0113841	146665
chr3L	26937592	26938300	709	Intergenic	FBgn0063670	27082091	27083906	1816	FBtr0113841	145606
chr3L	26939182	26939389	208	Intergenic	FBgn0063670	27082091	27083906	1816	FBtr0113841	144517
chr3L	26939691	26940223	533	Intergenic	FBgn0063670	27082091	27083906	1816	FBtr0113841	143683
chr3L	26940806	26941080	275	Intergenic	FBgn0063670	27082091	27083906	1816	FBtr0113841	142826
chr3L	26942993	26943087	95	Intergenic	FBgn0063670	27082091	27083906	1816	FBtr0113841	140819
chr3L	26944181	26944292	112	Intergenic	FBgn0063670	27082091	27083906	1816	FBtr0113841	139614
chr3L	26946468	26946568	101	Intergenic	FBgn0063670	27082091	27083906	1816	FBtr0113841	137338
chr3L	26947009	26947287	279	Intergenic	FBgn0063670	27082091	27083906	1816	FBtr0113841	136619
chr3L	26949309	26950286	978	Intergenic	FBgn0063670	27082091	27083906	1816	FBtr0113841	133620
chr3L	26950575	26950777	203	Intergenic	FBgn0063670	27082091	27083906	1816	FBtr0113841	133129
chr3L	26951017	26952487	1471	Intergenic	FBgn0063670	27082091	27083906	1816	FBtr0113841	131419
chr3L	27006455	27010562	4108	Intergenic	FBgn0063670	27082091	27083906	1816	FBtr0113841	73344
chr3L	27010900	27011127	228	Intergenic	FBgn0063670	27082091	27083906	1816	FBtr0113841	72779
chr3L	27048507	27048865	359	Intergenic	FBgn0063670	27082091	27083906	1816	FBtr0113841	35041
chr3L	27068928	27072303	3376	Intergenic	FBgn0063670	27082091	27083906	1816	FBtr0113841	11603
chr3L	27073088	27073417	330	Intergenic	FBgn0063670	27082091	27083906	1816	FBtr0113841	10489
chr3L	27076525	27077587	1063	Intergenic	FBgn0063670	27082091	27083906	1816	FBtr0113841	6319
chr3L	27101105	27102431	1327	Intergenic	FBgn0266687	27091705	27092199	495	FBtr0345054	-8906
chr3L	27108961	27109121	161	Intergenic	FBgn0266687	27091705	27092199	495	FBtr0345054	-16762
chr3L	27173003	27173082	80	Intergenic	FBgn0262789	27170036	27170567	532	FBtr0305903	2967
chr3L	27182383	27182677	295	Intergenic	FBgn0262789	27170036	27170567	532	FBtr0305903	12347
chr3L	27210337	27210646	310	Intergenic	FBgn0262789	27170036	27170567	532	FBtr0305903	40301
chr3L	27230413	27230510	98	Intergenic	FBgn0028697	27267255	27268445	1191	FBtr0308333	-36745
chr3L	27433144	27433481	338	Intergenic	FBgn0267983	27364828	27365990	1163	FBtr0347580	-67154
chr3L	27468576	27468855	280	Intergenic	FBgn0267983	27364828	27365990	1163	FBtr0347580	-102586
chr3L	27522027	27522336	310	Intergenic	FBgn0267983	27364828	27365990	1163	FBtr0347580	-156037
chr3L	27522617	27522695	79	Intergenic	FBgn0267983	27364828	27365990	1163	FBtr0347580	-156627
chr3L	27524216	27524853	638	Intergenic	FBgn0267983	27364828	27365990	1163	FBtr0347580	-158226
chr3L	27648604	27649130	527	Intergenic	FBgn0260469	27849226	27850751	1526	FBtr0301970	-200096
chr3L	27649709	27649917	209	Intergenic	FBgn0260469	27849226	27850751	1526	FBtr0301970	-199309
chr3L	27650907	27652122	1216	Intergenic	FBgn0260469	27849226	27850751	1526	FBtr0301970	-197104
chr3L	27721915	27722339	425	Intergenic	FBgn0260469	27849226	27850751	1526	FBtr0301970	-126887
chr3L	27722909	27723192	284	Intergenic	FBgn0260469	27849226	27850751	1526	FBtr0301970	-126034
chr3L	27727737	27728678	942	Intergenic	FBgn0260469	27849226	27850751	1526	FBtr0301970	-120548
chr3L	27774896	27775569	674	Intergenic	FBgn0260469	27849226	27850751	1526	FBtr0301970	-73657
chr3L	27781797	27782089	293	Intergenic	FBgn0260469	27849226	27850751	1526	FBtr0301970	-67137
chr3L	27787411	27788547	1137	Intergenic	FBgn0260469	27849226	27850751	1526	FBtr0301970	-60679
chr3L	27788814	27789219	406	Intergenic	FBgn0260469	27849226	27850751	1526	FBtr0301970	-60007
chr3L	27789432	27789779	348	Intergenic	FBgn0260469	27849226	27850751	1526	FBtr0301970	-59447
chr3L	27790053	27790194	142	Intergenic	FBgn0260469	27849226	27850751	1526	FBtr0301970	-59032
chr3L	27801700	27801919	220	Intergenic	FBgn0260469	27849226	27850751	1526	FBtr0301970	-47307
chr3L	27804692	27805010	319	Intergenic	FBgn0260469	27849226	27850751	1526	FBtr0301970	-44216
chr3L	27807897	27808299	403	Intergenic	FBgn0260469	27849226	27850751	1526	FBtr0301970	-40927
chr3L	27811109	27811338	230	Intergenic	FBgn0260469	27849226	27850751	1526	FBtr0301970	-37888
chr3L	27813577	27814436	860	Intergenic	FBgn0260469	27849226	27850751	1526	FBtr0301970	-34790
chr3L	27814536	27815003	468	Intergenic	FBgn0260469	27849226	27850751	1526	FBtr0301970	-34223
chr3L	27830654	27830909	256	Intergenic	FBgn0260469	27849226	27850751	1526	FBtr0301970	-18317
chr3L	27831169	27831428	260	Intergenic	FBgn0260469	27849226	27850751	1526	FBtr0301970	-17798
chr3L	27831717	27831789	73	Intergenic	FBgn0260469	27849226	27850751	1526	FBtr0301970	-17437
chr3L	27832055	27832463	409	Intergenic	FBgn0260469	27849226	27850751	1526	FBtr0301970	-16763
chr3L	27832733	27833011	279	Intergenic	FBgn0260469	27849226	27850751	1526	FBtr0301970	-16215
chr3L	27833590	27833941	352	Intergenic	FBgn0260469	27849226	27850751	1526	FBtr0301970	-15285
chr3L	27834693	27834890	198	Intergenic	FBgn0260469	27849226	27850751	1526	FBtr0301970	-14336
chr3L	27835128	27835212	85	Intergenic	FBgn0260469	27849226	27850751	1526	FBtr0301970	-14014
chr3L	27957784	27958026	243	Intergenic	FBgn0039959	27967244	28012599	45356	FBtr0113748	54573
chr3L	27958210	27958545	336	Intergenic	FBgn0039959	27967244	28012599	45356	FBtr0113748	54054
chr3L	28059001	28059241	241	Intergenic	FBgn0039959	28011343	28012599	1257	FBtr0334934	-46402
chr3L	28059724	28060067	344	Intergenic	FBgn0039959	28011343	28012599	1257	FBtr0334934	-47125
chr3L	28096714	28097041	328	Intergenic	FBgn0039959	28011343	28012599	1257	FBtr0334934	-84115
chr3L	28102740	28102908	169	Intergenic	FBgn0039959	28011343	28012599	1257	FBtr0334934	-90141
chr3R	648	1945	1298	Intergenic	FBgn0267431	567076	2532932	1965857	FBtr0392909	-565131
chr3R	2190	2529	340	Intergenic	FBgn0267431	567076	2532932	1965857	FBtr0392909	-564547
chr3R	10485	10910	426	Intergenic	FBgn0267431	567076	2532932	1965857	FBtr0392909	-556166
chr3R	11301	12519	1219	Intergenic	FBgn0267431	567076	2532932	1965857	FBtr0392909	-554557
chr3R	27402	27840	439	Intergenic	FBgn0267431	567076	2532932	1965857	FBtr0392909	-539236
chr3R	35029	35149	121	Intergenic	FBgn0267431	567076	2532932	1965857	FBtr0392909	-531927
chr3R	41730	44407	2678	Intergenic	FBgn0267431	567076	2532932	1965857	FBtr0392909	-522669
chr3R	50443	50858	416	Intergenic	FBgn0267431	567076	2532932	1965857	FBtr0392909	-516218
chr3R	51367	51891	525	Intergenic	FBgn0267431	567076	2532932	1965857	FBtr0392909	-515185
chr3R	52905	53105	201	Intergenic	FBgn0267431	567076	2532932	1965857	FBtr0392909	-513971
chr3R	79715	79829	115	Intergenic	FBgn0267431	567076	2532932	1965857	FBtr0392909	-487247
chr3R	101555	102026	472	Intergenic	FBgn0267431	567076	2532932	1965857	FBtr0392909	-465050
chr3R	107895	108450	556	Intergenic	FBgn0267431	567076	2532932	1965857	FBtr0392909	-458626
chr3R	123138	123361	224	Intergenic	FBgn0267431	567076	2532932	1965857	FBtr0392909	-443715
chr3R	123768	124195	428	Intergenic	FBgn0267431	567076	2532932	1965857	FBtr0392909	-442881
chr3R	137068	137596	529	Intergenic	FBgn0267431	567076	2532932	1965857	FBtr0392909	-429480
chr3R	138680	138919	240	Intergenic	FBgn0267431	567076	2532932	1965857	FBtr0392909	-428157
chr3R	140060	140800	741	Intergenic	FBgn0267431	567076	2532932	1965857	FBtr0392909	-426276
chr3R	141517	141845	329	Intergenic	FBgn0267431	567076	2532932	1965857	FBtr0392909	-425231
chr3R	156299	156842	544	Intergenic	FBgn0267431	567076	2532932	1965857	FBtr0392909	-410234
chr3R	166817	166875	59	Intergenic	FBgn0267431	567076	2532932	1965857	FBtr0392909	-400201
chr3R	172564	174196	1633	Intergenic	FBgn0267431	567076	2532932	1965857	FBtr0392909	-392880
chr3R	174613	175140	528	Intergenic	FBgn0267431	567076	2532932	1965857	FBtr0392909	-391936
chr3R	212567	212676	110	Intergenic	FBgn0267431	567076	2532932	1965857	FBtr0392909	-354400
chr3R	215644	215697	54	Intergenic	FBgn0267431	567076	2532932	1965857	FBtr0392909	-351379
chr3R	219182	219260	79	Intergenic	FBgn0267431	567076	2532932	1965857	FBtr0392909	-347816
chr3R	232504	232710	207	Intergenic	FBgn0267431	567076	2532932	1965857	FBtr0392909	-334366
chr3R	233230	233369	140	Intergenic	FBgn0267431	567076	2532932	1965857	FBtr0392909	-333707
chr3R	265784	266025	242	Intergenic	FBgn0267431	567076	2532932	1965857	FBtr0392909	-301051
chr3R	266447	267042	596	Intergenic	FBgn0267431	567076	2532932	1965857	FBtr0392909	-300034
chr3R	293504	293676	173	Intergenic	FBgn0267431	567076	2532932	1965857	FBtr0392909	-273400
chr3R	305999	306564	566	Intergenic	FBgn0267431	567076	2532932	1965857	FBtr0392909	-260512
chr3R	306945	307015	71	Intergenic	FBgn0267431	567076	2532932	1965857	FBtr0392909	-260061
chr3R	309409	309697	289	Intergenic	FBgn0267431	567076	2532932	1965857	FBtr0392909	-257379
chr3R	330638	330938	301	Intergenic	FBgn0267431	567076	2532932	1965857	FBtr0392909	-236138
chr3R	376511	377102	592	Intergenic	FBgn0267431	567076	2532932	1965857	FBtr0392909	-189974
chr3R	390280	391906	1627	Intergenic	FBgn0267431	567076	2532932	1965857	FBtr0392909	-175170
chr3R	392124	392351	228	Intergenic	FBgn0267431	567076	2532932	1965857	FBtr0392909	-174725
chr3R	409848	410038	191	Intergenic	FBgn0267431	567076	2532932	1965857	FBtr0392909	-157038
chr3R	410249	410725	477	Intergenic	FBgn0267431	567076	2532932	1965857	FBtr0392909	-156351
chr3R	412039	413047	1009	Intergenic	FBgn0267431	567076	2532932	1965857	FBtr0392909	-154029
chr3R	417603	418514	912	Intergenic	FBgn0267431	567076	2532932	1965857	FBtr0392909	-148562
chr3R	422111	422480	370	Intergenic	FBgn0267431	567076	2532932	1965857	FBtr0392909	-144596
chr3R	481063	481149	87	Intergenic	FBgn0267431	567076	2532932	1965857	FBtr0392909	-85927
chr3R	492789	493124	336	Intergenic	FBgn0267431	567076	2532932	1965857	FBtr0392909	-73952
chr3R	501763	502817	1055	Intergenic	FBgn0267431	567076	2532932	1965857	FBtr0392909	-64259
chr3R	503956	504137	182	Intergenic	FBgn0267431	567076	2532932	1965857	FBtr0392909	-62939
chr3R	504825	505257	433	Intergenic	FBgn0267431	567076	2532932	1965857	FBtr0392909	-61819
chr3R	505599	505793	195	Intergenic	FBgn0267431	567076	2532932	1965857	FBtr0392909	-61283
chr3R	517870	518110	241	Intergenic	FBgn0267431	567076	2532932	1965857	FBtr0392909	-48966
chr3R	523018	523661	644	Intergenic	FBgn0267431	567076	2532932	1965857	FBtr0392909	-43415
chr3R	525415	525496	82	Intergenic	FBgn0267431	567076	2532932	1965857	FBtr0392909	-41580
chr3R	525766	525938	173	Intergenic	FBgn0267431	567076	2532932	1965857	FBtr0392909	-41138
chr3R	526553	526947	395	Intergenic	FBgn0267431	567076	2532932	1965857	FBtr0392909	-40129
chr3R	527344	527406	63	Intergenic	FBgn0267431	567076	2532932	1965857	FBtr0392909	-39670
chr3R	528163	529028	866	Intergenic	FBgn0267431	567076	2532932	1965857	FBtr0392909	-38048
chr3R	552532	552595	64	Intergenic	FBgn0267431	567076	2532932	1965857	FBtr0392909	-14481
chr3R	3384610	3384891	282	Intergenic	FBgn0086917	3322810	3354486	31677	FBtr0300207	61800
chr3R	3392927	3393012	86	Intergenic	FBgn0086917	3322810	3354486	31677	FBtr0300207	70117
chr3R	3416905	3417275	371	Intergenic	FBgn0086917	3322810	3354486	31677	FBtr0300207	94095
chr3R	3418621	3418833	213	Intergenic	FBgn0086917	3322810	3354486	31677	FBtr0300207	95811
chr3R	3419255	3419566	312	Intergenic	FBgn0086917	3322810	3354486	31677	FBtr0300207	96445
chr3R	3420136	3420364	229	Intergenic	FBgn0086917	3322810	3354486	31677	FBtr0300207	97326
chr3R	3443503	3443872	370	Intergenic	FBgn0086917	3322810	3354486	31677	FBtr0300207	120693
chr3R	3445140	3445528	389	Intergenic	FBgn0086917	3322810	3354486	31677	FBtr0300207	122330
chr3R	3445853	3446260	408	Intergenic	FBgn0086917	3322810	3354486	31677	FBtr0300207	123043
chr3R	3639550	3639646	97	Intergenic	FBgn0086378	3623143	3627690	4548	FBtr0301810	16407
chr3R	3814384	3814455	72	Intergenic	FBgn0039955	3846729	3867684	20956	FBtr0113990	-32274
chr3R	3906075	3906350	276	Intergenic	FBgn0039955	3846729	3868401	21673	FBtr0113989	59346
chr3R	3912100	3912322	223	Intergenic	FBgn0039955	3846729	3868401	21673	FBtr0113989	65371
chr3R	3934725	3935034	310	Intergenic	FBgn0039955	3846729	3868401	21673	FBtr0113989	87996
chr3R	3977097	3977232	136	Intergenic	FBgn0259821	4077939	4104326	26388	FBtr0336454	-100707
chr3R	4022657	4022985	329	Intergenic	FBgn0259821	4077939	4104326	26388	FBtr0336454	-54954
chr3R	4073601	4074658	1058	Intergenic	FBgn0259821	4077939	4104326	26388	FBtr0336454	-3281
chr3R	7697060	7697879	820	Intergenic	FBgn0265200	7720049	7721124	1076	FBtr0339178	-22170
chr3R	7699094	7700434	1341	Intergenic	FBgn0265200	7720049	7721124	1076	FBtr0339178	-19615
chr3R	8570570	8571112	543	Intergenic	FBgn0266916	8564105	8569248	5144	FBtr0089973	6465
chr3R	8574137	8575072	936	Intergenic	FBgn0261929	8578205	8627677	49473	FBtr0303603	-3133
chr3R	10958018	10958218	201	Intergenic	FBgn0037857	10950284	10951797	1514	FBtr0082326	7734
chr3R	10958507	10959370	864	Intergenic	FBgn0037857	10950284	10951797	1514	FBtr0082326	8223
chr3R	10962254	10963108	855	Intergenic	FBgn0267121	10969667	10970278	612	FBtr0346217	-6559
chr3R	12470256	12471034	779	Intergenic	FBgn0013277	12465453	12467776	2324	FBtr0082679	-2480
chr3R	12480797	12481057	261	Intergenic	FBgn0052865	12475336	12478267	2932	FBtr0082678	-2530
chr3R	12482398	12482529	132	Intergenic	FBgn0052865	12475336	12478267	2932	FBtr0082678	-4131
chr3R	12487219	12487947	729	Intergenic	FBgn0052865	12475336	12478267	2932	FBtr0082678	-8952
chr3R	12488632	12489594	963	Intergenic	FBgn0052865	12475336	12478267	2932	FBtr0082678	-10365
chr3R	12490204	12491127	924	Intergenic	FBgn0051354	12502510	12504856	2347	FBtr0082636	-11383
chr3R	12497211	12498095	885	Intergenic	FBgn0051354	12502510	12504856	2347	FBtr0082636	-4415
chr3R	12499031	12499625	595	Intergenic	FBgn0051354	12502510	12504856	2347	FBtr0082636	-2885
chr3R	18033111	18033191	81	Intergenic	FBgn0038565	18023707	18025378	1672	FBtr0083540	9404
chr3R	18037338	18038569	1232	Intergenic	FBgn0010389	18045216	18049366	4151	FBtr0083549	10797
chr3R	18039280	18039764	485	Intergenic	FBgn0010389	18045216	18049366	4151	FBtr0083549	9602
chr3R	18040130	18040285	156	Intergenic	FBgn0010389	18045216	18049366	4151	FBtr0083549	9081
chr3R	32074100	32075937	1838	Intergenic	FBgn0002645	32057016	32068441	11426	FBtr0085875	-5659
chr3R	32076178	32076948	771	Intergenic	FBgn0002645	32057016	32068441	11426	FBtr0085875	-7737
chr3R	32077189	32077913	725	Intergenic	FBgn0002645	32057016	32068441	11426	FBtr0085875	-8748
chr3R	32078139	32079281	1143	Intergenic	FBgn0002645	32057016	32068441	11426	FBtr0085875	-9698
chr4	790728	791874	1147	Intergenic	FBgn0039923	778516	788978	10463	FBtr0089253	-1750
chr4	1273956	1274024	69	Intergenic	FBgn0053653	1231883	1271759	39877	FBtr0307334	42073
chr4	1277015	1277235	221	Intergenic	FBgn0053653	1231883	1271759	39877	FBtr0307334	45132
chr4	1278443	1279642	1200	Intergenic	FBgn0053653	1231883	1271759	39877	FBtr0307334	46560
chr4	1296791	1297104	314	Intergenic	FBgn0053653	1231883	1271759	39877	FBtr0307334	64908
chr4	1297342	1297616	275	Intergenic	FBgn0053653	1231883	1271759	39877	FBtr0307334	65459
chr4	1302334	1303021	688	Intergenic	FBgn0053653	1231883	1271759	39877	FBtr0307334	70451
chr4	1303266	1303956	691	Intergenic	FBgn0053653	1231883	1271759	39877	FBtr0307334	71383
chr4	1309352	1311009	1658	Intergenic	FBgn0053653	1231883	1271759	39877	FBtr0307334	77469
chr4	1324622	1326039	1418	Intergenic	FBgn0053653	1231883	1271759	39877	FBtr0307334	92739
chrX	49	428	380	Intergenic	FBgn0058469	122493	122706	214	FBtr0307364	-122065
chrX	2476	2955	480	Intergenic	FBgn0058469	122493	122706	214	FBtr0307364	-119538
chrX	4731	5048	318	Intergenic	FBgn0058469	122493	122706	214	FBtr0307364	-117445
chrX	7177	7696	520	Intergenic	FBgn0058469	122493	122706	214	FBtr0307364	-114797
chrX	7990	8312	323	Intergenic	FBgn0058469	122493	122706	214	FBtr0307364	-114181
chrX	9755	10261	507	Intergenic	FBgn0058469	122493	122706	214	FBtr0307364	-112232
chrX	51283	51616	334	Intergenic	FBgn0058469	122493	122706	214	FBtr0307364	-70877
chrX	52893	54353	1461	Intergenic	FBgn0058469	122493	122706	214	FBtr0307364	-68140
chrX	67171	67680	510	Intergenic	FBgn0058469	122493	122706	214	FBtr0307364	-54813
chrX	76246	76568	323	Intergenic	FBgn0058469	122493	122706	214	FBtr0307364	-45925
chrX	88401	89137	737	Intergenic	FBgn0058469	122493	122706	214	FBtr0307364	-33356
chrX	93743	94595	853	Intergenic	FBgn0058469	122493	122706	214	FBtr0307364	-27898
chrX	94863	94922	60	Intergenic	FBgn0058469	122493	122706	214	FBtr0307364	-27571
chrX	107881	109164	1284	Intergenic	FBgn0058469	122493	122706	214	FBtr0307364	-13329
chrX	109420	109533	114	Intergenic	FBgn0058469	122493	122706	214	FBtr0307364	-12960
chrX	201812	202338	527	Intergenic	FBgn0284435	175973	200663	24691	FBtr0340056	25839
chrX	202787	203032	246	Intergenic	FBgn0284435	175973	200663	24691	FBtr0340056	26814
chrX	204693	205739	1047	Intergenic	FBgn0284435	175973	200663	24691	FBtr0340056	28720
chrX	1930961	1931852	892	Intergenic	FBgn0023522	1928344	1930510	2167	FBtr0332587	2617
chrX	4070758	4071301	544	Intergenic	FBgn0286029	4074961	4075428	468	FBtr0473380	4127
chrX	4383883	4384101	219	Intergenic	FBgn0029707	4380758	4382466	1709	FBtr0308918	3125
chrX	4736490	4736749	260	Intergenic	FBgn0029723	4708748	4728744	19997	FBtr0345320	27742
chrX	7846041	7846681	641	Intergenic	FBgn0029963	7852481	7854244	1764	FBtr0071150	7563
chrX	8369352	8369738	387	Intergenic	FBgn0015519	8282798	8367169	84372	FBtr0289988	-2183
chrX	11197795	11199507	1713	Intergenic	FBgn0030280	11202248	11202806	559	FBtr0073446	-2741
chrX	12383260	12384341	1082	Intergenic	FBgn0030385	12375596	12377755	2160	FBtr0336964	-5505
chrX	13429898	13430119	222	Intergenic	FBgn0265416	13445903	13519626	73724	FBtr0339702	-15784
chrX	14556907	14557867	961	Intergenic	FBgn0267077	14540747	14541997	1251	FBtr0346068	-14910
chrX	18429670	18429938	269	Intergenic	FBgn0259223	18422413	18427001	4589	FBtr0299776	7257
chrX	18430405	18430835	431	Intergenic	FBgn0052548	18435719	18437300	1582	FBtr0074569	6465
chrX	20218974	20219226	253	Intergenic	FBgn0283434	20212738	20217259	4522	FBtr0445174	-1715
chrX	21172906	21173888	983	Intergenic	FBgn0267062	21187979	21188759	781	FBtr0346048	-14091
chrX	21811477	21811601	125	Intergenic	FBgn0267704	21631891	21790731	158841	FBtr0347227	179586
chrX	21823746	21823897	152	Intergenic	FBgn0267704	21631891	21790731	158841	FBtr0347227	191855
chrX	21833468	21833691	224	Intergenic	FBgn0267704	21631891	21790731	158841	FBtr0347227	201577
chrX	21864258	21864394	137	Intergenic	FBgn0267704	21631891	21790731	158841	FBtr0347227	232367
chrX	21891049	21891206	158	Intergenic	FBgn0085521	22143102	22143816	715	FBtr0346695	-251896
chrX	21972919	21973781	863	Intergenic	FBgn0085521	22143102	22143816	715	FBtr0346695	-169321
chrX	21974833	21975290	458	Intergenic	FBgn0085521	22143102	22143816	715	FBtr0346695	-167812
chrX	21976790	21977161	372	Intergenic	FBgn0085521	22143102	22143816	715	FBtr0346695	-165941
chrX	22019967	22020725	759	Intergenic	FBgn0085521	22143102	22143816	715	FBtr0346695	-122377
chrX	22020861	22021373	513	Intergenic	FBgn0085521	22143102	22143816	715	FBtr0346695	-121729
chrX	22032784	22032922	139	Intergenic	FBgn0085521	22143102	22143816	715	FBtr0346695	-110180
chrX	22056407	22057790	1384	Intergenic	FBgn0085521	22143102	22143816	715	FBtr0346695	-85312
chrX	22125727	22125981	255	Intergenic	FBgn0085521	22143102	22143816	715	FBtr0346695	-17121
chrX	22129144	22129380	237	Intergenic	FBgn0085521	22143102	22143816	715	FBtr0346695	-13722
chrX	22130248	22130481	234	Intergenic	FBgn0085521	22143102	22143816	715	FBtr0346695	-12621
chrX	22131310	22131685	376	Intergenic	FBgn0085521	22143102	22143816	715	FBtr0346695	-11417
chrX	22135302	22135754	453	Intergenic	FBgn0085521	22143102	22143816	715	FBtr0346695	-7348
chrX	22137590	22137656	67	Intergenic	FBgn0085521	22143102	22143816	715	FBtr0346695	-5446
chrX	22206376	22206849	474	Intergenic	FBgn0085693	22251626	22252340	715	FBtr0114142	-44777
chrX	22257786	22260414	2629	Intergenic	FBgn0085693	22251626	22252340	715	FBtr0114142	6160
chrX	22269665	22269958	294	Intergenic	FBgn0085693	22251626	22252340	715	FBtr0114142	18039
chrX	22273825	22275594	1770	Intergenic	FBgn0085693	22251626	22252340	715	FBtr0114142	22199
chrX	22275812	22276090	279	Intergenic	FBgn0085693	22251626	22252340	715	FBtr0114142	24186
chrX	22276777	22277415	639	Intergenic	FBgn0085693	22251626	22252340	715	FBtr0114142	25151
chrX	22277944	22278670	727	Intergenic	FBgn0085693	22251626	22252340	715	FBtr0114142	26318
chrX	22279058	22279342	285	Intergenic	FBgn0085693	22251626	22252340	715	FBtr0114142	27432
chrX	22280199	22281130	932	Intergenic	FBgn0085693	22251626	22252340	715	FBtr0114142	28573
chrX	22281887	22282865	979	Intergenic	FBgn0085693	22251626	22252340	715	FBtr0114142	30261
chrX	22314940	22315686	747	Intergenic	FBgn0085693	22251626	22252340	715	FBtr0114142	63314
chrX	22354345	22356088	1744	Intergenic	FBgn0031183	22444227	22447181	2955	FBtr0342876	-88139
chrX	22356439	22356817	379	Intergenic	FBgn0031183	22444227	22447181	2955	FBtr0342876	-87410
chrX	22362228	22364291	2064	Intergenic	FBgn0031183	22444227	22447181	2955	FBtr0342876	-79936
chrX	22371445	22372324	880	Intergenic	FBgn0031183	22444227	22447181	2955	FBtr0342876	-71903
chrX	22372631	22372787	157	Intergenic	FBgn0031183	22444227	22447181	2955	FBtr0342876	-71440
chrX	22373036	22374969	1934	Intergenic	FBgn0031183	22444227	22447181	2955	FBtr0342876	-69258
chrX	22382558	22383646	1089	Intergenic	FBgn0031183	22444227	22447181	2955	FBtr0342876	-60581
chrX	22386741	22386971	231	Intergenic	FBgn0031183	22444227	22447181	2955	FBtr0342876	-57256
chrX	22388825	22388952	128	Intergenic	FBgn0031183	22444227	22447181	2955	FBtr0342876	-55275
chrX	22390538	22391203	666	Intergenic	FBgn0031183	22444227	22447181	2955	FBtr0342876	-53024
chrX	22396022	22396168	147	Intergenic	FBgn0031183	22444227	22447181	2955	FBtr0342876	-48059
chrX	22398272	22398332	61	Intergenic	FBgn0031183	22444227	22447181	2955	FBtr0342876	-45895
chrX	22398847	22399217	371	Intergenic	FBgn0031183	22444227	22447181	2955	FBtr0342876	-45010
chrX	22400283	22402376	2094	Intergenic	FBgn0031183	22444227	22447181	2955	FBtr0342876	-41851
chrX	22413295	22414089	795	Intergenic	FBgn0031183	22444227	22447181	2955	FBtr0342876	-30138
chrX	22414439	22415404	966	Intergenic	FBgn0031183	22444227	22447181	2955	FBtr0342876	-28823
chrX	22440136	22441263	1128	Intergenic	FBgn0031183	22444227	22447181	2955	FBtr0342876	-2964
chrX	22552522	22552869	348	Intergenic	FBgn0031197	22547097	22548056	960	FBtr0077361	5425
chrX	22567602	22567799	198	Intergenic	FBgn0031197	22547097	22548056	960	FBtr0077361	20505
chrX	22973596	22973832	237	Intergenic	FBgn0069973	22961169	22962360	1192	FBtr0392906	-11236
chrX	23150633	23151311	679	Intergenic	FBgn0039946	23106003	23108331	2329	FBtr0301978	44630
chrX	23151653	23152515	863	Intergenic	FBgn0039946	23106003	23108331	2329	FBtr0301978	45650
chrX	23152624	23153654	1031	Intergenic	FBgn0039946	23106003	23108331	2329	FBtr0301978	46621
chrX	23196741	23196815	75	Intergenic	FBgn0267513	23200802	23201056	255	FBtr0346888	-3987
chrX	23201123	23201453	331	Intergenic	FBgn0267513	23200802	23201056	255	FBtr0346888	321
chrX	23206814	23207369	556	Intergenic	FBgn0267515	23205822	23206525	704	FBtr0346891	992
chrX	23207673	23207899	227	Intergenic	FBgn0267515	23205822	23206525	704	FBtr0346891	1851
chrX	23208984	23209123	140	Intergenic	FBgn0085813	23211192	23213166	1975	FBtr0346892	-2069
chrX	23218612	23218713	102	Intergenic	FBgn0267519	23214452	23217140	2689	FBtr0346895	4160
chrX	23219716	23220039	324	Intergenic	FBgn0267519	23214452	23217140	2689	FBtr0346895	5264
chrX	23220436	23220667	232	Intergenic	FBgn0267519	23214452	23217140	2689	FBtr0346895	5984
chrX	23221594	23221724	131	Intergenic	FBgn0267519	23214452	23217140	2689	FBtr0346895	7142
chrX	23222262	23222704	443	Intergenic	FBgn0267519	23214452	23217140	2689	FBtr0346895	7810
chrX	23224676	23225014	339	Intergenic	FBgn0267519	23214452	23217140	2689	FBtr0346895	10224
chrX	23225727	23226760	1034	Intergenic	FBgn0267519	23214452	23217140	2689	FBtr0346895	11275
chrX	23227806	23228780	975	Intergenic	FBgn0085771	23239718	23240975	1258	FBtr0346896	-10938
chrX	23232704	23232912	209	Intergenic	FBgn0085771	23239718	23240975	1258	FBtr0346896	-6806
chrX	23233610	23233771	162	Intergenic	FBgn0085771	23239718	23240975	1258	FBtr0346896	-5947
chrX	23242430	23242535	106	Intergenic	FBgn0085771	23239718	23240975	1258	FBtr0346896	2712
chrX	23242879	23243399	521	Intergenic	FBgn0085771	23239718	23240975	1258	FBtr0346896	3161
chrX	23245956	23246793	838	Intergenic	FBgn0085771	23239718	23240975	1258	FBtr0346896	6238
chrX	23249334	23250180	847	Intergenic	FBgn0085771	23239718	23240975	1258	FBtr0346896	9616
chrX	23252705	23253804	1100	Intergenic	FBgn0085819	23261772	23262666	895	FBtr0346904	8862
chrX	23256325	23256890	566	Intergenic	FBgn0085819	23261772	23262666	895	FBtr0346904	5776
chrX	23310182	23310261	80	Intergenic	FBgn0267524	23291700	23291729	30	FBtr0346898	18482
chrX	23313245	23313319	75	Intergenic	FBgn0267524	23291700	23291729	30	FBtr0346898	21545
chrX	23316478	23317730	1253	Intergenic	FBgn0267524	23291700	23291729	30	FBtr0346898	24778
chrX	23318447	23318747	301	Intergenic	FBgn0267524	23291700	23291729	30	FBtr0346898	26747
chrX	23321788	23322089	302	Intergenic	FBgn0267524	23291700	23291729	30	FBtr0346898	30088
chrX	23327304	23327835	532	Intergenic	FBgn0267524	23291700	23291729	30	FBtr0346898	35604
chrX	23328190	23329131	942	Intergenic	FBgn0267524	23291700	23291729	30	FBtr0346898	36490
chrX	23329621	23330281	661	Intergenic	FBgn0267524	23291700	23291729	30	FBtr0346898	37921
chrX	23331982	23332245	264	Intergenic	FBgn0267524	23291700	23291729	30	FBtr0346898	40282
chrX	23333030	23333352	323	Intergenic	FBgn0267524	23291700	23291729	30	FBtr0346898	41330
chrX	23335075	23335563	489	Intergenic	FBgn0267524	23291700	23291729	30	FBtr0346898	43375
chrX	23338749	23339525	777	Intergenic	FBgn0267524	23291700	23291729	30	FBtr0346898	47049
chrX	23342053	23342277	225	Intergenic	FBgn0267524	23291700	23291729	30	FBtr0346898	50353
chrX	23343420	23344391	972	Intergenic	FBgn0267524	23291700	23291729	30	FBtr0346898	51720
chrX	23346604	23347154	551	Intergenic	FBgn0267524	23291700	23291729	30	FBtr0346898	54904
chrX	23347491	23347718	228	Intergenic	FBgn0267524	23291700	23291729	30	FBtr0346898	55791
chrX	23347978	23348145	168	Intergenic	FBgn0267524	23291700	23291729	30	FBtr0346898	56278
chrX	23352156	23353021	866	Intergenic	FBgn0267524	23291700	23291729	30	FBtr0346898	60456
chrX	23353250	23353474	225	Intergenic	FBgn0267524	23291700	23291729	30	FBtr0346898	61550
chrX	23353660	23355783	2124	Intergenic	FBgn0267524	23291700	23291729	30	FBtr0346898	61960
chrX	23360451	23360855	405	Intergenic	FBgn0267524	23291700	23291729	30	FBtr0346898	68751
chrX	23363079	23364468	1390	Intergenic	FBgn0267524	23291700	23291729	30	FBtr0346898	71379
chrX	23365240	23365745	506	Intergenic	FBgn0267524	23291700	23291729	30	FBtr0346898	73540
chrX	23366057	23366151	95	Intergenic	FBgn0267524	23291700	23291729	30	FBtr0346898	74357
chrX	23366392	23366625	234	Intergenic	FBgn0267524	23291700	23291729	30	FBtr0346898	74692
chrX	23366882	23366994	113	Intergenic	FBgn0267524	23291700	23291729	30	FBtr0346898	75182
chrX	23376238	23376465	228	Intergenic	FBgn0267524	23291700	23291729	30	FBtr0346898	84538
chrX	23378937	23379384	448	Intergenic	FBgn0267524	23291700	23291729	30	FBtr0346898	87237
chrX	23390384	23390450	67	Intergenic	FBgn0267524	23291700	23291729	30	FBtr0346898	98684
chrX	23393079	23393247	169	Intergenic	FBgn0267524	23291700	23291729	30	FBtr0346898	101379
chrX	23393856	23394168	313	Intergenic	FBgn0267524	23291700	23291729	30	FBtr0346898	102156
chrX	23403625	23405120	1496	Intergenic	FBgn0267524	23291700	23291729	30	FBtr0346898	111925
chrX	23412331	23412503	173	Intergenic	FBgn0267524	23291700	23291729	30	FBtr0346898	120631
chrX	23415013	23415464	452	Intergenic	FBgn0286519	23538215	23538283	69	FBtr0473836	122819
chrX	23417267	23417694	428	Intergenic	FBgn0286519	23538215	23538283	69	FBtr0473836	120589
chrX	23431061	23431651	591	Intergenic	FBgn0286519	23538215	23538283	69	FBtr0473836	106632
chrX	23432001	23433724	1724	Intergenic	FBgn0286519	23538215	23538283	69	FBtr0473836	104559
chrX	23438710	23438891	182	Intergenic	FBgn0286519	23538215	23538283	69	FBtr0473836	99392
chrX	23439123	23439740	618	Intergenic	FBgn0286519	23538215	23538283	69	FBtr0473836	98543
chrX	23440333	23440467	135	Intergenic	FBgn0286519	23538215	23538283	69	FBtr0473836	97816
chrX	23440760	23442122	1363	Intergenic	FBgn0286519	23538215	23538283	69	FBtr0473836	96161
chrX	23443548	23443920	373	Intergenic	FBgn0286519	23538215	23538283	69	FBtr0473836	94363
chrX	23455392	23456808	1417	Intergenic	FBgn0286519	23538215	23538283	69	FBtr0473836	81475
chrX	23472123	23473465	1343	Intergenic	FBgn0286519	23538215	23538283	69	FBtr0473836	64818
chrX	23473864	23475456	1593	Intergenic	FBgn0286519	23538215	23538283	69	FBtr0473836	62827
chrX	23482493	23482736	244	Intergenic	FBgn0286519	23538215	23538283	69	FBtr0473836	55547
chrX	23483253	23485042	1790	Intergenic	FBgn0286519	23538215	23538283	69	FBtr0473836	53241
chrX	23485256	23486839	1584	Intergenic	FBgn0286519	23538215	23538283	69	FBtr0473836	51444
chrX	23491958	23492080	123	Intergenic	FBgn0286519	23538215	23538283	69	FBtr0473836	46203
chrX	23510210	23514119	3910	Intergenic	FBgn0286519	23538215	23538283	69	FBtr0473836	24164
chrX	23521153	23521382	230	Intergenic	FBgn0286519	23538215	23538283	69	FBtr0473836	16901
chrX	23522288	23523688	1401	Intergenic	FBgn0286519	23538215	23538283	69	FBtr0473836	14595
chrX	23524107	23524795	689	Intergenic	FBgn0286519	23538215	23538283	69	FBtr0473836	13488
chrX	23525058	23525622	565	Intergenic	FBgn0286519	23538215	23538283	69	FBtr0473836	12661
chrX	23527425	23528615	1191	Intergenic	FBgn0286519	23538215	23538283	69	FBtr0473836	9668
chrX	23531357	23531422	66	Intergenic	FBgn0286519	23538215	23538283	69	FBtr0473836	6861
chrX	23531908	23532269	362	Intergenic	FBgn0286519	23538215	23538283	69	FBtr0473836	6014
chrY	200705	200876	172	Intergenic	FBgn0267489	146092	192020	45929	FBtr0346773	-8685
chrY	203438	203739	302	Intergenic	FBgn0267489	146092	192020	45929	FBtr0346773	-11418
chrY	227947	228270	324	Intergenic	FBgn0267489	146092	192020	45929	FBtr0346773	-35927
chrY	322513	324174	1662	Intergenic	FBgn0267608	335386	335911	526	FBtr0347038	11737
chrY	671504	671768	265	Intergenic	FBgn0058064	702430	704048	1619	FBtr0301807	-30662
chrY	753929	754227	299	Intergenic	FBgn0058064	702430	704048	1619	FBtr0301808	51499
chrY	783580	783649	70	Intergenic	FBgn0058064	702430	704048	1619	FBtr0301808	81150
chrY	787666	788152	487	Intergenic	FBgn0259853	869892	871230	1339	FBtr0300151	83078
chrY	788706	788892	187	Intergenic	FBgn0259853	869892	871230	1339	FBtr0300151	82338
chrY	790675	790750	76	Intergenic	FBgn0259853	869892	871230	1339	FBtr0300151	80480
chrY	848571	848625	55	Intergenic	FBgn0259853	869892	871230	1339	FBtr0300151	22605
chrY	853618	855359	1742	Intergenic	FBgn0259853	869892	871230	1339	FBtr0300151	15871
chrY	859807	859896	90	Intergenic	FBgn0259853	869892	871230	1339	FBtr0300151	11334
chrY	860195	860531	337	Intergenic	FBgn0259853	869892	871230	1339	FBtr0300151	10699
chrY	862102	862479	378	Intergenic	FBgn0259853	869892	871230	1339	FBtr0300151	8751
chrY	873113	873521	409	Intergenic	FBgn0259853	869892	871230	1339	FBtr0300151	-1883
chrY	877851	878308	458	Intergenic	FBgn0259853	869892	871230	1339	FBtr0300151	-6621
chrY	878781	878893	113	Intergenic	FBgn0259853	869892	871230	1339	FBtr0300151	-7551
chrY	879154	879365	212	Intergenic	FBgn0259853	869892	871230	1339	FBtr0300151	-7924
chrY	880807	880867	61	Intergenic	FBgn0259853	869892	871230	1339	FBtr0300151	-9577
chrY	883729	884273	545	Intergenic	FBgn0259838	892743	894201	1459	FBtr0300135	9928
chrY	884814	885495	682	Intergenic	FBgn0259838	892743	894201	1459	FBtr0300135	8706
chrY	885716	885863	148	Intergenic	FBgn0259838	892743	894201	1459	FBtr0300135	8338
chrY	886262	886533	272	Intergenic	FBgn0259838	892743	894201	1459	FBtr0300135	7668
chrY	886998	887866	869	Intergenic	FBgn0259838	892743	894201	1459	FBtr0300135	6335
chrY	912567	912688	122	Intergenic	FBgn0259852	906805	907496	692	FBtr0300148	-5071
chrY	922229	922309	81	Intergenic	FBgn0259861	916438	917820	1383	FBtr0300158	-4409
chrY	924614	924752	139	Intergenic	FBgn0259861	916438	917820	1383	FBtr0300158	-6794
chrY	925103	925532	430	Intergenic	FBgn0259861	916438	917820	1383	FBtr0300158	-7283
chrY	945494	945661	168	Intergenic	FBgn0259859	941169	942020	852	FBtr0300156	4325
chrY	946098	946281	184	Intergenic	FBgn0259859	941169	942020	852	FBtr0300156	4929
chrY	959649	959902	254	Intergenic	FBgn0085523	953256	954313	1058	FBtr0302336	-5336
chrY	975806	976011	206	Intergenic	FBgn0259863	979530	980284	755	FBtr0346689	4273
chrY	988229	989013	785	Intergenic	FBgn0259843	984514	985930	1417	FBtr0300137	3715
chrY	989325	989638	314	Intergenic	FBgn0259843	984514	985930	1417	FBtr0300137	4811
chrY	990531	990774	244	Intergenic	FBgn0259843	984514	985930	1417	FBtr0300137	6017
chrY	990996	992417	1422	Intergenic	FBgn0259843	984514	985930	1417	FBtr0300137	6482
chrY	992727	994530	1804	Intergenic	FBgn0259869	1000076	1001264	1189	FBtr0346690	6734
chrY	994789	995812	1024	Intergenic	FBgn0259869	1000076	1001264	1189	FBtr0346690	5452
chrY	1019869	1021413	1545	Intergenic	FBgn0259841	1016352	1017835	1484	FBtr0300140	-2034
chrY	1021710	1022346	637	Intergenic	FBgn0259841	1016352	1017835	1484	FBtr0300140	-3875
chrY	1023410	1024086	677	Intergenic	FBgn0259841	1016352	1017835	1484	FBtr0300140	-5575
chrY	1024418	1024914	497	Intergenic	FBgn0259841	1016352	1017835	1484	FBtr0300140	-6583
chrY	1025234	1026307	1074	Intergenic	FBgn0259845	1029772	1031619	1848	FBtr0300136	5312
chrY	1091858	1092045	188	Intergenic	FBgn0085505	1122988	1123872	885	FBtr0302349	-30943
chrY	1107827	1107900	74	Intergenic	FBgn0085505	1122988	1123872	885	FBtr0302349	-15088
chrY	1108216	1108405	190	Intergenic	FBgn0085505	1122988	1123872	885	FBtr0302349	-14583
chrY	1383434	1383567	134	Intergenic	FBgn0046697	1636574	1884846	248273	FBtr0346721	-253007
chrY	1416905	1417191	287	Intergenic	FBgn0046697	1636574	1884846	248273	FBtr0346721	-219383
chrY	1417454	1418120	667	Intergenic	FBgn0046697	1636574	1884846	248273	FBtr0346721	-218454
chrY	1452138	1452510	373	Intergenic	FBgn0046697	1636574	1884846	248273	FBtr0346721	-184064
chrY	1453455	1453524	70	Intergenic	FBgn0046697	1636574	1884846	248273	FBtr0346721	-183050
chrY	1484200	1484410	211	Intergenic	FBgn0046697	1636574	1884846	248273	FBtr0346721	-152164
chrY	1486897	1487482	586	Intergenic	FBgn0046697	1636574	1884846	248273	FBtr0346721	-149092
chrY	1487744	1488216	473	Intergenic	FBgn0046697	1636574	1884846	248273	FBtr0346721	-148358
chrY	1495258	1495525	268	Intergenic	FBgn0046697	1636574	1884846	248273	FBtr0346721	-141049
chrY	1495880	1496250	371	Intergenic	FBgn0046697	1636574	1884846	248273	FBtr0346721	-140324
chrY	1498283	1498655	373	Intergenic	FBgn0046697	1636574	1884846	248273	FBtr0346721	-137919
chrY	1984852	1985143	292	Intergenic	FBgn0058441	1883796	1883972	177	FBtr0302914	-100880
chrY	1985349	1985777	429	Intergenic	FBgn0058441	1883796	1883972	177	FBtr0302914	-101377
chrY	1985991	1986778	788	Intergenic	FBgn0058441	1883796	1883972	177	FBtr0302914	-102019
chrY	1986999	1987344	346	Intergenic	FBgn0058441	1883796	1883972	177	FBtr0302914	-103027
chrY	2078178	2078377	200	Intergenic	FBgn0267593	2266650	2267259	610	FBtr0347032	188882
chrY	2103710	2104212	503	Intergenic	FBgn0267593	2266650	2267259	610	FBtr0347032	163047
chrY	2104632	2104730	99	Intergenic	FBgn0267593	2266650	2267259	610	FBtr0347032	162529
chrY	2119260	2119753	494	Intergenic	FBgn0267593	2266650	2267259	610	FBtr0347032	147506
chrY	2240954	2241166	213	Intergenic	FBgn0267593	2266650	2267259	610	FBtr0347032	26093
chrY	2242056	2242416	361	Intergenic	FBgn0267593	2266650	2267259	610	FBtr0347032	24843
chrY	2242570	2243361	792	Intergenic	FBgn0267593	2266650	2267259	610	FBtr0347032	23898
chrY	2243892	2245425	1534	Intergenic	FBgn0267593	2266650	2267259	610	FBtr0347032	21834
chrY	2488354	2488915	562	Intergenic	FBgn0267610	2482594	2483518	925	FBtr0347039	5760
chrY	2516597	2516735	139	Intergenic	FBgn0267610	2482594	2483518	925	FBtr0347039	34003
chrY	2572885	2572951	67	Intergenic	FBgn0259862	2562678	2563924	1247	FBtr0300159	10207
chrY	2631202	2631564	363	Intergenic	FBgn0259855	2593622	2595311	1690	FBtr0300152	37580
chrY	2640511	2640662	152	Intergenic	FBgn0259855	2593622	2595311	1690	FBtr0300152	46889
chrY	2645551	2645624	74	Intergenic	FBgn0259855	2593622	2595311	1690	FBtr0300152	51929
chrY	2655709	2655949	241	Intergenic	FBgn0259855	2593622	2595311	1690	FBtr0300152	62087
chrY	2656244	2656385	142	Intergenic	FBgn0259855	2593622	2595311	1690	FBtr0300152	62622
chrY	2661314	2661903	590	Intergenic	FBgn0259855	2593622	2595311	1690	FBtr0300152	67692
chrY	2704804	2705120	317	Intergenic	FBgn0259855	2593622	2595311	1690	FBtr0300152	111182
chrY	2720506	2721551	1046	Intergenic	FBgn0259855	2593622	2595311	1690	FBtr0300152	126884
chrY	2833540	2833732	193	Intergenic	FBgn0265047	3022289	3024024	1736	FBtr0473381	-188557
chrY	2835879	2836066	188	Intergenic	FBgn0265047	3022289	3024024	1736	FBtr0473381	-186223
chrY	2838234	2838361	128	Intergenic	FBgn0265047	3022289	3024024	1736	FBtr0473381	-183928
chrY	2843675	2843854	180	Intergenic	FBgn0265047	3022289	3024024	1736	FBtr0473381	-178435
chrY	2849509	2849697	189	Intergenic	FBgn0265047	3022289	3024024	1736	FBtr0473381	-172592
chrY	2871983	2872292	310	Intergenic	FBgn0265047	3022289	3024024	1736	FBtr0473381	-149997
chrY	2897966	2898039	74	Intergenic	FBgn0265047	3022289	3024024	1736	FBtr0473381	-124250
chrY	2900314	2900374	61	Intergenic	FBgn0265047	3022289	3024024	1736	FBtr0473381	-121915
chrY	2907827	2907889	63	Intergenic	FBgn0265047	3022289	3024024	1736	FBtr0473381	-114400
chrY	2919845	2919911	67	Intergenic	FBgn0265047	3022289	3024024	1736	FBtr0473381	-102378
chrY	3006745	3007240	496	Intergenic	FBgn0265047	3022289	3024024	1736	FBtr0473381	-15049
chrY	3007651	3007769	119	Intergenic	FBgn0265047	3022289	3024024	1736	FBtr0473381	-14520
chrY	3051312	3051445	134	Intergenic	FBgn0085788	3050502	3051290	789	FBtr0114241	810
chrY	3153996	3154064	69	Intergenic	FBgn0267884	3164949	3165401	453	FBtr0347439	-10885
chrY	3160878	3160953	76	Intergenic	FBgn0267884	3164949	3165401	453	FBtr0347439	-3996
chrY	3282459	3283229	771	Intergenic	FBgn0267490	3284939	3285868	930	FBtr0346739	-1710
chrY	3486554	3486934	381	Intergenic	FBgn0046698	3539437	3540722	1286	FBtr0346673	53788
chrY	3488096	3488435	340	Intergenic	FBgn0046698	3539437	3540722	1286	FBtr0346673	52287
chrY	3489124	3489437	314	Intergenic	FBgn0046698	3539437	3540722	1286	FBtr0346673	51285
chrY	3489695	3489915	221	Intergenic	FBgn0046698	3539437	3540722	1286	FBtr0346673	50807
chrY	3493209	3493439	231	Intergenic	FBgn0046698	3539437	3540722	1286	FBtr0346673	47283
chrY	3494688	3494955	268	Intergenic	FBgn0046698	3539437	3540722	1286	FBtr0346673	45767
chrY	3496707	3496800	94	Intergenic	FBgn0046698	3539437	3540722	1286	FBtr0346673	43922
chrY	3498996	3499414	419	Intergenic	FBgn0046698	3539437	3540722	1286	FBtr0346673	41308
chrY	3500717	3500903	187	Intergenic	FBgn0046698	3539437	3540722	1286	FBtr0346673	39819
chrY	3506213	3506834	622	Intergenic	FBgn0046698	3539437	3540722	1286	FBtr0346673	33888
chrY	3512398	3512800	403	Intergenic	FBgn0046698	3539437	3540722	1286	FBtr0346673	27922
chrY	3514079	3514160	82	Intergenic	FBgn0046698	3539437	3540722	1286	FBtr0346673	26562
chrY	3547438	3547653	216	Intergenic	FBgn0046698	3539437	3540722	1286	FBtr0346673	-6716
chrY	3628508	3628654	147	Intergenic	FBgn0267592	3649996	3666928	16933	FBtr0347413	-21342
chrY	3667257	3667343	87	Intergenic	FBgn0267592	3649996	3666928	16933	FBtr0347413	17261
chr2R	4779749	4780101	353	Intergenic	FBgn0267733	4782890	4785362	2473	FBtr0347293	-2789
chr2R	22297419	22297575	157	Intergenic	FBgn0034718	22298214	22301423	3210	FBtr0342984	3848
chr3L	27081591	27081700	110	Intergenic	FBgn0063670	27082091	27083906	1816	FBtr0113841	2206
chrX	1937140	1937515	376	Intergenic	FBgn0023520	1937700	1940040	2341	FBtr0070349	2525
chrX	10488867	10489290	424	Intergenic	FBgn0052687	10482028	10487205	5178	FBtr0336901	-1662
chrX	14045989	14046100	112	Intergenic	FBgn0053247	14046772	14047495	724	FBtr0300096	1395
chrY	933186	933275	90	Intergenic	FBgn0259857	934058	935745	1688	FBtr0300154	2470
chrY	1028457	1029363	907	Intergenic	FBgn0259845	1029772	1031619	1848	FBtr0300136	2256
chrY	1029580	1029638	59	Intergenic	FBgn0259845	1029772	1031619	1848	FBtr0300136	1981
chr2L	3258759	3258978	220	Intergenic	FBgn0266876	3260973	3261281	309	FBtr0345731	2303
chr3L	27080509	27080816	308	Intergenic	FBgn0063670	27082091	27083906	1816	FBtr0113841	3090
chr3R	12473248	12473650	403	Intergenic	FBgn0052865	12475336	12478267	2932	FBtr0082678	4617
chr4	595294	596061	768	Intergenic	FBgn0266726	597624	598274	651	FBtr0345199	2213
chrX	1935815	1936426	612	Intergenic	FBgn0023520	1937700	1940040	2341	FBtr0070349	3614
chrX	5521878	5522792	915	Intergenic	FBgn0086667	5524302	5524465	164	FBtr0091788	1673
chrX	19936633	19936694	62	Intergenic	FBgn0263210	19934345	19934565	221	FBtr0307584	-2068
chrX	23536120	23536665	546	Intergenic	FBgn0286519	23538215	23538283	69	FBtr0473836	1618
chrY	901565	901975	411	Intergenic	FBgn0259850	903088	904499	1412	FBtr0346688	2524
chrY	914851	915243	393	Intergenic	FBgn0259861	916438	917820	1383	FBtr0300158	2577
chrY	932099	932917	819	Intergenic	FBgn0259857	934058	935745	1688	FBtr0300154	2828
chrY	1027959	1028191	233	Intergenic	FBgn0259845	1029772	1031619	1848	FBtr0300136	3428
chr2L	3258019	3258550	532	Intergenic	FBgn0266876	3260973	3261281	309	FBtr0345731	2731
chr2L	9979874	9980810	937	Intergenic	FBgn0000180	9984645	9995538	10894	FBtr0079929	-3835
chr2L	11316872	11317268	397	Intergenic	FBgn0265794	11318944	11319259	316	FBtr0342587	-1676
chr2R	24234476	24234544	69	Intergenic	FBgn0266074	24237477	24238477	1001	FBtr0343445	3933
chr3L	24974015	24974563	549	Intergenic	FBgn0058002	24976254	24976818	565	FBtr0339924	-1691
chr3L	25795583	25795656	74	Intergenic	FBgn0040001	25752859	25762779	9921	FBtr0305959	-32804
chr3L	27079330	27079395	66	Intergenic	FBgn0063670	27082091	27083906	1816	FBtr0113841	4511
chrX	23198361	23198422	62	Intergenic	FBgn0267513	23200802	23201056	255	FBtr0346888	-2380
chrX	23275743	23275832	90	Intergenic	FBgn0267522	23278007	23280010	2004	FBtr0346902	4178
chrX	23535054	23535839	786	Intergenic	FBgn0286519	23538215	23538283	69	FBtr0473836	2444
chrY	912927	913837	911	Intergenic	FBgn0259861	916438	917820	1383	FBtr0300158	3983
chrY	930972	931319	348	Intergenic	FBgn0259857	934058	935745	1688	FBtr0300154	4426
chrY	937450	937895	446	Intergenic	FBgn0259857	934058	935745	1688	FBtr0300154	-1705
chrY	1026737	1026841	105	Intergenic	FBgn0259845	1029772	1031619	1848	FBtr0300136	4778
chrY	1027141	1027661	521	Intergenic	FBgn0259845	1029772	1031619	1848	FBtr0300136	3958
chrY	3031455	3031685	231	Intergenic	FBgn0085790	3026761	3028019	1259	FBtr0114243	-3436
chrY	3038904	3039154	251	Intergenic	FBgn0085791	3034052	3035310	1259	FBtr0114244	-3594
chrX	552039	552212	174	Intron (FBtr0070109/FBgn0000108, intron 2 of 11)	FBgn0263534	569903	570003	101	FBtr0309626	-17691
chrX	553727	554089	363	Intron (FBtr0070109/FBgn0000108, intron 2 of 11)	FBgn0263534	569903	570003	101	FBtr0309626	-15814
chrX	563691	564519	829	Intron (FBtr0070109/FBgn0000108, intron 3 of 11)	FBgn0263534	569903	570003	101	FBtr0309626	-5384
chrX	2132143	2133517	1375	Intron (FBtr0070432/FBgn0004861, intron 1 of 4)	FBgn0004861	2126210	2136622	10413	FBtr0070432	3105
chrX	5482677	5482805	129	Intron (FBtr0070778/FBgn0029768, intron 4 of 5)	FBgn0029769	5493014	5496052	3039	FBtr0346264	13247
chrX	8256681	8257038	358	Intron (FBtr0071170/FBgn0030027, intron 1 of 7)	FBgn0030027	8252670	8272462	19793	FBtr0307282	4011
chrX	8267127	8267398	272	Intron (FBtr0071170/FBgn0030027, intron 4 of 7)	FBgn0030028	8269898	8271409	1512	FBtr0307283	4011
chrX	9515548	9515766	219	Intron (FBtr0071374/FBgn0267253, intron 1 of 3)	FBgn0054028	9511524	9512162	639	FBtr0100083	4024
chrX	10395134	10395498	365	Intron (FBtr0071446/FBgn0000711, intron 2 of 5)	FBgn0000711	10385960	10409817	23858	FBtr0333305	9174
chrX	11645390	11646620	1231	Intron (FBtr0073522/FBgn0004370, intron 2 of 12)	FBgn0004370	11622015	11677338	55324	FBtr0331406	23375
chrX	11647004	11648188	1185	Intron (FBtr0073522/FBgn0004370, intron 2 of 12)	FBgn0004370	11622015	11677338	55324	FBtr0331406	24989
chrX	11654923	11655467	545	Intron (FBtr0073522/FBgn0004370, intron 2 of 12)	FBgn0030323	11677344	11678551	1208	FBtr0073532	23084
chrX	13794540	13794793	254	Intron (FBtr0073826/FBgn0261244, intron 2 of 13)	FBgn0030525	13796389	13797638	1250	FBtr0073836	2845
chrX	14416915	14417398	484	Intron (FBtr0073913/FBgn0052600, intron 5 of 9)	FBgn0030566	14380351	14381416	1066	FBtr0073915	36564
chrX	14419060	14419460	401	Intron (FBtr0073913/FBgn0052600, intron 5 of 9)	FBgn0030566	14380351	14381416	1066	FBtr0073915	38709
chrX	14605427	14606028	602	Intron (FBtr0073942/FBgn0015773, intron 5 of 6)	FBgn0030574	14584733	14602580	17848	FBtr0343366	-2847
chrX	17198168	17198797	630	Intron (FBtr0074388/FBgn0000163, intron 7 of 7)	FBgn0030823	17200726	17202598	1873	FBtr0074403	3801
chrX	17793681	17793914	234	Intron (FBtr0074461/FBgn0026058, intron 1 of 3)	FBgn0026058	17791010	17814011	23002	FBtr0074461	2671
chrX	19357095	19358387	1293	Intron (FBtr0074707/FBgn0031016, intron 1 of 5)	FBgn0031016	19353181	19471914	118734	FBtr0309224	3914
chr3L	7986019	7986673	655	Intron (FBtr0076755/FBgn0011817, intron 2 of 8)	FBgn0011817	7979046	8054147	75102	FBtr0333223	6973
chr3L	8019810	8021761	1952	Intron (FBtr0076755/FBgn0011817, intron 2 of 8)	FBgn0052370	8028546	8028618	73	FBtr0076762	6857
chrX	22522808	22523541	734	Intron (FBtr0077358/FBgn0031195, intron 1 of 6)	FBgn0262866	22529964	22534093	4130	FBtr0077360	-6423
chrX	22523796	22525372	1577	Intron (FBtr0077358/FBgn0031195, intron 1 of 6)	FBgn0262866	22529964	22534093	4130	FBtr0077360	-4592
chr2L	4920011	4920429	419	Intron (FBtr0077396/FBgn0041150, intron 1 of 9)	FBgn0041150	4908742	4915502	6761	FBtr0077397	-4509
chr2L	4922456	4923199	744	Intron (FBtr0077396/FBgn0041150, intron 1 of 9)	FBgn0041150	4908742	4928393	19652	FBtr0077395	5194
chr2L	2850776	2851075	300	Intron (FBtr0077686/FBgn0031473, intron 3 of 4)	FBgn0031472	2847632	2848997	1366	FBtr0335130	3144
chr3L	22743726	22744631	906	Intron (FBtr0078530/FBgn0037188, intron 1 of 4)	FBgn0037188	22741793	22748614	6822	FBtr0078530	1933
chr2L	11614161	11615341	1181	Intron (FBtr0080252/FBgn0015400, intron 3 of 3)	FBgn0032368	11610510	11611772	1263	FBtr0340563	-2389
chr3R	9849163	9849337	175	Intron (FBtr0082151/FBgn0037766, intron 2 of 2)	FBgn0037766	9826081	9868120	42040	FBtr0082151	18783
chr3R	12476530	12476820	291	Intron (FBtr0082678/FBgn0052865, intron 1 of 1)	FBgn0052865	12475336	12478267	2932	FBtr0082678	1447
chr3R	21609086	21609868	783	Intron (FBtr0084121/FBgn0283499, intron 1 of 12)	FBgn0264826	21615020	21615740	721	FBtr0334679	5872
chr3R	21610077	21610634	558	Intron (FBtr0084121/FBgn0283499, intron 1 of 12)	FBgn0264826	21615020	21615740	721	FBtr0334679	5106
chr3R	23737751	23737812	62	Intron (FBtr0084450/FBgn0263782, intron 1 of 5)	FBgn0028691	23731375	23733462	2088	FBtr0084469	-4289
chr3R	24211750	24211980	231	Intron (FBtr0084568/FBgn0011725, intron 5 of 7)	FBgn0039167	24214631	24218718	4088	FBtr0084572	6738
chr3R	29079552	29080704	1153	Intron (FBtr0085365/FBgn0039633, intron 2 of 8)	FBgn0039633	29088313	29108948	20636	FBtr0330300	-7609
chr3R	31074304	31075242	939	Intron (FBtr0085735/FBgn0024288, intron 2 of 2)	FBgn0024288	31065253	31083407	18155	FBtr0085735	9051
chr3R	31078686	31080729	2044	Intron (FBtr0085735/FBgn0024288, intron 2 of 2)	FBgn0024288	31065253	31083407	18155	FBtr0085735	13433
chr3R	31081107	31081724	618	Intron (FBtr0085735/FBgn0024288, intron 2 of 2)	FBgn0039816	31090712	31097321	6610	FBtr0085741	15597
chr2R	5533724	5533870	147	Intron (FBtr0086067/FBgn0050438, intron 2 of 5)	FBgn0050438	5527193	5549543	22351	FBtr0335263	6531
chr2R	5543601	5544977	1377	Intron (FBtr0086067/FBgn0050438, intron 3 of 5)	FBgn0050438	5527193	5549543	22351	FBtr0335263	16408
chr2R	5545506	5546606	1101	Intron (FBtr0086067/FBgn0050438, intron 3 of 5)	FBgn0050438	5527193	5549543	22351	FBtr0335263	18313
chr2R	20600269	20600333	65	Intron (FBtr0086219/FBgn0267791, intron 5 of 7)	FBgn0267791	20602982	20605932	2951	FBtr0086222	-2649
chr4	284167	284395	229	Intron (FBtr0089137/FBgn0039900, intron 4 of 8)	FBgn0264793	276523	278174	1652	FBtr0334476	7644
chr4	999669	999748	80	Intron (FBtr0089185/FBgn0019650, intron 5 of 8)	FBgn0019650	989725	1007922	18198	FBtr0339509	9944
chr4	1000041	1000383	343	Intron (FBtr0089185/FBgn0019650, intron 5 of 8)	FBgn0019650	989725	1007922	18198	FBtr0339509	10316
chr4	922742	923296	555	Intron (FBtr0089243/FBgn0023213, intron 7 of 15)	FBgn0023213	915297	930715	15419	FBtr0089243	7419
chrX	20176557	20176747	191	Intron (FBtr0089604/FBgn0067861, intron 2 of 4)	FBgn0067861	20174217	20178638	4422	FBtr0089604	1891
chr4	77881	77954	74	Intron (FBtr0100246/FBgn0085432, intron 5 of 11)	FBgn0085432	70405	110059	39655	FBtr0089162	7476
chr4	79659	79719	61	Intron (FBtr0100246/FBgn0085432, intron 5 of 11)	FBgn0085432	70405	110059	39655	FBtr0089162	9254
chr3R	24596484	24596558	75	Intron (FBtr0111012/FBgn0263490, intron 2 of 5)	FBgn0263490	24589162	24623899	34738	FBtr0304914	7322
chr3L	23980208	23980419	212	Intron (FBtr0111152/FBgn0058470, intron 1 of 12)	FBgn0058470	23839860	23986410	146551	FBtr0111152	5991
chr3L	23848932	23849647	716	Intron (FBtr0111152/FBgn0058470, intron 12 of 12)	FBgn0264569	23881735	23883142	1408	FBtr0333471	33495
chr3L	23957832	23957924	93	Intron (FBtr0111152/FBgn0058470, intron 2 of 12)	FBgn0058470	23839860	23986410	146551	FBtr0111152	28486
chr3L	23884844	23885107	264	Intron (FBtr0111152/FBgn0058470, intron 9 of 12)	FBgn0264569	23881735	23883142	1408	FBtr0333471	-1702
chr3L	23885338	23886017	680	Intron (FBtr0111152/FBgn0058470, intron 9 of 12)	FBgn0264569	23881735	23883142	1408	FBtr0333471	-2196
chr3L	23886816	23887091	276	Intron (FBtr0111152/FBgn0058470, intron 9 of 12)	FBgn0264569	23881735	23883142	1408	FBtr0333471	-3674
chr3L	23887372	23887432	61	Intron (FBtr0111152/FBgn0058470, intron 9 of 12)	FBgn0264569	23881735	23883142	1408	FBtr0333471	-4230
chr2L	22745423	22745578	156	Intron (FBtr0111230/FBgn0058006, intron 1 of 9)	FBgn0264548	22751304	22751795	492	FBtr0333244	6217
chr3R	22451918	22453097	1180	Intron (FBtr0112608/FBgn0085405, intron 1 of 2)	FBgn0085405	22448099	22460749	12651	FBtr0112609	3819
chr2R	1075450	1076303	854	Intron (FBtr0113703/FBgn0003256, intron 2 of 7)	FBgn0003256	1071975	1125927	53953	FBtr0345337	3475
chr2R	1097749	1098028	280	Intron (FBtr0113703/FBgn0003256, intron 4 of 7)	FBgn0003256	1071975	1125927	53953	FBtr0345337	25774
chr3L	27371491	27371729	239	Intron (FBtr0113715/FBgn0024804, intron 7 of 9)	FBgn0267983	27364828	27365990	1163	FBtr0347580	-5501
chr3L	27371954	27372086	133	Intron (FBtr0113715/FBgn0024804, intron 7 of 9)	FBgn0267983	27364828	27365990	1163	FBtr0347580	-5964
chr3L	27373149	27373475	327	Intron (FBtr0113715/FBgn0024804, intron 7 of 9)	FBgn0267983	27364828	27365990	1163	FBtr0347580	-7159
chr3L	27374360	27374560	201	Intron (FBtr0113715/FBgn0024804, intron 7 of 9)	FBgn0267983	27364828	27365990	1163	FBtr0347580	-8370
chr3L	27138190	27139489	1300	Intron (FBtr0113746/FBgn0260987, intron 2 of 7)	FBgn0260987	27136525	27157999	21475	FBtr0344093	1665
chr3L	28009167	28009267	101	Intron (FBtr0113748/FBgn0039959, intron 2 of 3)	FBgn0039959	27967244	28012599	45356	FBtr0113748	3332
chr2R	4019773	4020011	239	Intron (FBtr0113784/FBgn0046706, intron 2 of 4)	FBgn0046706	4014111	4049342	35232	FBtr0113784	5662
chr2R	4020779	4020895	117	Intron (FBtr0113784/FBgn0046706, intron 2 of 4)	FBgn0046706	4014111	4049342	35232	FBtr0113784	6668
chr2R	4044121	4044479	359	Intron (FBtr0113784/FBgn0046706, intron 4 of 4)	FBgn0046706	4014111	4049342	35232	FBtr0113784	30010
chr3L	25823147	25823444	298	Intron (FBtr0113817/FBgn0058178, intron 10 of 10)	FBgn0266692	25843821	25844502	682	FBtr0345062	-20377
chr3L	25963123	25963457	335	Intron (FBtr0113817/FBgn0058178, intron 4 of 10)	FBgn0058178	25798441	26013721	215281	FBtr0113817	50264
chr3L	25855228	25855336	109	Intron (FBtr0113817/FBgn0058178, intron 9 of 10)	FBgn0266692	25843821	25844502	682	FBtr0345063	11407
chr2R	1374296	1374660	365	Intron (FBtr0114030/FBgn0262123, intron 3 of 6)	FBgn0264835	1368921	1371468	2548	FBtr0334737	-2828
chr2R	1415092	1415752	661	Intron (FBtr0114030/FBgn0262123, intron 3 of 6)	FBgn0264835	1368921	1371468	2548	FBtr0334737	-43624
chr2R	1416950	1417110	161	Intron (FBtr0114030/FBgn0262123, intron 3 of 6)	FBgn0264835	1368921	1371468	2548	FBtr0334737	-45482
chr2R	8490760	8490905	146	Intron (FBtr0273327/FBgn0050361, intron 1 of 16)	FBgn0050361	8473956	8494340	20385	FBtr0273327	3435
chr3R	5338576	5339588	1013	Intron (FBtr0273432/FBgn0013576, intron 1 of 15)	FBgn0013576	5272947	5350010	77064	FBtr0273432	10422
chr3L	12159917	12160328	412	Intron (FBtr0273438/FBgn0036259, intron 1 of 2)	FBgn0036259	12157052	12163735	6684	FBtr0273438	3407
chr2L	6991500	6992097	598	Intron (FBtr0290119/FBgn0031879, intron 3 of 12)	FBgn0265414	6985961	6986750	790	FBtr0339662	5539
chr2L	6996739	6997232	494	Intron (FBtr0290119/FBgn0031879, intron 3 of 12)	FBgn0265414	6985961	6986750	790	FBtr0339662	10778
chr2L	6997743	6998523	781	Intron (FBtr0290119/FBgn0031879, intron 3 of 12)	FBgn0031879	6972828	7009909	37082	FBtr0290119	11386
chr2L	21020471	21022206	1736	Intron (FBtr0290305/FBgn0250867, intron 1 of 1)	FBgn0286733	21034775	21034923	149	FBtr0474087	-12569
chr2L	21042159	21042301	143	Intron (FBtr0290305/FBgn0250867, intron 1 of 1)	FBgn0286733	21034775	21034923	149	FBtr0474087	7384
chrX	11097484	11099833	2350	Intron (FBtr0299513/FBgn0259101, intron 1 of 8)	FBgn0259101	11096273	11108148	11876	FBtr0299514	1211
chr3L	14722002	14722882	881	Intron (FBtr0299649/FBgn0259175, intron 2 of 9)	FBgn0036442	14728760	14729343	584	FBtr0075689	-5878
chr3L	23571688	23572870	1183	Intron (FBtr0299881/FBgn0250816, intron 3 of 7)	FBgn0250816	23555925	23689640	133716	FBtr0299880	15763
chr3L	20821355	20822076	722	Intron (FBtr0299891/FBgn0259243, intron 1 of 4)	FBgn0259243	20820331	20836048	15718	FBtr0302640	1024
chr2R	2129054	2129419	366	Intron (FBtr0300103/FBgn0263780, intron 2 of 13)	FBgn0263780	1866080	2262115	396036	FBtr0300103	132696
chr2R	2162551	2163107	557	Intron (FBtr0300103/FBgn0263780, intron 2 of 13)	FBgn0263780	1866080	2262115	396036	FBtr0300103	99008
chr2R	2163172	2163778	607	Intron (FBtr0300103/FBgn0263780, intron 2 of 13)	FBgn0263780	1866080	2262115	396036	FBtr0300103	98337
chr2R	2164300	2164990	691	Intron (FBtr0300103/FBgn0263780, intron 2 of 13)	FBgn0263780	1866080	2262115	396036	FBtr0300103	97125
chr2R	2182657	2183368	712	Intron (FBtr0300103/FBgn0263780, intron 2 of 13)	FBgn0263780	1866080	2262115	396036	FBtr0300103	78747
chr2R	1939025	1939398	374	Intron (FBtr0300103/FBgn0263780, intron 8 of 13)	FBgn0085784	1806864	1807342	479	FBtr0114236	-131683
chr2R	1939738	1941692	1955	Intron (FBtr0300103/FBgn0263780, intron 8 of 13)	FBgn0085784	1806864	1807342	479	FBtr0114236	-132396
chr2R	1945434	1945818	385	Intron (FBtr0300103/FBgn0263780, intron 8 of 13)	FBgn0085784	1806864	1807342	479	FBtr0114236	-138092
chr2R	1945836	1948997	3162	Intron (FBtr0300103/FBgn0263780, intron 8 of 13)	FBgn0085784	1806864	1807342	479	FBtr0114236	-138494
chrX	3727135	3729594	2460	Intron (FBtr0301659/FBgn0283657, intron 2 of 8)	FBgn0283657	3724637	3787977	63341	FBtr0299579	2498
chr2R	2545935	2548889	2955	Intron (FBtr0301779/FBgn0058263, intron 2 of 4)	FBgn0262204	2552170	2552282	113	FBtr0304240	3393
chr3R	18331911	18333188	1278	Intron (FBtr0302308/FBgn0038606, intron 4 of 4)	FBgn0286852	18317005	18328942	11938	FBtr0083588	-2969
chrX	8927699	8927923	225	Intron (FBtr0302662/FBgn0261549, intron 3 of 16)	FBgn0261549	8925184	9029476	104293	FBtr0333602	2515
chrX	8928176	8928350	175	Intron (FBtr0302662/FBgn0261549, intron 3 of 16)	FBgn0261549	8925184	9029476	104293	FBtr0333602	2992
chrX	8928561	8929805	1245	Intron (FBtr0302662/FBgn0261549, intron 3 of 16)	FBgn0261549	8925184	9029476	104293	FBtr0333602	3377
chr3L	2552020	2552806	787	Intron (FBtr0304614/FBgn0010905, intron 1 of 15)	FBgn0010905	2505245	2554292	49048	FBtr0304614	1486
chr3L	2553097	2553604	508	Intron (FBtr0304614/FBgn0010905, intron 1 of 15)	FBgn0010905	2505245	2554292	49048	FBtr0304614	688
chr3R	27140988	27141385	398	Intron (FBtr0305050/FBgn0039492, intron 1 of 4)	FBgn0039492	27124759	27151069	26311	FBtr0305050	9684
chr3R	27856897	27857353	457	Intron (FBtr0305292/FBgn0085382, intron 2 of 11)	FBgn0039551	27845950	27847260	1311	FBtr0085226	10947
chr3R	27857616	27858060	445	Intron (FBtr0305292/FBgn0085382, intron 2 of 11)	FBgn0039551	27845950	27847260	1311	FBtr0085226	11666
chr3R	27867647	27867784	138	Intron (FBtr0305292/FBgn0085382, intron 2 of 11)	FBgn0039552	27871501	27872390	890	FBtr0300050	4606
chr3R	27793739	27793970	232	Intron (FBtr0305292/FBgn0085382, intron 5 of 11)	FBgn0005659	27743180	27747817	4638	FBtr0339318	50559
chr3R	27794179	27794552	374	Intron (FBtr0305292/FBgn0085382, intron 5 of 11)	FBgn0067407	27845089	27845414	326	FBtr0085225	-50537
chr3R	8899588	8900395	808	Intron (FBtr0305301/FBgn0262614, intron 1 of 13)	FBgn0262614	8827498	8931896	104399	FBtr0305301	31501
chr3R	10255873	10256746	874	Intron (FBtr0305358/FBgn0037802, intron 1 of 1)	FBgn0037801	10251518	10255268	3751	FBtr0082225	4355
chr3L	4361087	4361844	758	Intron (FBtr0306534/FBgn0035533, intron 2 of 10)	FBgn0035533	4323530	4363974	40445	FBtr0113138	2130
chrX	12930666	12932420	1755	Intron (FBtr0308694/FBgn0086675, intron 2 of 6)	FBgn0086675	12938517	12946692	8176	FBtr0073712	-6097
chr2R	4554798	4555720	923	Intron (FBtr0308810/FBgn0046692, intron 1 of 3)	FBgn0046692	4546691	4565281	18591	FBtr0111111	8107
chr3R	4683712	4683997	286	Intron (FBtr0308849/FBgn0263346, intron 4 of 8)	FBgn0053927	4689951	4690608	658	FBtr0091931	6611
chr3L	23179392	23180043	652	Intron (FBtr0308948/FBgn0054031, intron 1 of 2)	FBgn0264698	23183599	23183913	315	FBtr0333905	3870
chrX	3070295	3072795	2501	Intron (FBtr0309500/FBgn0028369, intron 6 of 10)	FBgn0029649	3066615	3067562	948	FBtr0070561	-2733
chrX	3077385	3077641	257	Intron (FBtr0309500/FBgn0028369, intron 6 of 10)	FBgn0029649	3066615	3067562	948	FBtr0070561	-9823
chrX	3078465	3079098	634	Intron (FBtr0309500/FBgn0028369, intron 6 of 10)	FBgn0029649	3066615	3067562	948	FBtr0070561	-10903
chr2R	21151609	21151675	67	Intron (FBtr0310423/FBgn0050389, intron 7 of 10)	FBgn0034595	21147620	21148153	534	FBtr0342872	-3456
chr4	682688	683223	536	Intron (FBtr0310541/FBgn0039920, intron 2 of 2)	FBgn0039920	680593	689595	9003	FBtr0089091	2095
chrX	10340225	10340390	166	Intron (FBtr0330322/FBgn0263997, intron 2 of 3)	FBgn0263997	10333652	10347794	14143	FBtr0330324	6573
chr2R	11416652	11416717	66	Intron (FBtr0331390/FBgn0015872, intron 2 of 5)	FBgn0040503	11414510	11415462	953	FBtr0473624	2142
chr3L	27327036	27327111	76	Intron (FBtr0331780/FBgn0024804, intron 4 of 7)	FBgn0267983	27364828	27365990	1163	FBtr0347580	38879
chr2R	22528376	22528887	512	Intron (FBtr0331942/FBgn0003175, intron 12 of 14)	FBgn0003175	22496504	22514099	17596	FBtr0331941	-14277
chr2R	24701784	24702109	326	Intron (FBtr0331983/FBgn0053988, intron 3 of 5)	FBgn0035050	24691422	24694386	2965	FBtr0072442	-7398
chr2L	10863052	10863561	510	Intron (FBtr0332028/FBgn0264351, intron 1 of 2)	FBgn0264351	10862194	10864697	2504	FBtr0332028	1136
chrX	6433943	6434174	232	Intron (FBtr0332386/FBgn0259242, intron 8 of 8)	FBgn0053668	6418760	6419434	675	FBtr0302418	-14509
chrX	6435051	6435343	293	Intron (FBtr0332386/FBgn0259242, intron 8 of 8)	FBgn0053668	6418760	6419434	675	FBtr0302418	-15617
chrX	907203	907375	173	Intron (FBtr0332604/FBgn0264449, intron 1 of 11)	FBgn0264449	808217	909194	100978	FBtr0332604	1819
chrX	10919276	10919455	180	Intron (FBtr0332933/FBgn0264502, intron 7 of 7)	FBgn0003965	10923972	10925631	1660	FBtr0073386	-4517
chr2R	11021595	11021740	146	Intron (FBtr0333066/FBgn0040765, intron 2 of 4)	FBgn0262817	11085586	11088300	2715	FBtr0306049	-63846
chr2R	11024041	11024435	395	Intron (FBtr0333066/FBgn0040765, intron 2 of 4)	FBgn0262817	11085586	11088300	2715	FBtr0306049	-61151
chrX	1957840	1958276	437	Intron (FBtr0333337/FBgn0264562, intron 3 of 11)	FBgn0264562	1941940	2007956	66017	FBtr0333345	15900
chrX	12046876	12047106	231	Intron (FBtr0333769/FBgn0264675, intron 1 of 2)	FBgn0267001	12043698	12332165	288468	FBtr0346335	3178
chr3R	6418471	6418827	357	Intron (FBtr0334322/FBgn0264495, intron 1 of 6)	FBgn0264787	6408978	6409578	601	FBtr0334323	-8893
chr2R	2956278	2957200	923	Intron (FBtr0334933/FBgn0020908, intron 3 of 6)	FBgn0020908	2932827	2967344	34518	FBtr0113713	10144
chr2R	2786629	2787292	664	Intron (FBtr0334937/FBgn0085638, intron 3 of 3)	FBgn0085638	2770380	2846661	76282	FBtr0334937	59369
chr2R	3142513	3142880	368	Intron (FBtr0334939/FBgn0260995, intron 4 of 6)	FBgn0260995	3066499	3191011	124513	FBtr0334939	76014
chr2R	3167723	3167956	234	Intron (FBtr0334939/FBgn0260995, intron 4 of 6)	FBgn0260995	3066499	3191011	124513	FBtr0334939	101224
chrX	6173319	6173467	149	Intron (FBtr0334984/FBgn0264386, intron 2 of 26)	FBgn0264386	6104085	6192483	88399	FBtr0334984	19016
chr2L	10138698	10138752	55	Intron (FBtr0335510/FBgn0265002, intron 2 of 20)	FBgn0032187	10144776	10155510	10735	FBtr0079943	-6024
chr2R	4945560	4945946	387	Intron (FBtr0336974/FBgn0040849, intron 3 of 7)	FBgn0040849	4917519	5021955	104437	FBtr0336974	28041
chr2R	4990954	4991150	197	Intron (FBtr0336974/FBgn0040849, intron 5 of 7)	FBgn0264914	5031995	5032795	801	FBtr0334999	41645
chr2R	4991676	4992145	470	Intron (FBtr0336974/FBgn0040849, intron 5 of 7)	FBgn0264914	5031995	5032795	801	FBtr0334999	40650
chr2R	4992557	4992760	204	Intron (FBtr0336974/FBgn0040849, intron 5 of 7)	FBgn0264914	5031995	5032795	801	FBtr0334999	40035
chr2R	4994429	4994670	242	Intron (FBtr0336974/FBgn0040849, intron 5 of 7)	FBgn0264914	5031995	5032795	801	FBtr0334999	38125
chr2L	16512042	16513038	997	Intron (FBtr0337091/FBgn0032587, intron 2 of 2)	FBgn0032587	16509120	16520177	11058	FBtr0301144	7139
chr2L	16513291	16514363	1073	Intron (FBtr0337091/FBgn0032587, intron 2 of 2)	FBgn0032587	16509120	16520177	11058	FBtr0301144	5814
chr2L	16518232	16518414	183	Intron (FBtr0337091/FBgn0032587, intron 2 of 2)	FBgn0032587	16509120	16520177	11058	FBtr0301144	1763
chr2L	16518556	16519037	482	Intron (FBtr0337091/FBgn0032587, intron 2 of 2)	FBgn0032587	16509120	16520177	11058	FBtr0301144	1140
chrX	8296698	8296775	78	Intron (FBtr0339652/FBgn0015519, intron 6 of 11)	FBgn0030029	8272324	8273806	1483	FBtr0071178	-22892
chr2R	14101813	14102246	434	Intron (FBtr0339764/FBgn0040752, intron 2 of 10)	FBgn0259184	14091031	14091814	784	FBtr0307217	10782
chr2R	14106945	14107571	627	Intron (FBtr0339764/FBgn0040752, intron 2 of 10)	FBgn0259184	14091031	14091814	784	FBtr0307217	15914
chr2R	14107850	14108719	870	Intron (FBtr0339764/FBgn0040752, intron 2 of 10)	FBgn0259184	14091031	14091814	784	FBtr0307217	16819
chrX	11268805	11270032	1228	Intron (FBtr0340338/FBgn0265595, intron 2 of 6)	FBgn0030283	11248236	11248885	650	FBtr0073447	20569
chr2R	18575885	18576534	650	Intron (FBtr0340387/FBgn0050115, intron 1 of 7)	FBgn0050115	18554119	18583317	29199	FBtr0340387	6783
chr2R	18579902	18581936	2035	Intron (FBtr0340387/FBgn0050115, intron 1 of 7)	FBgn0050115	18554119	18583317	29199	FBtr0340387	1381
chr2L	10947981	10948050	70	Intron (FBtr0340553/FBgn0261871, intron 2 of 7)	FBgn0265686	10943272	10943622	351	FBtr0340555	-4359
chr2L	13599607	13600037	431	Intron (FBtr0342903/FBgn0259984, intron 3 of 10)	FBgn0028513	13595503	13597186	1684	FBtr0080512	-2421
chrX	4934310	4935156	847	Intron (FBtr0343141/FBgn0266000, intron 1 of 3)	FBgn0266000	4926664	4935543	8880	FBtr0343141	387
chrX	7023691	7024066	376	Intron (FBtr0343324/FBgn0029930, intron 5 of 5)	FBgn0029929	7013887	7015009	1123	FBtr0071009	9804
chrX	7026766	7027662	897	Intron (FBtr0343324/FBgn0029930, intron 5 of 5)	FBgn0029929	7013887	7015009	1123	FBtr0071009	12879
chrX	7028564	7029497	934	Intron (FBtr0343324/FBgn0029930, intron 5 of 5)	FBgn0029931	7040603	7041769	1167	FBtr0071010	-11106
chrX	7030518	7030814	297	Intron (FBtr0343324/FBgn0029930, intron 5 of 5)	FBgn0029931	7040603	7041769	1167	FBtr0071010	-9789
chrX	9422852	9423084	233	Intron (FBtr0343369/FBgn0261260, intron 2 of 14)	FBgn0266050	9445815	9446212	398	FBtr0343372	23128
chrX	22698836	22699018	183	Intron (FBtr0344073/FBgn0266348, intron 2 of 3)	FBgn0266348	22657324	22797682	140359	FBtr0344073	41512
chrX	5096365	5096737	373	Intron (FBtr0344650/FBgn0266098, intron 2 of 28)	FBgn0266098	5085759	5254864	169106	FBtr0344652	10606
chrX	5097354	5097749	396	Intron (FBtr0344650/FBgn0266098, intron 2 of 28)	FBgn0266098	5085759	5254864	169106	FBtr0344652	11595
chrX	5103159	5103803	645	Intron (FBtr0344650/FBgn0266098, intron 2 of 28)	FBgn0266098	5085759	5254864	169106	FBtr0344652	17400
chr4	910232	910361	130	Intron (FBtr0344971/FBgn0025726, intron 1 of 27)	FBgn0025726	870930	912331	41402	FBtr0344971	1970
chr3L	9444129	9444466	338	Intron (FBtr0344978/FBgn0053926, intron 1 of 1)	FBgn0053926	9443264	9446388	3125	FBtr0091930	865
chrX	15414188	15414667	480	Intron (FBtr0345071/FBgn0263257, intron 2 of 18)	FBgn0263257	15386038	15440725	54688	FBtr0345071	26058
chr2L	20007582	20008017	436	Intron (FBtr0345432/FBgn0264443, intron 1 of 5)	FBgn0266213	20000122	20000448	327	FBtr0343851	-7134
chrX	13939222	13939800	579	Intron (FBtr0346001/FBgn0267033, intron 3 of 10)	FBgn0267033	13858017	13933343	75327	FBtr0346003	-5879
chrX	13100668	13100821	154	Intron (FBtr0346130/FBgn0263005, intron 2 of 5)	FBgn0030447	13094468	13095732	1265	FBtr0073721	6200
chrX	12169511	12169585	75	Intron (FBtr0346335/FBgn0267001, intron 3 of 19)	FBgn0030377	12176440	12178626	2187	FBtr0073634	9041
chrX	12171293	12171378	86	Intron (FBtr0346335/FBgn0267001, intron 3 of 19)	FBgn0030377	12176440	12178626	2187	FBtr0073634	7248
chrX	12188836	12189447	612	Intron (FBtr0346335/FBgn0267001, intron 3 of 19)	FBgn0030377	12176440	12178626	2187	FBtr0073634	-10210
chrY	3562335	3562636	302	Intron (FBtr0346720/FBgn0046323, intron 2 of 7)	FBgn0046323	3561745	3618339	56595	FBtr0346720	590
chrY	1642134	1642580	447	Intron (FBtr0346721/FBgn0046697, intron 2 of 5)	FBgn0046697	1636574	1884846	248273	FBtr0346721	5560
chrY	1672358	1672987	630	Intron (FBtr0346721/FBgn0046697, intron 4 of 5)	FBgn0046697	1636574	1884846	248273	FBtr0346721	35784
chrY	1723836	1723986	151	Intron (FBtr0346721/FBgn0046697, intron 4 of 5)	FBgn0046697	1636574	1884846	248273	FBtr0346721	87262
chrY	1725762	1726021	260	Intron (FBtr0346721/FBgn0046697, intron 4 of 5)	FBgn0046697	1636574	1884846	248273	FBtr0346721	89188
chrY	1726487	1726722	236	Intron (FBtr0346721/FBgn0046697, intron 4 of 5)	FBgn0046697	1636574	1884846	248273	FBtr0346721	89913
chrY	1796202	1796332	131	Intron (FBtr0346721/FBgn0046697, intron 4 of 5)	FBgn0058441	1883796	1883972	177	FBtr0302914	87640
chrY	1796715	1796976	262	Intron (FBtr0346721/FBgn0046697, intron 4 of 5)	FBgn0058441	1883796	1883972	177	FBtr0302914	86996
chrY	1845248	1845648	401	Intron (FBtr0346721/FBgn0046697, intron 5 of 5)	FBgn0058441	1883796	1883972	177	FBtr0302914	38324
chrY	1854081	1854440	360	Intron (FBtr0346721/FBgn0046697, intron 5 of 5)	FBgn0058441	1883796	1883972	177	FBtr0302914	29532
chrY	581816	582196	381	Intron (FBtr0346722/FBgn0001313, intron 1 of 11)	FBgn0001313	573088	664173	91086	FBtr0346722	8728
chr2R	409229	409561	333	Intron (FBtr0346766/FBgn0267428, intron 2 of 11)	FBgn0267428	326768	705848	379081	FBtr0346766	82461
chr2R	414676	415289	614	Intron (FBtr0346766/FBgn0267428, intron 2 of 11)	FBgn0267428	326768	705848	379081	FBtr0346766	87908
chr2R	415608	416431	824	Intron (FBtr0346766/FBgn0267428, intron 2 of 11)	FBgn0267428	326768	705848	379081	FBtr0346766	88840
chr2R	426472	427686	1215	Intron (FBtr0346766/FBgn0267428, intron 2 of 11)	FBgn0267428	326768	705848	379081	FBtr0346766	99704
chr2R	472014	472437	424	Intron (FBtr0346766/FBgn0267428, intron 4 of 11)	FBgn0267428	326768	705848	379081	FBtr0346766	145246
chr2R	529425	530850	1426	Intron (FBtr0346766/FBgn0267428, intron 6 of 11)	FBgn0267428	326768	705848	379081	FBtr0346766	202657
chr2R	534617	536701	2085	Intron (FBtr0346766/FBgn0267428, intron 6 of 11)	FBgn0267428	326768	705848	379081	FBtr0346766	207849
chr2R	537612	537877	266	Intron (FBtr0346766/FBgn0267428, intron 6 of 11)	FBgn0267428	326768	705848	379081	FBtr0346766	210844
chr2R	539929	540143	215	Intron (FBtr0346766/FBgn0267428, intron 6 of 11)	FBgn0267428	326768	705848	379081	FBtr0346766	213161
chr2R	540476	540608	133	Intron (FBtr0346766/FBgn0267428, intron 6 of 11)	FBgn0267428	326768	705848	379081	FBtr0346766	213708
chr2R	541825	542052	228	Intron (FBtr0346766/FBgn0267428, intron 6 of 11)	FBgn0267428	326768	705848	379081	FBtr0346766	215057
chr2R	569262	569563	302	Intron (FBtr0346766/FBgn0267428, intron 7 of 11)	FBgn0267428	326768	705848	379081	FBtr0346766	242494
chr2R	573422	573747	326	Intron (FBtr0346766/FBgn0267428, intron 7 of 11)	FBgn0267428	326768	705848	379081	FBtr0346766	246654
chr2R	583620	583822	203	Intron (FBtr0346766/FBgn0267428, intron 9 of 11)	FBgn0267428	326768	705848	379081	FBtr0346766	256852
chr3L	25617584	25617724	141	Intron (FBtr0346768/FBgn0267429, intron 2 of 7)	FBgn0267429	25236940	25670980	434041	FBtr0346768	53256
chr3L	25654378	25654554	177	Intron (FBtr0346768/FBgn0267429, intron 2 of 7)	FBgn0267429	25236940	25670980	434041	FBtr0346768	16426
chr3L	25442961	25443494	534	Intron (FBtr0346768/FBgn0267429, intron 3 of 7)	FBgn0085734	25403776	25405940	2165	FBtr0114183	-37021
chr3L	25327963	25328243	281	Intron (FBtr0346768/FBgn0267429, intron 5 of 7)	FBgn0085734	25403776	25405940	2165	FBtr0114183	77697
chr3L	25329769	25330053	285	Intron (FBtr0346768/FBgn0267429, intron 5 of 7)	FBgn0085734	25403776	25405940	2165	FBtr0114183	75887
chr3L	25330363	25330585	223	Intron (FBtr0346768/FBgn0267429, intron 5 of 7)	FBgn0085734	25403776	25405940	2165	FBtr0114183	75355
chr3L	25369349	25369614	266	Intron (FBtr0346768/FBgn0267429, intron 5 of 7)	FBgn0085734	25403776	25405940	2165	FBtr0114183	36326
chr3L	25372356	25372779	424	Intron (FBtr0346768/FBgn0267429, intron 5 of 7)	FBgn0085734	25403776	25405940	2165	FBtr0114183	33161
chr3L	25384245	25384319	75	Intron (FBtr0346768/FBgn0267429, intron 5 of 7)	FBgn0085734	25403776	25405940	2165	FBtr0114183	21621
chrY	339470	339627	158	Intron (FBtr0346771/FBgn0267432, intron 1 of 15)	FBgn0267432	336381	563165	226785	FBtr0346771	3089
chrY	550009	551081	1073	Intron (FBtr0346771/FBgn0267432, intron 13 of 15)	FBgn0001313	573088	664173	91086	FBtr0346722	-22007
chrY	551720	552007	288	Intron (FBtr0346771/FBgn0267432, intron 13 of 15)	FBgn0001313	573088	664173	91086	FBtr0346722	-21081
chrY	416289	416766	478	Intron (FBtr0346771/FBgn0267432, intron 5 of 15)	FBgn0267609	346620	347145	526	FBtr0347037	-69144
chrY	425792	426459	668	Intron (FBtr0346771/FBgn0267432, intron 5 of 15)	FBgn0267609	346620	347145	526	FBtr0347037	-78647
chrY	426655	427668	1014	Intron (FBtr0346771/FBgn0267432, intron 5 of 15)	FBgn0267609	346620	347145	526	FBtr0347037	-79510
chrY	132451	132795	345	Intron (FBtr0346772/FBgn0267433, intron 1 of 16)	FBgn0267433	22250	137486	115237	FBtr0346772	4691
chrY	133517	134013	497	Intron (FBtr0346772/FBgn0267433, intron 1 of 16)	FBgn0267433	22250	137486	115237	FBtr0346772	3473
chrY	135353	135632	280	Intron (FBtr0346772/FBgn0267433, intron 1 of 16)	FBgn0267433	22250	137486	115237	FBtr0346772	1854
chrY	124210	124739	530	Intron (FBtr0346772/FBgn0267433, intron 9 of 16)	FBgn0267433	22250	137486	115237	FBtr0346772	12747
chrX	10348885	10349175	291	Intron (FBtr0347009/FBgn0028331, intron 7 of 7)	FBgn0065046	10348170	10348337	168	FBtr0091641	715
chrX	10356079	10356295	217	Intron (FBtr0347009/FBgn0028331, intron 7 of 7)	FBgn0065046	10348170	10348337	168	FBtr0091641	7909
chrY	2295243	2296374	1132	Intron (FBtr0347028/FBgn0267449, intron 1 of 5)	FBgn0267449	2273422	2487777	214356	FBtr0347028	21821
chrY	2298983	2299279	297	Intron (FBtr0347028/FBgn0267449, intron 1 of 5)	FBgn0267449	2273422	2487777	214356	FBtr0347028	25561
chrY	2435649	2436191	543	Intron (FBtr0347028/FBgn0267449, intron 2 of 5)	FBgn0267610	2482594	2483518	925	FBtr0347039	-46403
chrX	21705922	21705992	71	Intron (FBtr0347224/FBgn0267704, intron 2 of 2)	FBgn0267704	21631891	21790731	158841	FBtr0347227	74031
chrX	21712148	21712972	825	Intron (FBtr0347224/FBgn0267704, intron 2 of 2)	FBgn0267704	21631891	21790731	158841	FBtr0347227	80257
chrX	21713586	21713708	123	Intron (FBtr0347224/FBgn0267704, intron 2 of 2)	FBgn0267704	21631891	21790731	158841	FBtr0347227	81695
chrX	21726093	21726876	784	Intron (FBtr0347227/FBgn0267704, intron 1 of 1)	FBgn0267704	21631891	21790731	158841	FBtr0347227	94202
chrX	21727988	21728493	506	Intron (FBtr0347227/FBgn0267704, intron 1 of 1)	FBgn0267704	21631891	21790731	158841	FBtr0347227	96097
chrX	21728751	21729016	266	Intron (FBtr0347227/FBgn0267704, intron 1 of 1)	FBgn0267704	21631891	21790731	158841	FBtr0347227	96860
chrX	21733869	21734199	331	Intron (FBtr0347227/FBgn0267704, intron 1 of 1)	FBgn0267704	21631891	21790731	158841	FBtr0347227	101978
chr2R	14482507	14482870	364	Intron (FBtr0347396/FBgn0267824, intron 1 of 3)	FBgn0267824	14481187	14497312	16126	FBtr0347396	1320
chrY	3652886	3652953	68	Intron (FBtr0347413/FBgn0267592, intron 1 of 5)	FBgn0267592	3649996	3666928	16933	FBtr0347413	2890
chrX	21662611	21662845	235	Intron (FBtr0347468/FBgn0267704, intron 2 of 2)	FBgn0267704	21631891	21790731	158841	FBtr0347227	30720
chrX	21665820	21666174	355	Intron (FBtr0347468/FBgn0267704, intron 2 of 2)	FBgn0267704	21631891	21790731	158841	FBtr0347227	33929
chr3R	612360	612437	78	Intron (FBtr0392909/FBgn0267431, intron 1 of 21)	FBgn0267431	567076	2532932	1965857	FBtr0392909	45284
chr3R	685856	687086	1231	Intron (FBtr0392909/FBgn0267431, intron 1 of 21)	FBgn0085804	722370	722621	252	FBtr0114258	35535
chr3R	748922	749104	183	Intron (FBtr0392909/FBgn0267431, intron 1 of 21)	FBgn0085804	722370	722621	252	FBtr0114258	-26301
chr3R	1549837	1550970	1134	Intron (FBtr0392909/FBgn0267431, intron 11 of 21)	FBgn0267798	1366234	1366601	368	FBtr0347367	-183236
chr3R	1552955	1553591	637	Intron (FBtr0392909/FBgn0267431, intron 11 of 21)	FBgn0267798	1366234	1366601	368	FBtr0347367	-186354
chr3R	1589334	1590478	1145	Intron (FBtr0392909/FBgn0267431, intron 12 of 21)	FBgn0267798	1366234	1366601	368	FBtr0347367	-222733
chr3R	1590974	1591145	172	Intron (FBtr0392909/FBgn0267431, intron 12 of 21)	FBgn0267798	1366234	1366601	368	FBtr0347367	-224373
chr3R	1592601	1593743	1143	Intron (FBtr0392909/FBgn0267431, intron 12 of 21)	FBgn0267798	1366234	1366601	368	FBtr0347367	-226000
chr3R	1621769	1622419	651	Intron (FBtr0392909/FBgn0267431, intron 12 of 21)	FBgn0267797	1865108	1866008	901	FBtr0347366	243589
chr3R	1629036	1630184	1149	Intron (FBtr0392909/FBgn0267431, intron 12 of 21)	FBgn0267797	1865108	1866008	901	FBtr0347366	235824
chr3R	1695534	1695935	402	Intron (FBtr0392909/FBgn0267431, intron 12 of 21)	FBgn0267797	1865108	1866008	901	FBtr0347366	170073
chr3R	1823914	1824140	227	Intron (FBtr0392909/FBgn0267431, intron 12 of 21)	FBgn0267797	1865108	1866008	901	FBtr0347366	41868
chr3R	1906110	1906488	379	Intron (FBtr0392909/FBgn0267431, intron 14 of 21)	FBgn0267797	1865108	1866008	901	FBtr0347366	-40102
chr3R	1909569	1909768	200	Intron (FBtr0392909/FBgn0267431, intron 14 of 21)	FBgn0267797	1865108	1866008	901	FBtr0347366	-43561
chr3R	1943518	1944225	708	Intron (FBtr0392909/FBgn0267431, intron 15 of 21)	FBgn0267797	1865108	1866008	901	FBtr0347366	-77510
chr3R	1948811	1949086	276	Intron (FBtr0392909/FBgn0267431, intron 15 of 21)	FBgn0267797	1865108	1866008	901	FBtr0347366	-82803
chr3R	1949439	1950497	1059	Intron (FBtr0392909/FBgn0267431, intron 15 of 21)	FBgn0267797	1865108	1866008	901	FBtr0347366	-83431
chr3R	1971835	1972029	195	Intron (FBtr0392909/FBgn0267431, intron 16 of 21)	FBgn0267797	1865108	1866008	901	FBtr0347366	-105827
chr3R	1992717	1993071	355	Intron (FBtr0392909/FBgn0267431, intron 16 of 21)	FBgn0267797	1865108	1866008	901	FBtr0347366	-126709
chr3R	2085219	2085666	448	Intron (FBtr0392909/FBgn0267431, intron 16 of 21)	FBgn0058182	2156916	2157206	291	FBtr0302347	71540
chr3R	2085884	2086950	1067	Intron (FBtr0392909/FBgn0267431, intron 16 of 21)	FBgn0058182	2156916	2157206	291	FBtr0302347	70256
chr3R	2087100	2088140	1041	Intron (FBtr0392909/FBgn0267431, intron 16 of 21)	FBgn0058182	2156916	2157206	291	FBtr0302347	69066
chr3R	2140223	2140292	70	Intron (FBtr0392909/FBgn0267431, intron 17 of 21)	FBgn0058182	2156916	2157206	291	FBtr0302347	16914
chr3R	2188667	2188745	79	Intron (FBtr0392909/FBgn0267431, intron 17 of 21)	FBgn0058182	2156916	2157206	291	FBtr0302347	-31461
chr3R	2194821	2195001	181	Intron (FBtr0392909/FBgn0267431, intron 17 of 21)	FBgn0058182	2156916	2157206	291	FBtr0302347	-37615
chr3R	2202028	2202393	366	Intron (FBtr0392909/FBgn0267431, intron 17 of 21)	FBgn0058182	2156916	2157206	291	FBtr0302347	-44822
chr3R	2261787	2261885	99	Intron (FBtr0392909/FBgn0267431, intron 17 of 21)	FBgn0058182	2156916	2157206	291	FBtr0302347	-104581
chr3R	2270653	2271004	352	Intron (FBtr0392909/FBgn0267431, intron 17 of 21)	FBgn0058182	2156916	2157206	291	FBtr0302347	-113447
chr3R	2302176	2302405	230	Intron (FBtr0392909/FBgn0267431, intron 17 of 21)	FBgn0058182	2156916	2157206	291	FBtr0302347	-144970
chr3R	2304181	2304256	76	Intron (FBtr0392909/FBgn0267431, intron 17 of 21)	FBgn0058182	2156916	2157206	291	FBtr0302347	-146975
chr3R	2335420	2335526	107	Intron (FBtr0392909/FBgn0267431, intron 18 of 21)	FBgn0058182	2156916	2157206	291	FBtr0302347	-178214
chr3R	2386830	2386917	88	Intron (FBtr0392909/FBgn0267431, intron 18 of 21)	FBgn0058182	2156916	2157206	291	FBtr0302347	-229624
chr3R	2434386	2435467	1082	Intron (FBtr0392909/FBgn0267431, intron 19 of 21)	FBgn0058182	2156916	2157206	291	FBtr0302347	-277180
chr3R	2440152	2440883	732	Intron (FBtr0392909/FBgn0267431, intron 19 of 21)	FBgn0058182	2156916	2157206	291	FBtr0302347	-282946
chr3R	2446070	2446374	305	Intron (FBtr0392909/FBgn0267431, intron 19 of 21)	FBgn0058182	2156916	2157206	291	FBtr0302347	-288864
chr3R	2446722	2447258	537	Intron (FBtr0392909/FBgn0267431, intron 19 of 21)	FBgn0058182	2156916	2157206	291	FBtr0302347	-289516
chr3R	2448515	2449186	672	Intron (FBtr0392909/FBgn0267431, intron 19 of 21)	FBgn0058182	2156916	2157206	291	FBtr0302347	-291309
chr3R	853931	854616	686	Intron (FBtr0392909/FBgn0267431, intron 2 of 21)	FBgn0085804	722370	722621	252	FBtr0114258	-131310
chr3R	2500236	2500973	738	Intron (FBtr0392909/FBgn0267431, intron 20 of 21)	FBgn0266747	2744304	2744800	497	FBtr0345282	243827
chr3R	2505055	2506229	1175	Intron (FBtr0392909/FBgn0267431, intron 21 of 21)	FBgn0266747	2744304	2744800	497	FBtr0345282	238571
chr3R	2513366	2513964	599	Intron (FBtr0392909/FBgn0267431, intron 21 of 21)	FBgn0266747	2744304	2744800	497	FBtr0345282	230836
chr3R	2517483	2517881	399	Intron (FBtr0392909/FBgn0267431, intron 21 of 21)	FBgn0266747	2744304	2744800	497	FBtr0345282	226919
chr3R	2518684	2519269	586	Intron (FBtr0392909/FBgn0267431, intron 21 of 21)	FBgn0266747	2744304	2744800	497	FBtr0345282	225531
chr3R	889097	889187	91	Intron (FBtr0392909/FBgn0267431, intron 3 of 21)	FBgn0039987	1031171	1031354	184	FBtr0302440	-141984
chr3R	1152705	1152986	282	Intron (FBtr0392909/FBgn0267431, intron 7 of 21)	FBgn0039987	1031171	1031354	184	FBtr0302440	121534
chr3R	1153539	1153699	161	Intron (FBtr0392909/FBgn0267431, intron 7 of 21)	FBgn0039987	1031171	1031354	184	FBtr0302440	122368
chr3R	1230939	1231115	177	Intron (FBtr0392909/FBgn0267431, intron 8 of 21)	FBgn0267798	1366234	1366601	368	FBtr0347367	135486
chr3R	1302984	1303410	427	Intron (FBtr0392909/FBgn0267431, intron 8 of 21)	FBgn0267798	1366234	1366601	368	FBtr0347367	63191
chr3R	1303927	1304212	286	Intron (FBtr0392909/FBgn0267431, intron 8 of 21)	FBgn0267798	1366234	1366601	368	FBtr0347367	62389
chr3R	1334994	1335341	348	Intron (FBtr0392909/FBgn0267431, intron 8 of 21)	FBgn0267798	1366234	1366601	368	FBtr0347367	31260
chr3R	1364602	1364776	175	Intron (FBtr0392909/FBgn0267431, intron 9 of 21)	FBgn0267798	1366234	1366601	368	FBtr0347367	1825
chr3R	1379837	1380990	1154	Intron (FBtr0392909/FBgn0267431, intron 9 of 21)	FBgn0267798	1366234	1366601	368	FBtr0347367	-13236
chr3R	1387361	1388505	1145	Intron (FBtr0392909/FBgn0267431, intron 9 of 21)	FBgn0267798	1366234	1366601	368	FBtr0347367	-20760
chr3R	1441331	1441790	460	Intron (FBtr0392909/FBgn0267431, intron 9 of 21)	FBgn0267798	1366234	1366601	368	FBtr0347367	-74730
chr3R	3033313	3033769	457	Intron (FBtr0445191/FBgn0267430, intron 11 of 20)	FBgn0267430	2554162	3263582	709421	FBtr0445191	229813
chr3R	3050938	3051005	68	Intron (FBtr0445191/FBgn0267430, intron 11 of 20)	FBgn0267430	2554162	3263582	709421	FBtr0445191	212577
chr3R	3051477	3051922	446	Intron (FBtr0445191/FBgn0267430, intron 11 of 20)	FBgn0267430	2554162	3263582	709421	FBtr0445191	211660
chr3R	2991940	2992225	286	Intron (FBtr0445191/FBgn0267430, intron 12 of 20)	FBgn0266747	2744305	2744800	496	FBtr0345281	-247140
chr3R	3001267	3001844	578	Intron (FBtr0445191/FBgn0267430, intron 12 of 20)	FBgn0266747	2744305	2744800	496	FBtr0345281	-256467
chr3R	3011023	3011180	158	Intron (FBtr0445191/FBgn0267430, intron 12 of 20)	FBgn0267430	2554162	3263582	709421	FBtr0445191	252402
chr3R	3020699	3022129	1431	Intron (FBtr0445191/FBgn0267430, intron 12 of 20)	FBgn0267430	2554162	3263582	709421	FBtr0445191	241453
chr3R	2761908	2762215	308	Intron (FBtr0445191/FBgn0267430, intron 13 of 20)	FBgn0266747	2744305	2744800	496	FBtr0345281	-17108
chr3R	2776357	2779705	3349	Intron (FBtr0445191/FBgn0267430, intron 13 of 20)	FBgn0266747	2744305	2744800	496	FBtr0345281	-31557
chr3R	2866383	2866597	215	Intron (FBtr0445191/FBgn0267430, intron 13 of 20)	FBgn0266747	2744305	2744800	496	FBtr0345281	-121583
chr3R	2866821	2866900	80	Intron (FBtr0445191/FBgn0267430, intron 13 of 20)	FBgn0266747	2744305	2744800	496	FBtr0345281	-122021
chr3R	2903574	2903630	57	Intron (FBtr0445191/FBgn0267430, intron 13 of 20)	FBgn0266747	2744305	2744800	496	FBtr0345281	-158774
chr3R	2934645	2934908	264	Intron (FBtr0445191/FBgn0267430, intron 13 of 20)	FBgn0266747	2744305	2744800	496	FBtr0345281	-189845
chr3R	2937505	2937589	85	Intron (FBtr0445191/FBgn0267430, intron 13 of 20)	FBgn0266747	2744305	2744800	496	FBtr0345281	-192705
chr3R	2711976	2712297	322	Intron (FBtr0445191/FBgn0267430, intron 16 of 20)	FBgn0266747	2744304	2744800	497	FBtr0345282	32503
chr3R	2734549	2735129	581	Intron (FBtr0445191/FBgn0267430, intron 16 of 20)	FBgn0266747	2744304	2744800	497	FBtr0345282	9671
chr3R	2583623	2584020	398	Intron (FBtr0445191/FBgn0267430, intron 18 of 20)	FBgn0266747	2744304	2744800	497	FBtr0345282	160780
chr3R	2594796	2595084	289	Intron (FBtr0445191/FBgn0267430, intron 18 of 20)	FBgn0266747	2744304	2744800	497	FBtr0345282	149716
chr3R	2679085	2679399	315	Intron (FBtr0445191/FBgn0267430, intron 18 of 20)	FBgn0266747	2744304	2744800	497	FBtr0345282	65401
chr3R	3228133	3228348	216	Intron (FBtr0445191/FBgn0267430, intron 6 of 20)	FBgn0267430	2554162	3263582	709421	FBtr0445191	35234
chr3R	3230105	3230640	536	Intron (FBtr0445191/FBgn0267430, intron 6 of 20)	FBgn0267430	2554162	3263582	709421	FBtr0445191	32942
chr3R	3230887	3231269	383	Intron (FBtr0445191/FBgn0267430, intron 6 of 20)	FBgn0267430	2554162	3263582	709421	FBtr0445191	32313
chr3R	3234725	3234916	192	Intron (FBtr0445191/FBgn0267430, intron 6 of 20)	FBgn0267430	2554162	3263582	709421	FBtr0445191	28666
chr3R	3236910	3237220	311	Intron (FBtr0445191/FBgn0267430, intron 6 of 20)	FBgn0267430	2554162	3263582	709421	FBtr0445191	26362
chr3R	3243275	3243812	538	Intron (FBtr0445191/FBgn0267430, intron 6 of 20)	FBgn0267430	2554162	3263582	709421	FBtr0445191	19770
chr3R	3247891	3248097	207	Intron (FBtr0445191/FBgn0267430, intron 6 of 20)	FBgn0267430	2554162	3263582	709421	FBtr0445191	15485
chr3R	3250161	3250377	217	Intron (FBtr0445191/FBgn0267430, intron 6 of 20)	FBgn0267430	2554162	3263582	709421	FBtr0445191	13205
chr3R	3169581	3170369	789	Intron (FBtr0445191/FBgn0267430, intron 7 of 20)	FBgn0267430	2554162	3263582	709421	FBtr0445191	93213
chr3R	3122427	3123058	632	Intron (FBtr0445191/FBgn0267430, intron 8 of 20)	FBgn0267430	2554162	3263582	709421	FBtr0445191	140524
chr3R	3123277	3124046	770	Intron (FBtr0445191/FBgn0267430, intron 8 of 20)	FBgn0267430	2554162	3263582	709421	FBtr0445191	139536
chr3R	3143437	3143850	414	Intron (FBtr0445191/FBgn0267430, intron 8 of 20)	FBgn0267430	2554162	3263582	709421	FBtr0445191	119732
chr2L	20648087	20648336	250	Promoter	FBgn0082936	20648282	20648356	75	FBtr0113558	0
chr2L	21455308	21458619	3312	Promoter	FBgn0053730	21458134	21458169	36	FBtr0091728	0
chr2L	21479516	21480109	594	Promoter	FBgn0053830	21479636	21480164	529	FBtr0091834	0
chr2L	21486420	21486653	234	Promoter	FBgn0053834	21486496	21487518	1023	FBtr0091838	0
chr2L	21536267	21537755	1489	Promoter	FBgn0053864	21536346	21537368	1023	FBtr0091868	0
chr2R	1521348	1524456	3109	Promoter	FBgn0267861	1515595	1521780	6186	FBtr0113831	0
chr2R	19733421	19733808	388	Promoter	FBgn0053441	19733671	19733805	135	FBtr0086433	0
chr2R	19738629	19739845	1217	Promoter	FBgn0053425	19739570	19739704	135	FBtr0086417	0
chr2R	19743881	19744681	801	Promoter	FBgn0053412	19744361	19744495	135	FBtr0086404	0
chr2R	19762897	19763706	810	Promoter	FBgn0053360	19763544	19763678	135	FBtr0086352	0
chr2R	19764052	19764758	707	Promoter	FBgn0053358	19764289	19764423	135	FBtr0086350	0
chr3R	5045930	5046893	964	Promoter	FBgn0263626	5045207	5045948	742	FBtr0309991	0
chr3R	15138924	15141084	2161	Promoter	FBgn0038292	15139958	15141715	1758	FBtr0083026	0
chr3R	23534480	23534806	327	Promoter	FBgn0039085	23532945	23534767	1823	FBtr0084420	0
chr3R	28484385	28486294	1910	Promoter	FBgn0039585	28484557	28486062	1506	FBtr0085290	0
chr3R	29923825	29924986	1162	Promoter	FBgn0003356	29923754	29924615	862	FBtr0085512	0
chrX	4935518	4935590	73	Promoter	FBgn0266000	4926664	4935543	8880	FBtr0343141	0
chrX	11096140	11097051	912	Promoter	FBgn0259101	11096273	11107090	10818	FBtr0299513	0
chrX	13999955	14000461	507	Promoter	FBgn0044817	14000210	14000889	680	FBtr0307297	0
chrX	14047258	14047619	362	Promoter	FBgn0053247	14046772	14047495	724	FBtr0300096	0
chrX	14048532	14048858	327	Promoter	FBgn0053246	14048011	14048734	724	FBtr0300095	0
chrX	14052289	14052665	377	Promoter	FBgn0053243	14051818	14052541	724	FBtr0300092	0
chrX	14053566	14053945	380	Promoter	FBgn0053242	14053087	14053811	725	FBtr0300091	0
chrX	23200700	23200864	165	Promoter	FBgn0267513	23200802	23201056	255	FBtr0346888	0
chrX	23205170	23205487	318	Promoter	FBgn0085765	23205409	23205438	30	FBtr0346890	0
chrX	23205812	23206509	698	Promoter	FBgn0267515	23205822	23206525	704	FBtr0346891	0
chrX	23211126	23213116	1991	Promoter	FBgn0085813	23211192	23213166	1975	FBtr0346892	0
chrX	23239712	23241149	1438	Promoter	FBgn0085771	23239718	23240975	1258	FBtr0346896	0
chrX	23270867	23271255	389	Promoter	FBgn0267520	23270802	23271158	357	FBtr0346903	0
chrX	23279416	23280652	1237	Promoter	FBgn0250731	23280155	23280277	123	FBtr0346901	0
chrX	23280989	23283098	2110	Promoter	FBgn0267521	23280998	23282931	1934	FBtr0346900	0
chrX	23291336	23291964	629	Promoter	FBgn0267523	23291549	23291671	123	FBtr0346897	0
chrX	23537039	23538645	1607	Promoter	FBgn0286519	23538215	23538283	69	FBtr0473836	0
chr2L	10642691	10643179	489	Promoter	FBgn0043825	10643971	10645812	1842	FBtr0300805	-792
chr2L	22120034	22120278	245	Promoter	FBgn0032974	22121338	22125151	3814	FBtr0331655	-1060
chr2R	14890397	14890868	472	Promoter	FBgn0013772	14887171	14889010	1840	FBtr0087455	-1387
chr2R	18868892	18869128	237	Promoter	FBgn0262569	18867848	18868167	320	FBtr0304896	-725
chr2R	19744908	19745135	228	Promoter	FBgn0053411	19744720	19744854	135	FBtr0086403	-54
chr3L	13292146	13292342	197	Promoter	FBgn0264513	13291200	13291770	571	FBtr0333130	-376
chr3L	23552303	23553345	1043	Promoter	FBgn0250816	23554593	23689640	135048	FBtr0299881	-1248
chr3L	23737007	23737854	848	Promoter	FBgn0040056	23737960	23749058	11099	FBtr0111166	-106
chr3L	27092523	27093869	1347	Promoter	FBgn0266687	27091705	27092199	495	FBtr0345054	-324
chr3R	4715246	4715645	400	Promoter	FBgn0037270	4712882	4714182	1301	FBtr0078892	-1064
chr3R	5047217	5047760	544	Promoter	FBgn0263626	5045207	5045948	742	FBtr0309991	-1269
chr3R	8040104	8040346	243	Promoter	FBgn0262362	8041224	8041775	552	FBtr0304644	-878
chr3R	12467813	12468193	381	Promoter	FBgn0013277	12465453	12467776	2324	FBtr0082679	-37
chr3R	12468943	12469683	741	Promoter	FBgn0013277	12465453	12467776	2324	FBtr0082679	-1167
chr3R	12479375	12479768	394	Promoter	FBgn0052865	12475336	12478267	2932	FBtr0082678	-1108
chr3R	15130989	15131293	305	Promoter	FBgn0262315	15130754	15130859	106	FBtr0304476	-130
chr3R	20513153	20513492	340	Promoter	FBgn0038799	20507392	20512468	5077	FBtr0083888	-685
chr3R	29245635	29245832	198	Promoter	FBgn0051445	29240580	29244827	4248	FBtr0332431	-808
chr3R	29970235	29970446	212	Promoter	FBgn0004622	29950796	29969447	18652	FBtr0330298	-788
chr4	969392	969821	430	Promoter	FBgn0039932	962341	969374	7034	FBtr0301336	-18
chrX	428511	429127	617	Promoter	FBgn0052816	316576	428251	111676	FBtr0273443	-260
chrX	1165169	1165767	599	Promoter	FBgn0085349	1163620	1164105	486	FBtr0445214	-1064
chrX	2426878	2427017	140	Promoter	FBgn0052797	2424925	2425855	931	FBtr0070461	-1023
chrX	2610489	2611321	833	Promoter	FBgn0029629	2609247	2610336	1090	FBtr0070446	-153
chrX	4933427	4934065	639	Promoter	FBgn0266000	4926664	4932682	6019	FBtr0343138	-745
chrX	6277326	6277489	164	Promoter	FBgn0029854	6274972	6276724	1753	FBtr0305177	-602
chrX	6277721	6278169	449	Promoter	FBgn0029854	6274972	6276724	1753	FBtr0305177	-997
chrX	9556867	9557243	377	Promoter	FBgn0030137	9555607	9556544	938	FBtr0071371	-323
chrX	11413866	11414330	465	Promoter	FBgn0030297	11411783	11413190	1408	FBtr0073550	-676
chrX	11559224	11559443	220	Promoter	FBgn0030309	11555285	11558654	3370	FBtr0073543	-570
chrX	14914968	14915246	279	Promoter	FBgn0030596	14911781	14913812	2032	FBtr0073976	-1156
chrX	15221584	15222032	449	Promoter	FBgn0262485	15220271	15221176	906	FBtr0304838	-408
chrX	19136748	19137312	565	Promoter	FBgn0030985	19135081	19135868	788	FBtr0074701	-880
chrX	20163378	20164189	812	Promoter	FBgn0031091	20160355	20162731	2377	FBtr0070027	-647
chrX	23020504	23021833	1330	Promoter	FBgn0265767	23022898	23034356	11459	FBtr0347557	-1065
chrX	23213509	23213714	206	Promoter	FBgn0267517	23213889	23214011	123	FBtr0346893	-175
chrX	23271589	23272270	682	Promoter	FBgn0267520	23270802	23271158	357	FBtr0346903	-431
chrX	23272539	23273300	762	Promoter	FBgn0267520	23270802	23271158	357	FBtr0346903	-1381
chrX	23284021	23284109	89	Promoter	FBgn0267516	23278007	23283731	5725	FBtr0346899	-290
chrX	23290198	23290439	242	Promoter	FBgn0286518	23291450	23291518	69	FBtr0473833	-1011
chrY	9042	9372	331	Promoter	FBgn0261399	9833	10786	954	FBtr0346674	-461
chrY	872510	872858	349	Promoter	FBgn0259853	869892	871230	1339	FBtr0300151	-1280
chrY	908020	908148	129	Promoter	FBgn0259852	906805	907496	692	FBtr0300148	-524
chrY	917837	918054	218	Promoter	FBgn0259861	916438	917820	1383	FBtr0300158	-17
chrY	955573	958036	2464	Promoter	FBgn0085523	953256	954313	1058	FBtr0302336	-1260
chrY	1007069	1007543	475	Promoter	FBgn0259875	1007917	1009359	1443	FBtr0346687	-374
chrY	1035391	1035682	292	Promoter	FBgn0259847	1035827	1036823	997	FBtr0300144	-145
chrY	3363353	3363616	264	Promoter	FBgn0262795	3364463	3365197	735	FBtr0346756	-847
chrY	3560305	3560503	199	Promoter	FBgn0046323	3561745	3618339	56595	FBtr0346720	-1242

## Sheet: MID-MARs
Mid MARs (6-8hr Embryos) : 7284 in number
Chr	MAR start	MAR end	MAR width (bp)	Annotation	Nearest Gene Id	Gene start	Gene end	Gene length	Transcript Id	MAR distance to TSS
chr2L	293603	293857	255	3' UTR	FBgn0017457	292959	294681	1723	FBtr0333408	824
chr2L	901211	901632	422	3' UTR	FBgn0003916	901491	901654	164	FBtr0078028	22
chr2L	1696452	1696882	431	3' UTR	FBgn0011570	1704902	1706777	1876	FBtr0077881	-8020
chr2L	2389574	2389714	141	3' UTR	FBgn0264081	2389578	2390689	1112	FBtr0335464	975
chr2L	2789389	2789600	212	3' UTR	FBgn0004242	2779267	2795544	16278	FBtr0332218	5944
chr2L	3026426	3026785	360	3' UTR	FBgn0031493	3026252	3029168	2917	FBtr0335484	2383
chr2L	4700373	4700843	471	3' UTR	FBgn0031623	4700835	4701485	651	FBtr0077420	642
chr2L	5466169	5466793	625	3' UTR	FBgn0261963	5461639	5467610	5972	FBtr0079093	4530
chr2L	5760292	5760614	323	3' UTR	FBgn0031737	5762553	5766142	3590	FBtr0079164	5528
chr2L	5947618	5947806	189	3' UTR	FBgn0266321	5947647	5948397	751	FBtr0344051	591
chr2L	5948232	5948357	126	3' UTR	FBgn0266321	5947647	5948397	751	FBtr0344051	40
chr2L	6208279	6208447	169	3' UTR	FBgn0026755	6225048	6226842	1795	FBtr0079242	-16601
chr2L	6208699	6208793	95	3' UTR	FBgn0026755	6225048	6226842	1795	FBtr0079242	-16255
chr2L	6569780	6569851	72	3' UTR	FBgn0031834	6564363	6566181	1819	FBtr0079330	-3599
chr2L	6571546	6571681	136	3' UTR	FBgn0031834	6564363	6566181	1819	FBtr0079330	-5365
chr2L	6572118	6572315	198	3' UTR	FBgn0031834	6564363	6566181	1819	FBtr0079330	-5937
chr2L	8526950	8527188	239	3' UTR	FBgn0085470	8526605	8528066	1462	FBtr0336886	878
chr2L	8527488	8527878	391	3' UTR	FBgn0085470	8526605	8528066	1462	FBtr0336886	188
chr2L	9796920	9797277	358	3' UTR	FBgn0032150	9791961	9793107	1147	FBtr0331286	-3813
chr2L	10201724	10202133	410	3' UTR	FBgn0005593	10201100	10202145	1046	FBtr0079946	624
chr2L	11816405	11816823	419	3' UTR	FBgn0032378	11810497	11813780	3284	FBtr0080259	-2625
chr2L	11986976	11987439	464	3' UTR	FBgn0032388	11984327	11988039	3713	FBtr0089572	600
chr2L	15215923	15216192	270	3' UTR	FBgn0262875	15215222	15216160	939	FBtr0306282	701
chr2L	16047018	16047262	245	3' UTR	FBgn0000182	16044552	16048626	4075	FBtr0080805	2466
chr2L	16264382	16264458	77	3' UTR	FBgn0028897	16262141	16263483	1343	FBtr0080825	2241
chr2L	17404424	17404549	126	3' UTR	FBgn0032634	17409698	17410406	709	FBtr0081011	5857
chr2L	18813629	18814088	460	3' UTR	FBgn0259201	18813009	18813941	933	FBtr0299687	620
chr2L	19644188	19644607	420	3' UTR	FBgn0266314	19642330	19642601	272	FBtr0344044	-1587
chr2L	20452354	20452427	74	3' UTR	FBgn0051687	20450225	20456978	6754	FBtr0332968	2129
chr2L	21440609	21441087	479	3' UTR	FBgn0053812	21440187	21440715	529	FBtr0091816	422
chr2L	21481512	21482653	1142	3' UTR	FBgn0053831	21481345	21482367	1023	FBtr0091835	167
chr2L	21663521	21663655	135	3' UTR	FBgn0267735	21665849	21666851	1003	FBtr0347295	-2194
chr2L	22554159	22554885	727	3' UTR	FBgn0040010	22550240	22556295	6056	FBtr0332632	3919
chr2L	22556039	22556525	487	3' UTR	FBgn0040010	22550240	22556295	6056	FBtr0332632	5799
chr2R	1266866	1267530	665	3' UTR	FBgn0058191	1265038	1266349	1312	FBtr0334735	1828
chr2R	1512870	1516325	3456	3' UTR	FBgn0267861	1515595	1516830	1236	FBtr0344972	505
chr2R	4830395	4831214	820	3' UTR	FBgn0033000	4829246	4830587	1342	FBtr0345361	1149
chr2R	5611556	5611931	376	3' UTR	FBgn0039970	5608635	5611586	2952	FBtr0086071	2921
chr2R	8467968	8468665	698	3' UTR	FBgn0050360	8465158	8467595	2438	FBtr0346647	2810
chr2R	11118581	11119448	868	3' UTR	FBgn0040765	10982794	11116378	133585	FBtr0345675	-2203
chr2R	12169653	12169935	283	3' UTR	FBgn0286007	12170153	12170244	92	FBtr0304375	309
chr2R	12759809	12760035	227	3' UTR	FBgn0086904	12759693	12760524	832	FBtr0345195	489
chr2R	13691766	13691834	69	3' UTR	FBgn0033865	13691707	13693369	1663	FBtr0087650	1535
chr2R	15468069	15468363	295	3' UTR	FBgn0034021	15472175	15482834	10660	FBtr0345392	14471
chr2R	16646642	16646930	289	3' UTR	FBgn0024232	16641243	16651125	9883	FBtr0336950	5399
chr2R	19665927	19666013	87	3' UTR	FBgn0015949	19663919	19669068	5150	FBtr0086484	3055
chr2R	20972772	20973521	750	3' UTR	FBgn0034563	20972916	20974017	1102	FBtr0300563	496
chr2R	21162344	21163050	707	3' UTR	FBgn0050208	21161526	21161597	72	FBtr0071574	818
chr2R	21163712	21164035	324	3' UTR	FBgn0050208	21161526	21161597	72	FBtr0071574	2186
chr2R	21208470	21208862	393	3' UTR	FBgn0265180	21210780	21212969	2190	FBtr0339095	-1918
chr2R	21394235	21394715	481	3' UTR	FBgn0034629	21389405	21392439	3035	FBtr0071607	4830
chr2R	22413886	22413970	85	3' UTR	FBgn0022986	22412556	22415518	2963	FBtr0346637	1548
chr2R	22472677	22472854	178	3' UTR	FBgn0266432	22472995	22476314	3320	FBtr0344423	3460
chr2R	23747683	23748195	513	3' UTR	FBgn0034899	23747560	23748477	918	FBtr0345534	123
chr2R	23752981	23753237	257	3' UTR	FBgn0034902	23752754	23753515	762	FBtr0345535	227
chr2R	24205005	24205209	205	3' UTR	FBgn0034990	24202091	24206940	4850	FBtr0072276	1731
chr3L	3090846	3091161	316	3' UTR	FBgn0003938	3090801	3090923	123	FBtr0073017	45
chr3L	4666039	4666233	195	3' UTR	FBgn0046793	4665927	4667389	1463	FBtr0073369	1156
chr3L	8791423	8791767	345	3' UTR	FBgn0035926	8788144	8788545	402	FBtr0076591	-2878
chr3L	9077375	9077967	593	3' UTR	FBgn0023479	9074643	9092131	17489	FBtr0344981	2732
chr3L	9150746	9150937	192	3' UTR	FBgn0263556	9144593	9144697	105	FBtr0309687	6153
chr3L	11459289	11459717	429	3' UTR	FBgn0036161	11458490	11459625	1136	FBtr0076176	799
chr3L	11578150	11578508	359	3' UTR	FBgn0053270	11578236	11578623	388	FBtr0076149	115
chr3L	12156466	12156851	386	3' UTR	FBgn0036259	12157052	12163735	6684	FBtr0273438	6884
chr3L	14069878	14069980	103	3' UTR	FBgn0013563	14071892	14076123	4232	FBtr0075777	-1912
chr3L	17070292	17070517	226	3' UTR	FBgn0036698	17055613	17058533	2921	FBtr0075284	14679
chr3L	17523906	17524153	248	3' UTR	FBgn0263478	17528700	17528840	141	FBtr0309777	4687
chr3L	17638586	17638999	414	3' UTR	FBgn0036742	17633449	17638001	4553	FBtr0345385	5137
chr3L	19143924	19144265	342	3' UTR	FBgn0016797	19142898	19146760	3863	FBtr0075029	2495
chr3L	19273883	19273983	101	3' UTR	FBgn0036860	19275791	19279919	4129	FBtr0344806	-1808
chr3L	20476864	20477662	799	3' UTR	FBgn0036999	20474962	20477003	2042	FBtr0078200	1902
chr3L	20483587	20484321	735	3' UTR	FBgn0037001	20492082	20497084	5003	FBtr0078201	-7761
chr3L	21629060	21629305	246	3' UTR	FBgn0037108	21626266	21628316	2051	FBtr0078422	2794
chr3L	27081354	27082622	1269	3' UTR	FBgn0063670	27082091	27083906	1816	FBtr0113841	1284
chr3R	4301150	4301256	107	3' UTR	FBgn0262214	4295369	4295456	88	FBtr0304264	5781
chr3R	6123557	6123696	140	3' UTR	FBgn0037402	6122592	6124405	1814	FBtr0309512	965
chr3R	7269046	7269389	344	3' UTR	FBgn0037493	7271592	7272509	918	FBtr0445679	-2203
chr3R	8383970	8384210	241	3' UTR	FBgn0037584	8362826	8363894	1069	FBtr0301759	21144
chr3R	9538842	9539215	374	3' UTR	FBgn0000244	9528334	9533011	4678	FBtr0302382	-5831
chr3R	10308308	10308565	258	3' UTR	FBgn0037807	10307806	10311613	3808	FBtr0337051	3048
chr3R	10694337	10694582	246	3' UTR	FBgn0020385	10696534	10703316	6783	FBtr0082264	-1952
chr3R	10811416	10811624	209	3' UTR	FBgn0037837	10811581	10813636	2056	FBtr0082301	2012
chr3R	11402927	11403371	445	3' UTR	FBgn0037892	11407918	11408756	839	FBtr0082384	-4547
chr3R	13007960	13008135	176	3' UTR	FBgn0038109	13009895	13011086	1192	FBtr0082698	-1760
chr3R	13665457	13665805	349	3' UTR	FBgn0004587	13661588	13666891	5304	FBtr0082806	3869
chr3R	14092526	14092839	314	3' UTR	FBgn0038198	14090762	14092425	1664	FBtr0082889	1764
chr3R	18195051	18196256	1206	3' UTR	FBgn0038579	18191244	18191967	724	FBtr0083615	-3084
chr3R	18802288	18802395	108	3' UTR	FBgn0038652	18759236	18795169	35934	FBtr0339167	-7119
chr3R	19302564	19302767	204	3' UTR	FBgn0265063	19297246	19297695	450	FBtr0336793	-4869
chr3R	19979307	19980059	753	3' UTR	FBgn0051213	19972898	19979569	6672	FBtr0335242	6409
chr3R	20245344	20245893	550	3' UTR	FBgn0267710	20238507	20239091	585	FBtr0347250	-6253
chr3R	20378826	20378981	156	3' UTR	FBgn0038790	20360308	20360634	327	FBtr0083884	18518
chr3R	20503128	20503396	269	3' UTR	FBgn0002869	20503102	20503618	517	FBtr0346153	222
chr3R	20757863	20757960	98	3' UTR	FBgn0038826	20756729	20810726	53998	FBtr0334713	1134
chr3R	22341284	22341474	191	3' UTR	FBgn0038945	22341236	22342251	1016	FBtr0084240	777
chr3R	22484155	22484240	86	3' UTR	FBgn0038976	22487039	22488110	1072	FBtr0301486	-2799
chr3R	25601049	25601185	137	3' UTR	FBgn0011666	25594475	25602421	7947	FBtr0084882	6574
chr3R	26023961	26024455	495	3' UTR	FBgn0002629	26023821	26024579	759	FBtr0084980	124
chr3R	26053449	26053752	304	3' UTR	FBgn0039402	26052821	26054128	1308	FBtr0084967	628
chr3R	26873817	26873963	147	3' UTR	FBgn0004903	26872129	26875742	3614	FBtr0085093	1779
chr3R	30519189	30519813	625	3' UTR	FBgn0039784	30514777	30516980	2204	FBtr0085657	4412
chr4	320759	321316	558	3' UTR	FBgn0052850	314923	331387	16465	FBtr0333680	5836
chr4	1114478	1114744	267	3' UTR	FBgn0039928	1112874	1122965	10092	FBtr0345193	8221
chrX	1074253	1074314	62	3' UTR	FBgn0040397	1073906	1082439	8534	FBtr0070181	8125
chrX	1648495	1648777	283	3' UTR	FBgn0000482	1665052	1668451	3400	FBtr0070269	-16275
chrX	1935720	1938021	2302	3' UTR	FBgn0023520	1937700	1940040	2341	FBtr0070349	2019
chrX	5502751	5503256	506	3' UTR	FBgn0029770	5501813	5502570	758	FBtr0070779	938
chrX	9123024	9123090	67	3' UTR	FBgn0267099	9120717	9120918	202	FBtr0346176	-2106
chrX	9534621	9535096	476	3' UTR	FBgn0054026	9533818	9534625	808	FBtr0343410	803
chrX	12771244	12771530	287	3' UTR	FBgn0030421	12766570	12772851	6282	FBtr0333176	4674
chrX	13866882	13867432	551	3' UTR	FBgn0052626	13830749	13845866	15118	FBtr0301044	-21016
chrX	14046827	14046980	154	3' UTR	FBgn0053247	14046772	14047495	724	FBtr0300096	515
chrX	14048065	14048212	148	3' UTR	FBgn0053246	14048011	14048734	724	FBtr0300095	522
chrX	19142694	19142996	303	3' UTR	FBgn0030985	19135081	19135868	788	FBtr0074701	-6826
chrX	19143270	19143429	160	3' UTR	FBgn0030985	19135081	19135868	788	FBtr0074701	-7402
chr2L	87246	87357	112	5' UTR	FBgn0002931	82421	87387	4967	FBtr0290323	30
chr2L	161321	161435	115	5' UTR	FBgn0016977	159032	203397	44366	FBtr0078121	2289
chr2L	221787	221930	144	5' UTR	FBgn0266557	210735	221962	11228	FBtr0078145	32
chr2L	523761	523821	61	5' UTR	FBgn0003963	523736	540560	16825	FBtr0329895	25
chr2L	743398	743636	239	5' UTR	FBgn0026438	737212	744395	7184	FBtr0078043	759
chr2L	826026	826086	61	5' UTR	FBgn0010583	825969	833241	7273	FBtr0078015	57
chr2L	850969	851046	78	5' UTR	FBgn0020304	833584	851071	17488	FBtr0302120	25
chr2L	2492958	2493104	147	5' UTR	FBgn0011818	2492955	2498846	5892	FBtr0077780	3
chr2L	2753263	2753641	379	5' UTR	FBgn0031453	2753233	2756663	3431	FBtr0077714	30
chr2L	2885105	2885176	72	5' UTR	FBgn0024947	2880704	2885214	4511	FBtr0332459	38
chr2L	2993611	2993846	236	5' UTR	FBgn0025681	2992973	2998726	5754	FBtr0273230	638
chr2L	3422512	3422937	426	5' UTR	FBgn0031530	3404460	3422957	18498	FBtr0077592	20
chr2L	3825712	3825819	108	5' UTR	FBgn0003430	3825675	3827099	1425	FBtr0077499	37
chr2L	4372019	4372075	57	5' UTR	FBgn0026319	4371990	4380716	8727	FBtr0077429	29
chr2L	4458191	4458301	111	5' UTR	FBgn0285948	4457186	4458317	1132	FBtr0077452	16
chr2L	4931561	4932287	727	5' UTR	FBgn0041150	4908581	4932302	23722	FBtr0077396	15
chr2L	5055203	5055640	438	5' UTR	FBgn0014857	5055134	5056149	1016	FBtr0333536	69
chr2L	5093439	5093548	110	5' UTR	FBgn0031681	5072170	5093592	21423	FBtr0079026	44
chr2L	5289176	5289277	102	5' UTR	FBgn0016076	5288944	5310996	22053	FBtr0342936	232
chr2L	5307567	5307752	186	5' UTR	FBgn0016076	5305650	5311223	5574	FBtr0346579	1917
chr2L	5651734	5651977	244	5' UTR	FBgn0051646	5626291	5658560	32270	FBtr0079114	6583
chr2L	6338884	6338992	109	5' UTR	FBgn0015623	6338836	6346280	7445	FBtr0079250	48
chr2L	6480326	6480440	115	5' UTR	FBgn0086357	6477182	6480466	3285	FBtr0079266	26
chr2L	6621427	6621537	111	5' UTR	FBgn0031837	6617134	6621700	4567	FBtr0113026	163
chr2L	6794505	6794588	84	5' UTR	FBgn0015777	6789770	6794599	4830	FBtr0079382	11
chr2L	6875356	6875728	373	5' UTR	FBgn0031866	6874900	6906656	31757	FBtr0307033	456
chr2L	6918464	6918714	251	5' UTR	FBgn0026196	6916753	6918743	1991	FBtr0079369	29
chr2L	7042445	7042655	211	5' UTR	FBgn0262872	7042359	7056010	13652	FBtr0306233	86
chr2L	7334236	7334657	422	5' UTR	FBgn0031902	7333714	7352542	18829	FBtr0303251	522
chr2L	7398382	7398722	341	5' UTR	FBgn0031906	7390984	7398750	7767	FBtr0079468	28
chr2L	7530410	7530543	134	5' UTR	FBgn0264895	7497805	7530574	32770	FBtr0334847	31
chr2L	7544329	7544416	88	5' UTR	FBgn0264895	7497805	7544427	46623	FBtr0334848	11
chr2L	7811467	7811548	82	5' UTR	FBgn0261800	7811438	7820771	9334	FBtr0079490	29
chr2L	7827129	7827207	79	5' UTR	FBgn0020618	7825347	7827246	1900	FBtr0331238	39
chr2L	8032152	8032519	368	5' UTR	FBgn0044323	8031010	8040826	9817	FBtr0306001	1142
chr2L	8127060	8127122	63	5' UTR	FBgn0031988	8127001	8133989	6989	FBtr0339671	59
chr2L	8277441	8277665	225	5' UTR	FBgn0003502	8258755	8277702	18948	FBtr0079618	37
chr2L	8403646	8403740	95	5' UTR	FBgn0020497	8403573	8408853	5281	FBtr0079663	73
chr2L	8950892	8950993	102	5' UTR	FBgn0032078	8943455	8951216	7762	FBtr0079788	223
chr2L	9125769	9125927	159	5' UTR	FBgn0052982	9125737	9163721	37985	FBtr0330219	32
chr2L	9697599	9697901	303	5' UTR	FBgn0000273	9682315	9699297	16983	FBtr0079851	1396
chr2L	9699211	9699288	78	5' UTR	FBgn0000273	9682315	9699297	16983	FBtr0079851	9
chr2L	10100569	10101332	764	5' UTR	FBgn0083945	10094088	10125736	31649	FBtr0300423	6481
chr2L	10506629	10506765	137	5' UTR	FBgn0086347	10491814	10506779	14966	FBtr0080035	14
chr2L	10544890	10545191	302	5' UTR	FBgn0051721	10544883	10628054	83172	FBtr0304114	7
chr2L	11056962	11057356	395	5' UTR	FBgn0032330	11013206	11057464	44259	FBtr0331197	108
chr2L	11210689	11211189	501	5' UTR	FBgn0264442	11210678	11261080	50403	FBtr0332558	11
chr2L	11235588	11235774	187	5' UTR	FBgn0264442	11234851	11260808	25958	FBtr0332562	737
chr2L	12712008	12712377	370	5' UTR	FBgn0032454	12708792	12712470	3679	FBtr0080405	93
chr2L	13290998	13291265	268	5' UTR	FBgn0051729	13290910	13301516	10607	FBtr0344851	88
chr2L	13550148	13550233	86	5' UTR	FBgn0259984	13550139	13639411	89273	FBtr0100660	9
chr2L	13878984	13879109	126	5' UTR	FBgn0028509	13878957	13898256	19300	FBtr0080547	27
chr2L	14490897	14491165	269	5' UTR	FBgn0005771	14490859	14494019	3161	FBtr0080643	38
chr2L	14997051	14997441	391	5' UTR	FBgn0086711	14975747	14997559	21813	FBtr0080676	118
chr2L	16231752	16232432	681	5' UTR	FBgn0261999	16231475	16241527	10053	FBtr0332356	277
chr2L	16287585	16287698	114	5' UTR	FBgn0001994	16263556	16287730	24175	FBtr0343814	32
chr2L	16532243	16532834	592	5' UTR	FBgn0032587	16508078	16532877	24800	FBtr0337091	43
chr2L	16973129	16973349	221	5' UTR	FBgn0053179	16973091	16993984	20894	FBtr0329973	38
chr2L	16976840	16977007	168	5' UTR	FBgn0053179	16973091	16993984	20894	FBtr0329973	3749
chr2L	17704706	17704880	175	5' UTR	FBgn0262876	17704681	17706142	1462	FBtr0306283	25
chr2L	18215318	18215586	269	5' UTR	FBgn0051802	18208415	18209237	823	FBtr0081058	-6081
chr2L	18503683	18503948	266	5' UTR	FBgn0032683	18487747	18503978	16232	FBtr0300341	30
chr2L	18674981	18675075	95	5' UTR	FBgn0261349	18673363	18675094	1732	FBtr0302267	19
chr2L	19083091	19083192	102	5' UTR	FBgn0002023	19079256	19083322	4067	FBtr0081170	130
chr2L	19190363	19190546	184	5' UTR	FBgn0015380	19190342	19208621	18280	FBtr0330209	21
chr2L	19572411	19572592	182	5' UTR	FBgn0005672	19567900	19572610	4711	FBtr0081269	18
chr2L	19768443	19769030	588	5' UTR	FBgn0000529	19765776	19769067	3292	FBtr0089320	37
chr2L	20066636	20066855	220	5' UTR	FBgn0045064	20066391	20073719	7329	FBtr0331184	245
chr2L	20432215	20432569	355	5' UTR	FBgn0263355	20429025	20447905	18881	FBtr0330661	3190
chr2L	20796709	20796891	183	5' UTR	FBgn0250785	20788662	20797042	8381	FBtr0089945	151
chr2L	21051860	21051974	115	5' UTR	FBgn0250867	20965520	21051983	86464	FBtr0290305	9
chr2L	21096935	21097247	313	5' UTR	FBgn0083972	21096922	21098932	2011	FBtr0110944	13
chr2L	21195393	21195667	275	5' UTR	FBgn0011829	21182446	21198762	16317	FBtr0081493	3095
chr2L	21458977	21459220	244	5' UTR	FBgn0053899	21458853	21459265	413	FBtr0091903	45
chr2L	21459478	21459603	126	5' UTR	FBgn0053818	21459447	21459975	529	FBtr0091822	31
chr2L	21464546	21464747	202	5' UTR	FBgn0053821	21464507	21465035	529	FBtr0091825	39
chr2L	21469584	21469769	186	5' UTR	FBgn0053824	21469550	21470078	529	FBtr0091828	34
chr2L	21489357	21489603	247	5' UTR	FBgn0053887	21489234	21489646	413	FBtr0091891	43
chr2L	21504551	21504743	193	5' UTR	FBgn0053881	21504377	21504789	413	FBtr0091885	46
chr2L	21505011	21505185	175	5' UTR	FBgn0053845	21504973	21505501	529	FBtr0091849	38
chr2L	21509685	21509786	102	5' UTR	FBgn0053879	21509422	21509834	413	FBtr0091883	48
chr2L	21520154	21520382	229	5' UTR	FBgn0053854	21520109	21520637	529	FBtr0091858	45
chr2L	21534664	21535182	519	5' UTR	FBgn0053863	21534636	21535164	529	FBtr0091867	28
chr2L	21629788	21629916	129	5' UTR	FBgn0022893	21626309	21629932	3624	FBtr0100293	16
chr2L	21682008	21682102	95	5' UTR	FBgn0000559	21677913	21682116	4204	FBtr0332966	14
chr2R	5697909	5697978	70	5' UTR	FBgn0259979	5697872	5700212	2341	FBtr0086038	37
chr2R	6202846	6203089	244	5' UTR	FBgn0050431	6202725	6205224	2500	FBtr0085991	121
chr2R	6245926	6246321	396	5' UTR	FBgn0286511	6245512	6255266	9755	FBtr0336520	414
chr2R	6614179	6614679	501	5' UTR	FBgn0086655	6613768	6619382	5615	FBtr0301636	411
chr2R	7419407	7419673	267	5' UTR	FBgn0003460	7419350	7434872	15523	FBtr0088970	57
chr2R	7529113	7529263	151	5' UTR	FBgn0033188	7526118	7529290	3173	FBtr0088958	27
chr2R	7779631	7779741	111	5' UTR	FBgn0286778	7739114	7782637	43524	FBtr0474224	2896
chr2R	8031764	8032001	238	5' UTR	FBgn0025360	8031593	8042529	10937	FBtr0088865	171
chr2R	8069883	8070277	395	5' UTR	FBgn0020279	8069829	8078815	8987	FBtr0330630	54
chr2R	8600470	8600732	263	5' UTR	FBgn0267792	8600415	8612295	11881	FBtr0339354	55
chr2R	8649663	8649777	115	5' UTR	FBgn0003892	8649649	8665223	15575	FBtr0089427	14
chr2R	9195244	9195954	711	5' UTR	FBgn0015561	9195205	9199870	4666	FBtr0088586	39
chr2R	9350788	9351063	276	5' UTR	FBgn0033403	9309296	9351655	42360	FBtr0088558	592
chr2R	9414361	9414420	60	5' UTR	FBgn0041087	9414342	9417846	3505	FBtr0339380	19
chr2R	9683491	9683695	205	5' UTR	FBgn0033438	9611139	9683858	72720	FBtr0088501	163
chr2R	9692599	9692676	78	5' UTR	FBgn0023143	9688289	9693328	5040	FBtr0088499	652
chr2R	10227695	10227927	233	5' UTR	FBgn0000448	10203995	10227957	23963	FBtr0306345	30
chr2R	10483713	10484303	591	5' UTR	FBgn0264817	10481894	10485252	3359	FBtr0347596	949
chr2R	10485156	10485226	71	5' UTR	FBgn0264817	10481894	10485252	3359	FBtr0347596	26
chr2R	10533613	10534123	511	5' UTR	FBgn0283521	10504859	10534354	29496	FBtr0089343	231
chr2R	10874652	10874735	84	5' UTR	FBgn0050015	10839102	10874771	35670	FBtr0088242	36
chr2R	11149717	11149829	113	5' UTR	FBgn0033581	11147602	11150068	2467	FBtr0088205	239
chr2R	11453708	11453944	237	5' UTR	FBgn0000581	11452769	11465270	12502	FBtr0330621	939
chr2R	11758697	11758900	204	5' UTR	FBgn0033652	11756817	11814424	57608	FBtr0304622	1880
chr2R	12025140	12025248	109	5' UTR	FBgn0267728	12023146	12025272	2127	FBtr0088027	24
chr2R	12168771	12168886	116	5' UTR	FBgn0023167	12168731	12170003	1273	FBtr0087986	40
chr2R	12259452	12259663	212	5' UTR	FBgn0264501	12259409	12260813	1405	FBtr0332931	43
chr2R	12280276	12280462	187	5' UTR	FBgn0261611	12279771	12300795	21025	FBtr0345483	505
chr2R	12705212	12705352	141	5' UTR	FBgn0261545	12705172	12751545	46374	FBtr0310576	40
chr2R	12780559	12781385	827	5' UTR	FBgn0003326	12780541	12802010	21470	FBtr0087856	18
chr2R	12977951	12978439	489	5' UTR	FBgn0005624	12966322	12980658	14337	FBtr0345196	2219
chr2R	13483142	13483193	52	5' UTR	FBgn0000119	13453640	13483229	29590	FBtr0087702	36
chr2R	13925420	13925491	72	5' UTR	FBgn0013733	13864237	13925503	61267	FBtr0087618	12
chr2R	13933872	13934132	261	5' UTR	FBgn0013733	13864237	13942110	77874	FBtr0087616	7978
chr2R	13942014	13942097	84	5' UTR	FBgn0013733	13864237	13942110	77874	FBtr0087616	13
chr2R	13991208	13991265	58	5' UTR	FBgn0002643	13991203	14058697	67495	FBtr0087596	5
chr2R	14216484	14216551	68	5' UTR	FBgn0033912	14215359	14216578	1220	FBtr0339970	27
chr2R	14308170	14308237	68	5' UTR	FBgn0085408	14308142	14351802	43661	FBtr0339991	28
chr2R	14432260	14432320	61	5' UTR	FBgn0013725	14427336	14432337	5002	FBtr0087516	17
chr2R	14713480	14713596	117	5' UTR	FBgn0020269	14671396	14713622	42227	FBtr0345427	26
chr2R	14798249	14798673	425	5' UTR	FBgn0001319	14772650	14798956	26307	FBtr0087465	283
chr2R	15128844	15129083	240	5' UTR	FBgn0015371	15128826	15144783	15958	FBtr0305216	18
chr2R	15409569	15409921	353	5' UTR	FBgn0014865	15408846	15409113	268	FBtr0087386	723
chr2R	16150133	16150262	130	5' UTR	FBgn0034083	16150123	16169519	19397	FBtr0302084	10
chr2R	16565042	16565198	157	5' UTR	FBgn0034136	16558567	16565238	6672	FBtr0087125	40
chr2R	16731263	16731366	104	5' UTR	FBgn0050463	16673461	16731384	57924	FBtr0087113	18
chr2R	17027234	17027342	109	5' UTR	FBgn0023172	17027190	17044653	17464	FBtr0340124	44
chr2R	17081518	17081728	211	5' UTR	FBgn0050460	17065971	17076149	10179	FBtr0273341	-5369
chr2R	17823570	17823701	132	5' UTR	FBgn0259211	17823565	17841528	17964	FBtr0306625	5
chr2R	18536782	18536907	126	5' UTR	FBgn0266488	18536767	18539416	2650	FBtr0344533	15
chr2R	19141658	19141775	118	5' UTR	FBgn0000578	19141632	19163705	22074	FBtr0340450	26
chr2R	19275781	19275848	68	5' UTR	FBgn0003254	19275732	19281396	5665	FBtr0330058	49
chr2R	19278123	19278406	284	5' UTR	FBgn0003254	19275732	19281396	5665	FBtr0330058	2391
chr2R	19451398	19451599	202	5' UTR	FBgn0284243	19447319	19451600	4282	FBtr0086536	1
chr2R	19843041	19843287	247	5' UTR	FBgn0265762	19842495	19843668	1174	FBtr0340727	381
chr2R	20603011	20603102	92	5' UTR	FBgn0267791	20602982	20605932	2951	FBtr0086222	29
chr2R	21057065	21057181	117	5' UTR	FBgn0003391	21049654	21057197	7544	FBtr0071546	16
chr2R	21143618	21143709	92	5' UTR	FBgn0021872	21143549	21145750	2202	FBtr0310044	69
chr2R	21255233	21255392	160	5' UTR	FBgn0085426	21255165	21280995	25831	FBtr0342883	68
chr2R	21378852	21379374	523	5' UTR	FBgn0000395	21355015	21379464	24450	FBtr0071610	90
chr2R	21481064	21481172	109	5' UTR	FBgn0010415	21392402	21481176	88775	FBtr0342893	4
chr2R	21522422	21522485	64	5' UTR	FBgn0003731	21522420	21559977	37558	FBtr0071653	2
chr2R	21646188	21646275	88	5' UTR	FBgn0034644	21646177	21657935	11759	FBtr0071661	11
chr2R	21714151	21714228	78	5' UTR	FBgn0004362	21714136	21716727	2592	FBtr0071709	15
chr2R	21764063	21764576	514	5' UTR	FBgn0264714	21763995	21764695	701	FBtr0334046	68
chr2R	22513618	22514063	446	5' UTR	FBgn0003175	22496504	22514099	17596	FBtr0331941	36
chr2R	22592836	22592951	116	5' UTR	FBgn0260866	22563152	22592964	29813	FBtr0330229	13
chr2R	22646188	22646319	132	5' UTR	FBgn0034753	22644646	22646344	1699	FBtr0345504	25
chr2R	22687710	22688963	1254	5' UTR	FBgn0020257	22684955	22688987	4033	FBtr0343014	24
chr2R	22729168	22729247	80	5' UTR	FBgn0028371	22717321	22729272	11952	FBtr0301377	25
chr2R	24243394	24243627	234	5' UTR	FBgn0050418	24243255	24255094	11840	FBtr0072263	139
chr2R	24903790	24903903	114	5' UTR	FBgn0066084	24903416	24903935	520	FBtr0100231	32
chr3L	129463	129708	246	5' UTR	FBgn0020386	129450	145895	16446	FBtr0333218	13
chr3L	264258	264335	78	5' UTR	FBgn0035121	259043	264380	5338	FBtr0332107	45
chr3L	490711	490795	85	5' UTR	FBgn0001316	434299	490823	56525	FBtr0333851	28
chr3L	540478	540578	101	5' UTR	FBgn0001316	434083	540614	106532	FBtr0110818	36
chr3L	749419	750222	804	5' UTR	FBgn0000575	749400	753492	4093	FBtr0072578	19
chr3L	967290	967806	517	5' UTR	FBgn0267460	962756	963099	344	FBtr0346831	4534
chr3L	1463831	1463961	131	5' UTR	FBgn0004635	1463811	1468944	5134	FBtr0333207	20
chr3L	1465401	1465935	535	5' UTR	FBgn0004635	1463811	1468944	5134	FBtr0333207	1590
chr3L	1517128	1517250	123	5' UTR	FBgn0011204	1503226	1517271	14046	FBtr0072706	21
chr3L	1885695	1885764	70	5' UTR	FBgn0262624	1885657	1891462	5806	FBtr0072836	38
chr3L	2163783	2163852	70	5' UTR	FBgn0035308	2153201	2163863	10663	FBtr0300831	11
chr3L	2466863	2467040	178	5' UTR	FBgn0266696	2466861	2499226	32366	FBtr0345106	2
chr3L	2586408	2586488	81	5' UTR	FBgn0010909	2554847	2586540	31694	FBtr0072956	52
chr3L	3149753	3150271	519	5' UTR	FBgn0263108	3149133	3154934	5802	FBtr0307305	620
chr3L	3417884	3417956	73	5' UTR	FBgn0014388	3402816	3417961	15146	FBtr0073146	5
chr3L	4071294	4071708	415	5' UTR	FBgn0024179	4064152	4071717	7566	FBtr0073279	9
chr3L	4227162	4227276	115	5' UTR	FBgn0001257	4224006	4227302	3297	FBtr0333569	26
chr3L	4542152	4542238	87	5' UTR	FBgn0035558	4542120	4553457	11338	FBtr0113143	32
chr3L	5752056	5752135	80	5' UTR	FBgn0263106	5750029	5752189	2161	FBtr0077123	54
chr3L	5769164	5769271	108	5' UTR	FBgn0260936	5769123	5775845	6723	FBtr0307976	41
chr3L	6217849	6217966	118	5' UTR	FBgn0002526	6203831	6218022	14192	FBtr0077014	56
chr3L	6587952	6588081	130	5' UTR	FBgn0263973	6563197	6589479	26283	FBtr0307512	1398
chr3L	6964555	6964664	110	5' UTR	FBgn0261445	6959554	6964758	5205	FBtr0076938	94
chr3L	7340038	7340745	708	5' UTR	FBgn0011640	7339464	7341893	2430	FBtr0076845	574
chr3L	7832854	7833062	209	5' UTR	FBgn0016694	7814337	7833073	18737	FBtr0076780	11
chr3L	7869114	7869503	390	5' UTR	FBgn0052365	7869042	7894814	25773	FBtr0339897	72
chr3L	7979058	7979196	139	5' UTR	FBgn0011817	7979046	8054147	75102	FBtr0333223	12
chr3L	8155377	8155623	247	5' UTR	FBgn0259916	8154681	8158900	4220	FBtr0300199	3277
chr3L	8440976	8441212	237	5' UTR	FBgn0263352	8432322	8441707	9386	FBtr0345595	495
chr3L	8646649	8646782	134	5' UTR	FBgn0035921	8644916	8646822	1907	FBtr0273348	40
chr3L	8827512	8827838	327	5' UTR	FBgn0263930	8827505	8891192	63688	FBtr0305901	7
chr3L	9381921	9382334	414	5' UTR	FBgn0001224	9381882	9382765	884	FBtr0309504	39
chr3L	10516024	10516136	113	5' UTR	FBgn0052062	10516003	10594012	78010	FBtr0332985	21
chr3L	10857907	10858048	142	5' UTR	FBgn0026160	10857889	10874646	16758	FBtr0076267	18
chr3L	11552977	11553096	120	5' UTR	FBgn0259481	11522757	11553112	30356	FBtr0089332	16
chr3L	11587500	11587732	233	5' UTR	FBgn0003292	11584122	11587770	3649	FBtr0076146	38
chr3L	11680015	11680328	314	5' UTR	FBgn0052085	11650517	11680344	29828	FBtr0076133	16
chr3L	12124744	12124918	175	5' UTR	FBgn0022959	12121274	12125150	3877	FBtr0305992	232
chr3L	12158746	12159655	910	5' UTR	FBgn0036259	12157052	12163735	6684	FBtr0273438	4080
chr3L	13041825	13041934	110	5' UTR	FBgn0011284	13041801	13043905	2105	FBtr0075885	24
chr3L	13866275	13866696	422	5' UTR	FBgn0036381	13860027	13866905	6879	FBtr0075801	209
chr3L	14053968	14054166	199	5' UTR	FBgn0267736	14053100	14054304	1205	FBtr0347296	138
chr3L	14550800	14550949	150	5' UTR	FBgn0036428	14540937	14550975	10039	FBtr0333037	26
chr3L	14616105	14616548	444	5' UTR	FBgn0003388	14614458	14622205	7748	FBtr0333031	1647
chr3L	14945310	14946108	799	5' UTR	FBgn0040487	14945499	14946125	627	FBtr0075673	17
chr3L	14969371	14970461	1091	5' UTR	FBgn0026320	14969344	14970306	963	FBtr0075620	27
chr3L	14972735	14973359	625	5' UTR	FBgn0000216	14972667	14973198	532	FBtr0075621	68
chr3L	14975270	14975963	694	5' UTR	FBgn0040296	14975183	14976040	858	FBtr0309062	87
chr3L	15336716	15336911	196	5' UTR	FBgn0036494	15336692	15344315	7624	FBtr0306308	24
chr3L	15587465	15587608	144	5' UTR	FBgn0036516	15585431	15587867	2437	FBtr0332095	259
chr3L	15699631	15699822	192	5' UTR	FBgn0041160	15697594	15699850	2257	FBtr0075580	28
chr3L	15728331	15728398	68	5' UTR	FBgn0010105	15721511	15728430	6920	FBtr0333023	32
chr3L	16411715	16411782	68	5' UTR	FBgn0014163	16403578	16411784	8207	FBtr0100477	2
chr3L	16451527	16451785	259	5' UTR	FBgn0261799	16422795	16451958	29164	FBtr0075409	173
chr3L	16483557	16483626	70	5' UTR	FBgn0004569	16470386	16483650	13265	FBtr0075408	24
chr3L	16530597	16530796	200	5' UTR	FBgn0263131	16491838	16543370	51533	FBtr0307367	12574
chr3L	16539338	16539549	212	5' UTR	FBgn0263131	16491838	16543370	51533	FBtr0307367	3821
chr3L	16646952	16647232	281	5' UTR	FBgn0000017	16615866	16647882	32017	FBtr0112790	650
chr3L	16866502	16866658	157	5' UTR	FBgn0261565	16865295	16922487	57193	FBtr0306704	1207
chr3L	17644881	17644992	112	5' UTR	FBgn0004401	17638103	17645036	6934	FBtr0075199	44
chr3L	17999335	17999483	149	5' UTR	FBgn0000568	17952162	17999821	47660	FBtr0075149	338
chr3L	18185332	18185636	305	5' UTR	FBgn0003997	18167745	18185641	17897	FBtr0075133	5
chr3L	18304303	18304393	91	5' UTR	FBgn0015946	18302719	18304417	1699	FBtr0075130	24
chr3L	19045234	19045423	190	5' UTR	FBgn0002945	19003741	19045449	41709	FBtr0075039	26
chr3L	19915102	19915224	123	5' UTR	FBgn0028695	19915051	19918160	3110	FBtr0074893	51
chr3L	20102720	20103372	653	5' UTR	FBgn0036935	20098084	20103827	5744	FBtr0074870	455
chr3L	20192026	20192092	67	5' UTR	FBgn0036945	20188522	20189779	1258	FBtr0074821	3504
chr3L	22076126	22076231	106	5' UTR	FBgn0000100	22076092	22077487	1396	FBtr0078481	34
chr3L	22407028	22407477	450	5' UTR	FBgn0267624	22348168	22407547	59380	FBtr0347077	70
chr3L	22407783	22407856	74	5' UTR	FBgn0004449	22293044	22407863	114820	FBtr0078509	7
chr3L	22945679	22945828	150	5' UTR	FBgn0037207	22945657	22952248	6592	FBtr0078561	22
chr3L	23095366	23095440	75	5' UTR	FBgn0024733	23093190	23095471	2282	FBtr0333910	31
chr3L	26219489	26219970	482	5' UTR	FBgn0058160	26221945	26226006	4062	FBtr0113813	-1975
chr3L	27267270	27267349	80	5' UTR	FBgn0028697	27267256	27268445	1190	FBtr0301801	14
chr3R	4556986	4557196	211	5' UTR	FBgn0085386	4491943	4558067	66125	FBtr0335239	871
chr3R	4659599	4659772	174	5' UTR	FBgn0263346	4659579	4712193	52615	FBtr0308858	20
chr3R	4852838	4852930	93	5' UTR	FBgn0003002	4852813	4869979	17167	FBtr0078836	25
chr3R	4910593	4910681	89	5' UTR	FBgn0265082	4910552	4945576	35025	FBtr0336811	41
chr3R	5086939	5087043	105	5' UTR	FBgn0010313	5077779	5087072	9294	FBtr0308119	29
chr3R	5279642	5279901	260	5' UTR	FBgn0013576	5270116	5279908	9793	FBtr0078817	7
chr3R	5322729	5322992	264	5' UTR	FBgn0013576	5270116	5323847	53732	FBtr0078810	855
chr3R	5547649	5547716	68	5' UTR	FBgn0037336	5539510	5547775	8266	FBtr0078761	59
chr3R	5716639	5716765	127	5' UTR	FBgn0004878	5712975	5716805	3831	FBtr0078725	40
chr3R	6391696	6392071	376	5' UTR	FBgn0037442	6384335	6388304	3970	FBtr0081722	7361
chr3R	6405788	6405882	95	5' UTR	FBgn0037443	6389162	6405895	16734	FBtr0289939	13
chr3R	6759126	6759329	204	5' UTR	FBgn0000166	6755842	6759466	3625	FBtr0081664	137
chr3R	6932721	6932820	100	5' UTR	FBgn0260642	6896253	6932840	36588	FBtr0081648	20
chr3R	7086617	7087039	423	5' UTR	FBgn0003884	7086599	7088839	2241	FBtr0081639	18
chr3R	8105397	8105474	78	5' UTR	FBgn0243512	8105332	8122294	16963	FBtr0081792	65
chr3R	8444111	8444338	228	5' UTR	FBgn0267800	8460241	8461200	960	FBtr0347369	16862
chr3R	8697560	8697782	223	5' UTR	FBgn0001180	8691489	8697822	6334	FBtr0081950	40
chr3R	8820374	8820669	296	5' UTR	FBgn0286516	8813490	8820682	7193	FBtr0334659	13
chr3R	9052504	9052594	91	5' UTR	FBgn0037659	9052495	9063245	10751	FBtr0336758	9
chr3R	9630639	9630774	136	5' UTR	FBgn0005585	9628691	9630851	2161	FBtr0334618	77
chr3R	9636787	9637336	550	5' UTR	FBgn0003334	9633359	9637611	4253	FBtr0082102	275
chr3R	10614165	10614229	65	5' UTR	FBgn0001235	10507561	10614276	106716	FBtr0082255	47
chr3R	10693694	10693898	205	5' UTR	FBgn0020385	10696534	10703316	6783	FBtr0082264	-2636
chr3R	10849830	10849912	83	5' UTR	FBgn0259740	10849825	10851788	1964	FBtr0344026	5
chr3R	10972797	10973223	427	5' UTR	FBgn0083950	10972381	11050175	77795	FBtr0110808	416
chr3R	11221902	11222231	330	5' UTR	FBgn0020910	11221894	11225173	3280	FBtr0336783	8
chr3R	11604253	11604521	269	5' UTR	FBgn0051363	11590386	11604754	14369	FBtr0082454	233
chr3R	11764073	11764413	341	5' UTR	FBgn0017581	11750931	11764457	13527	FBtr0082534	44
chr3R	11778247	11778338	92	5' UTR	FBgn0265276	11768611	11778352	9742	FBtr0110877	14
chr3R	11869248	11869445	198	5' UTR	FBgn0037956	11822702	11869460	46759	FBtr0082517	15
chr3R	12082591	12083050	460	5' UTR	FBgn0037989	12068375	12079928	11554	FBtr0307016	-2663
chr3R	12090227	12090572	346	5' UTR	FBgn0037989	12068375	12090612	22238	FBtr0307015	40
chr3R	12846577	12847115	539	5' UTR	FBgn0038087	12840560	12848419	7860	FBtr0337093	1304
chr3R	13072603	13072891	289	5' UTR	FBgn0004666	13072399	13078124	5726	FBtr0082710	204
chr3R	13674226	13674519	294	5' UTR	FBgn0038165	13667046	13674542	7497	FBtr0334492	23
chr3R	15071793	15072141	349	5' UTR	FBgn0038282	15054930	15077206	22277	FBtr0346114	5065
chr3R	15131772	15131914	143	5' UTR	FBgn0261859	15095957	15131926	35970	FBtr0303485	12
chr3R	15375133	15375254	122	5' UTR	FBgn0262483	15374635	15402543	27909	FBtr0433495	498
chr3R	15666197	15666398	202	5' UTR	FBgn0053207	15666183	15690513	24331	FBtr0334025	14
chr3R	15875566	15875812	247	5' UTR	FBgn0051183	15857871	15875939	18069	FBtr0346151	127
chr3R	16034596	16034652	57	5' UTR	FBgn0003117	16034586	16041796	7211	FBtr0335426	10
chr3R	16502794	16502919	126	5' UTR	FBgn0259244	16502770	16571363	68594	FBtr0336782	24
chr3R	16734250	16734421	172	5' UTR	FBgn0003944	16656623	16734426	77804	FBtr0083347	5
chr3R	17716098	17716836	739	5' UTR	FBgn0261885	17687818	17718350	30533	FBtr0089581	1514
chr3R	18581298	18581515	218	5' UTR	FBgn0023083	18581216	18589453	8238	FBtr0347417	82
chr3R	19094190	19094252	63	5' UTR	FBgn0004876	19044882	19094270	49389	FBtr0305321	18
chr3R	19167859	19168106	248	5' UTR	FBgn0010768	19164211	19170576	6366	FBtr0083733	3648
chr3R	19325831	19326191	361	5' UTR	FBgn0000463	19302731	19326217	23487	FBtr0083739	26
chr3R	19487189	19487397	209	5' UTR	FBgn0260003	19487089	19595392	108304	FBtr0334565	100
chr3R	19603830	19604586	757	5' UTR	FBgn0038716	19603375	19606475	3101	FBtr0304745	455
chr3R	20008379	20008490	112	5' UTR	FBgn0038755	19929277	20008512	79236	FBtr0335240	22
chr3R	20252794	20252946	153	5' UTR	FBgn0262582	20252770	20303942	51173	FBtr0334305	24
chr3R	20327815	20327907	93	5' UTR	FBgn0038787	20324274	20328003	3730	FBtr0083899	96
chr3R	21349530	21349586	57	5' UTR	FBgn0038881	21318300	21349601	31302	FBtr0084095	15
chr3R	21377229	21377383	155	5' UTR	FBgn0002781	21375060	21377399	2340	FBtr0084079	16
chr3R	21619196	21619301	106	5' UTR	FBgn0283499	21570248	21619321	49074	FBtr0290230	20
chr3R	22042211	22042295	85	5' UTR	FBgn0264491	22042191	22079321	37131	FBtr0335195	20
chr3R	22133855	22134041	187	5' UTR	FBgn0051163	22133835	22296126	162292	FBtr0336712	20
chr3R	22323840	22324017	178	5' UTR	FBgn0263117	22308663	22324094	15432	FBtr0112610	77
chr3R	23174128	23174377	250	5' UTR	FBgn0284226	23173873	23185642	11770	FBtr0452125	255
chr3R	24056916	24057279	364	5' UTR	FBgn0001230	24055080	24057310	2231	FBtr0084589	31
chr3R	24218603	24218686	84	5' UTR	FBgn0039167	24214631	24218718	4088	FBtr0084572	32
chr3R	24664301	24664504	204	5' UTR	FBgn0003429	24662491	24711595	49105	FBtr0301582	1810
chr3R	24813892	24813968	77	5' UTR	FBgn0027539	24805445	24814012	8568	FBtr0331697	44
chr3R	25472866	25473051	186	5' UTR	FBgn0004509	25347431	25473058	125628	FBtr0089982	7
chr3R	25518328	25518598	271	5' UTR	FBgn0011666	25518323	25601136	82814	FBtr0084881	5
chr3R	25594533	25594606	74	5' UTR	FBgn0011666	25594475	25602421	7947	FBtr0084882	58
chr3R	25881242	25881361	120	5' UTR	FBgn0027865	25872900	25881427	8528	FBtr0330164	66
chr3R	25999889	26000563	675	5' UTR	FBgn0002735	25999851	26000761	911	FBtr0084955	38
chr3R	26005423	26006001	579	5' UTR	FBgn0002733	26005046	26006023	978	FBtr0084982	22
chr3R	26010926	26011510	585	5' UTR	FBgn0002732	26010893	26011568	676	FBtr0084956	33
chr3R	26029340	26029719	380	5' UTR	FBgn0002631	26028854	26029735	882	FBtr0084979	16
chr3R	26037040	26037321	282	5' UTR	FBgn0002633	26037038	26038019	982	FBtr0084960	2
chr3R	26534385	26534811	427	5' UTR	FBgn0039431	26470078	26535217	65140	FBtr0305049	406
chr3R	26724315	26724757	443	5' UTR	FBgn0039451	26719847	26725216	5370	FBtr0339242	459
chr3R	26727529	26727666	138	5' UTR	FBgn0040608	26727518	26730117	2600	FBtr0100441	11
chr3R	26799060	26799120	61	5' UTR	FBgn0262473	26799041	26842403	43363	FBtr0330154	19
chr3R	26915801	26915938	138	5' UTR	FBgn0285963	26915761	26945309	29549	FBtr0472698	40
chr3R	27150905	27151022	118	5' UTR	FBgn0039492	27124759	27151069	26311	FBtr0305050	47
chr3R	27262897	27263394	498	5' UTR	FBgn0010328	27256595	27264055	7461	FBtr0085178	661
chr3R	27905215	27905503	289	5' UTR	FBgn0085382	27767966	27905843	137878	FBtr0305292	340
chr3R	27922842	27922937	96	5' UTR	FBgn0003279	27922821	27924888	2068	FBtr0085248	21
chr3R	27948739	27948862	124	5' UTR	FBgn0039562	27948711	27952151	3441	FBtr0085254	28
chr3R	28323826	28324185	360	5' UTR	FBgn0261618	28318162	28326241	8080	FBtr0301181	2056
chr3R	28845849	28846152	304	5' UTR	FBgn0264324	28845300	28870439	25140	FBtr0336766	549
chr3R	28927969	28928178	210	5' UTR	FBgn0039616	28923044	28925086	2043	FBtr0308601	4925
chr3R	29063848	29063956	109	5' UTR	FBgn0039633	29063828	29108948	45121	FBtr0330301	20
chr3R	29255083	29255290	208	5' UTR	FBgn0003525	29251826	29255325	3500	FBtr0085397	35
chr3R	29857328	29857432	105	5' UTR	FBgn0039710	29854695	29857491	2797	FBtr0085527	59
chr3R	29861928	29861985	58	5' UTR	FBgn0039713	29861897	29863902	2006	FBtr0085489	31
chr3R	30040107	30040219	113	5' UTR	FBgn0003511	30039719	30043071	3353	FBtr0346861	388
chr3R	30208812	30208921	110	5' UTR	FBgn0039757	30206530	30208942	2413	FBtr0089423	21
chr3R	30420172	30420449	278	5' UTR	FBgn0027544	30418767	30422971	4205	FBtr0085630	2522
chr3R	30916056	30916312	257	5' UTR	FBgn0020912	30912754	30930682	17929	FBtr0089391	3302
chr3R	31196949	31197109	161	5' UTR	FBgn0039827	31196916	31203722	6807	FBtr0085755	33
chr3R	31579188	31579830	643	5' UTR	FBgn0043900	31575835	31580699	4865	FBtr0085806	869
chr3R	31825887	31826273	387	5' UTR	FBgn0039883	31825844	31846570	20727	FBtr0304595	43
chr3R	32068274	32068360	87	5' UTR	FBgn0002645	32055279	32068441	13163	FBtr0334299	81
chr4	866901	866991	91	5' UTR	FBgn0039936	853557	867025	13469	FBtr0300886	34
chrX	409754	409823	70	5' UTR	FBgn0002561	409721	410817	1097	FBtr0070074	33
chrX	629291	629375	85	5' UTR	FBgn0002579	628349	629416	1068	FBtr0070156	41
chrX	1134770	1134888	119	5' UTR	FBgn0040397	1073041	1134896	61856	FBtr0113327	8
chrX	4841061	4841425	365	5' UTR	FBgn0260971	4840833	4906575	65743	FBtr0345704	228
chrX	4939155	4939230	76	5' UTR	FBgn0004368	4939128	4955916	16789	FBtr0343528	27
chrX	6051033	6051233	201	5' UTR	FBgn0029835	6050828	6065646	14819	FBtr0305342	205
chrX	6279145	6279265	121	5' UTR	FBgn0086558	6276977	6279274	2298	FBtr0070933	9
chrX	6484846	6485080	235	5' UTR	FBgn0053665	6478138	6478849	712	FBtr0302414	-5997
chrX	7097979	7098047	69	5' UTR	FBgn0264270	7075665	7098053	22389	FBtr0331251	6
chrX	9553518	9553658	141	5' UTR	FBgn0028327	9551140	9553661	2522	FBtr0343412	3
chrX	9685297	9685614	318	5' UTR	FBgn0261617	9669515	9685667	16153	FBtr0071402	53
chrX	10546593	10546704	112	5' UTR	FBgn0085443	10490347	10546754	56408	FBtr0310292	50
chrX	12784045	12784747	703	5' UTR	FBgn0052647	12771844	12784958	13115	FBtr0346126	211
chrX	12919564	12919931	368	5' UTR	FBgn0086675	12917477	12950417	32941	FBtr0306739	2087
chrX	13112333	13112425	93	5' UTR	FBgn0263005	13095571	13112462	16892	FBtr0346130	37
chrX	14061195	14061517	323	5' UTR	FBgn0053236	14060702	14061817	1116	FBtr0300085	300
chrX	15554175	15554269	95	5' UTR	FBgn0022710	15511237	15554278	43042	FBtr0332497	9
chrX	16361602	16361960	359	5' UTR	FBgn0004227	16361569	16371547	9979	FBtr0074233	33
chrX	17507008	17507068	61	5' UTR	FBgn0263706	17456169	17507089	50921	FBtr0310339	21
chrX	17738422	17738532	111	5' UTR	FBgn0261570	17738413	17751685	13273	FBtr0340632	9
chrX	18062918	18063103	186	5' UTR	FBgn0003380	17932101	18063247	131147	FBtr0089661	144
chrX	18177691	18177902	212	5' UTR	FBgn0083228	18177612	18204407	26796	FBtr0333321	79
chrX	18930389	18930452	64	5' UTR	FBgn0264090	18930359	19026872	96514	FBtr0343982	30
chrX	19783444	19783526	83	5' UTR	FBgn0259789	19766465	19783548	17084	FBtr0307537	22
chrX	19875848	19876480	633	5' UTR	FBgn0052529	19875749	19906687	30939	FBtr0306521	99
chrX	645106	645231	126	Exon (FBtr0070121/FBgn0025634, exon 1 of 2)	FBgn0025634	644761	646386	1626	FBtr0070121	345
chrX	2040278	2040383	106	Exon (FBtr0070346/FBgn0003964, exon 1 of 1)	FBgn0003964	2038798	2041312	2515	FBtr0070346	929
chrX	9151074	9151570	497	Exon (FBtr0071300/FBgn0030093, exon 1 of 1)	FBgn0030093	9149309	9151976	2668	FBtr0071300	1765
chr2R	21056159	21056327	169	Exon (FBtr0071546/FBgn0003391, exon 1 of 2)	FBgn0003391	21049654	21057197	7544	FBtr0071546	870
chr2R	20829936	20830124	189	Exon (FBtr0071563/FBgn0016984, exon 2 of 2)	FBgn0016984	20827282	20832418	5137	FBtr0071563	2294
chr2R	21219930	21220174	245	Exon (FBtr0071623/FBgn0034606, exon 4 of 7)	FBgn0034605	21215435	21217779	2345	FBtr0110814	-2151
chr2R	21167718	21168021	304	Exon (FBtr0071629/FBgn0034598, exon 2 of 9)	FBgn0034598	21161713	21168659	6947	FBtr0071629	638
chr2R	21635488	21635860	373	Exon (FBtr0071660/FBgn0034643, exon 2 of 2)	FBgn0034643	21634679	21638399	3721	FBtr0330228	809
chr2R	21636165	21636420	256	Exon (FBtr0071660/FBgn0034643, exon 2 of 2)	FBgn0034643	21634679	21638399	3721	FBtr0330228	1486
chr2R	22140791	22141086	296	Exon (FBtr0071766/FBgn0029084, exon 3 of 3)	FBgn0029084	22139935	22141364	1430	FBtr0071766	856
chr2R	22176380	22176651	272	Exon (FBtr0071767/FBgn0034704, exon 2 of 3)	FBgn0266644	22174951	22176707	1757	FBtr0344939	56
chr2R	22375531	22376258	728	Exon (FBtr0071820/FBgn0034722, exon 2 of 4)	FBgn0034722	22375090	22378484	3395	FBtr0342988	441
chr2R	22650642	22650762	121	Exon (FBtr0071861/FBgn0034740, exon 1 of 6)	FBgn0034740	22650556	22653595	3040	FBtr0345496	86
chr2R	22868533	22868648	116	Exon (FBtr0071898/FBgn0004896, exon 1 of 2)	FBgn0004896	22868159	22870706	2548	FBtr0071898	374
chr2R	22911704	22912012	309	Exon (FBtr0071942/FBgn0034797, exon 5 of 11)	FBgn0050187	22916843	22918790	1948	FBtr0473594	6778
chr2R	23085953	23086101	149	Exon (FBtr0071980/FBgn0034819, exon 1 of 1)	FBgn0034819	23085881	23086268	388	FBtr0071980	167
chr2R	23851993	23852358	366	Exon (FBtr0072127/FBgn0024234, exon 1 of 1)	FBgn0024234	23851562	23853247	1686	FBtr0343274	431
chr2R	23965491	23965701	211	Exon (FBtr0072151/FBgn0020764, exon 1 of 2)	FBgn0020764	23964772	23966757	1986	FBtr0072151	719
chr2R	24032902	24033473	572	Exon (FBtr0072192/FBgn0013764, exon 2 of 2)	FBgn0013764	24031538	24033768	2231	FBtr0072192	295
chr2R	24120002	24120181	180	Exon (FBtr0072252/FBgn0034978, exon 3 of 7)	FBgn0034978	24116792	24123263	6472	FBtr0072252	3210
chr2R	24121044	24121419	376	Exon (FBtr0072252/FBgn0034978, exon 5 of 7)	FBgn0264299	24123167	24124330	1164	FBtr0343441	2911
chr2R	24205891	24206152	262	Exon (FBtr0072276/FBgn0034990, exon 2 of 4)	FBgn0034990	24202091	24206940	4850	FBtr0072276	788
chr2R	24591915	24592080	166	Exon (FBtr0072313/FBgn0020521, exon 5 of 7)	FBgn0020521	24587707	24597862	10156	FBtr0343486	4208
chr2R	24773968	24774198	231	Exon (FBtr0072433/FBgn0035060, exon 3 of 11)	FBgn0035060	24768314	24775265	6952	FBtr0072433	1067
chr3L	874041	874509	469	Exon (FBtr0072589/FBgn0052479, exon 3 of 10)	FBgn0052479	872911	895313	22403	FBtr0333267	1130
chr3L	1207508	1207798	291	Exon (FBtr0072628/FBgn0004425, exon 1 of 1)	FBgn0004425	1207371	1207981	611	FBtr0336738	137
chr3L	1210807	1211108	302	Exon (FBtr0072634/FBgn0004427, exon 1 of 1)	FBgn0004427	1210717	1211196	480	FBtr0072634	88
chr3L	1311028	1311384	357	Exon (FBtr0072668/FBgn0035205, exon 7 of 7)	FBgn0035206	1311719	1313205	1487	FBtr0072728	1821
chr3L	1566835	1567506	672	Exon (FBtr0072744/FBgn0035234, exon 2 of 2)	FBgn0035235	1559813	1568608	8796	FBtr0072826	1102
chr3L	1750499	1750892	394	Exon (FBtr0072773/FBgn0035267, exon 4 of 4)	FBgn0035267	1748832	1752390	3559	FBtr0310623	1667
chr3L	1751452	1751523	72	Exon (FBtr0072773/FBgn0035267, exon 4 of 4)	FBgn0035267	1748832	1752390	3559	FBtr0310623	2620
chr3L	1799432	1799996	565	Exon (FBtr0072779/FBgn0067864, exon 2 of 3)	FBgn0067864	1798803	1802184	3382	FBtr0301625	629
chr3L	1562740	1562871	132	Exon (FBtr0072826/FBgn0035235, exon 4 of 4)	FBgn0035234	1565392	1567802	2411	FBtr0072744	-2521
chr3L	1948232	1948407	176	Exon (FBtr0072842/FBgn0035295, exon 2 of 5)	FBgn0035295	1947755	1950262	2508	FBtr0333430	477
chr3L	1864245	1864507	263	Exon (FBtr0072866/FBgn0042712, exon 1 of 1)	FBgn0042712	1862881	1865139	2259	FBtr0072866	632
chr3L	2262032	2262192	161	Exon (FBtr0072904/FBgn0015360, exon 1 of 3)	FBgn0015360	2258839	2262664	3826	FBtr0072904	472
chr3L	2236324	2236478	155	Exon (FBtr0072910/FBgn0035318, exon 2 of 4)	FBgn0035318	2235284	2237076	1793	FBtr0072910	598
chr3L	2588250	2588567	318	Exon (FBtr0072924/FBgn0261602, exon 3 of 3)	FBgn0261602	2587456	2588883	1428	FBtr0072925	794
chr3L	2608249	2608761	513	Exon (FBtr0072954/FBgn0011828, exon 6 of 9)	FBgn0035356	2600331	2601536	1206	FBtr0072930	7918
chr3L	2767444	2767779	336	Exon (FBtr0072969/FBgn0035370, exon 2 of 2)	FBgn0035370	2766999	2768392	1394	FBtr0072969	445
chr3L	3373004	3373276	273	Exon (FBtr0073078/FBgn0027616, exon 2 of 3)	FBgn0027616	3370451	3374170	3720	FBtr0073078	894
chr3L	3371618	3372424	807	Exon (FBtr0073078/FBgn0027616, exon 3 of 3)	FBgn0027616	3370451	3374170	3720	FBtr0073078	1746
chr3L	4041327	4041492	166	Exon (FBtr0073202/FBgn0263832, exon 2 of 3)	FBgn0263832	4040529	4042597	2069	FBtr0073202	798
chr3L	4251145	4251243	99	Exon (FBtr0073247/FBgn0041171, exon 2 of 7)	FBgn0041171	4246343	4252051	5709	FBtr0073247	808
chr3L	4437210	4437734	525	Exon (FBtr0073301/FBgn0035544, exon 2 of 2)	FBgn0035544	4436721	4438311	1591	FBtr0073301	489
chr3L	4480708	4481112	405	Exon (FBtr0073306/FBgn0035551, exon 2 of 2)	FBgn0035551	4480283	4481487	1205	FBtr0073306	425
chrX	11138468	11138814	347	Exon (FBtr0073437/FBgn0030269, exon 1 of 1)	FBgn0030269	11137859	11139689	1831	FBtr0330387	609
chrX	11488583	11488934	352	Exon (FBtr0073545/FBgn0030307, exon 1 of 1)	FBgn0030307	11486546	11491573	5028	FBtr0073545	2639
chrX	11489354	11490047	694	Exon (FBtr0073545/FBgn0030307, exon 1 of 1)	FBgn0030307	11486546	11491573	5028	FBtr0073545	1526
chrX	11490425	11490565	141	Exon (FBtr0073545/FBgn0030307, exon 1 of 1)	FBgn0030307	11486546	11491573	5028	FBtr0073545	1008
chrX	15676696	15677382	687	Exon (FBtr0074052/FBgn0030666, exon 2 of 2)	FBgn0030666	15675476	15677737	2262	FBtr0289961	1220
chrX	15668198	15668644	447	Exon (FBtr0074062/FBgn0030665, exon 2 of 2)	FBgn0030665	15667885	15669797	1913	FBtr0074062	1153
chrX	16018278	16018390	113	Exon (FBtr0074205/FBgn0052580, exon 4 of 14)	FBgn0052580	16009114	16061722	52609	FBtr0074205	9164
chrX	16254690	16254989	300	Exon (FBtr0074208/FBgn0003920, exon 1 of 1)	FBgn0003920	16254672	16254863	192	FBtr0074208	18
chrX	16363992	16364077	86	Exon (FBtr0074232/FBgn0004227, exon 2 of 5)	FBgn0004227	16361569	16371547	9979	FBtr0074233	2423
chrX	16212009	16212392	384	Exon (FBtr0074250/FBgn0000459, exon 2 of 2)	FBgn0000459	16210774	16216746	5973	FBtr0100384	4354
chrX	16941851	16942028	178	Exon (FBtr0074417/FBgn0030806, exon 1 of 1)	FBgn0030806	16941086	16942871	1786	FBtr0074417	843
chr3L	20101254	20101460	207	Exon (FBtr0074870/FBgn0036935, exon 2 of 5)	FBgn0036935	20098084	20103827	5744	FBtr0074870	2367
chr3L	19971422	19971638	217	Exon (FBtr0074897/FBgn0004852, exon 10 of 20)	FBgn0036922	19978713	19979812	1100	FBtr0346534	8174
chr3L	19920135	19920416	282	Exon (FBtr0074916/FBgn0020887, exon 5 of 7)	FBgn0020887	19918242	19923462	5221	FBtr0074916	3046
chr3L	18905851	18906339	489	Exon (FBtr0075068/FBgn0036828, exon 2 of 4)	FBgn0036828	18905372	18908974	3603	FBtr0346816	479
chr3L	18671308	18671514	207	Exon (FBtr0075098/FBgn0042134, exon 2 of 4)	FBgn0042134	18668153	18673160	5008	FBtr0075098	1646
chr3L	18670088	18670466	379	Exon (FBtr0075098/FBgn0042134, exon 4 of 4)	FBgn0042134	18668153	18673160	5008	FBtr0075098	2694
chr3L	18589204	18589502	299	Exon (FBtr0075101/FBgn0036791, exon 1 of 1)	FBgn0036791	18588759	18590165	1407	FBtr0075101	445
chr3L	17515405	17515670	266	Exon (FBtr0075175/FBgn0036734, exon 1 of 1)	FBgn0036734	17514298	17524740	10443	FBtr0345387	1107
chr3L	17641043	17641189	147	Exon (FBtr0075199/FBgn0004401, exon 4 of 5)	FBgn0004401	17638103	17645036	6934	FBtr0075199	3847
chr3L	17512678	17513312	635	Exon (FBtr0075209/FBgn0036733, exon 1 of 1)	FBgn0036733	17511855	17513912	2058	FBtr0075209	600
chr3L	17018059	17018208	150	Exon (FBtr0075274/FBgn0036686, exon 1 of 2)	FBgn0036686	17016536	17020270	3735	FBtr0075274	1523
chr3L	16411096	16411371	276	Exon (FBtr0075412/FBgn0014163, exon 1 of 5)	FBgn0014163	16403578	16411784	8207	FBtr0100477	413
chr3L	16227500	16227930	431	Exon (FBtr0075484/FBgn0263605, exon 2 of 3)	FBgn0263605	16226126	16228737	2612	FBtr0075484	807
chr3L	16111335	16111643	309	Exon (FBtr0075493/FBgn0263603, exon 3 of 7)	FBgn0263603	16106594	16112410	5817	FBtr0075493	767
chr3L	15966234	15966509	276	Exon (FBtr0075527/FBgn0263599, exon 3 of 6)	FBgn0263599	15960836	15967872	7037	FBtr0075527	1363
chr3L	15581625	15582045	421	Exon (FBtr0075564/FBgn0036514, exon 2 of 2)	FBgn0036514	15580800	15583373	2574	FBtr0075564	825
chr3L	14799024	14799197	174	Exon (FBtr0075693/FBgn0036451, exon 6 of 6)	FBgn0029148	14801328	14802168	841	FBtr0333076	2971
chr3L	13930057	13930714	658	Exon (FBtr0075756/FBgn0001108, exon 3 of 4)	FBgn0001108	13929387	13934656	5270	FBtr0075756	670
chr3L	14027517	14027779	263	Exon (FBtr0075784/FBgn0052133, exon 2 of 7)	FBgn0052133	14020315	14029121	8807	FBtr0075784	1342
chr3L	13039468	13039956	489	Exon (FBtr0075883/FBgn0036340, exon 4 of 4)	FBgn0011284	13041756	13043905	2150	FBtr0075884	-1800
chr3L	12619668	12620062	395	Exon (FBtr0075909/FBgn0015919, exon 5 of 5)	FBgn0052111	12627934	12645798	17865	FBtr0344478	-7872
chr3L	12696530	12697015	486	Exon (FBtr0075912/FBgn0014343, exon 2 of 5)	FBgn0014343	12693639	12710249	16611	FBtr0330077	2891
chr3L	12708111	12708680	570	Exon (FBtr0075912/FBgn0014343, exon 5 of 5)	FBgn0014343	12693639	12710249	16611	FBtr0330077	14472
chr3L	12518606	12518925	320	Exon (FBtr0075959/FBgn0041775, exon 5 of 7)	FBgn0041775	12515059	12520954	5896	FBtr0332637	3547
chr3L	12427334	12427745	412	Exon (FBtr0075980/FBgn0036285, exon 2 of 6)	FBgn0036285	12422510	12432668	10159	FBtr0075980	4923
chr3L	12042585	12042853	269	Exon (FBtr0076051/FBgn0036242, exon 1 of 2)	FBgn0036242	12042387	12044217	1831	FBtr0076051	198
chr3L	12071797	12072025	229	Exon (FBtr0076052/FBgn0284221, exon 4 of 12)	FBgn0041096	12008225	12064859	56635	FBtr0334110	-6938
chr3L	11996056	11996191	136	Exon (FBtr0076061/FBgn0026432, exon 4 of 5)	FBgn0026432	11993274	11998138	4865	FBtr0076061	1947
chr3L	11972458	11972545	88	Exon (FBtr0076063/FBgn0053265, exon 1 of 2)	FBgn0053265	11967343	11972979	5637	FBtr0076063	434
chr3L	11961776	11962357	582	Exon (FBtr0076064/FBgn0028573, exon 6 of 9)	FBgn0262986	11958283	11958909	627	FBtr0473614	3493
chr3L	11962657	11964212	1556	Exon (FBtr0076064/FBgn0028573, exon 6 of 9)	FBgn0028573	11958872	11966131	7260	FBtr0076064	1919
chr3L	11653702	11654023	322	Exon (FBtr0076133/FBgn0052085, exon 5 of 6)	FBgn0262437	11656918	11657017	100	FBtr0304420	-2895
chr3L	11253804	11254134	331	Exon (FBtr0076168/FBgn0041094, exon 2 of 2)	FBgn0041094	11252307	11256172	3866	FBtr0339908	1497
chr3L	11082837	11082967	131	Exon (FBtr0076237/FBgn0020412, exon 5 of 7)	FBgn0036124	11074769	11078736	3968	FBtr0076207	8068
chr3L	10801361	10801709	349	Exon (FBtr0076266/FBgn0036102, exon 1 of 1)	FBgn0036102	10801190	10802350	1161	FBtr0339801	171
chr3L	9779717	9780473	757	Exon (FBtr0076318/FBgn0036043, exon 4 of 13)	FBgn0036043	9774270	9786466	12197	FBtr0076323	5447
chr3L	9384487	9384817	331	Exon (FBtr0076454/FBgn0001226, exon 1 of 1)	FBgn0001226	9384063	9385694	1632	FBtr0346541	424
chr3L	8467659	8467892	234	Exon (FBtr0076619/FBgn0010825, exon 5 of 16)	FBgn0010825	8450648	8472669	22022	FBtr0076618	17011
chr3L	8345509	8345691	183	Exon (FBtr0076677/FBgn0035878, exon 1 of 1)	FBgn0035878	8344421	8346206	1786	FBtr0076677	515
chr3L	6760344	6760438	95	Exon (FBtr0076948/FBgn0052392, exon 1 of 4)	FBgn0052392	6756629	6761114	4486	FBtr0076948	676
chr3L	6103502	6103682	181	Exon (FBtr0077054/FBgn0005658, exon 4 of 10)	FBgn0267663	6104850	6105198	349	FBtr0347132	1516
chr3L	5779100	5779313	214	Exon (FBtr0077118/FBgn0040298, exon 1 of 4)	FBgn0040298	5777476	5779591	2116	FBtr0077118	278
chrX	20412559	20412768	210	Exon (FBtr0077329/FBgn0031108, exon 2 of 2)	FBgn0031108	20412341	20413581	1241	FBtr0077329	813
chr2L	4890799	4891039	241	Exon (FBtr0077390/FBgn0031644, exon 2 of 2)	FBgn0031644	4889995	4891277	1283	FBtr0077390	804
chr2L	3779734	3780382	649	Exon (FBtr0077490/FBgn0004893, exon 3 of 4)	FBgn0004893	3778938	3784121	5184	FBtr0077493	796
chr2L	3464964	3465387	424	Exon (FBtr0077570/FBgn0005616, exon 2 of 3)	FBgn0005616	3462218	3466112	3895	FBtr0077570	725
chr2L	2875782	2876235	454	Exon (FBtr0077629/FBgn0031478, exon 2 of 3)	FBgn0031478	2874890	2877168	2279	FBtr0077629	892
chr2L	2367350	2367697	348	Exon (FBtr0077762/FBgn0261647, exon 2 of 3)	FBgn0261647	2365594	2370137	4544	FBtr0330666	1756
chr2L	2458024	2458241	218	Exon (FBtr0077771/FBgn0000490, exon 3 of 3)	FBgn0012017	2459924	2460044	121	FBtr0089299	1803
chr2L	2159835	2160375	541	Exon (FBtr0077851/FBgn0000097, exon 2 of 4)	FBgn0000097	2156484	2161527	5044	FBtr0077851	1152
chr2L	1952077	1952266	190	Exon (FBtr0077870/FBgn0031375, exon 2 of 2)	FBgn0031375	1950239	1954553	4315	FBtr0077870	2287
chr2L	1138795	1138976	182	Exon (FBtr0077957/FBgn0031306, exon 2 of 5)	FBgn0267281	1142869	1143216	348	FBtr0346497	-3893
chr2L	1061421	1062076	656	Exon (FBtr0077993/FBgn0003310, exon 2 of 5)	FBgn0031294	1008378	1048053	39676	FBtr0301417	-13368
chr2L	626597	627716	1120	Exon (FBtr0077999/FBgn0031273, exon 1 of 1)	FBgn0031273	625652	628200	2549	FBtr0077999	945
chr2L	855903	855976	74	Exon (FBtr0078017/FBgn0031288, exon 3 of 3)	FBgn0031288	855471	856639	1169	FBtr0334796	432
chr2L	423672	424272	601	Exon (FBtr0078058/FBgn0031255, exon 1 of 4)	FBgn0031255	422873	425321	2449	FBtr0078058	799
chr3L	20435326	20435551	226	Exon (FBtr0078227/FBgn0036990, exon 2 of 2)	FBgn0036990	20435110	20436209	1100	FBtr0078227	658
chr3L	20637761	20637880	120	Exon (FBtr0078243/FBgn0037014, exon 2 of 3)	FBgn0037014	20637199	20640910	3712	FBtr0078243	562
chr3L	20784107	20784361	255	Exon (FBtr0078277/FBgn0037021, exon 2 of 5)	FBgn0037021	20780350	20786197	5848	FBtr0078277	1836
chr3L	21537686	21538248	563	Exon (FBtr0078368/FBgn0015283, exon 3 of 3)	FBgn0015283	21537066	21538582	1517	FBtr0333453	620
chr3L	22307192	22307726	535	Exon (FBtr0078509/FBgn0004449, exon 3 of 9)	FBgn0027086	22288665	22292810	4146	FBtr0078500	18527
chr3L	22296259	22296464	206	Exon (FBtr0078509/FBgn0004449, exon 9 of 9)	FBgn0027086	22288665	22292810	4146	FBtr0078500	7594
chr3L	22715568	22715785	218	Exon (FBtr0078539/FBgn0037182, exon 6 of 7)	FBgn0037182	22714408	22717276	2869	FBtr0078540	1491
chr3L	22876214	22876369	156	Exon (FBtr0078570/FBgn0044324, exon 4 of 5)	FBgn0044324	22873702	22878184	4483	FBtr0078570	1815
chr3R	5758135	5758244	110	Exon (FBtr0078677/FBgn0266672, exon 2 of 9)	FBgn0266672	5754932	5758997	4066	FBtr0078677	753
chr3R	5468259	5468446	188	Exon (FBtr0078680/FBgn0037329, exon 2 of 4)	FBgn0037329	5467814	5469566	1753	FBtr0078681	445
chr3R	5475506	5475758	253	Exon (FBtr0078683/FBgn0037332, exon 2 of 12)	FBgn0037332	5474899	5485393	10495	FBtr0345254	607
chr3R	5743168	5743370	203	Exon (FBtr0078722/FBgn0027497, exon 1 of 2)	FBgn0027497	5742510	5747138	4629	FBtr0347493	658
chr3R	4947484	4948091	608	Exon (FBtr0078851/FBgn0004183, exon 1 of 1)	FBgn0004183	4947933	4948096	164	FBtr0078851	5
chr3R	4639169	4639544	376	Exon (FBtr0078895/FBgn0037261, exon 4 of 6)	FBgn0286036	4639789	4640004	216	FBtr0473385	460
chr3R	4345957	4346160	204	Exon (FBtr0078951/FBgn0261434, exon 1 of 2)	FBgn0261434	4345015	4346646	1632	FBtr0078951	486
chr2L	5957178	5957450	273	Exon (FBtr0079171/FBgn0003980, exon 1 of 1)	FBgn0003980	5957004	5957639	636	FBtr0345439	174
chr2L	6152538	6153045	508	Exon (FBtr0079203/FBgn0040950, exon 2 of 2)	FBgn0040950	6151969	6153701	1733	FBtr0079203	569
chr2L	6097730	6098508	779	Exon (FBtr0079211/FBgn0031779, exon 2 of 4)	FBgn0031779	6096698	6098966	2269	FBtr0079211	458
chr2L	6859682	6859814	133	Exon (FBtr0079343/FBgn0086451, exon 4 of 4)	FBgn0086451	6854142	6860849	6708	FBtr0079343	5540
chr2L	7409098	7409335	238	Exon (FBtr0079467/FBgn0031909, exon 2 of 2)	FBgn0031909	7408533	7409809	1277	FBtr0079467	474
chr2L	7840843	7840972	130	Exon (FBtr0079526/FBgn0031954, exon 1 of 1)	FBgn0031954	7840452	7841262	811	FBtr0079526	391
chr2L	8426934	8427235	302	Exon (FBtr0079667/FBgn0027932, exon 2 of 5)	FBgn0027932	8426773	8430977	4205	FBtr0079666	161
chr2L	8827315	8827411	97	Exon (FBtr0079733/FBgn0029123, exon 1 of 1)	FBgn0029123	8825645	8829670	4026	FBtr0330210	1670
chr2L	9462077	9462160	84	Exon (FBtr0079821/FBgn0002973, exon 4 of 4)	FBgn0264269	9470326	9470861	536	FBtr0331293	-8166
chr2L	9967729	9967992	264	Exon (FBtr0079888/FBgn0011272, exon 2 of 4)	FBgn0011272	9967330	9968645	1316	FBtr0310482	399
chr2L	9896554	9897070	517	Exon (FBtr0079905/FBgn0004867, exon 2 of 2)	FBgn0004867	9896265	9897521	1257	FBtr0079905	451
chr2L	10625108	10625213	106	Exon (FBtr0080096/FBgn0051721, exon 8 of 9)	FBgn0032271	10629352	10631191	1840	FBtr0080131	5978
chr2L	10693051	10693940	890	Exon (FBtr0080127/FBgn0032285, exon 1 of 1)	FBgn0032285	10692940	10694103	1164	FBtr0080127	163
chr2L	11133216	11133630	415	Exon (FBtr0080200/FBgn0032348, exon 6 of 6)	FBgn0032348	11130737	11136003	5267	FBtr0080200	2479
chr2L	11152253	11152506	254	Exon (FBtr0080222/FBgn0032350, exon 4 of 6)	FBgn0010197	11138759	11149101	10343	FBtr0346610	-3152
chr2L	12710830	12711027	198	Exon (FBtr0080405/FBgn0032454, exon 1 of 3)	FBgn0032454	12708792	12712470	3679	FBtr0080405	1443
chr2L	13215860	13216144	285	Exon (FBtr0080443/FBgn0004192, exon 1 of 1)	FBgn0004192	13215839	13216030	192	FBtr0080443	21
chr2L	13244904	13245114	211	Exon (FBtr0080451/FBgn0003935, exon 1 of 1)	FBgn0003935	13244848	13244974	127	FBtr0080451	56
chr2L	13224921	13225178	258	Exon (FBtr0080482/FBgn0032489, exon 1 of 1)	FBgn0032489	13224620	13225275	656	FBtr0080482	97
chr2L	13389302	13389365	64	Exon (FBtr0080499/FBgn0032517, exon 4 of 7)	FBgn0032517	13387571	13393959	6389	FBtr0080499	1731
chr2L	13667744	13668333	590	Exon (FBtr0080527/FBgn0028527, exon 2 of 5)	FBgn0028527	13665525	13672967	7443	FBtr0331332	2219
chr2L	13814214	13814726	513	Exon (FBtr0080541/FBgn0001965, exon 1 of 7)	FBgn0001965	13813816	13819824	6009	FBtr0080541	398
chr2L	13933678	13933971	294	Exon (FBtr0080558/FBgn0032538, exon 2 of 2)	FBgn0032538	13932559	13934692	2134	FBtr0080558	721
chr2L	13678453	13679154	702	Exon (FBtr0080580/FBgn0051814, exon 13 of 13)	FBgn0028527	13665525	13672967	7443	FBtr0331332	12928
chr2L	14027166	14027407	242	Exon (FBtr0080591/FBgn0286723, exon 1 of 2)	FBgn0286723	14027001	14029368	2368	FBtr0080591	165
chr2L	15064622	15064787	166	Exon (FBtr0080721/FBgn0024183, exon 4 of 4)	FBgn0283442	15061656	15074311	12656	FBtr0445186	2966
chr2L	15334625	15334731	107	Exon (FBtr0080734/FBgn0001981, exon 1 of 1)	FBgn0001981	15333866	15336138	2273	FBtr0080734	759
chr2L	15477493	15477770	278	Exon (FBtr0080739/FBgn0003448, exon 1 of 1)	FBgn0003448	15476593	15478260	1668	FBtr0080739	490
chr2L	17411100	17411498	399	Exon (FBtr0080979/FBgn0032635, exon 1 of 2)	FBgn0032635	17410641	17413499	2859	FBtr0080979	459
chr2L	18687632	18688179	548	Exon (FBtr0081130/FBgn0005617, exon 1 of 2)	FBgn0005617	18683720	18688800	5081	FBtr0081130	621
chr2L	18686136	18686279	144	Exon (FBtr0081130/FBgn0005617, exon 2 of 2)	FBgn0005617	18683720	18688800	5081	FBtr0081130	2521
chr2L	19431241	19431614	374	Exon (FBtr0081205/FBgn0032781, exon 1 of 2)	FBgn0032781	19430643	19432444	1802	FBtr0081205	598
chr2L	19500672	19501083	412	Exon (FBtr0081246/FBgn0040268, exon 4 of 4)	FBgn0040268	19498168	19502268	4101	FBtr0081246	2504
chr2L	19810764	19810935	172	Exon (FBtr0081292/FBgn0003931, exon 1 of 1)	FBgn0003931	19810734	19810875	142	FBtr0081292	30
chr2L	19812722	19813001	280	Exon (FBtr0081293/FBgn0003923, exon 1 of 1)	FBgn0003923	19812646	19812836	191	FBtr0081293	76
chr2L	19815410	19815770	361	Exon (FBtr0081313/FBgn0003922, exon 1 of 1)	FBgn0003922	19815614	19815805	192	FBtr0081313	35
chr2L	20077053	20077305	253	Exon (FBtr0081332/FBgn0004374, exon 1 of 2)	FBgn0004374	20075757	20089698	13942	FBtr0081332	1296
chr2L	21214912	21215153	242	Exon (FBtr0081489/FBgn0003930, exon 1 of 1)	FBgn0003930	21215036	21215178	143	FBtr0081489	25
chr3R	6841905	6842119	215	Exon (FBtr0081657/FBgn0003339, exon 2 of 3)	FBgn0267565	6836666	6837608	943	FBtr0346973	5239
chr3R	6704553	6704726	174	Exon (FBtr0081691/FBgn0004783, exon 2 of 2)	FBgn0004783	6704084	6704903	820	FBtr0081691	469
chr3R	6344610	6344817	208	Exon (FBtr0081711/FBgn0037433, exon 2 of 2)	FBgn0037433	6344029	6345087	1059	FBtr0081711	581
chr3R	9505487	9505676	190	Exon (FBtr0082061/FBgn0037700, exon 2 of 2)	FBgn0037700	9504656	9505865	1210	FBtr0082061	831
chr3R	9560337	9560469	133	Exon (FBtr0082069/FBgn0027950, exon 2 of 3)	FBgn0027950	9559760	9561533	1774	FBtr0334654	577
chr3R	9636169	9636479	311	Exon (FBtr0082102/FBgn0003334, exon 2 of 4)	FBgn0003334	9633359	9637611	4253	FBtr0082102	1132
chr3R	9634712	9635017	306	Exon (FBtr0082102/FBgn0003334, exon 3 of 4)	FBgn0266413	9632035	9633076	1042	FBtr0344395	-1636
chr3R	9509432	9509896	465	Exon (FBtr0082123/FBgn0267790, exon 2 of 5)	FBgn0267790	9505853	9510324	4472	FBtr0082123	428
chr3R	10358545	10358763	219	Exon (FBtr0082237/FBgn0015396, exon 2 of 3)	FBgn0015396	10350182	10361612	11431	FBtr0082237	8363
chr3R	11629365	11629459	95	Exon (FBtr0082418/FBgn0037924, exon 3 of 4)	FBgn0037924	11628759	11633206	4448	FBtr0082418	606
chr3R	11630307	11630481	175	Exon (FBtr0082418/FBgn0037924, exon 4 of 4)	FBgn0037924	11628759	11633206	4448	FBtr0082418	1548
chr3R	11958838	11959781	944	Exon (FBtr0082482/FBgn0013276, exon 1 of 1)	FBgn0013276	11958535	11960909	2375	FBtr0082482	303
chr3R	11995546	11995808	263	Exon (FBtr0082488/FBgn0037976, exon 2 of 4)	FBgn0260745	11984862	11993315	8454	FBtr0082503	-2231
chr3R	11954362	11955449	1088	Exon (FBtr0082512/FBgn0013275, exon 1 of 1)	FBgn0013275	11954163	11956544	2382	FBtr0082512	1095
chr3R	12017587	12018150	564	Exon (FBtr0082537/FBgn0037981, exon 1 of 1)	FBgn0037981	12017156	12018550	1395	FBtr0082537	431
chr3R	12477239	12477499	261	Exon (FBtr0082678/FBgn0052865, exon 1 of 2)	FBgn0052865	12475336	12478267	2932	FBtr0082678	768
chr3R	12478055	12478137	83	Exon (FBtr0082678/FBgn0052865, exon 1 of 2)	FBgn0052865	12475336	12478267	2932	FBtr0082678	130
chr3R	13396965	13397054	90	Exon (FBtr0082761/FBgn0040553, exon 1 of 1)	FBgn0040553	13396694	13397140	447	FBtr0082761	86
chr3R	13873364	13873789	426	Exon (FBtr0082880/FBgn0008646, exon 2 of 4)	FBgn0008646	13867345	13874916	7572	FBtr0082880	1127
chr3R	14080174	14080371	198	Exon (FBtr0082886/FBgn0038197, exon 6 of 11)	FBgn0038198	14089517	14092425	2909	FBtr0082888	-9146
chr3R	14572956	14573074	119	Exon (FBtr0082978/FBgn0038244, exon 5 of 6)	FBgn0038244	14570472	14575887	5416	FBtr0082978	2813
chr3R	15413181	15413489	309	Exon (FBtr0083099/FBgn0041188, exon 3 of 5)	FBgn0041188	15410892	15417277	6386	FBtr0344377	2289
chr3R	15332036	15332279	244	Exon (FBtr0083120/FBgn0013269, exon 3 of 3)	FBgn0013269	15331584	15333133	1550	FBtr0083120	854
chr3R	15273976	15274169	194	Exon (FBtr0083127/FBgn0000283, exon 1 of 4)	FBgn0000283	15270432	15274790	4359	FBtr0083127	621
chr3R	15791023	15791310	288	Exon (FBtr0083194/FBgn0000246, exon 5 of 9)	FBgn0000246	15789473	15792579	3107	FBtr0083194	1269
chr3R	15790581	15790809	229	Exon (FBtr0083194/FBgn0000246, exon 6 of 9)	FBgn0000246	15789473	15792579	3107	FBtr0083194	1770
chr3R	15968722	15968893	172	Exon (FBtr0083238/FBgn0002783, exon 7 of 8)	FBgn0038390	15965446	15968138	2693	FBtr0083213	3276
chr3R	16640843	16641032	190	Exon (FBtr0083335/FBgn0015520, exon 1 of 1)	FBgn0015520	16640205	16643112	2908	FBtr0333727	638
chr3R	16649222	16649603	382	Exon (FBtr0083337/FBgn0015019, exon 5 of 5)	FBgn0015351	16649981	16651157	1177	FBtr0336486	1554
chr3R	16732872	16733080	209	Exon (FBtr0083347/FBgn0003944, exon 1 of 4)	FBgn0003944	16656623	16734426	77804	FBtr0083347	1346
chr3R	17045020	17045302	283	Exon (FBtr0083392/FBgn0266053, exon 3 of 5)	FBgn0266053	17043564	17048421	4858	FBtr0339155	1456
chr3R	17152146	17152446	301	Exon (FBtr0083410/FBgn0038491, exon 1 of 2)	FBgn0038491	17151861	17153771	1911	FBtr0337042	285
chr3R	17796915	17797325	411	Exon (FBtr0083529/FBgn0038546, exon 2 of 3)	FBgn0038546	17796376	17798304	1929	FBtr0083529	979
chr3R	18237057	18237292	236	Exon (FBtr0083564/FBgn0011701, exon 1 of 2)	FBgn0011701	18236192	18239602	3411	FBtr0083564	865
chr3R	18370474	18370831	358	Exon (FBtr0083584/FBgn0004618, exon 4 of 5)	FBgn0004618	18367927	18372738	4812	FBtr0083584	1907
chr3R	18434307	18434862	556	Exon (FBtr0083644/FBgn0004652, exon 5 of 8)	FBgn0004652	18425959	18438771	12813	FBtr0083652	3909
chr3R	18416972	18417476	505	Exon (FBtr0083644/FBgn0004652, exon 8 of 8)	FBgn0051122	18406631	18412874	6244	FBtr0474142	-4098
chr3R	18678062	18678264	203	Exon (FBtr0083667/FBgn0038640, exon 1 of 3)	FBgn0038640	18677818	18680321	2504	FBtr0083667	244
chr3R	19031605	19031811	207	Exon (FBtr0083714/FBgn0038675, exon 1 of 2)	FBgn0038675	19031503	19032409	907	FBtr0083714	102
chr3R	19319918	19320669	752	Exon (FBtr0083739/FBgn0000463, exon 2 of 6)	FBgn0000463	19302731	19326217	23487	FBtr0083739	5548
chr3R	19142104	19142281	178	Exon (FBtr0083752/FBgn0261285, exon 3 of 5)	FBgn0261285	19139054	19147910	8857	FBtr0083752	5629
chr3R	19645305	19645878	574	Exon (FBtr0083781/FBgn0038722, exon 1 of 2)	FBgn0038722	19645026	19646906	1881	FBtr0083781	279
chr3R	19784706	19785247	542	Exon (FBtr0083791/FBgn0038734, exon 4 of 4)	FBgn0038734	19783522	19785519	1998	FBtr0083791	1184
chr3R	19796200	19796513	314	Exon (FBtr0083795/FBgn0014135, exon 4 of 5)	FBgn0051215	19790972	19791044	73	FBtr0083793	5228
chr3R	19796631	19796861	231	Exon (FBtr0083795/FBgn0014135, exon 4 of 5)	FBgn0051215	19790972	19791044	73	FBtr0083793	5659
chr3R	20032273	20032455	183	Exon (FBtr0083831/FBgn0038768, exon 2 of 5)	FBgn0038768	20031823	20034330	2508	FBtr0083831	450
chr3R	20034435	20034829	395	Exon (FBtr0083839/FBgn0038769, exon 1 of 1)	FBgn0038769	20033881	20036056	2176	FBtr0083839	1227
chr3R	19934382	19934581	200	Exon (FBtr0083848/FBgn0021776, exon 1 of 2)	FBgn0021776	19932034	19934998	2965	FBtr0083847	417
chr3R	21178558	21178952	395	Exon (FBtr0084018/FBgn0264357, exon 5 of 13)	FBgn0264357	21180788	21212687	31900	FBtr0112916	-1836
chr3R	21205667	21206037	371	Exon (FBtr0084024/FBgn0264357, exon 1 of 6)	FBgn0264357	21204928	21212687	7760	FBtr0084024	739
chr3R	21072629	21072838	210	Exon (FBtr0084038/FBgn0003257, exon 2 of 3)	FBgn0003257	21070557	21073319	2763	FBtr0084038	481
chr3R	21215487	21215731	245	Exon (FBtr0084049/FBgn0038868, exon 2 of 2)	FBgn0038868	21215079	21216226	1148	FBtr0084049	408
chr3R	21310689	21310969	281	Exon (FBtr0084058/FBgn0001234, exon 1 of 1)	FBgn0263537	21316716	21316865	150	FBtr0309634	-5747
chr3R	21380543	21380728	186	Exon (FBtr0084086/FBgn0004110, exon 2 of 3)	FBgn0004110	21378977	21381970	2994	FBtr0084086	1566
chr3R	21445503	21445903	401	Exon (FBtr0084091/FBgn0011278, exon 1 of 2)	FBgn0011278	21441577	21446537	4961	FBtr0084091	634
chr3R	22361182	22361906	725	Exon (FBtr0084239/FBgn0038948, exon 1 of 1)	FBgn0038948	22360782	22362371	1590	FBtr0084239	465
chr3R	22585604	22585812	209	Exon (FBtr0084266/FBgn0038989, exon 3 of 3)	FBgn0014949	22586149	22586625	477	FBtr0084278	813
chr3R	23359290	23359771	482	Exon (FBtr0084410/FBgn0002622, exon 2 of 2)	FBgn0002622	23358812	23360207	1396	FBtr0346349	478
chr3R	23534450	23534683	234	Exon (FBtr0084420/FBgn0039085, exon 1 of 2)	FBgn0039085	23532945	23534767	1823	FBtr0084420	84
chr3R	23752013	23752202	190	Exon (FBtr0084468/FBgn0039110, exon 2 of 2)	FBgn0039110	23750937	23752834	1898	FBtr0084468	632
chr3R	23826342	23826581	240	Exon (FBtr0084487/FBgn0004187, exon 1 of 1)	FBgn0004187	23826334	23826497	164	FBtr0084487	8
chr3R	23827889	23828107	219	Exon (FBtr0084488/FBgn0004186, exon 1 of 1)	FBgn0004186	23827870	23828033	164	FBtr0084488	19
chr3R	23859382	23859605	224	Exon (FBtr0084528/FBgn0004185, exon 1 of 1)	FBgn0004185	23859467	23859630	164	FBtr0084528	25
chr3R	24223973	24224103	131	Exon (FBtr0084565/FBgn0039169, exon 1 of 1)	FBgn0026257	24222242	24223528	1287	FBtr0084559	1731
chr3R	24744627	24744847	221	Exon (FBtr0084689/FBgn0004885, exon 6 of 14)	FBgn0003719	24749731	24753510	3780	FBtr0084691	-4884
chr3R	24863194	24863843	650	Exon (FBtr0084707/FBgn0039238, exon 1 of 1)	FBgn0039238	24862931	24864216	1286	FBtr0084707	263
chr3R	25125096	25125241	146	Exon (FBtr0084775/FBgn0046214, exon 3 of 3)	FBgn0046214	25123445	25125619	2175	FBtr0113354	1651
chr3R	25894248	25894503	256	Exon (FBtr0084938/FBgn0039385, exon 1 of 1)	FBgn0039385	25893495	25895026	1532	FBtr0084938	753
chr3R	26718376	26718514	139	Exon (FBtr0085037/FBgn0039450, exon 2 of 4)	FBgn0039450	26717871	26719806	1936	FBtr0085039	505
chr3R	26719408	26719572	165	Exon (FBtr0085037/FBgn0039450, exon 4 of 4)	FBgn0039450	26717871	26719806	1936	FBtr0085039	1537
chr3R	26625124	26625375	252	Exon (FBtr0085055/FBgn0039437, exon 1 of 1)	FBgn0039437	26624587	26625652	1066	FBtr0085055	277
chr3R	26622718	26623140	423	Exon (FBtr0085057/FBgn0039436, exon 2 of 2)	FBgn0039436	26622451	26623543	1093	FBtr0085057	403
chr3R	26874255	26874704	450	Exon (FBtr0085093/FBgn0004903, exon 4 of 6)	FBgn0004903	26872129	26875742	3614	FBtr0085093	1038
chr3R	27113463	27113567	105	Exon (FBtr0085106/FBgn0027574, exon 2 of 4)	FBgn0027574	27112566	27115126	2561	FBtr0339262	897
chr3R	27116172	27116305	134	Exon (FBtr0085131/FBgn0039488, exon 1 of 1)	FBgn0039488	27115152	27116707	1556	FBtr0085131	402
chr3R	27681389	27681727	339	Exon (FBtr0085245/FBgn0003330, exon 1 of 2)	FBgn0003330	27680431	27682029	1599	FBtr0085245	302
chr3R	27939409	27939589	181	Exon (FBtr0085253/FBgn0039560, exon 3 of 5)	FBgn0039560	27938562	27942778	4217	FBtr0335013	847
chr3R	28810356	28810854	499	Exon (FBtr0085356/FBgn0005642, exon 1 of 3)	FBgn0005642	28807983	28811337	3355	FBtr0085356	483
chr3R	29100032	29100317	286	Exon (FBtr0085365/FBgn0039633, exon 5 of 9)	FBgn0266390	29095368	29096487	1120	FBtr0344329	4664
chr3R	29114674	29114851	178	Exon (FBtr0085367/FBgn0039635, exon 4 of 4)	FBgn0039635	29113208	29116197	2990	FBtr0085369	1466
chr3R	29223783	29224105	323	Exon (FBtr0085394/FBgn0039654, exon 1 of 1)	FBgn0039654	29223485	29226276	2792	FBtr0085394	298
chr3R	29922258	29922499	242	Exon (FBtr0085502/FBgn0003357, exon 1 of 1)	FBgn0003357	29922216	29923455	1240	FBtr0346340	42
chr3R	29958810	29959234	425	Exon (FBtr0085507/FBgn0004622, exon 3 of 10)	FBgn0004622	29950796	29969447	18652	FBtr0085507	10213
chr3R	29923843	29924545	703	Exon (FBtr0085512/FBgn0003356, exon 1 of 1)	FBgn0003356	29923754	29924615	862	FBtr0085512	70
chr3R	29998355	29998738	384	Exon (FBtr0085547/FBgn0039733, exon 1 of 1)	FBgn0039733	29997900	29999755	1856	FBtr0085549	455
chr3R	30043916	30044339	424	Exon (FBtr0085558/FBgn0003512, exon 1 of 1)	FBgn0003512	30043341	30044886	1546	FBtr0085558	575
chr3R	30052998	30053453	456	Exon (FBtr0085561/FBgn0039743, exon 1 of 3)	FBgn0039743	30052672	30054697	2026	FBtr0310420	326
chr3R	30598861	30599138	278	Exon (FBtr0085665/FBgn0051019, exon 4 of 4)	FBgn0039790	30592971	30600323	7353	FBtr0085676	1185
chr3R	30487497	30487638	142	Exon (FBtr0085690/FBgn0039777, exon 1 of 1)	FBgn0039777	30487016	30487928	913	FBtr0085690	290
chr3R	30793822	30794296	475	Exon (FBtr0085720/FBgn0011739, exon 3 of 8)	FBgn0262444	30791636	30791696	61	FBtr0304452	-2126
chr3R	32053334	32053691	358	Exon (FBtr0085874/FBgn0002780, exon 4 of 6)	FBgn0002780	32052620	32054974	2355	FBtr0310268	714
chr2L	21404182	21404318	137	Exon (FBtr0085889/FBgn0051616, exon 1 of 1)	FBgn0051616	21404181	21404495	315	FBtr0085889	1
chr2L	21404964	21405060	97	Exon (FBtr0085890/FBgn0051615, exon 1 of 1)	FBgn0051615	21404963	21405277	315	FBtr0085890	1
chr2L	21405678	21406030	353	Exon (FBtr0085891/FBgn0051754, exon 1 of 1)	FBgn0051754	21405668	21405970	303	FBtr0085891	10
chr2L	21543513	21543685	173	Exon (FBtr0085895/FBgn0051614, exon 1 of 1)	FBgn0051614	21542864	21543688	825	FBtr0085895	649
chr2L	21704482	21704685	204	Exon (FBtr0085902/FBgn0051619, exon 7 of 16)	FBgn0051619	21684106	21729051	44946	FBtr0339132	20376
chr2L	21833503	21833793	291	Exon (FBtr0085906/FBgn0003866, exon 2 of 3)	FBgn0286927	21837085	21837434	350	FBtr0475184	3641
chr2R	20328524	20328816	293	Exon (FBtr0086283/FBgn0034504, exon 2 of 6)	FBgn0034504	20328332	20330721	2390	FBtr0345355	192
chr2R	20329310	20329590	281	Exon (FBtr0086283/FBgn0034504, exon 4 of 6)	FBgn0034504	20328332	20330721	2390	FBtr0345355	978
chr2R	19830911	19831141	231	Exon (FBtr0086336/FBgn0034476, exon 1 of 1)	FBgn0034476	19826578	19832973	6396	FBtr0086336	4333
chr2R	19736175	19736344	170	Exon (FBtr0086426/FBgn0053434, exon 1 of 1)	FBgn0053434	19736248	19736382	135	FBtr0086426	38
chr2R	19290491	19290653	163	Exon (FBtr0086515/FBgn0013954, exon 3 of 3)	FBgn0013954	19290109	19290962	854	FBtr0086515	382
chr2R	19438119	19438206	88	Exon (FBtr0086531/FBgn0040273, exon 2 of 12)	FBgn0040273	19437483	19441898	4416	FBtr0086531	636
chr2R	18969968	18970703	736	Exon (FBtr0086601/FBgn0014269, exon 2 of 3)	FBgn0014269	18969404	18971133	1730	FBtr0086601	430
chr2R	18638471	18638662	192	Exon (FBtr0086660/FBgn0050122, exon 2 of 10)	FBgn0050122	18632328	18639270	6943	FBtr0086660	608
chr2R	18470836	18470958	123	Exon (FBtr0086719/FBgn0028496, exon 8 of 19)	FBgn0034352	18452737	18454462	1726	FBtr0086722	-16374
chr2R	18143981	18145147	1167	Exon (FBtr0086736/FBgn0265297, exon 3 of 5)	FBgn0086600	18143179	18143324	146	FBtr0091610	802
chr2R	18161121	18161380	260	Exon (FBtr0086746/FBgn0034308, exon 1 of 4)	FBgn0034308	18160720	18164746	4027	FBtr0345416	401
chr2R	18163177	18163462	286	Exon (FBtr0086746/FBgn0034308, exon 4 of 4)	FBgn0034308	18160720	18164746	4027	FBtr0345416	2457
chr2R	18235266	18235528	263	Exon (FBtr0086754/FBgn0000658, exon 1 of 1)	FBgn0000658	18232761	18236311	3551	FBtr0086754	2505
chr2R	18053002	18053176	175	Exon (FBtr0086808/FBgn0034295, exon 2 of 2)	FBgn0034295	18052550	18054066	1517	FBtr0086808	890
chr2R	17601647	17601898	252	Exon (FBtr0086833/FBgn0029006, exon 5 of 8)	FBgn0261501	17599389	17599607	219	FBtr0302392	-2040
chr2R	17160165	17160542	378	Exon (FBtr0086998/FBgn0050457, exon 2 of 2)	FBgn0050457	17160122	17160829	708	FBtr0086998	287
chr2R	17018570	17018862	293	Exon (FBtr0087017/FBgn0034181, exon 2 of 3)	FBgn0034181	17016226	17019522	3297	FBtr0087017	660
chr2R	16875963	16876168	206	Exon (FBtr0087071/FBgn0025833, exon 6 of 6)	FBgn0034165	16873772	16874977	1206	FBtr0087045	2191
chr2R	16057164	16057401	238	Exon (FBtr0087210/FBgn0034071, exon 12 of 13)	FBgn0262446	16065254	16065344	91	FBtr0304456	7943
chr2R	14943135	14943313	179	Exon (FBtr0087408/FBgn0033985, exon 2 of 4)	FBgn0033985	14942398	14944469	2072	FBtr0087408	737
chr2R	14905658	14905950	293	Exon (FBtr0087431/FBgn0027596, exon 2 of 8)	FBgn0027596	14901475	14906090	4616	FBtr0087431	140
chr2R	14427827	14427953	127	Exon (FBtr0087516/FBgn0013725, exon 2 of 2)	FBgn0013725	14427336	14432337	5002	FBtr0087516	4384
chr2R	13662051	13662280	230	Exon (FBtr0087651/FBgn0033862, exon 1 of 1)	FBgn0033862	13661495	13663598	2104	FBtr0087651	1318
chr2R	12891586	12891774	189	Exon (FBtr0087785/FBgn0003975, exon 3 of 8)	FBgn0003975	12884632	12899385	14754	FBtr0087785	6954
chr2R	12471028	12471497	470	Exon (FBtr0087934/FBgn0033741, exon 3 of 3)	FBgn0033740	12465678	12471775	6098	FBtr0087948	278
chr2R	11849297	11849652	356	Exon (FBtr0088032/FBgn0033657, exon 2 of 6)	FBgn0013756	11852617	11860853	8237	FBtr0088033	-2965
chr2R	11900492	11900559	68	Exon (FBtr0088038/FBgn0033665, exon 1 of 1)	FBgn0033665	11899517	11901394	1878	FBtr0088038	975
chr2R	11369767	11370003	237	Exon (FBtr0088128/FBgn0033627, exon 3 of 3)	FBgn0021795	11370300	11371163	864	FBtr0088153	1160
chr2R	10419035	10419433	399	Exon (FBtr0088259/FBgn0033518, exon 2 of 4)	FBgn0033518	10418718	10419761	1044	FBtr0088259	317
chr2R	10097610	10098008	399	Exon (FBtr0088410/FBgn0001291, exon 3 of 3)	FBgn0001291	10096928	10098556	1629	FBtr0330606	682
chr2R	9917929	9918333	405	Exon (FBtr0088445/FBgn0011656, exon 8 of 9)	FBgn0286783	9910893	9913488	2596	FBtr0308338	7036
chr2R	9298926	9299062	137	Exon (FBtr0088597/FBgn0028408, exon 3 of 3)	FBgn0028408	9294795	9302210	7416	FBtr0112930	4131
chr2R	9235364	9235526	163	Exon (FBtr0088606/FBgn0010114, exon 2 of 8)	FBgn0033395	9237512	9239831	2320	FBtr0088591	-1986
chr2R	9131175	9131408	234	Exon (FBtr0088626/FBgn0027561, exon 2 of 10)	FBgn0027561	9123304	9131893	8590	FBtr0088626	485
chr2R	8892437	8892848	412	Exon (FBtr0088641/FBgn0021825, exon 2 of 3)	FBgn0021825	8891832	8893339	1508	FBtr0088641	605
chr2R	8915233	8915580	348	Exon (FBtr0088651/FBgn0002552, exon 2 of 2)	FBgn0002552	8914524	8918234	3711	FBtr0088651	709
chr2R	8923414	8924145	732	Exon (FBtr0088652/FBgn0033349, exon 2 of 2)	FBgn0033349	8922785	8925346	2562	FBtr0088652	629
chr2R	8927456	8927691	236	Exon (FBtr0088676/FBgn0033351, exon 2 of 2)	FBgn0033351	8927014	8928105	1092	FBtr0088676	414
chr2R	8905183	8905694	512	Exon (FBtr0088683/FBgn0284436, exon 2 of 3)	FBgn0284436	8904844	8906990	2147	FBtr0088683	1296
chr2R	8070833	8071003	171	Exon (FBtr0088774/FBgn0020279, exon 4 of 15)	FBgn0020279	8069829	8078815	8987	FBtr0330630	1004
chr2R	8238196	8238590	395	Exon (FBtr0088792/FBgn0013726, exon 1 of 1)	FBgn0013726	8237853	8240297	2445	FBtr0088793	343
chr2R	8056793	8057160	368	Exon (FBtr0088827/FBgn0033252, exon 2 of 5)	FBgn0033252	8053829	8058551	4723	FBtr0088828	1391
chr2L	2462629	2462699	71	Exon (FBtr0089298/FBgn0012016, exon 1 of 2)	FBgn0012016	2462593	2462686	94	FBtr0089298	36
chr2R	7456533	7456734	202	Exon (FBtr0089329/FBgn0025885, exon 2 of 5)	FBgn0025885	7454922	7458874	3953	FBtr0089329	2140
chr2R	10533200	10533325	126	Exon (FBtr0089347/FBgn0283521, exon 3 of 6)	FBgn0283521	10504859	10534354	29496	FBtr0089343	1029
chr3L	21833380	21833773	394	Exon (FBtr0089579/FBgn0037137, exon 2 of 4)	FBgn0037137	21832774	21836685	3912	FBtr0332812	606
chr3L	21833989	21834592	604	Exon (FBtr0089579/FBgn0037137, exon 2 of 4)	FBgn0037137	21832774	21836685	3912	FBtr0332812	1215
chr2R	16125529	16125716	188	Exon (FBtr0089593/FBgn0086676, exon 1 of 8)	FBgn0086676	16124981	16138238	13258	FBtr0089592	548
chr2R	18020856	18021234	379	Exon (FBtr0089630/FBgn0034289, exon 3 of 3)	FBgn0034289	18020268	18022406	2139	FBtr0089630	588
chr2L	10371269	10371655	387	Exon (FBtr0089855/FBgn0041723, exon 2 of 7)	FBgn0041723	10368025	10373900	5876	FBtr0089855	2245
chr2L	11438098	11438879	782	Exon (FBtr0089913/FBgn0261648, exon 2 of 4)	FBgn0261648	11434311	11445614	11304	FBtr0089913	6735
chr2R	9185305	9185482	178	Exon (FBtr0089932/FBgn0002567, exon 2 of 5)	FBgn0002567	9177864	9186342	8479	FBtr0089932	860
chr3R	15305432	15305678	247	Exon (FBtr0089959/FBgn0003721, exon 10 of 10)	FBgn0004117	15310193	15314823	4631	FBtr0083078	-4515
chr3L	7118354	7118552	199	Exon (FBtr0091533/FBgn0053556, exon 6 of 11)	FBgn0002775	7123213	7125533	2321	FBtr0076926	6981
chr2R	17145669	17146050	382	Exon (FBtr0091605/FBgn0065047, exon 1 of 1)	FBgn0065047	17145654	17145826	173	FBtr0091605	15
chr2L	21534194	21534396	203	Exon (FBtr0091873/FBgn0053869, exon 1 of 1)	FBgn0053869	21534085	21534610	526	FBtr0091873	214
chr2R	17143345	17143674	330	Exon (FBtr0091925/FBgn0065048, exon 1 of 1)	FBgn0065048	17143521	17143693	173	FBtr0091925	19
chr3R	16185405	16185625	221	Exon (FBtr0100110/FBgn0038405, exon 2 of 2)	FBgn0024491	16186156	16186897	742	FBtr0083279	1272
chr2R	7792424	7792842	419	Exon (FBtr0100479/FBgn0001091, exon 1 of 1)	FBgn0001091	7791901	7793230	1330	FBtr0100479	388
chr3R	15999574	15999776	203	Exon (FBtr0100595/FBgn0003507, exon 3 of 8)	FBgn0003507	15994140	16004081	9942	FBtr0083216	5434
chr2R	20885053	20885256	204	Exon (FBtr0110772/FBgn0015524, exon 5 of 6)	FBgn0034558	20879930	20882663	2734	FBtr0304717	5123
chr3R	11769457	11769703	247	Exon (FBtr0110876/FBgn0265276, exon 4 of 6)	FBgn0265276	11768611	11771550	2940	FBtr0082533	1847
chr2R	10042544	10042906	363	Exon (FBtr0112413/FBgn0085249, exon 2 of 2)	FBgn0085249	10041065	10043507	2443	FBtr0112413	601
chr2R	10043178	10043401	224	Exon (FBtr0112413/FBgn0085249, exon 2 of 2)	FBgn0085249	10041065	10043507	2443	FBtr0112413	106
chr3R	22458436	22458719	284	Exon (FBtr0112608/FBgn0085405, exon 3 of 3)	FBgn0028688	22460662	22462054	1393	FBtr0084294	3335
chr2L	3185532	3185969	438	Exon (FBtr0112637/FBgn0085422, exon 10 of 13)	FBgn0031512	3173972	3174504	533	FBtr0344142	11560
chr2L	12613877	12613990	114	Exon (FBtr0112642/FBgn0085424, exon 3 of 6)	FBgn0032439	12610517	12611476	960	FBtr0080376	-2401
chr2L	12625493	12625916	424	Exon (FBtr0112642/FBgn0085424, exon 5 of 6)	FBgn0085424	12618783	12628135	9353	FBtr0342628	6710
chr2L	7894577	7894804	228	Exon (FBtr0112718/FBgn0085450, exon 3 of 3)	FBgn0053121	7889288	7890704	1417	FBtr0473606	-3873
chrX	9332545	9332679	135	Exon (FBtr0112753/FBgn0085478, exon 9 of 11)	FBgn0085479	9329016	9330487	1472	FBtr0112756	-2058
chr2L	19054861	19055052	192	Exon (FBtr0113043/FBgn0032748, exon 1 of 3)	FBgn0032748	19054078	19058821	4744	FBtr0081148	783
chr3R	12012710	12013062	353	Exon (FBtr0113224/FBgn0037979, exon 3 of 5)	FBgn0037979	12010772	12015059	4288	FBtr0113224	1938
chr3R	22600132	22600318	187	Exon (FBtr0113395/FBgn0051158, exon 4 of 15)	FBgn0038993	22609485	22610715	1231	FBtr0084269	-9167
chr3R	17483869	17484110	242	Exon (FBtr0113397/FBgn0261046, exon 18 of 35)	FBgn0261046	17473935	17505667	31733	FBtr0113397	21557
chr3R	17492047	17492550	504	Exon (FBtr0113397/FBgn0261046, exon 7 of 35)	FBgn0261046	17473935	17505667	31733	FBtr0113397	13117
chr3R	12986596	12986949	354	Exon (FBtr0113403/FBgn0051342, exon 2 of 8)	FBgn0051342	12986041	12991543	5503	FBtr0113404	555
chr3L	17076770	17077016	247	Exon (FBtr0113427/FBgn0260943, exon 10 of 10)	FBgn0036698	17055613	17058533	2921	FBtr0075284	21157
chr2R	22197125	22197304	180	Exon (FBtr0114303/FBgn0086027, exon 1 of 1)	FBgn0086027	22197269	22197374	106	FBtr0114303	70
chr2R	12224945	12225223	279	Exon (FBtr0114562/FBgn0033702, exon 2 of 2)	FBgn0033702	12224461	12226846	2386	FBtr0114562	1623
chr3R	27316347	27316811	465	Exon (FBtr0273192/FBgn0039510, exon 10 of 32)	FBgn0265314	27318328	27319246	919	FBtr0339323	-1517
chr3L	12849214	12849453	240	Exon (FBtr0273237/FBgn0036317, exon 1 of 6)	FBgn0036317	12844254	12849791	5538	FBtr0273237	338
chr3L	19471861	19472120	260	Exon (FBtr0273406/FBgn0052208, exon 2 of 2)	FBgn0052208	19471656	19472228	573	FBtr0273406	108
chr2R	23768316	23768654	339	Exon (FBtr0290120/FBgn0034903, exon 6 of 15)	FBgn0034902	23752754	23753515	762	FBtr0345535	15562
chr3L	1932706	1933074	369	Exon (FBtr0290136/FBgn0261723, exon 5 of 5)	FBgn0267476	1927623	1928152	530	FBtr0346848	-4554
chr3R	25908037	25908189	153	Exon (FBtr0290141/FBgn0250757, exon 2 of 10)	FBgn0250757	25907022	25921046	14025	FBtr0290138	1015
chr2R	24067619	24067865	247	Exon (FBtr0290256/FBgn0034970, exon 1 of 4)	FBgn0034970	24065975	24068485	2511	FBtr0290256	620
chr2R	23346857	23346990	134	Exon (FBtr0290285/FBgn0034846, exon 1 of 1)	FBgn0034846	23346635	23347768	1134	FBtr0290285	222
chr3L	17538287	17538716	430	Exon (FBtr0299646/FBgn0259174, exon 3 of 18)	FBgn0259174	17533751	17546376	12626	FBtr0299642	4536
chr3R	16569471	16569665	195	Exon (FBtr0299894/FBgn0259244, exon 16 of 17)	FBgn0038445	16571515	16573158	1644	FBtr0083301	-1850
chr2R	9535166	9535345	180	Exon (FBtr0299916/FBgn0259246, exon 15 of 20)	FBgn0033421	9541947	9546958	5012	FBtr0310032	11613
chr3R	8166878	8167110	233	Exon (FBtr0300040/FBgn0001138, exon 4 of 9)	FBgn0001138	8147368	8181444	34077	FBtr0081808	14334
chr2R	7485118	7485419	302	Exon (FBtr0300082/FBgn0259745, exon 3 of 5)	FBgn0259745	7480095	7486328	6234	FBtr0300083	909
chr2R	14880025	14880183	159	Exon (FBtr0300128/FBgn0013771, exon 2 of 2)	FBgn0013771	14879356	14881372	2017	FBtr0300128	1189
chrY	893362	893542	181	Exon (FBtr0300135/FBgn0259838, exon 1 of 1)	FBgn0259838	892743	894201	1459	FBtr0300135	659
chrY	893811	893924	114	Exon (FBtr0300135/FBgn0259838, exon 1 of 1)	FBgn0259838	892743	894201	1459	FBtr0300135	277
chrY	1036465	1036900	436	Exon (FBtr0300144/FBgn0259847, exon 1 of 1)	FBgn0259847	1035827	1036823	997	FBtr0300144	638
chrY	1037966	1038027	62	Exon (FBtr0300145/FBgn0259848, exon 1 of 1)	FBgn0259848	1037852	1038828	977	FBtr0300145	114
chrY	1038794	1039418	625	Exon (FBtr0300145/FBgn0259848, exon 1 of 1)	FBgn0259848	1037852	1038828	977	FBtr0300145	942
chrY	870365	870476	112	Exon (FBtr0300151/FBgn0259853, exon 1 of 1)	FBgn0259853	869892	871230	1339	FBtr0300151	754
chrY	2593851	2594011	161	Exon (FBtr0300152/FBgn0259855, exon 1 of 1)	FBgn0259855	2593622	2595311	1690	FBtr0300152	229
chrY	1034113	1034557	445	Exon (FBtr0300153/FBgn0259856, exon 1 of 1)	FBgn0259856	1033831	1035493	1663	FBtr0300153	282
chrY	934101	934755	655	Exon (FBtr0300154/FBgn0259857, exon 1 of 1)	FBgn0259857	934058	935745	1688	FBtr0300154	990
chrY	935114	935178	65	Exon (FBtr0300154/FBgn0259857, exon 1 of 1)	FBgn0259857	934058	935745	1688	FBtr0300154	567
chrY	940323	940514	192	Exon (FBtr0300155/FBgn0259858, exon 1 of 1)	FBgn0259858	939936	940435	500	FBtr0300155	387
chrY	917109	917525	417	Exon (FBtr0300158/FBgn0259861, exon 1 of 1)	FBgn0259861	916438	917820	1383	FBtr0300158	295
chr3R	3354119	3354315	197	Exon (FBtr0300207/FBgn0086917, exon 2 of 2)	FBgn0086917	3322810	3354486	31677	FBtr0300207	31309
chr2L	4645088	4645260	173	Exon (FBtr0300354/FBgn0031617, exon 2 of 2)	FBgn0264342	4647051	4647920	870	FBtr0332006	-1791
chr2R	22602363	22602531	169	Exon (FBtr0300409/FBgn0034742, exon 3 of 7)	FBgn0034741	22599338	22600695	1358	FBtr0343001	3025
chr3R	7107211	7107601	391	Exon (FBtr0300494/FBgn0261238, exon 1 of 10)	FBgn0261238	7094596	7108424	13829	FBtr0300494	823
chr3R	7101776	7101987	212	Exon (FBtr0300494/FBgn0261238, exon 2 of 10)	FBgn0261238	7094596	7108424	13829	FBtr0300494	6437
chr3L	9859048	9859388	341	Exon (FBtr0300688/FBgn0036052, exon 1 of 2)	FBgn0036052	9857383	9859889	2507	FBtr0300688	501
chr3L	360411	360635	225	Exon (FBtr0300727/FBgn0265574, exon 3 of 4)	FBgn0265574	357851	361256	3406	FBtr0300727	621
chr3L	20242923	20243311	389	Exon (FBtr0300813/FBgn0024814, exon 2 of 2)	FBgn0024814	20242506	20243735	1230	FBtr0301126	417
chr2L	3270131	3270484	354	Exon (FBtr0301033/FBgn0031513, exon 3 of 4)	FBgn0031513	3269721	3271806	2086	FBtr0340587	410
chr3R	28497271	28497856	586	Exon (FBtr0301302/FBgn0013813, exon 17 of 47)	FBgn0013813	28492162	28519398	27237	FBtr0337034	5109
chr3R	14671760	14671878	119	Exon (FBtr0301498/FBgn0265140, exon 3 of 8)	FBgn0038252	14663450	14664822	1373	FBtr0082969	8310
chr3R	14666160	14666409	250	Exon (FBtr0301498/FBgn0265140, exon 8 of 8)	FBgn0038252	14663450	14664822	1373	FBtr0082969	2710
chr2R	14990402	14990746	345	Exon (FBtr0301507/FBgn0033988, exon 4 of 4)	FBgn0033989	14987660	14992230	4571	FBtr0087424	1484
chr2L	19465069	19465399	331	Exon (FBtr0301669/FBgn0000964, exon 1 of 1)	FBgn0000964	19464267	19467758	3492	FBtr0329891	802
chr3R	19234029	19234255	227	Exon (FBtr0301692/FBgn0038693, exon 23 of 28)	FBgn0038692	19229463	19230832	1370	FBtr0083737	4566
chr3R	15795943	15796299	357	Exon (FBtr0301726/FBgn0262527, exon 3 of 9)	FBgn0262527	15793782	15802102	8321	FBtr0334592	2161
chr2R	24884742	24884923	182	Exon (FBtr0301847/FBgn0085442, exon 7 of 7)	FBgn0085442	24882847	24888615	5769	FBtr0305056	1895
chrY	897020	897104	85	Exon (FBtr0302348/FBgn0085673, exon 1 of 1)	FBgn0085673	896183	897725	1543	FBtr0302348	621
chr2R	3590002	3590250	249	Exon (FBtr0302353/FBgn0058461, exon 1 of 1)	FBgn0058461	3590030	3590420	391	FBtr0302353	170
chr2L	17286655	17287273	619	Exon (FBtr0302408/FBgn0032631, exon 3 of 3)	FBgn0032631	17286240	17287663	1424	FBtr0302408	415
chr3L	7367821	7367995	175	Exon (FBtr0302547/FBgn0035772, exon 2 of 4)	FBgn0035772	7366841	7368190	1350	FBtr0302546	195
chr3L	9575613	9576065	453	Exon (FBtr0302709/FBgn0261555, exon 3 of 10)	FBgn0261555	9583550	9594509	10960	FBtr0302710	-7485
chr3L	9594727	9595107	381	Exon (FBtr0302711/FBgn0261555, exon 10 of 10)	FBgn0267796	9597764	9614001	16238	FBtr0347573	-2657
chr2R	11268382	11268637	256	Exon (FBtr0302718/FBgn0033603, exon 9 of 17)	FBgn0033602	11265126	11266856	1731	FBtr0088114	3256
chr2L	12432360	12432660	301	Exon (FBtr0302910/FBgn0265298, exon 3 of 5)	FBgn0263468	12432798	12432950	153	FBtr0309767	290
chr2L	5603742	5604280	539	Exon (FBtr0302933/FBgn0031725, exon 11 of 12)	FBgn0031724	5596833	5598636	1804	FBtr0079109	6909
chr3L	4470287	4470658	372	Exon (FBtr0303003/FBgn0052249, exon 2 of 2)	FBgn0052249	4470001	4471012	1012	FBtr0303003	286
chr3L	4472048	4472366	319	Exon (FBtr0303004/FBgn0052248, exon 2 of 2)	FBgn0052248	4471749	4472438	690	FBtr0303004	299
chr3R	6366821	6367526	706	Exon (FBtr0303017/FBgn0261641, exon 2 of 10)	FBgn0261641	6361672	6368189	6518	FBtr0303017	663
chr3L	1713311	1713472	162	Exon (FBtr0303102/FBgn0035260, exon 4 of 4)	FBgn0035262	1720616	1723153	2538	FBtr0072800	9681
chr3L	7673459	7673555	97	Exon (FBtr0303125/FBgn0261788, exon 16 of 21)	FBgn0035807	7651866	7654752	2887	FBtr0076821	-18707
chr2L	5166080	5166507	428	Exon (FBtr0303384/FBgn0261836, exon 6 of 6)	FBgn0261836	5151749	5207002	55254	FBtr0303387	14331
chr3L	10815137	10815249	113	Exon (FBtr0303850/FBgn0262020, exon 1 of 1)	FBgn0262020	10814819	10816084	1266	FBtr0303850	318
chr3L	225791	226055	265	Exon (FBtr0304059/FBgn0262109, exon 3 of 3)	FBgn0262109	224106	230964	6859	FBtr0309037	1685
chr2L	10425729	10425919	191	Exon (FBtr0304118/FBgn0262601, exon 2 of 2)	FBgn0262601	10425483	10426627	1145	FBtr0304118	708
chr3L	370932	371101	170	Exon (FBtr0304120/FBgn0262139, exon 4 of 10)	FBgn0035138	365664	366437	774	FBtr0072568	-4495
chr3R	11374430	11375190	761	Exon (FBtr0304604/FBgn0004595, exon 4 of 7)	FBgn0004595	11372788	11395077	22290	FBtr0304606	1642
chr3L	2535016	2535364	349	Exon (FBtr0304619/FBgn0010905, exon 2 of 15)	FBgn0010905	2505245	2536585	31341	FBtr0304619	1221
chr2R	11376246	11376376	131	Exon (FBtr0304901/FBgn0033628, exon 3 of 3)	FBgn0033628	11375183	11377109	1927	FBtr0304902	1063
chr2L	18776104	18776246	143	Exon (FBtr0305621/FBgn0045852, exon 4 of 8)	FBgn0264348	18773314	18773837	524	FBtr0332018	-2267
chr3L	21185364	21185587	224	Exon (FBtr0305981/FBgn0259239, exon 4 of 5)	FBgn0021760	21177861	21183278	5418	FBtr0089462	7503
chr2L	6529471	6530083	613	Exon (FBtr0306113/FBgn0000320, exon 2 of 4)	FBgn0000320	6527447	6530509	3063	FBtr0306113	426
chr3L	4660192	4660757	566	Exon (FBtr0306206/FBgn0262870, exon 9 of 21)	FBgn0267480	4655405	4656330	926	FBtr0346852	4787
chr3R	28333830	28334445	616	Exon (FBtr0306389/FBgn0261618, exon 2 of 7)	FBgn0261618	28318162	28335541	17380	FBtr0306389	1096
chr3R	11250370	11250601	232	Exon (FBtr0306729/FBgn0262972, exon 3 of 3)	FBgn0262972	11247631	11256123	8493	FBtr0306729	5522
chr3L	17384600	17384915	316	Exon (FBtr0306800/FBgn0036717, exon 3 of 3)	FBgn0036716	17380026	17382728	2703	FBtr0075238	-1872
chr3L	17385181	17385644	464	Exon (FBtr0306800/FBgn0036717, exon 3 of 3)	FBgn0036716	17380026	17382728	2703	FBtr0075238	-2453
chr3L	17385784	17386154	371	Exon (FBtr0306800/FBgn0036717, exon 3 of 3)	FBgn0036717	17383636	17388956	5321	FBtr0306800	2802
chr2L	11970998	11971090	93	Exon (FBtr0306899/FBgn0263019, exon 1 of 2)	FBgn0263019	11952200	11971094	18895	FBtr0306899	4
chrX	10610338	10610548	211	Exon (FBtr0307022/FBgn0263072, exon 5 of 9)	FBgn0030218	10598459	10602714	4256	FBtr0071510	-7624
chr2L	5324114	5324581	468	Exon (FBtr0307041/FBgn0031698, exon 3 of 6)	FBgn0266320	5326504	5326832	329	FBtr0344050	-1923
chr3L	3150487	3150833	347	Exon (FBtr0307301/FBgn0263108, exon 3 of 6)	FBgn0263108	3149133	3154934	5802	FBtr0307305	1354
chr2L	13777350	13777698	349	Exon (FBtr0307578/FBgn0051845, exon 1 of 2)	FBgn0051845	13777195	13778124	930	FBtr0307578	155
chr2L	7412819	7413206	388	Exon (FBtr0308610/FBgn0028387, exon 1 of 6)	FBgn0028387	7412417	7422736	10320	FBtr0332523	402
chr2R	22291858	22291980	123	Exon (FBtr0308773/FBgn0263341, exon 1 of 1)	FBgn0263341	22291717	22292395	679	FBtr0308773	141
chr3L	14976783	14977596	814	Exon (FBtr0309066/FBgn0263380, exon 1 of 2)	FBgn0263380	14976626	14977631	1006	FBtr0309066	35
chr3R	13642506	13642594	89	Exon (FBtr0309094/FBgn0263396, exon 4 of 7)	FBgn0263396	13635192	13646029	10838	FBtr0082856	3435
chr3R	13973775	13974247	473	Exon (FBtr0309199/FBgn0263414, exon 2 of 2)	FBgn0264493	13967955	13971800	3846	FBtr0301632	-1975
chr3R	22629593	22630221	629	Exon (FBtr0309306/FBgn0263451, exon 1 of 1)	FBgn0263451	22629575	22630671	1097	FBtr0309306	18
chr3L	3459154	3459679	526	Exon (FBtr0309837/FBgn0026259, exon 2 of 8)	FBgn0026259	3428658	3460603	31946	FBtr0309837	924
chr3R	21296631	21297056	426	Exon (FBtr0309958/FBgn0001234, exon 1 of 2)	FBgn0001234	21296621	21317836	21216	FBtr0332373	10
chr3R	5608537	5608911	375	Exon (FBtr0309985/FBgn0263619, exon 3 of 3)	FBgn0285959	5609245	5609611	367	FBtr0473392	700
chrX	7689014	7689114	101	Exon (FBtr0310287/FBgn0029504, exon 2 of 6)	FBgn0029504	7683458	7694918	11461	FBtr0333203	5804
chr2R	8616971	8617074	104	Exon (FBtr0310449/FBgn0033313, exon 5 of 8)	FBgn0033313	8616170	8625203	9034	FBtr0290112	801
chr3R	13658771	13659090	320	Exon (FBtr0310621/FBgn0004237, exon 2 of 4)	FBgn0004237	13656846	13660531	3686	FBtr0310621	1441
chr2L	3749034	3749323	290	Exon (FBtr0321291/FBgn0031568, exon 7 of 13)	FBgn0031568	3745394	3754617	9224	FBtr0273188	3640
chr2R	10336416	10337050	635	Exon (FBtr0329872/FBgn0261698, exon 9 of 26)	FBgn0261698	10322195	10344149	21955	FBtr0329872	7099
chr2R	17165813	17166244	432	Exon (FBtr0329878/FBgn0034204, exon 2 of 2)	FBgn0034204	17165461	17166505	1045	FBtr0086997	261
chr2R	14762071	14762228	158	Exon (FBtr0329880/FBgn0020767, exon 6 of 6)	FBgn0033963	14757907	14759602	1696	FBtr0329881	-2469
chr2R	8041537	8041845	309	Exon (FBtr0329885/FBgn0025360, exon 4 of 4)	FBgn0025360	8040984	8042529	1546	FBtr0088866	553
chr2R	19278695	19279307	613	Exon (FBtr0330057/FBgn0003254, exon 2 of 2)	FBgn0003254	19275732	19281396	5665	FBtr0330058	2963
chr3R	27700798	27701500	703	Exon (FBtr0330084/FBgn0045862, exon 3 of 3)	FBgn0045862	27700425	27703445	3021	FBtr0085221	373
chr3L	9705231	9705612	382	Exon (FBtr0330098/FBgn0036032, exon 1 of 2)	FBgn0036032	9704331	9710329	5999	FBtr0076396	900
chr2R	22564617	22564860	244	Exon (FBtr0330229/FBgn0260866, exon 3 of 4)	FBgn0034737	22562307	22563131	825	FBtr0071836	2310
chr3R	25190062	25190281	220	Exon (FBtr0330289/FBgn0039286, exon 2 of 2)	FBgn0083946	25169565	25193776	24212	FBtr0110797	3495
chr3L	2299678	2299983	306	Exon (FBtr0330359/FBgn0264002, exon 4 of 4)	FBgn0264002	2282997	2300944	17948	FBtr0330358	16681
chrX	5660410	5660774	365	Exon (FBtr0331167/FBgn0259150, exon 2 of 7)	FBgn0259150	5650567	5662861	12295	FBtr0331167	2087
chrX	5661668	5661942	275	Exon (FBtr0331167/FBgn0259150, exon 2 of 7)	FBgn0259150	5650567	5662861	12295	FBtr0331167	919
chr2L	6638475	6638859	385	Exon (FBtr0331187/FBgn0051635, exon 6 of 9)	FBgn0051634	6625138	6632407	7270	FBtr0079327	-6068
chr2L	4980677	4981037	361	Exon (FBtr0331228/FBgn0031664, exon 1 of 1)	FBgn0031664	4979537	4981311	1775	FBtr0079046	274
chr2L	6970365	6970944	580	Exon (FBtr0331375/FBgn0016978, exon 2 of 2)	FBgn0016978	6968711	6971737	3027	FBtr0331375	793
chr2L	2994076	2994392	317	Exon (FBtr0331653/FBgn0025681, exon 3 of 7)	FBgn0025681	2992973	2998726	5754	FBtr0273230	1103
chr3R	17540971	17541132	162	Exon (FBtr0331706/FBgn0025571, exon 2 of 4)	FBgn0025571	17540421	17545148	4728	FBtr0331707	550
chr3L	21288050	21288320	271	Exon (FBtr0331793/FBgn0259785, exon 2 of 3)	FBgn0259785	21286099	21290310	4212	FBtr0078336	1951
chr3L	19255951	19256164	214	Exon (FBtr0331852/FBgn0040075, exon 1 of 1)	FBgn0040075	19255340	19257111	1772	FBtr0344993	611
chr3L	9102756	9103341	586	Exon (FBtr0331858/FBgn0011206, exon 8 of 8)	FBgn0040827	9096877	9097494	618	FBtr0076530	5879
chr2R	22498402	22498651	250	Exon (FBtr0331942/FBgn0003175, exon 14 of 15)	FBgn0034735	22492197	22494295	2099	FBtr0071834	6205
chr2R	24714688	24714920	233	Exon (FBtr0331983/FBgn0053988, exon 3 of 6)	FBgn0035050	24691422	24694386	2965	FBtr0072442	-20302
chr2L	18764245	18764757	513	Exon (FBtr0332016/FBgn0045852, exon 5 of 5)	FBgn0045852	18762874	18771758	8885	FBtr0332016	7001
chr3L	261328	261533	206	Exon (FBtr0332107/FBgn0035121, exon 3 of 4)	FBgn0083014	261803	261953	151	FBtr0113599	420
chr3L	2138402	2138630	229	Exon (FBtr0332120/FBgn0052311, exon 6 of 17)	FBgn0052311	2117466	2151700	34235	FBtr0332120	13070
chr3L	11814019	11814097	79	Exon (FBtr0332131/FBgn0259140, exon 1 of 17)	FBgn0259140	11801951	11814755	12805	FBtr0332131	658
chr2L	19780236	19780488	253	Exon (FBtr0332179/FBgn0032821, exon 5 of 8)	FBgn0000529	19766285	19769067	2783	FBtr0343855	-11169
chr2L	15059682	15060043	362	Exon (FBtr0332475/FBgn0010422, exon 2 of 2)	FBgn0010422	15058919	15060757	1839	FBtr0332475	714
chr2L	13509517	13509866	350	Exon (FBtr0332509/FBgn0023407, exon 5 of 7)	FBgn0263354	13496085	13500427	4343	FBtr0303440	13432
chr2L	7423950	7424141	192	Exon (FBtr0332524/FBgn0264439, exon 1 of 2)	FBgn0264439	7423820	7425932	2113	FBtr0332525	130
chr2L	16862204	16862624	421	Exon (FBtr0332532/FBgn0264440, exon 2 of 2)	FBgn0264440	16861497	16862431	935	FBtr0332532	707
chr2L	9374713	9374897	185	Exon (FBtr0332598/FBgn0085395, exon 10 of 11)	FBgn0264447	9372102	9374004	1903	FBtr0332596	2611
chr2L	9379676	9379800	125	Exon (FBtr0332598/FBgn0085395, exon 9 of 11)	FBgn0264447	9372102	9374004	1903	FBtr0332596	7574
chr3L	4143760	4143996	237	Exon (FBtr0332657/FBgn0052260, exon 2 of 7)	FBgn0052260	4143092	4145966	2875	FBtr0073214	668
chr3L	2063436	2063874	439	Exon (FBtr0332674/FBgn0086906, exon 26 of 41)	FBgn0262107	2088166	2089626	1461	FBtr0309034	-24292
chr3L	19145415	19145774	360	Exon (FBtr0332735/FBgn0016797, exon 3 of 3)	FBgn0016797	19142898	19146760	3863	FBtr0075029	986
chr3L	21884869	21885059	191	Exon (FBtr0332737/FBgn0264470, exon 2 of 2)	FBgn0264470	21884511	21887039	2529	FBtr0332737	1980
chr3L	20301145	20301690	546	Exon (FBtr0332774/FBgn0264464, exon 2 of 2)	FBgn0052226	20297129	20302141	5013	FBtr0074846	451
chr2R	12880920	12881281	362	Exon (FBtr0332882/FBgn0002069, exon 4 of 6)	FBgn0002069	12880432	12883168	2737	FBtr0339391	488
chr2R	16868636	16868735	100	Exon (FBtr0332947/FBgn0028737, exon 2 of 2)	FBgn0028737	16868222	16869280	1059	FBtr0345627	414
chr2L	5963451	5963918	468	Exon (FBtr0333227/FBgn0086265, exon 1 of 1)	FBgn0086265	5963087	5964322	1236	FBtr0333227	404
chr3L	5800440	5800734	295	Exon (FBtr0333264/FBgn0283472, exon 10 of 10)	FBgn0259167	5803033	5805749	2717	FBtr0299616	-2299
chr3L	16375508	16375806	299	Exon (FBtr0333265/FBgn0036621, exon 3 of 4)	FBgn0036621	16370938	16378566	7629	FBtr0333265	2760
chr2L	10262924	10263140	217	Exon (FBtr0333411/FBgn0011305, exon 1 of 1)	FBgn0011305	10261795	10263554	1760	FBtr0333411	414
chr3L	16039452	16039818	367	Exon (FBtr0333617/FBgn0260635, exon 2 of 2)	FBgn0260635	16038410	16040535	2126	FBtr0333617	717
chr3L	2665973	2666159	187	Exon (FBtr0333629/FBgn0264606, exon 14 of 18)	FBgn0053234	2661622	2663622	2001	FBtr0345013	4351
chr3R	9213986	9214151	166	Exon (FBtr0333667/FBgn0003165, exon 7 of 13)	FBgn0003165	9067578	9226840	159263	FBtr0081993	12689
chr3L	21663719	21664111	393	Exon (FBtr0333973/FBgn0264711, exon 5 of 8)	FBgn0037114	21666452	21666980	529	FBtr0078463	2869
chrX	19635906	19636421	516	Exon (FBtr0334278/FBgn0087008, exon 2 of 12)	FBgn0087008	19626548	19638369	11822	FBtr0334278	1948
chr3R	8658026	8658424	399	Exon (FBtr0334319/FBgn0263231, exon 2 of 4)	FBgn0263231	8655587	8660422	4836	FBtr0081888	1998
chr3R	8657281	8657787	507	Exon (FBtr0334319/FBgn0263231, exon 3 of 4)	FBgn0259992	8653802	8654766	965	FBtr0304002	-2515
chr3R	29488611	29489020	410	Exon (FBtr0334339/FBgn0039663, exon 1 of 4)	FBgn0039663	29484783	29489265	4483	FBtr0334339	245
chr3R	31056599	31056824	226	Exon (FBtr0334548/FBgn0002413, exon 4 of 4)	FBgn0010808	31052616	31053915	1300	FBtr0085745	-2684
chr3R	24347656	24348380	725	Exon (FBtr0334603/FBgn0039186, exon 1 of 6)	FBgn0039186	24343895	24348791	4897	FBtr0334603	411
chr3R	22685829	22686076	248	Exon (FBtr0334605/FBgn0046114, exon 1 of 1)	FBgn0046114	22685006	22686510	1505	FBtr0334605	434
chr3R	9808041	9808521	481	Exon (FBtr0334684/FBgn0037760, exon 1 of 4)	FBgn0037760	9803486	9809368	5883	FBtr0334684	847
chr3R	20802333	20802696	364	Exon (FBtr0334711/FBgn0038826, exon 12 of 13)	FBgn0038826	20789986	20810726	20741	FBtr0083963	12347
chr3R	27261180	27261433	254	Exon (FBtr0334727/FBgn0264841, exon 2 of 2)	FBgn0264841	27260050	27261948	1899	FBtr0334727	1130
chr2R	9613207	9613510	304	Exon (FBtr0334807/FBgn0033438, exon 4 of 6)	FBgn0264878	9610464	9615617	5154	FBtr0334806	2743
chr3R	4820637	4820918	282	Exon (FBtr0334900/FBgn0037282, exon 1 of 3)	FBgn0037282	4817980	4821432	3453	FBtr0334900	514
chr3R	19156181	19156336	156	Exon (FBtr0335020/FBgn0038683, exon 3 of 4)	FBgn0038683	19154097	19156812	2716	FBtr0335020	476
chr2L	16622213	16622710	498	Exon (FBtr0335497/FBgn0259735, exon 3 of 7)	FBgn0265000	16628752	16629173	422	FBtr0335498	6463
chr3R	18219138	18219302	165	Exon (FBtr0336471/FBgn0038583, exon 1 of 1)	FBgn0038583	18218147	18220267	2121	FBtr0336471	965
chr2R	15984553	15984801	249	Exon (FBtr0336649/FBgn0265045, exon 5 of 27)	FBgn0265045	15946933	15987262	40330	FBtr0336649	2461
chr2R	6655697	6656033	337	Exon (FBtr0336665/FBgn0033081, exon 1 of 1)	FBgn0033081	6655463	6656401	939	FBtr0336665	368
chr2R	9790121	9790382	262	Exon (FBtr0336934/FBgn0265106, exon 2 of 2)	FBgn0265106	9788539	9791295	2757	FBtr0336934	1582
chr2R	12949452	12949592	141	Exon (FBtr0339107/FBgn0265186, exon 2 of 2)	FBgn0265186	12948348	12950209	1862	FBtr0339107	617
chr2R	7963046	7963911	866	Exon (FBtr0339122/FBgn0027548, exon 2 of 3)	FBgn0027548	7962463	7969805	7343	FBtr0088858	583
chr2R	7964302	7964645	344	Exon (FBtr0339122/FBgn0027548, exon 3 of 3)	FBgn0027548	7962463	7969805	7343	FBtr0088858	1839
chr3R	24120930	24121240	311	Exon (FBtr0339244/FBgn0039152, exon 3 of 10)	FBgn0039152	24118540	24128193	9654	FBtr0339245	2390
chr3R	25083786	25084364	579	Exon (FBtr0339246/FBgn0004897, exon 1 of 1)	FBgn0004897	25083177	25084878	1702	FBtr0084770	609
chr2R	9075560	9075925	366	Exon (FBtr0339284/FBgn0011746, exon 4 of 5)	FBgn0267586	9075158	9075951	794	FBtr0347017	26
chr2R	9589832	9590009	178	Exon (FBtr0339392/FBgn0033431, exon 2 of 2)	FBgn0033431	9589050	9590443	1394	FBtr0339392	782
chr2L	20847876	20848079	204	Exon (FBtr0339566/FBgn0265366, exon 1 of 1)	FBgn0265366	20847844	20848143	300	FBtr0339566	64
chr2R	15227439	15227539	101	Exon (FBtr0340008/FBgn0265508, exon 3 of 5)	FBgn0265508	15226938	15232665	5728	FBtr0340009	501
chr2R	15227788	15228497	710	Exon (FBtr0340008/FBgn0265508, exon 3 of 5)	FBgn0265508	15226938	15232665	5728	FBtr0340009	850
chr2L	17939106	17939446	341	Exon (FBtr0340186/FBgn0265549, exon 2 of 2)	FBgn0265549	17939019	17939715	697	FBtr0340186	269
chrX	13031122	13031358	237	Exon (FBtr0340350/FBgn0265597, exon 1 of 19)	FBgn0265597	13030755	13079070	48316	FBtr0340354	367
chr3L	5500080	5500379	300	Exon (FBtr0340645/FBgn0265711, exon 1 of 1)	FBgn0265711	5499594	5500088	495	FBtr0340645	486
chr3L	10242860	10243114	255	Exon (FBtr0340692/FBgn0265734, exon 1 of 1)	FBgn0265734	10242799	10243242	444	FBtr0340692	128
chr2L	13394422	13394651	230	Exon (FBtr0342637/FBgn0032518, exon 3 of 3)	FBgn0032518	13393687	13395092	1406	FBtr0342637	441
chr2R	20014638	20014696	59	Exon (FBtr0342682/FBgn0265840, exon 1 of 1)	FBgn0265840	20014495	20014695	201	FBtr0342682	143
chr2R	20557993	20558185	193	Exon (FBtr0342701/FBgn0034520, exon 2 of 3)	FBgn0034520	20556877	20559953	3077	FBtr0342702	1116
chrX	12061285	12064054	2770	Exon (FBtr0342741/FBgn0052656, exon 2 of 2)	FBgn0052656	12059795	12065144	5350	FBtr0342741	1490
chr2R	21276218	21276393	176	Exon (FBtr0342883/FBgn0085426, exon 5 of 9)	FBgn0085232	21281063	21281656	594	FBtr0112396	5263
chr2L	14492062	14492801	740	Exon (FBtr0342913/FBgn0005771, exon 2 of 2)	FBgn0005771	14490859	14494019	3161	FBtr0080643	1203
chr2L	5259284	5259533	250	Exon (FBtr0342932/FBgn0265957, exon 2 of 2)	FBgn0265957	5258942	5259992	1051	FBtr0342933	342
chrX	9909494	9909712	219	Exon (FBtr0343031/FBgn0030162, exon 4 of 4)	FBgn0030162	9908663	9911126	2464	FBtr0343031	1414
chr2L	6498983	6499491	509	Exon (FBtr0343155/FBgn0051637, exon 1 of 4)	FBgn0051637	6498647	6526996	28350	FBtr0079287	336
chr2L	2599028	2599169	142	Exon (FBtr0343235/FBgn0266025, exon 2 of 2)	FBgn0266025	2598608	2599860	1253	FBtr0343235	691
chr2L	988342	988501	160	Exon (FBtr0343253/FBgn0266036, exon 3 of 3)	FBgn0266036	987807	991300	3494	FBtr0343253	2799
chr3R	21375479	21375837	359	Exon (FBtr0343765/FBgn0002781, exon 4 of 6)	FBgn0002781	21375060	21377076	2017	FBtr0084085	1239
chr2L	18192787	18193011	225	Exon (FBtr0343817/FBgn0261804, exon 12 of 16)	FBgn0266205	18185160	18185857	698	FBtr0343820	-6930
chr2L	6872791	6872992	202	Exon (FBtr0343866/FBgn0266219, exon 1 of 2)	FBgn0266219	6872714	6874378	1665	FBtr0345755	77
chr3R	18984511	18985032	522	Exon (FBtr0343991/FBgn0026239, exon 1 of 5)	FBgn0026239	18984025	19022436	38412	FBtr0089768	486
chr2L	547500	547735	236	Exon (FBtr0344014/FBgn0005660, exon 3 of 4)	FBgn0005660	547016	549502	2487	FBtr0112854	1767
chr3R	14649091	14649260	170	Exon (FBtr0344158/FBgn0086686, exon 2 of 6)	FBgn0086686	14642672	14655197	12526	FBtr0344158	5937
chr3R	15917351	15917721	371	Exon (FBtr0344673/FBgn0266566, exon 1 of 8)	FBgn0266566	15910372	15918007	7636	FBtr0344673	286
chr3L	10804369	10804492	124	Exon (FBtr0344757/FBgn0265447, exon 1 of 1)	FBgn0265447	10803997	10805934	1938	FBtr0344757	1442
chr3L	21498548	21498661	114	Exon (FBtr0344984/FBgn0264554, exon 2 of 2)	FBgn0264554	21497537	21498830	1294	FBtr0344642	1011
chr2R	11893864	11894263	400	Exon (FBtr0345023/FBgn0284245, exon 2 of 2)	FBgn0284245	11893542	11895520	1979	FBtr0345022	322
chr2L	19933682	19934226	545	Exon (FBtr0345080/FBgn0266693, exon 1 of 1)	FBgn0266693	19933636	19934317	682	FBtr0345080	91
chr3R	11252427	11252742	316	Exon (FBtr0345159/FBgn0262972, exon 2 of 2)	FBgn0262972	11247631	11256123	8493	FBtr0306729	3381
chr3R	26520462	26520798	337	Exon (FBtr0345329/FBgn0266753, exon 2 of 2)	FBgn0266753	26519580	26522279	2700	FBtr0345330	882
chr2R	18798223	18798617	395	Exon (FBtr0345426/FBgn0010651, exon 3 of 4)	FBgn0034392	18794618	18796678	2061	FBtr0086637	-1545
chr2L	6831421	6831676	256	Exon (FBtr0345446/FBgn0051632, exon 2 of 5)	FBgn0051632	6822317	6838995	16679	FBtr0079341	9104
chr3L	4125430	4126042	613	Exon (FBtr0345589/FBgn0264693, exon 9 of 13)	FBgn0035499	4114289	4122388	8100	FBtr0073270	-3042
chrX	3857683	3858521	839	Exon (FBtr0345714/FBgn0019661, exon 1 of 1)	FBgn0019661	3857230	3862061	4832	FBtr0345714	3540
chr2L	13244343	13244522	180	Exon (FBtr0345722/FBgn0266869, exon 2 of 2)	FBgn0041720	13244370	13244561	192	FBtr0091789	39
chr2L	21929998	21930387	390	Exon (FBtr0345727/FBgn0266873, exon 2 of 3)	FBgn0266873	21929064	21931698	2635	FBtr0345727	934
chr2R	17838877	17839307	431	Exon (FBtr0345791/FBgn0259211, exon 11 of 14)	FBgn0041585	17843442	17860582	17141	FBtr0086795	-4135
chrX	5663754	5663924	171	Exon (FBtr0346057/FBgn0267076, exon 1 of 1)	FBgn0267076	5663114	5665605	2492	FBtr0346057	640
chr3L	3245036	3245142	107	Exon (FBtr0346079/FBgn0266973, exon 1 of 1)	FBgn0266973	3244996	3245340	345	FBtr0345875	40
chr3R	20385869	20386085	217	Exon (FBtr0346115/FBgn0262869, exon 16 of 21)	FBgn0038795	20406615	20407871	1257	FBtr0083894	21786
chrX	9581649	9581810	162	Exon (FBtr0346180/FBgn0267100, exon 1 of 1)	FBgn0267100	9581493	9581917	425	FBtr0346180	107
chr3R	30615109	30615318	210	Exon (FBtr0346228/FBgn0267131, exon 1 of 1)	FBgn0267131	30613028	30613507	480	FBtr0346227	2081
chr3R	31520584	31520881	298	Exon (FBtr0346231/FBgn0267133, exon 1 of 1)	FBgn0267133	31519878	31523278	3401	FBtr0346231	2397
chr3R	10488742	10488970	229	Exon (FBtr0346258/FBgn0267136, exon 2 of 2)	FBgn0267136	10488323	10490216	1894	FBtr0346258	1246
chr2L	15809930	15810127	198	Exon (FBtr0346421/FBgn0265813, exon 1 of 2)	FBgn0265813	15807181	15810319	3139	FBtr0346421	192
chr2L	5279462	5279675	214	Exon (FBtr0346455/FBgn0031696, exon 1 of 3)	FBgn0031696	5279053	5283283	4231	FBtr0342934	409
chr2L	5281066	5281410	345	Exon (FBtr0346455/FBgn0031696, exon 2 of 3)	FBgn0031696	5279053	5283283	4231	FBtr0342934	2013
chr2L	2627655	2627924	270	Exon (FBtr0346486/FBgn0267269, exon 1 of 1)	FBgn0267269	2625456	2627986	2531	FBtr0346486	62
chr2L	3264708	3264922	215	Exon (FBtr0346487/FBgn0267270, exon 1 of 1)	FBgn0267270	3264168	3265714	1547	FBtr0346487	792
chr2L	16877447	16877702	256	Exon (FBtr0346590/FBgn0051781, exon 3 of 3)	FBgn0052832	16878326	16879290	965	FBtr0340177	1588
chr2R	22414559	22414921	363	Exon (FBtr0346637/FBgn0022986, exon 2 of 5)	FBgn0022986	22412556	22415518	2963	FBtr0346637	597
chrY	1009071	1009327	257	Exon (FBtr0346687/FBgn0259875, exon 1 of 1)	FBgn0259875	1007917	1009359	1443	FBtr0346687	1154
chrY	903198	903456	259	Exon (FBtr0346688/FBgn0259850, exon 1 of 1)	FBgn0259850	903088	904499	1412	FBtr0346688	1043
chrY	979602	980248	647	Exon (FBtr0346689/FBgn0259863, exon 1 of 1)	FBgn0259863	979530	980284	755	FBtr0346689	36
chrY	1000086	1000174	89	Exon (FBtr0346690/FBgn0259869, exon 1 of 1)	FBgn0259869	1000076	1001264	1189	FBtr0346690	1090
chrY	1000892	1001217	326	Exon (FBtr0346690/FBgn0259869, exon 1 of 1)	FBgn0259869	1000076	1001264	1189	FBtr0346690	47
chrY	1003243	1003638	396	Exon (FBtr0346789/FBgn0267445, exon 1 of 1)	FBgn0267445	1003209	1004639	1431	FBtr0346789	1001
chrY	1004027	1004206	180	Exon (FBtr0346789/FBgn0267445, exon 1 of 1)	FBgn0267445	1003209	1004639	1431	FBtr0346789	433
chrX	23214592	23214985	394	Exon (FBtr0346895/FBgn0267519, exon 1 of 1)	FBgn0267519	23214452	23217140	2689	FBtr0346895	140
chrX	23215514	23217247	1734	Exon (FBtr0346895/FBgn0267519, exon 1 of 1)	FBgn0267519	23214452	23217140	2689	FBtr0346895	1062
chrX	23283505	23283601	97	Exon (FBtr0346899/FBgn0267516, exon 1 of 1)	FBgn0267516	23278007	23283731	5725	FBtr0346899	130
chrX	23278035	23278333	299	Exon (FBtr0346902/FBgn0267522, exon 1 of 1)	FBgn0267522	23278007	23280010	2004	FBtr0346902	1677
chrX	23278643	23279018	376	Exon (FBtr0346902/FBgn0267522, exon 1 of 1)	FBgn0267522	23278007	23280010	2004	FBtr0346902	992
chrX	23261492	23262652	1161	Exon (FBtr0346904/FBgn0085819, exon 1 of 1)	FBgn0085819	23261772	23262666	895	FBtr0346904	14
chrY	1006441	1006564	124	Exon (FBtr0346905/FBgn0267444, exon 1 of 1)	FBgn0267444	1005991	1007312	1322	FBtr0346905	450
chr3L	22348646	22348888	243	Exon (FBtr0347077/FBgn0267624, exon 2 of 2)	FBgn0267626	22350701	22351500	800	FBtr0347076	-1813
chr3L	10313660	10314038	379	Exon (FBtr0347128/FBgn0267666, exon 2 of 2)	FBgn0267665	10286900	10307954	21055	FBtr0347130	-5706
chr3L	10288254	10288473	220	Exon (FBtr0347130/FBgn0267665, exon 1 of 1)	FBgn0036080	10273204	10274624	1421	FBtr0076297	15050
chr3L	10290394	10290490	97	Exon (FBtr0347130/FBgn0267665, exon 1 of 1)	FBgn0267666	10306678	10320600	13923	FBtr0347128	-16188
chr3R	14251537	14251908	372	Exon (FBtr0347148/FBgn0027083, exon 6 of 6)	FBgn0262808	14256108	14256930	823	FBtr0306052	-4200
chr3R	10799201	10799797	597	Exon (FBtr0347183/FBgn0037836, exon 11 of 18)	FBgn0037836	10794058	10803955	9898	FBtr0347183	4158
chr3R	17650080	17650316	237	Exon (FBtr0347220/FBgn0266750, exon 2 of 2)	FBgn0038532	17647679	17669985	22307	FBtr0344347	2401
chr2R	16298233	16298454	222	Exon (FBtr0347228/FBgn0267793, exon 1 of 1)	FBgn0034110	16294400	16297232	2833	FBtr0329958	3833
chr3R	17705220	17705395	176	Exon (FBtr0347244/FBgn0267702, exon 1 of 1)	FBgn0267702	17703695	17705581	1887	FBtr0347244	1525
chrX	2276312	2276696	385	Exon (FBtr0347302/FBgn0085362, exon 1 of 1)	FBgn0085362	2275950	2277781	1832	FBtr0112535	362
chrY	3258907	3259193	287	Exon (FBtr0347419/FBgn0267862, exon 1 of 1)	FBgn0267862	3258406	3259223	818	FBtr0347419	501
chr3R	30631070	30631270	201	Exon (FBtr0347532/FBgn0267956, exon 1 of 1)	FBgn0267956	30630387	30631430	1044	FBtr0347532	683
chr3L	19420540	19420977	438	Exon (FBtr0472918/FBgn0052205, exon 4 of 4)	FBgn0053255	19423758	19424146	389	FBtr0347036	-2781
chr3L	1667913	1668203	291	Exon (FBtr0474640/FBgn0026372, exon 2 of 7)	FBgn0026372	1666288	1668654	2367	FBtr0474640	451
chr3L	10871624	10872004	381	Exon (FBtr0475045/FBgn0026160, exon 4 of 11)	FBgn0026160	10869828	10875743	5916	FBtr0076268	1796
chrX	14278341	14278696	356	Exon (FBtr0475073/FBgn0052602, exon 1 of 4)	FBgn0052602	14277735	14288161	10427	FBtr0475073	606
chrX	14280699	14281165	467	Exon (FBtr0475073/FBgn0052602, exon 1 of 4)	FBgn0052602	14277735	14288161	10427	FBtr0475073	2964
chrX	14281599	14282360	762	Exon (FBtr0475073/FBgn0052602, exon 2 of 4)	FBgn0052602	14277735	14288161	10427	FBtr0475073	3864
chrX	14282770	14282936	167	Exon (FBtr0475073/FBgn0052602, exon 3 of 4)	FBgn0052602	14277735	14288161	10427	FBtr0475073	5035
chrX	14283448	14283881	434	Exon (FBtr0475073/FBgn0052602, exon 3 of 4)	FBgn0030562	14288084	14289393	1310	FBtr0073920	5512
chrX	14284360	14285141	782	Exon (FBtr0475073/FBgn0052602, exon 4 of 4)	FBgn0030562	14288084	14289393	1310	FBtr0073920	4252
chrX	14286261	14287214	954	Exon (FBtr0475073/FBgn0052602, exon 4 of 4)	FBgn0030562	14288084	14289393	1310	FBtr0073920	2179
chrX	14287420	14287849	430	Exon (FBtr0475073/FBgn0052602, exon 4 of 4)	FBgn0030562	14288084	14289393	1310	FBtr0073920	1544
chr3L	11598219	11598469	251	Exon (FBtr0475139/FBgn0286914, exon 1 of 1)	FBgn0286914	11598012	11598821	810	FBtr0475139	207
chr2L	261	537	277	Intergenic	FBgn0031208	7529	9484	1956	FBtr0475186	-6992
chr2L	1720	1803	84	Intergenic	FBgn0031208	7529	9484	1956	FBtr0475186	-5726
chr2L	2116	2320	205	Intergenic	FBgn0031208	7529	9484	1956	FBtr0475186	-5209
chr2L	2497	3330	834	Intergenic	FBgn0031208	7529	9484	1956	FBtr0475186	-4199
chr2L	3575	3642	68	Intergenic	FBgn0031208	7529	9484	1956	FBtr0475186	-3887
chr2L	4304	4570	267	Intergenic	FBgn0031208	7529	9484	1956	FBtr0475186	-2959
chr2L	359578	360541	964	Intergenic	FBgn0031250	355565	357874	2310	FBtr0330651	-1704
chr2L	360703	362109	1407	Intergenic	FBgn0031250	355565	357874	2310	FBtr0330651	-2829
chr2L	362342	363064	723	Intergenic	FBgn0031250	355565	357874	2310	FBtr0330651	-4468
chr2L	363348	364132	785	Intergenic	FBgn0031250	355565	357874	2310	FBtr0330651	-5474
chr2L	364716	365575	860	Intergenic	FBgn0031250	355565	357874	2310	FBtr0330651	-6842
chr2L	365768	365867	100	Intergenic	FBgn0031250	355565	357874	2310	FBtr0330651	-7894
chr2L	376101	376201	101	Intergenic	FBgn0000061	378112	387439	9328	FBtr0078053	-1911
chr2L	746324	746555	232	Intergenic	FBgn0026438	737212	744395	7184	FBtr0301317	-1929
chr2L	887426	887690	265	Intergenic	FBgn0031292	878181	885141	6961	FBtr0332181	-2285
chr2L	975728	976084	357	Intergenic	FBgn0266036	987807	991300	3494	FBtr0343253	15216
chr2L	1001460	1001563	104	Intergenic	FBgn0266036	987807	991300	3494	FBtr0445830	-10160
chr2L	1004194	1004509	316	Intergenic	FBgn0266036	987807	991300	3494	FBtr0445830	-12894
chr2L	1230127	1230645	519	Intergenic	FBgn0031327	1240036	1242205	2170	FBtr0077920	-9391
chr2L	1301849	1302237	389	Intergenic	FBgn0011294	1329161	1329993	833	FBtr0077922	-26924
chr2L	1310474	1310961	488	Intergenic	FBgn0011294	1329161	1329993	833	FBtr0077922	-18200
chr2L	1311457	1311656	200	Intergenic	FBgn0011294	1329161	1329993	833	FBtr0077922	-17505
chr2L	1371976	1372118	143	Intergenic	FBgn0031337	1368089	1369050	962	FBtr0343839	3887
chr2L	1505350	1505462	113	Intergenic	FBgn0031344	1500835	1502904	2070	FBtr0077933	-2446
chr2L	1628540	1628659	120	Intergenic	FBgn0265814	1618637	1626021	7385	FBtr0342645	-2519
chr2L	1629849	1630049	201	Intergenic	FBgn0265814	1618637	1626021	7385	FBtr0342645	-3828
chr2L	1633039	1633326	288	Intergenic	FBgn0265814	1618637	1626021	7385	FBtr0342645	-7018
chr2L	1633766	1633927	162	Intergenic	FBgn0265814	1618637	1626021	7385	FBtr0342645	-7745
chr2L	1761072	1761290	219	Intergenic	FBgn0031365	1758286	1759093	808	FBtr0077901	-1979
chr2L	1767176	1767633	458	Intergenic	FBgn0031365	1758286	1759093	808	FBtr0077901	-8083
chr2L	1768536	1768759	224	Intergenic	FBgn0031365	1758286	1759093	808	FBtr0077901	-9443
chr2L	1797157	1797758	602	Intergenic	FBgn0045501	1793668	1794917	1250	FBtr0077897	-2240
chr2L	1805650	1806154	505	Intergenic	FBgn0045501	1793668	1794917	1250	FBtr0077897	-10733
chr2L	1810541	1810655	115	Intergenic	FBgn0051933	1821256	1823331	2076	FBtr0077896	12676
chr2L	2113171	2113770	600	Intergenic	FBgn0053516	2059124	2109878	50755	FBtr0334782	-3293
chr2L	2118904	2119255	352	Intergenic	FBgn0053516	2059124	2109878	50755	FBtr0334782	-9026
chr2L	2296496	2296591	96	Intergenic	FBgn0051949	2300103	2300795	693	FBtr0077757	-3512
chr2L	2303667	2304029	363	Intergenic	FBgn0051949	2300103	2300888	786	FBtr0303208	3564
chr2L	2479700	2479843	144	Intergenic	FBgn0266824	2471644	2472978	1335	FBtr0345551	-6722
chr2L	2546501	2546743	243	Intergenic	FBgn0031431	2551145	2552825	1681	FBtr0077750	6082
chr2L	2621874	2622086	213	Intergenic	FBgn0263322	2620187	2620782	596	FBtr0308746	1687
chr2L	2632706	2633283	578	Intergenic	FBgn0267269	2625456	2627986	2531	FBtr0346486	-4720
chr2L	2633518	2633666	149	Intergenic	FBgn0284414	2637669	2638540	872	FBtr0452193	4874
chr2L	3203284	3203497	214	Intergenic	FBgn0085422	3175190	3200496	25307	FBtr0340590	-2788
chr2L	3222481	3222897	417	Intergenic	FBgn0266875	3210515	3211156	642	FBtr0345729	11966
chr2L	3238873	3239363	491	Intergenic	FBgn0266876	3260973	3261281	309	FBtr0345731	21918
chr2L	3251589	3252207	619	Intergenic	FBgn0266876	3260973	3261281	309	FBtr0345731	9074
chr2L	3255686	3256488	803	Intergenic	FBgn0266876	3260973	3261281	309	FBtr0345731	4793
chr2L	3284947	3285321	375	Intergenic	FBgn0265678	3287822	3288591	770	FBtr0340588	-2501
chr2L	3391537	3391619	83	Intergenic	FBgn0266026	3389348	3389753	406	FBtr0343236	2189
chr2L	3430265	3430678	414	Intergenic	FBgn0031530	3404460	3426719	22260	FBtr0303992	-3546
chr2L	3534027	3534197	171	Intergenic	FBgn0031550	3530789	3532678	1890	FBtr0077529	3238
chr2L	3554918	3555107	190	Intergenic	FBgn0265368	3562038	3563118	1081	FBtr0339569	-6931
chr2L	3568587	3569458	872	Intergenic	FBgn0265960	3563308	3563540	233	FBtr0342953	-5047
chr2L	3755183	3755260	78	Intergenic	FBgn0263846	3757256	3769235	11980	FBtr0321304	-1996
chr2L	4012648	4012876	229	Intergenic	FBgn0264296	4008653	4009090	438	FBtr0331499	3995
chr2L	4179914	4180049	136	Intergenic	FBgn0264866	4185401	4186187	787	FBtr0334786	-5352
chr2L	4662952	4663400	449	Intergenic	FBgn0284415	4655478	4656209	732	FBtr0452182	-6743
chr2L	4664210	4664552	343	Intergenic	FBgn0284415	4655478	4656209	732	FBtr0452182	-8001
chr2L	4668548	4668900	353	Intergenic	FBgn0284415	4655478	4656209	732	FBtr0452182	-12339
chr2L	5369617	5370465	849	Intergenic	FBgn0262097	5379095	5381074	1980	FBtr0342943	10609
chr2L	5448435	5448655	221	Intergenic	FBgn0051647	5435582	5439277	3696	FBtr0308924	-9158
chr2L	5451794	5451954	161	Intergenic	FBgn0261963	5461639	5466829	5191	FBtr0310358	-9685
chr2L	5452357	5452584	228	Intergenic	FBgn0261963	5461639	5466829	5191	FBtr0310358	-9055
chr2L	5570864	5572009	1146	Intergenic	FBgn0266029	5564811	5565755	945	FBtr0343247	-5109
chr2L	5813748	5814123	376	Intergenic	FBgn0262999	5811574	5811925	352	FBtr0306842	2174
chr2L	6237088	6237267	180	Intergenic	FBgn0266070	6231807	6232160	354	FBtr0343397	5281
chr2L	7168072	7168263	192	Intergenic	FBgn0265821	7174368	7174790	423	FBtr0342657	6527
chr2L	7170931	7171171	241	Intergenic	FBgn0265821	7174368	7174790	423	FBtr0342657	3619
chr2L	7322368	7322520	153	Intergenic	FBgn0266842	7328944	7329519	576	FBtr0345570	6999
chr2L	7358861	7359256	396	Intergenic	FBgn0031903	7363379	7377528	14150	FBtr0303207	-4123
chr2L	7617735	7617963	229	Intergenic	FBgn0031926	7608389	7616533	8145	FBtr0335486	9346
chr2L	8334468	8334658	191	Intergenic	FBgn0032023	8338287	8342056	3770	FBtr0079604	-3629
chr2L	8747499	8747648	150	Intergenic	FBgn0266845	8751715	8752122	408	FBtr0345576	4474
chr2L	8756483	8756649	167	Intergenic	FBgn0032065	8752285	8753209	925	FBtr0079732	4198
chr2L	8801059	8801343	285	Intergenic	FBgn0261627	8781799	8782500	702	FBtr0302991	-18559
chr2L	8806409	8806642	234	Intergenic	FBgn0029123	8825645	8829670	4026	FBtr0079733	-19003
chr2L	8839940	8840373	434	Intergenic	FBgn0266905	8852009	8852664	656	FBtr0345772	12291
chr2L	9006725	9007032	308	Intergenic	FBgn0032087	9010583	9011358	776	FBtr0079765	-3551
chr2L	9035454	9035774	321	Intergenic	FBgn0265452	9025634	9031836	6203	FBtr0339809	-3618
chr2L	9081292	9081404	113	Intergenic	FBgn0032095	9084107	9089440	5334	FBtr0079768	-2703
chr2L	9307595	9307927	333	Intergenic	FBgn0262033	9304437	9305007	571	FBtr0342852	-2588
chr2L	9316734	9316987	254	Intergenic	FBgn0267012	9325845	9326721	877	FBtr0345963	-8858
chr2L	9351668	9351797	130	Intergenic	FBgn0032111	9350470	9350996	527	FBtr0079805	1198
chr2L	9359447	9359605	159	Intergenic	FBgn0263323	9364297	9364991	695	FBtr0342858	-4692
chr2L	9674402	9674681	280	Intergenic	FBgn0264999	9669640	9671070	1431	FBtr0335496	-3332
chr2L	9751879	9752262	384	Intergenic	FBgn0015035	9747839	9750071	2233	FBtr0079925	-1808
chr2L	9780679	9780818	140	Intergenic	FBgn0032147	9782384	9788499	6116	FBtr0079869	-1566
chr2L	9973803	9976171	2369	Intergenic	FBgn0011272	9967330	9968645	1316	FBtr0310482	6473
chr2L	10721398	10721527	130	Intergenic	FBgn0032289	10724203	10728740	4538	FBtr0303568	-2676
chr2L	11315517	11315886	370	Intergenic	FBgn0265794	11318944	11319259	316	FBtr0342587	-3058
chr2L	11384043	11384197	155	Intergenic	FBgn0263764	11390111	11392298	2188	FBtr0344213	8101
chr2L	11408588	11408836	249	Intergenic	FBgn0263764	11387870	11392320	4451	FBtr0344212	-16268
chr2L	11430235	11430564	330	Intergenic	FBgn0261648	11434311	11445614	11304	FBtr0089913	15050
chr2L	11487462	11487770	309	Intergenic	FBgn0003313	11486182	11486949	768	FBtr0080237	1280
chr2L	11491696	11491851	156	Intergenic	FBgn0003313	11486182	11486949	768	FBtr0080237	5514
chr2L	11540789	11541530	742	Intergenic	FBgn0263386	11536145	11536844	700	FBtr0309073	4644
chr2L	11567978	11568153	176	Intergenic	FBgn0265688	11561201	11561966	766	FBtr0340561	6777
chr2L	11568370	11568495	126	Intergenic	FBgn0265688	11561201	11561966	766	FBtr0340561	7169
chr2L	11687085	11687442	358	Intergenic	FBgn0032372	11694804	11696107	1304	FBtr0080254	-7362
chr2L	11704485	11704629	145	Intergenic	FBgn0032372	11694804	11696107	1304	FBtr0080254	9681
chr2L	11734006	11734456	451	Intergenic	FBgn0264994	11736402	11737541	1140	FBtr0335470	-1946
chr2L	11767888	11768120	233	Intergenic	FBgn0259962	11754085	11754502	418	FBtr0300306	-13386
chr2L	11940828	11941015	188	Intergenic	FBgn0026390	11937969	11939202	1234	FBtr0080280	2859
chr2L	12324759	12324959	201	Intergenic	FBgn0266821	12316158	12317313	1156	FBtr0345548	-7446
chr2L	12558399	12558575	177	Intergenic	FBgn0259176	12456887	12546611	89725	FBtr0300521	-11788
chr2L	12563817	12565422	1606	Intergenic	FBgn0265809	12570672	12571157	486	FBtr0342630	5735
chr2L	12649376	12649536	161	Intergenic	FBgn0032439	12610517	12646356	35840	FBtr0308801	-3020
chr2L	12785831	12785988	158	Intergenic	FBgn0284416	12774054	12775252	1199	FBtr0452183	-10579
chr2L	12791723	12792153	431	Intergenic	FBgn0264366	12807643	12808340	698	FBtr0332211	16187
chr2L	12794190	12795235	1046	Intergenic	FBgn0264366	12807643	12808340	698	FBtr0332211	13105
chr2L	12827780	12828039	260	Intergenic	FBgn0015399	12818936	12822787	3852	FBtr0346702	-4993
chr2L	12859938	12860169	232	Intergenic	FBgn0266306	12841517	12841895	379	FBtr0344035	18421
chr2L	12872735	12872932	198	Intergenic	FBgn0266306	12841517	12841895	379	FBtr0344035	31218
chr2L	13081874	13082039	166	Intergenic	FBgn0265086	13089803	13090559	757	FBtr0336854	-7764
chr2L	13115597	13115876	280	Intergenic	FBgn0265087	13118890	13119134	245	FBtr0475223	3258
chr2L	13137921	13138191	271	Intergenic	FBgn0032472	13142445	13142903	459	FBtr0345616	4712
chr2L	13152936	13153324	389	Intergenic	FBgn0028410	13158810	13160173	1364	FBtr0080432	-5486
chr2L	13337634	13338047	414	Intergenic	FBgn0264308	13307814	13331121	23308	FBtr0331504	-6513
chr2L	14099680	14100173	494	Intergenic	FBgn0283651	14104090	14106791	2702	FBtr0445731	-3917
chr2L	14465894	14467254	1361	Intergenic	FBgn0265943	14457113	14457338	226	FBtr0342911	8781
chr2L	14542758	14542972	215	Intergenic	FBgn0250844	14547498	14549109	1612	FBtr0343704	6137
chr2L	14590528	14590980	453	Intergenic	FBgn0261566	14587920	14588234	315	FBtr0302802	-2294
chr2L	14694574	14694691	118	Intergenic	FBgn0003016	14599776	14689340	89565	FBtr0301495	-5234
chr2L	14750570	14750813	244	Intergenic	FBgn0267014	14746807	14747080	274	FBtr0345971	-3490
chr2L	14806274	14806881	608	Intergenic	FBgn0053309	14810761	14812599	1839	FBtr0080674	-3880
chr2L	14807883	14808526	644	Intergenic	FBgn0053309	14810761	14812599	1839	FBtr0080674	-2235
chr2L	14825273	14825398	126	Intergenic	FBgn0053309	14810761	14812599	1839	FBtr0080674	14512
chr2L	14830534	14830675	142	Intergenic	FBgn0264349	14840434	14842209	1776	FBtr0343683	11534
chr2L	15123586	15124018	433	Intergenic	FBgn0264435	15119783	15120819	1037	FBtr0332515	3803
chr2L	15369047	15369374	328	Intergenic	FBgn0032563	15360921	15361627	707	FBtr0080743	-7420
chr2L	15377134	15377338	205	Intergenic	FBgn0032563	15360921	15361627	707	FBtr0080743	-15507
chr2L	15587137	15587349	213	Intergenic	FBgn0266159	15610171	15610746	576	FBtr0343715	-22822
chr2L	15594806	15595275	470	Intergenic	FBgn0266159	15610171	15610746	576	FBtr0343715	-14896
chr2L	15603287	15603589	303	Intergenic	FBgn0266159	15610171	15610746	576	FBtr0343715	-6582
chr2L	15723506	15723991	486	Intergenic	FBgn0028863	15646336	15718272	71937	FBtr0344775	-5234
chr2L	15794755	15794979	225	Intergenic	FBgn0028901	15784085	15790146	6062	FBtr0080786	10670
chr2L	15826956	15829113	2158	Intergenic	FBgn0265812	15822345	15822942	598	FBtr0342642	-4014
chr2L	15858106	15858367	262	Intergenic	FBgn0028902	15854268	15856450	2183	FBtr0080788	3838
chr2L	15968169	15968517	349	Intergenic	FBgn0028645	15905134	15962435	57302	FBtr0300615	-5734
chr2L	16082261	16082424	164	Intergenic	FBgn0266164	16072835	16073569	735	FBtr0343730	-8692
chr2L	16114810	16115262	453	Intergenic	FBgn0028884	16133508	16134412	905	FBtr0080816	-18246
chr2L	16141314	16142362	1049	Intergenic	FBgn0266165	16135365	16136204	840	FBtr0343729	-5110
chr2L	16143647	16143920	274	Intergenic	FBgn0266165	16135365	16136204	840	FBtr0343729	-7443
chr2L	16146190	16146279	90	Intergenic	FBgn0266165	16135365	16136204	840	FBtr0343729	-9986
chr2L	16150853	16150964	112	Intergenic	FBgn0266165	16135365	16136204	840	FBtr0343729	-14649
chr2L	16160004	16160096	93	Intergenic	FBgn0001991	16165831	16190079	24249	FBtr0332021	-5735
chr2L	16360985	16361539	555	Intergenic	FBgn0025678	16354944	16356735	1792	FBtr0080837	-4250
chr2L	16956935	16957119	185	Intergenic	FBgn0265543	16947610	16950070	2461	FBtr0340175	-6865
chr2L	17002431	17002830	400	Intergenic	FBgn0266897	16998683	16998941	259	FBtr0345764	3748
chr2L	17021641	17021822	182	Intergenic	FBgn0267018	17017747	17018049	303	FBtr0345974	-3592
chr2L	17056105	17056524	420	Intergenic	FBgn0032625	17047161	17048281	1121	FBtr0332011	-7824
chr2L	17062878	17063152	275	Intergenic	FBgn0032625	17047161	17048281	1121	FBtr0332011	-14597
chr2L	17099325	17099835	511	Intergenic	FBgn0267004	17105145	17105687	543	FBtr0345954	-5310
chr2L	17127888	17128169	282	Intergenic	FBgn0051784	17123307	17125961	2655	FBtr0302499	-1927
chr2L	17277192	17277461	270	Intergenic	FBgn0267293	17280235	17280536	302	FBtr0346578	-2774
chr2L	17335655	17335925	271	Intergenic	FBgn0267255	17320250	17320712	463	FBtr0346474	-14943
chr2L	17346235	17346470	236	Intergenic	FBgn0265270	17353730	17354668	939	FBtr0345642	8198
chr2L	17358470	17358612	143	Intergenic	FBgn0265446	17361039	17361511	473	FBtr0339795	-2427
chr2L	17613927	17614198	272	Intergenic	FBgn0265585	17606465	17607260	796	FBtr0340253	-6667
chr2L	17639538	17639835	298	Intergenic	FBgn0267263	17644448	17644844	397	FBtr0346478	5009
chr2L	17954992	17955524	533	Intergenic	FBgn0265548	17948147	17951740	3594	FBtr0340185	-3252
chr2L	18421959	18422192	234	Intergenic	FBgn0265681	18433459	18434096	638	FBtr0340585	-11267
chr2L	18513881	18514125	245	Intergenic	FBgn0032685	18517487	18531780	14294	FBtr0081069	-3362
chr2L	19240255	19240487	233	Intergenic	FBgn0051797	19259432	19262240	2809	FBtr0081227	21753
chr2L	19282111	19282213	103	Intergenic	FBgn0265079	19269114	19272861	3748	FBtr0336821	-9250
chr2L	19309873	19310302	430	Intergenic	FBgn0032769	19300255	19301600	1346	FBtr0343804	9618
chr2L	20020431	20020528	98	Intergenic	FBgn0264443	19969484	20017282	47799	FBtr0332566	-3149
chr2L	20111796	20112109	314	Intergenic	FBgn0032851	20103386	20104150	765	FBtr0089388	-7646
chr2L	20140659	20140805	147	Intergenic	FBgn0032853	20133805	20134923	1119	FBtr0081378	-5736
chr2L	20148544	20149048	505	Intergenic	FBgn0032853	20133805	20134923	1119	FBtr0081378	-13621
chr2L	20150543	20151118	576	Intergenic	FBgn0032853	20133805	20134923	1119	FBtr0081378	-15620
chr2L	20153749	20154116	368	Intergenic	FBgn0032853	20133805	20134923	1119	FBtr0081378	-18826
chr2L	20159476	20160216	741	Intergenic	FBgn0032853	20133805	20134923	1119	FBtr0081378	-24553
chr2L	20161484	20161920	437	Intergenic	FBgn0032853	20133805	20134923	1119	FBtr0081378	-26561
chr2L	20168240	20168697	458	Intergenic	FBgn0032853	20133805	20134923	1119	FBtr0081378	-33317
chr2L	20169619	20169899	281	Intergenic	FBgn0032853	20133805	20134923	1119	FBtr0081378	-34696
chr2L	20204092	20204306	215	Intergenic	FBgn0259996	20248039	20248872	834	FBtr0344577	-43733
chr2L	20215174	20215951	778	Intergenic	FBgn0259996	20248039	20248872	834	FBtr0344577	-32088
chr2L	20216605	20217333	729	Intergenic	FBgn0259996	20248039	20248872	834	FBtr0344577	-30706
chr2L	20217495	20217772	278	Intergenic	FBgn0259996	20248039	20248872	834	FBtr0344577	-30267
chr2L	20223095	20223153	59	Intergenic	FBgn0259996	20248039	20248872	834	FBtr0344577	-24886
chr2L	20273052	20273410	359	Intergenic	FBgn0260000	20263419	20264424	1006	FBtr0081375	-8628
chr2L	20281701	20282078	378	Intergenic	FBgn0040996	20294693	20295320	628	FBtr0081351	-12615
chr2L	20511087	20511354	268	Intergenic	FBgn0267266	20513832	20514546	715	FBtr0346482	-2478
chr2L	20943537	20943791	255	Intergenic	FBgn0265817	20947135	20948170	1036	FBtr0342649	4379
chr2L	20955207	20955314	108	Intergenic	FBgn0265817	20947135	20948170	1036	FBtr0342649	-7037
chr2L	21394674	21394767	94	Intergenic	FBgn0051616	21404181	21404495	315	FBtr0085889	-9414
chr2L	21441774	21442218	445	Intergenic	FBgn0053812	21440187	21440715	529	FBtr0091816	1587
chr2L	21442496	21442719	224	Intergenic	FBgn0053812	21440187	21440715	529	FBtr0091816	2309
chr2L	21444067	21444468	402	Intergenic	FBgn0053812	21440187	21440715	529	FBtr0091816	3880
chr2L	21543933	21544797	865	Intergenic	FBgn0051614	21542864	21543688	825	FBtr0085895	1069
chr2L	21546628	21546700	73	Intergenic	FBgn0051614	21542864	21543688	825	FBtr0085895	3764
chr2L	21552347	21552547	201	Intergenic	FBgn0051614	21542864	21543688	825	FBtr0085895	9483
chr2L	21561672	21562237	566	Intergenic	FBgn0032949	21573389	21577103	3715	FBtr0085896	-11152
chr2L	21597890	21598113	224	Intergenic	FBgn0260719	21589784	21590593	810	FBtr0301172	-7297
chr2L	21598464	21598708	245	Intergenic	FBgn0260719	21589784	21590593	810	FBtr0301172	-7871
chr2L	21654236	21654482	247	Intergenic	FBgn0262620	21657625	21658249	625	FBtr0342857	-3143
chr2L	22003024	22003280	257	Intergenic	FBgn0266221	21999734	22000420	687	FBtr0343881	-2604
chr2L	22094977	22095297	321	Intergenic	FBgn0051703	22102626	22104401	1776	FBtr0085946	9104
chr2L	22118880	22119525	646	Intergenic	FBgn0032974	22121338	22125151	3814	FBtr0331655	-1813
chr2L	22263411	22263566	156	Intergenic	FBgn0032988	22249876	22258260	8385	FBtr0085955	13535
chr2L	22270484	22270709	226	Intergenic	FBgn0032988	22249876	22258260	8385	FBtr0085955	20608
chr2L	22286364	22286729	366	Intergenic	FBgn0039972	22308755	22368796	60042	FBtr0306235	-22026
chr2L	22288634	22288883	250	Intergenic	FBgn0039972	22308755	22368796	60042	FBtr0306235	-19872
chr2L	22301447	22301686	240	Intergenic	FBgn0039972	22308755	22368796	60042	FBtr0306235	-7069
chr2L	22372914	22373126	213	Intergenic	FBgn0039972	22354355	22368776	14422	FBtr0306236	18559
chr2L	22376175	22377661	1487	Intergenic	FBgn0039972	22354355	22368776	14422	FBtr0306236	21820
chr2L	22389733	22391641	1909	Intergenic	FBgn0039972	22354355	22368776	14422	FBtr0306236	35378
chr2L	22392167	22393068	902	Intergenic	FBgn0039972	22354355	22368776	14422	FBtr0306236	37812
chr2L	22393916	22394004	89	Intergenic	FBgn0039972	22354355	22368776	14422	FBtr0306236	39561
chr2L	22399112	22399214	103	Intergenic	FBgn0039972	22354355	22368776	14422	FBtr0306236	44757
chr2L	22410251	22410665	415	Intergenic	FBgn0039972	22354355	22368776	14422	FBtr0306236	55896
chr2L	22411565	22411731	167	Intergenic	FBgn0039972	22354355	22368776	14422	FBtr0306236	57210
chr2L	22411974	22412168	195	Intergenic	FBgn0039972	22354355	22368776	14422	FBtr0306236	57619
chr2L	22413047	22413586	540	Intergenic	FBgn0039972	22354355	22368776	14422	FBtr0306236	58692
chr2L	22414156	22414978	823	Intergenic	FBgn0039972	22354355	22368776	14422	FBtr0306236	59801
chr2L	22415479	22415898	420	Intergenic	FBgn0039972	22354355	22368776	14422	FBtr0306236	61124
chr2L	22421366	22421723	358	Intergenic	FBgn0039972	22354355	22368776	14422	FBtr0306236	67011
chr2L	22423248	22423607	360	Intergenic	FBgn0039972	22354355	22368776	14422	FBtr0306236	68893
chr2L	22425163	22425382	220	Intergenic	FBgn0039972	22354355	22368776	14422	FBtr0306236	70808
chr2L	22431960	22432287	328	Intergenic	FBgn0039972	22354355	22368776	14422	FBtr0306236	77605
chr2L	22443110	22443298	189	Intergenic	FBgn0039972	22354355	22368776	14422	FBtr0306236	88755
chr2L	22449972	22450175	204	Intergenic	FBgn0082980	22535458	22535593	136	FBtr0309749	85418
chr2L	22454629	22454821	193	Intergenic	FBgn0082980	22535458	22535593	136	FBtr0309749	80772
chr2L	22460679	22460872	194	Intergenic	FBgn0082980	22535458	22535593	136	FBtr0309749	74721
chr2L	22461760	22462049	290	Intergenic	FBgn0082980	22535458	22535593	136	FBtr0309749	73544
chr2L	22462358	22462441	84	Intergenic	FBgn0082980	22535458	22535593	136	FBtr0309749	73152
chr2L	22469713	22469988	276	Intergenic	FBgn0082980	22535458	22535593	136	FBtr0309749	65605
chr2L	22479142	22479329	188	Intergenic	FBgn0082980	22535458	22535593	136	FBtr0309749	56264
chr2L	22484824	22484963	140	Intergenic	FBgn0082980	22535458	22535593	136	FBtr0309749	50630
chr2L	22485532	22486483	952	Intergenic	FBgn0082980	22535458	22535593	136	FBtr0309749	49110
chr2L	22490161	22490495	335	Intergenic	FBgn0082980	22535458	22535593	136	FBtr0309749	45098
chr2L	22497856	22498266	411	Intergenic	FBgn0082980	22535458	22535593	136	FBtr0309749	37327
chr2L	22498605	22498828	224	Intergenic	FBgn0082980	22535458	22535593	136	FBtr0309749	36765
chr2L	22499340	22499689	350	Intergenic	FBgn0082980	22535458	22535593	136	FBtr0309749	35904
chr2L	22503270	22503549	280	Intergenic	FBgn0082980	22535458	22535593	136	FBtr0309749	32044
chr2L	22503953	22504371	419	Intergenic	FBgn0082980	22535458	22535593	136	FBtr0309749	31222
chr2L	22505504	22505894	391	Intergenic	FBgn0082980	22535458	22535593	136	FBtr0309749	29699
chr2L	22506130	22506812	683	Intergenic	FBgn0082980	22535458	22535593	136	FBtr0309749	28781
chr2L	22507230	22507296	67	Intergenic	FBgn0082980	22535458	22535593	136	FBtr0309749	28297
chr2L	22515364	22515712	349	Intergenic	FBgn0082980	22535458	22535593	136	FBtr0309749	19881
chr2L	22524880	22525235	356	Intergenic	FBgn0082980	22535458	22535593	136	FBtr0309749	10358
chr2L	22564630	22564762	133	Intergenic	FBgn0040011	22579072	22585843	6772	FBtr0111252	-14310
chr2L	22571967	22572234	268	Intergenic	FBgn0040011	22579072	22585843	6772	FBtr0111252	-6838
chr2L	22587486	22587848	363	Intergenic	FBgn0040011	22579750	22585843	6094	FBtr0302387	7736
chr2L	22589009	22589289	281	Intergenic	FBgn0040011	22579750	22585843	6094	FBtr0302387	9259
chr2L	22602008	22602415	408	Intergenic	FBgn0040011	22579750	22585843	6094	FBtr0302387	22258
chr2L	22608637	22608936	300	Intergenic	FBgn0040011	22579750	22585843	6094	FBtr0302387	28887
chr2L	22617863	22617967	105	Intergenic	FBgn0040011	22579750	22585843	6094	FBtr0302387	38113
chr2L	22765183	22765838	656	Intergenic	FBgn0058006	22622417	22756349	133933	FBtr0111230	-8834
chr2L	22766073	22767411	1339	Intergenic	FBgn0058006	22622417	22756349	133933	FBtr0111230	-9724
chr2L	22767602	22767928	327	Intergenic	FBgn0058006	22622417	22756349	133933	FBtr0111230	-11253
chr2L	22770522	22771864	1343	Intergenic	FBgn0058006	22622417	22756349	133933	FBtr0111230	-14173
chr2L	22772103	22772370	268	Intergenic	FBgn0058006	22622417	22756349	133933	FBtr0111230	-15754
chr2L	22772629	22772923	295	Intergenic	FBgn0058006	22622417	22756349	133933	FBtr0111230	-16280
chr2L	22773117	22773628	512	Intergenic	FBgn0058006	22622417	22756349	133933	FBtr0111230	-16768
chr2L	22776843	22776994	152	Intergenic	FBgn0058006	22622417	22756349	133933	FBtr0111230	-20494
chr2L	22783184	22783499	316	Intergenic	FBgn0058439	22797519	22798276	758	FBtr0111232	14777
chr2L	22801230	22802304	1075	Intergenic	FBgn0058439	22797519	22798276	758	FBtr0111233	-2954
chr2L	22802642	22802987	346	Intergenic	FBgn0058439	22797519	22798276	758	FBtr0111233	-4366
chr2L	22803231	22803831	601	Intergenic	FBgn0058439	22797519	22798276	758	FBtr0111233	-4955
chr2L	22833232	22833745	514	Intergenic	FBgn0041004	22844220	22850310	6091	FBtr0111244	-10475
chr2L	22834059	22834174	116	Intergenic	FBgn0041004	22844220	22850310	6091	FBtr0111244	-10046
chr2L	22834367	22834982	616	Intergenic	FBgn0041004	22844220	22850310	6091	FBtr0111244	-9238
chr2L	22835174	22836432	1259	Intergenic	FBgn0041004	22844220	22850310	6091	FBtr0111244	-7788
chr2L	22858274	22858588	315	Intergenic	FBgn0041004	22844220	22854541	10322	FBtr0306549	14054
chr2L	22895662	22896329	668	Intergenic	FBgn0002566	22924795	22940527	15733	FBtr0111123	-28466
chr2L	22896455	22897197	743	Intergenic	FBgn0002566	22924795	22940527	15733	FBtr0111123	-27598
chr2L	22897440	22897850	411	Intergenic	FBgn0002566	22924795	22940527	15733	FBtr0111123	-26945
chr2L	22910436	22910742	307	Intergenic	FBgn0002566	22924795	22940527	15733	FBtr0111123	-14053
chr2L	22914977	22915168	192	Intergenic	FBgn0002566	22924795	22940527	15733	FBtr0111123	-9627
chr2L	22921055	22921419	365	Intergenic	FBgn0002566	22924795	22940527	15733	FBtr0111123	-3376
chr2L	22965126	22965360	235	Intergenic	FBgn0058005	22949038	22950476	1439	FBtr0347083	-14650
chr2L	22966142	22966394	253	Intergenic	FBgn0000384	22981816	22992343	10528	FBtr0111126	-15422
chr2L	22967700	22968131	432	Intergenic	FBgn0000384	22981816	22992343	10528	FBtr0111126	-13685
chr2L	22978729	22979430	702	Intergenic	FBgn0000384	22981816	22992343	10528	FBtr0111126	-2386
chr2L	23043552	23043768	217	Intergenic	FBgn0250907	22999574	23025915	26342	FBtr0111127	-17637
chr2L	23043988	23044617	630	Intergenic	FBgn0250907	22999574	23025915	26342	FBtr0111127	-18073
chr2L	23044900	23045357	458	Intergenic	FBgn0250907	22999574	23025915	26342	FBtr0111127	-18985
chr2L	23046004	23046284	281	Intergenic	FBgn0250907	22999574	23025915	26342	FBtr0111127	-20089
chr2L	23049425	23049629	205	Intergenic	FBgn0086683	23066874	23068191	1318	FBtr0111241	18562
chr2L	23063404	23063646	243	Intergenic	FBgn0086683	23066874	23068191	1318	FBtr0111241	4545
chr2L	23078618	23078688	71	Intergenic	FBgn0262887	23069005	23070724	1720	FBtr0306299	9613
chr2L	23085888	23086214	327	Intergenic	FBgn0262887	23069005	23070724	1720	FBtr0306299	16883
chr2L	23092367	23092432	66	Intergenic	FBgn0262887	23069005	23070724	1720	FBtr0306299	23362
chr2L	23093204	23093724	521	Intergenic	FBgn0262887	23069005	23070724	1720	FBtr0306299	24199
chr2L	23094157	23094443	287	Intergenic	FBgn0262887	23069005	23070724	1720	FBtr0306299	25152
chr2L	23094884	23095170	287	Intergenic	FBgn0262887	23069005	23070724	1720	FBtr0306299	25879
chr2L	23096123	23096209	87	Intergenic	FBgn0262887	23069005	23070724	1720	FBtr0306299	27118
chr2L	23096448	23096736	289	Intergenic	FBgn0262887	23069005	23070724	1720	FBtr0306299	27443
chr2L	23097768	23097959	192	Intergenic	FBgn0262887	23069005	23070724	1720	FBtr0306299	28763
chr2L	23099638	23099921	284	Intergenic	FBgn0262887	23069005	23070724	1720	FBtr0306299	30633
chr2L	23101704	23101887	184	Intergenic	FBgn0262887	23069005	23070724	1720	FBtr0306299	32699
chr2L	23102289	23103696	1408	Intergenic	FBgn0262887	23069005	23070724	1720	FBtr0306299	33284
chr2L	23104517	23104589	73	Intergenic	FBgn0262887	23069005	23070724	1720	FBtr0306299	35512
chr2L	23110711	23111932	1222	Intergenic	FBgn0262887	23069005	23070724	1720	FBtr0306299	41706
chr2L	23112779	23113628	850	Intergenic	FBgn0262887	23069005	23070724	1720	FBtr0306299	43774
chr2L	23114475	23114806	332	Intergenic	FBgn0262887	23069005	23070724	1720	FBtr0306299	45470
chr2L	23115130	23115362	233	Intergenic	FBgn0262887	23069005	23070724	1720	FBtr0306299	46125
chr2L	23116141	23116214	74	Intergenic	FBgn0262887	23069005	23070724	1720	FBtr0306299	47136
chr2L	23118969	23119235	267	Intergenic	FBgn0262293	23168825	23168899	75	FBtr0304429	-49590
chr2L	23119872	23119940	69	Intergenic	FBgn0262293	23168825	23168899	75	FBtr0304429	-48885
chr2L	23120343	23120506	164	Intergenic	FBgn0262293	23168825	23168899	75	FBtr0304429	-48319
chr2L	23123971	23124790	820	Intergenic	FBgn0262293	23168825	23168899	75	FBtr0304429	-44035
chr2L	23125146	23127289	2144	Intergenic	FBgn0262293	23168825	23168899	75	FBtr0304429	-41536
chr2L	23134504	23134637	134	Intergenic	FBgn0262293	23168825	23168899	75	FBtr0304429	-34188
chr2L	23152362	23152550	189	Intergenic	FBgn0262293	23168825	23168899	75	FBtr0304429	-16275
chr2L	23154016	23154314	299	Intergenic	FBgn0262293	23168825	23168899	75	FBtr0304429	-14511
chr2L	23157364	23157737	374	Intergenic	FBgn0262293	23168825	23168899	75	FBtr0304429	-11088
chr2L	23186027	23186366	340	Intergenic	FBgn0039958	23161122	23174484	13363	FBtr0300704	-11543
chr2L	23187879	23187938	60	Intergenic	FBgn0039958	23161122	23174484	13363	FBtr0300704	-13395
chr2L	23190897	23191113	217	Intergenic	FBgn0039958	23161122	23174484	13363	FBtr0300704	-16413
chr2L	23191639	23191987	349	Intergenic	FBgn0039958	23161122	23174484	13363	FBtr0300704	-17155
chr2L	23197460	23197978	519	Intergenic	FBgn0039958	23161122	23174484	13363	FBtr0300704	-22976
chr2L	23217413	23218021	609	Intergenic	FBgn0267986	23239253	23240411	1159	FBtr0347583	-21232
chr2L	23218679	23219237	559	Intergenic	FBgn0267986	23239253	23240411	1159	FBtr0347583	-20016
chr2L	23223219	23223410	192	Intergenic	FBgn0267986	23239253	23240411	1159	FBtr0347583	-15843
chr2L	23228541	23229423	883	Intergenic	FBgn0267986	23239253	23240411	1159	FBtr0347583	-9830
chr2L	23234114	23234669	556	Intergenic	FBgn0267986	23239253	23240411	1159	FBtr0347583	-4584
chr2L	23235322	23235668	347	Intergenic	FBgn0267986	23239253	23240411	1159	FBtr0347583	-3585
chr2L	23240889	23241728	840	Intergenic	FBgn0267986	23239253	23240411	1159	FBtr0347584	1636
chr2L	23252237	23253629	1393	Intergenic	FBgn0267986	23239253	23240411	1159	FBtr0347584	12984
chr2L	23253973	23254212	240	Intergenic	FBgn0267986	23239253	23240411	1159	FBtr0347584	14720
chr2L	23254537	23254796	260	Intergenic	FBgn0267986	23239253	23240411	1159	FBtr0347584	15284
chr2L	23255082	23255762	681	Intergenic	FBgn0267986	23239253	23240411	1159	FBtr0347584	15829
chr2L	23259549	23259722	174	Intergenic	FBgn0267986	23239253	23240411	1159	FBtr0347584	20296
chr2L	23270846	23271546	701	Intergenic	FBgn0267986	23239253	23240411	1159	FBtr0347584	31593
chr2L	23289035	23289396	362	Intergenic	FBgn0063368	23311700	23312464	765	FBtr0332975	-22304
chr2L	23302676	23302907	232	Intergenic	FBgn0063368	23311700	23312464	765	FBtr0332975	-8793
chr2L	23305469	23305530	62	Intergenic	FBgn0063368	23311700	23312464	765	FBtr0332975	-6170
chr2L	23305774	23306023	250	Intergenic	FBgn0063368	23311700	23312464	765	FBtr0332975	-5677
chr2L	23308781	23309179	399	Intergenic	FBgn0063368	23311700	23312464	765	FBtr0332975	-2521
chr2L	23329643	23329726	84	Intergenic	FBgn0260435	23320508	23324192	3685	FBtr0302459	-5451
chr2L	23330181	23330527	347	Intergenic	FBgn0260435	23320508	23324192	3685	FBtr0302459	-5989
chr2L	23335477	23336423	947	Intergenic	FBgn0260435	23320508	23324192	3685	FBtr0302459	-11285
chr2L	23342888	23343025	138	Intergenic	FBgn0260435	23320508	23324192	3685	FBtr0302459	-18696
chr2L	23343328	23343735	408	Intergenic	FBgn0260435	23320508	23324192	3685	FBtr0302459	-19136
chr2L	23344030	23344369	340	Intergenic	FBgn0260435	23320508	23324192	3685	FBtr0302459	-19838
chr2L	23356829	23357382	554	Intergenic	FBgn0260435	23320508	23324192	3685	FBtr0302459	-32637
chr2L	23368593	23369364	772	Intergenic	FBgn0260435	23320508	23324192	3685	FBtr0302459	-44401
chr2L	23369926	23370550	625	Intergenic	FBgn0085664	23415916	23416153	238	FBtr0304148	-45366
chr2L	23370782	23371301	520	Intergenic	FBgn0085664	23415916	23416153	238	FBtr0304148	-44615
chr2L	23371549	23372120	572	Intergenic	FBgn0085664	23415916	23416153	238	FBtr0304148	-43796
chr2L	23372348	23372527	180	Intergenic	FBgn0085664	23415916	23416153	238	FBtr0304148	-43389
chr2L	23373986	23374497	512	Intergenic	FBgn0085664	23415916	23416153	238	FBtr0304148	-41419
chr2L	23384075	23384289	215	Intergenic	FBgn0085664	23415916	23416153	238	FBtr0304148	-31627
chr2L	23384824	23385937	1114	Intergenic	FBgn0085664	23415916	23416153	238	FBtr0304148	-29979
chr2L	23386183	23387352	1170	Intergenic	FBgn0085664	23415916	23416153	238	FBtr0304148	-28564
chr2L	23391874	23392637	764	Intergenic	FBgn0085664	23415916	23416153	238	FBtr0304148	-23279
chr2L	23392842	23392946	105	Intergenic	FBgn0085664	23415916	23416153	238	FBtr0304148	-22970
chr2L	23398389	23399085	697	Intergenic	FBgn0085664	23415916	23416153	238	FBtr0304148	-16831
chr2L	23407081	23407259	179	Intergenic	FBgn0085664	23415916	23416153	238	FBtr0304148	-8657
chr2L	23424657	23426185	1529	Intergenic	FBgn0085664	23415916	23416153	238	FBtr0304148	8741
chr2L	23432797	23433141	345	Intergenic	FBgn0085664	23415916	23416153	238	FBtr0304148	16881
chr2L	23437745	23437811	67	Intergenic	FBgn0085664	23415916	23416153	238	FBtr0304148	21829
chr2L	23439022	23439603	582	Intergenic	FBgn0085664	23415916	23416153	238	FBtr0304148	23106
chr2L	23449323	23449420	98	Intergenic	FBgn0085664	23415916	23416153	238	FBtr0304148	33407
chr2L	23453484	23453619	136	Intergenic	FBgn0085664	23415916	23416153	238	FBtr0304148	37568
chr2L	23453873	23454389	517	Intergenic	FBgn0085664	23415916	23416153	238	FBtr0304148	37957
chr2L	23454705	23454800	96	Intergenic	FBgn0085664	23415916	23416153	238	FBtr0304148	38789
chr2L	23460134	23460382	249	Intergenic	FBgn0085664	23415916	23416153	238	FBtr0304148	44218
chr2L	23473629	23473755	127	Intergenic	FBgn0085664	23415916	23416153	238	FBtr0304148	57713
chr2L	23482681	23482999	319	Intergenic	FBgn0085664	23415916	23416153	238	FBtr0304148	66765
chr2L	23484692	23484852	161	Intergenic	FBgn0085664	23415916	23416153	238	FBtr0304148	68776
chr2L	23485244	23485905	662	Intergenic	FBgn0085664	23415916	23416153	238	FBtr0304148	69328
chr2L	23491884	23492015	132	Intergenic	FBgn0085664	23415916	23416153	238	FBtr0304148	75968
chr2L	23497573	23497895	323	Intergenic	FBgn0085664	23415916	23416153	238	FBtr0304148	81657
chr2L	23498189	23498559	371	Intergenic	FBgn0085664	23415916	23416153	238	FBtr0304148	82273
chr2L	23498762	23498912	151	Intergenic	FBgn0085664	23415916	23416153	238	FBtr0304148	82846
chr2L	23499276	23499820	545	Intergenic	FBgn0085664	23415916	23416153	238	FBtr0304148	83360
chr2L	23500070	23500742	673	Intergenic	FBgn0085664	23415916	23416153	238	FBtr0304148	84154
chr2L	23502779	23503189	411	Intergenic	FBgn0085664	23415916	23416153	238	FBtr0304148	86863
chr2L	23506668	23506774	107	Intergenic	FBgn0085664	23415916	23416153	238	FBtr0304148	90752
chr2L	23508416	23508566	151	Intergenic	FBgn0085664	23415916	23416153	238	FBtr0304148	92500
chr2L	23508940	23509054	115	Intergenic	FBgn0085664	23415916	23416153	238	FBtr0304148	93024
chr2L	23509412	23511205	1794	Intergenic	FBgn0085664	23415916	23416153	238	FBtr0304148	93496
chr2L	23513644	23513708	65	Intergenic	FBgn0085664	23415916	23416153	238	FBtr0304148	97728
chr2R	48	3493	3446	Intergenic	FBgn0267428	326768	705848	379081	FBtr0346766	-323275
chr2R	5485	5660	176	Intergenic	FBgn0267428	326768	705848	379081	FBtr0346766	-321108
chr2R	5871	7670	1800	Intergenic	FBgn0267428	326768	705848	379081	FBtr0346766	-319098
chr2R	7879	8673	795	Intergenic	FBgn0267428	326768	705848	379081	FBtr0346766	-318095
chr2R	8877	9672	796	Intergenic	FBgn0267428	326768	705848	379081	FBtr0346766	-317096
chr2R	15184	15868	685	Intergenic	FBgn0267428	326768	705848	379081	FBtr0346766	-310900
chr2R	17823	17899	77	Intergenic	FBgn0267428	326768	705848	379081	FBtr0346766	-308869
chr2R	18907	19008	102	Intergenic	FBgn0267428	326768	705848	379081	FBtr0346766	-307760
chr2R	20064	20447	384	Intergenic	FBgn0267428	326768	705848	379081	FBtr0346766	-306321
chr2R	20663	21281	619	Intergenic	FBgn0267428	326768	705848	379081	FBtr0346766	-305487
chr2R	22431	22675	245	Intergenic	FBgn0267428	326768	705848	379081	FBtr0346766	-304093
chr2R	22878	23011	134	Intergenic	FBgn0267428	326768	705848	379081	FBtr0346766	-303757
chr2R	23823	24387	565	Intergenic	FBgn0267428	326768	705848	379081	FBtr0346766	-302381
chr2R	26874	27350	477	Intergenic	FBgn0267428	326768	705848	379081	FBtr0346766	-299418
chr2R	28010	28077	68	Intergenic	FBgn0267428	326768	705848	379081	FBtr0346766	-298691
chr2R	32102	32386	285	Intergenic	FBgn0267428	326768	705848	379081	FBtr0346766	-294382
chr2R	33022	33302	281	Intergenic	FBgn0267428	326768	705848	379081	FBtr0346766	-293466
chr2R	33637	33970	334	Intergenic	FBgn0267428	326768	705848	379081	FBtr0346766	-292798
chr2R	37927	38948	1022	Intergenic	FBgn0267428	326768	705848	379081	FBtr0346766	-287820
chr2R	39238	39717	480	Intergenic	FBgn0267428	326768	705848	379081	FBtr0346766	-287051
chr2R	39911	40180	270	Intergenic	FBgn0267428	326768	705848	379081	FBtr0346766	-286588
chr2R	45658	46515	858	Intergenic	FBgn0267428	326768	705848	379081	FBtr0346766	-280253
chr2R	51976	52151	176	Intergenic	FBgn0267428	326768	705848	379081	FBtr0346766	-274617
chr2R	52602	52875	274	Intergenic	FBgn0267428	326768	705848	379081	FBtr0346766	-273893
chr2R	53359	53669	311	Intergenic	FBgn0267428	326768	705848	379081	FBtr0346766	-273099
chr2R	54181	54242	62	Intergenic	FBgn0267428	326768	705848	379081	FBtr0346766	-272526
chr2R	72086	72208	123	Intergenic	FBgn0267428	326768	705848	379081	FBtr0346766	-254560
chr2R	73198	73507	310	Intergenic	FBgn0267428	326768	705848	379081	FBtr0346766	-253261
chr2R	82910	83301	392	Intergenic	FBgn0267428	326768	705848	379081	FBtr0346766	-243467
chr2R	93460	93681	222	Intergenic	FBgn0267428	326768	705848	379081	FBtr0346766	-233087
chr2R	121561	121772	212	Intergenic	FBgn0267428	326768	705848	379081	FBtr0346766	-204996
chr2R	135090	135643	554	Intergenic	FBgn0267428	326768	705848	379081	FBtr0346766	-191125
chr2R	143587	144156	570	Intergenic	FBgn0267428	326768	705848	379081	FBtr0346766	-182612
chr2R	148267	148735	469	Intergenic	FBgn0267428	326768	705848	379081	FBtr0346766	-178033
chr2R	172246	172512	267	Intergenic	FBgn0267428	326768	705848	379081	FBtr0346766	-154256
chr2R	237222	237745	524	Intergenic	FBgn0267428	326768	705848	379081	FBtr0346766	-89023
chr2R	238380	238747	368	Intergenic	FBgn0267428	326768	705848	379081	FBtr0346766	-88021
chr2R	242648	243313	666	Intergenic	FBgn0267428	326768	705848	379081	FBtr0346766	-83455
chr2R	245478	245681	204	Intergenic	FBgn0267428	326768	705848	379081	FBtr0346766	-81087
chr2R	294954	295130	177	Intergenic	FBgn0267428	326768	705848	379081	FBtr0346766	-31638
chr2R	303081	303583	503	Intergenic	FBgn0267428	326768	705848	379081	FBtr0346766	-23185
chr2R	318271	318539	269	Intergenic	FBgn0267428	326768	705848	379081	FBtr0346766	-8229
chr2R	319904	320492	589	Intergenic	FBgn0267428	326768	705848	379081	FBtr0346766	-6276
chr2R	712387	712584	198	Intergenic	FBgn0284080	854814	855571	758	FBtr0452096	-142230
chr2R	718278	718433	156	Intergenic	FBgn0284080	854814	855571	758	FBtr0452096	-136381
chr2R	722648	722737	90	Intergenic	FBgn0284080	854814	855571	758	FBtr0452096	-132077
chr2R	723532	723690	159	Intergenic	FBgn0284080	854814	855571	758	FBtr0452096	-131124
chr2R	729245	729344	100	Intergenic	FBgn0284080	854814	855571	758	FBtr0452096	-125470
chr2R	729622	729839	218	Intergenic	FBgn0284080	854814	855571	758	FBtr0452096	-124975
chr2R	748741	749117	377	Intergenic	FBgn0284080	854814	855571	758	FBtr0452096	-105697
chr2R	756740	757012	273	Intergenic	FBgn0284080	854814	855571	758	FBtr0452096	-97802
chr2R	781742	781804	63	Intergenic	FBgn0284080	854814	855571	758	FBtr0452096	-73010
chr2R	794295	795010	716	Intergenic	FBgn0284080	854814	855571	758	FBtr0452096	-59804
chr2R	805486	806032	547	Intergenic	FBgn0284080	854814	855571	758	FBtr0452096	-48782
chr2R	816661	817898	1238	Intergenic	FBgn0284080	854814	855571	758	FBtr0452096	-36916
chr2R	818262	818719	458	Intergenic	FBgn0284080	854814	855571	758	FBtr0452096	-36095
chr2R	819335	819838	504	Intergenic	FBgn0284080	854814	855571	758	FBtr0452096	-34976
chr2R	849265	850459	1195	Intergenic	FBgn0284080	854814	855571	758	FBtr0452096	-4355
chr2R	850770	851303	534	Intergenic	FBgn0284080	854814	855571	758	FBtr0452096	-3511
chr2R	851584	851845	262	Intergenic	FBgn0284080	854814	855571	758	FBtr0452096	-2969
chr2R	869261	869900	640	Intergenic	FBgn0284080	854814	855571	758	FBtr0452096	14447
chr2R	870224	870388	165	Intergenic	FBgn0284080	854814	855571	758	FBtr0452096	15410
chr2R	875290	876177	888	Intergenic	FBgn0284080	854814	855571	758	FBtr0452096	20476
chr2R	876279	877213	935	Intergenic	FBgn0284080	854814	855571	758	FBtr0452096	21465
chr2R	878099	878307	209	Intergenic	FBgn0284080	854814	855571	758	FBtr0452096	23285
chr2R	897528	897901	374	Intergenic	FBgn0069969	926097	927986	1890	FBtr0308894	30085
chr2R	955736	956015	280	Intergenic	FBgn0069969	926097	951252	25156	FBtr0344187	-4484
chr2R	956652	956905	254	Intergenic	FBgn0069969	926097	951252	25156	FBtr0344187	-5400
chr2R	957189	957485	297	Intergenic	FBgn0069969	926097	951252	25156	FBtr0344187	-5937
chr2R	959801	960123	323	Intergenic	FBgn0069969	926097	951252	25156	FBtr0344187	-8549
chr2R	977492	977559	68	Intergenic	FBgn0069969	926097	951252	25156	FBtr0344187	-26240
chr2R	978638	979008	371	Intergenic	FBgn0069969	926097	951252	25156	FBtr0344187	-27386
chr2R	1000591	1002343	1753	Intergenic	FBgn0069969	926097	951252	25156	FBtr0344187	-49339
chr2R	1004758	1005087	330	Intergenic	FBgn0069969	926097	951252	25156	FBtr0344187	-53506
chr2R	1018472	1018529	58	Intergenic	FBgn0085582	1070657	1071319	663	FBtr0344616	52790
chr2R	1020272	1020631	360	Intergenic	FBgn0085582	1070657	1071319	663	FBtr0344616	50688
chr2R	1023101	1023215	115	Intergenic	FBgn0085582	1070657	1071319	663	FBtr0344616	48104
chr2R	1041606	1041673	68	Intergenic	FBgn0085582	1070657	1071319	663	FBtr0344616	29646
chr2R	1066178	1066325	148	Intergenic	FBgn0085582	1070657	1071319	663	FBtr0344616	4994
chr2R	1128005	1128138	134	Intergenic	FBgn0003256	1071975	1125927	53953	FBtr0345337	56030
chr2R	1151409	1152860	1452	Intergenic	FBgn0261505	1207416	1209312	1897	FBtr0334741	-54556
chr2R	1153220	1154566	1347	Intergenic	FBgn0261505	1207416	1209312	1897	FBtr0334741	-52850
chr2R	1154883	1155284	402	Intergenic	FBgn0261505	1207416	1209312	1897	FBtr0334741	-52132
chr2R	1159958	1160620	663	Intergenic	FBgn0261505	1207416	1209312	1897	FBtr0334741	-46796
chr2R	1195881	1196162	282	Intergenic	FBgn0261505	1207416	1209312	1897	FBtr0334741	-11254
chr2R	1203738	1205053	1316	Intergenic	FBgn0261505	1207416	1209312	1897	FBtr0334741	-2363
chr2R	1214693	1215182	490	Intergenic	FBgn0085732	1211713	1213666	1954	FBtr0302397	2980
chr2R	1215550	1215764	215	Intergenic	FBgn0085732	1211713	1213666	1954	FBtr0302397	3837
chr2R	1216130	1216371	242	Intergenic	FBgn0085732	1211713	1213666	1954	FBtr0302397	4417
chr2R	1222256	1222361	106	Intergenic	FBgn0085732	1211713	1213666	1954	FBtr0302397	10543
chr2R	1227718	1227787	70	Intergenic	FBgn0085732	1211713	1213666	1954	FBtr0302397	16005
chr2R	1228301	1228568	268	Intergenic	FBgn0085732	1211713	1213666	1954	FBtr0302397	16588
chr2R	1233437	1234618	1182	Intergenic	FBgn0085732	1211713	1213666	1954	FBtr0302397	21724
chr2R	1248372	1248590	219	Intergenic	FBgn0058191	1264140	1266162	2023	FBtr0113827	-15550
chr2R	1249715	1249791	77	Intergenic	FBgn0058191	1264140	1266162	2023	FBtr0113827	-14349
chr2R	1250084	1250463	380	Intergenic	FBgn0058191	1264140	1266162	2023	FBtr0113827	-13677
chr2R	1260421	1261038	618	Intergenic	FBgn0058191	1264140	1266162	2023	FBtr0113827	-3102
chr2R	1261813	1262025	213	Intergenic	FBgn0058191	1264140	1266162	2023	FBtr0113827	-2115
chr2R	1295106	1295183	78	Intergenic	FBgn0058191	1265038	1266349	1312	FBtr0334735	30068
chr2R	1337129	1337449	321	Intergenic	FBgn0267398	1343403	1345119	1717	FBtr0344755	7670
chr2R	1338343	1338596	254	Intergenic	FBgn0267398	1343403	1345119	1717	FBtr0344755	6523
chr2R	1454960	1455526	567	Intergenic	FBgn0267861	1515595	1516830	1236	FBtr0344972	61304
chr2R	1455872	1456224	353	Intergenic	FBgn0267861	1515595	1516830	1236	FBtr0344972	60606
chr2R	1457435	1457754	320	Intergenic	FBgn0267861	1515595	1516830	1236	FBtr0344972	59076
chr2R	1458830	1458898	69	Intergenic	FBgn0267861	1515595	1516830	1236	FBtr0344972	57932
chr2R	1466027	1466118	92	Intergenic	FBgn0267861	1515595	1516830	1236	FBtr0344972	50712
chr2R	1470690	1471086	397	Intergenic	FBgn0267861	1515595	1516830	1236	FBtr0344972	45744
chr2R	1479843	1479959	117	Intergenic	FBgn0267861	1515595	1516830	1236	FBtr0344972	36871
chr2R	1480533	1480675	143	Intergenic	FBgn0267861	1515595	1516830	1236	FBtr0344972	36155
chr2R	1481892	1482084	193	Intergenic	FBgn0267861	1515595	1516830	1236	FBtr0344972	34746
chr2R	1484698	1485455	758	Intergenic	FBgn0267861	1515595	1516830	1236	FBtr0344972	31375
chr2R	1492197	1492505	309	Intergenic	FBgn0267861	1515595	1516830	1236	FBtr0344972	24325
chr2R	1495070	1495357	288	Intergenic	FBgn0267861	1515595	1516830	1236	FBtr0344972	21473
chr2R	1502120	1502624	505	Intergenic	FBgn0267861	1515595	1516830	1236	FBtr0344972	14206
chr2R	1503146	1503343	198	Intergenic	FBgn0267861	1515595	1516830	1236	FBtr0344972	13487
chr2R	1504902	1505511	610	Intergenic	FBgn0267861	1515595	1516830	1236	FBtr0344972	11319
chr2R	1528933	1529815	883	Intergenic	FBgn0267861	1515668	1527095	11428	FBtr0301121	-1838
chr2R	1532064	1532161	98	Intergenic	FBgn0267861	1515668	1527095	11428	FBtr0301121	-4969
chr2R	1534874	1535177	304	Intergenic	FBgn0267861	1515668	1527095	11428	FBtr0301121	-7779
chr2R	1537811	1537999	189	Intergenic	FBgn0267861	1515668	1527095	11428	FBtr0301121	-10716
chr2R	1538242	1538323	82	Intergenic	FBgn0267861	1515668	1527095	11428	FBtr0301121	-11147
chr2R	1538974	1539342	369	Intergenic	FBgn0267861	1515668	1527095	11428	FBtr0301121	-11879
chr2R	1547128	1547612	485	Intergenic	FBgn0267861	1515668	1527095	11428	FBtr0301121	-20033
chr2R	1550287	1550368	82	Intergenic	FBgn0267861	1515668	1527095	11428	FBtr0301121	-23192
chr2R	1552512	1552840	329	Intergenic	FBgn0267861	1515668	1527095	11428	FBtr0301121	-25417
chr2R	1553654	1553829	176	Intergenic	FBgn0267861	1515668	1527095	11428	FBtr0301121	-26559
chr2R	1554400	1554466	67	Intergenic	FBgn0267861	1515668	1527095	11428	FBtr0301121	-27305
chr2R	1555463	1555551	89	Intergenic	FBgn0267861	1515668	1527095	11428	FBtr0301121	-28368
chr2R	1562856	1563035	180	Intergenic	FBgn0039993	1590484	1596457	5974	FBtr0113761	-27449
chr2R	1564149	1564805	657	Intergenic	FBgn0039993	1590484	1596457	5974	FBtr0113761	-25679
chr2R	1567309	1567544	236	Intergenic	FBgn0039993	1590484	1596457	5974	FBtr0113761	-22940
chr2R	1567756	1567917	162	Intergenic	FBgn0039993	1590484	1596457	5974	FBtr0113761	-22567
chr2R	1598498	1599032	535	Intergenic	FBgn0039993	1590570	1596457	5888	FBtr0302409	7928
chr2R	1606728	1607048	321	Intergenic	FBgn0058068	1618172	1618585	414	FBtr0302912	-11124
chr2R	1608955	1609077	123	Intergenic	FBgn0058068	1618172	1618585	414	FBtr0302912	-9095
chr2R	1623565	1624080	516	Intergenic	FBgn0058068	1618172	1618585	414	FBtr0302912	5393
chr2R	1630934	1631867	934	Intergenic	FBgn0058068	1618172	1618585	414	FBtr0302912	12762
chr2R	1646414	1646827	414	Intergenic	FBgn0087011	1649061	1778937	129877	FBtr0302582	-2234
chr2R	1794344	1794399	56	Intergenic	FBgn0085784	1806864	1807342	479	FBtr0114236	12943
chr2R	1794683	1794889	207	Intergenic	FBgn0085784	1806864	1807342	479	FBtr0114236	12453
chr2R	1809224	1810357	1134	Intergenic	FBgn0085784	1806864	1807342	479	FBtr0114236	-1882
chr2R	1819684	1819876	193	Intergenic	FBgn0085784	1806864	1807342	479	FBtr0114236	-12342
chr2R	1820464	1820533	70	Intergenic	FBgn0085784	1806864	1807342	479	FBtr0114236	-13122
chr2R	1825698	1826692	995	Intergenic	FBgn0085784	1806864	1807342	479	FBtr0114236	-18356
chr2R	2265261	2265532	272	Intergenic	FBgn0263780	1994530	2262115	267586	FBtr0334734	-3146
chr2R	2268676	2269309	634	Intergenic	FBgn0263780	1994530	2262115	267586	FBtr0334734	-6561
chr2R	2309865	2310959	1095	Intergenic	FBgn0263780	1994530	2262115	267586	FBtr0334734	-47750
chr2R	2330381	2330648	268	Intergenic	FBgn0058100	2374631	2375134	504	FBtr0302913	-43983
chr2R	2345754	2345975	222	Intergenic	FBgn0058100	2374631	2375134	504	FBtr0302913	-28656
chr2R	2346380	2346524	145	Intergenic	FBgn0058100	2374631	2375134	504	FBtr0302913	-28107
chr2R	2346908	2347388	481	Intergenic	FBgn0058100	2374631	2375134	504	FBtr0302913	-27243
chr2R	2351683	2351821	139	Intergenic	FBgn0058100	2374631	2375134	504	FBtr0302913	-22810
chr2R	2352193	2352770	578	Intergenic	FBgn0058100	2374631	2375134	504	FBtr0302913	-21861
chr2R	2357448	2357589	142	Intergenic	FBgn0058100	2374631	2375134	504	FBtr0302913	-17042
chr2R	2357946	2358915	970	Intergenic	FBgn0058100	2374631	2375134	504	FBtr0302913	-15716
chr2R	2403812	2404277	466	Intergenic	FBgn0058100	2374631	2375134	504	FBtr0302913	29181
chr2R	2420356	2420653	298	Intergenic	FBgn0058100	2374631	2375134	504	FBtr0302913	45725
chr2R	2436648	2436997	350	Intergenic	FBgn0058100	2374631	2375134	504	FBtr0302913	62017
chr2R	2453221	2453740	520	Intergenic	FBgn0058100	2374631	2375134	504	FBtr0302913	78590
chr2R	2460996	2461227	232	Intergenic	FBgn0058100	2374631	2375134	504	FBtr0302913	86365
chr2R	2464783	2465005	223	Intergenic	FBgn0262204	2552170	2552282	113	FBtr0304240	87277
chr2R	2465442	2465671	230	Intergenic	FBgn0262204	2552170	2552282	113	FBtr0304240	86611
chr2R	2468582	2468720	139	Intergenic	FBgn0262204	2552170	2552282	113	FBtr0304240	83562
chr2R	2484005	2484212	208	Intergenic	FBgn0262204	2552170	2552282	113	FBtr0304240	68070
chr2R	2487743	2487826	84	Intergenic	FBgn0262204	2552170	2552282	113	FBtr0304240	64456
chr2R	2567984	2568126	143	Intergenic	FBgn0058263	2494742	2565385	70644	FBtr0334936	-2599
chr2R	2572080	2573209	1130	Intergenic	FBgn0058263	2494742	2565385	70644	FBtr0334936	-6695
chr2R	2574737	2575203	467	Intergenic	FBgn0058263	2494742	2565385	70644	FBtr0334936	-9352
chr2R	2575922	2576087	166	Intergenic	FBgn0058263	2494742	2565385	70644	FBtr0334936	-10537
chr2R	2578447	2579322	876	Intergenic	FBgn0058263	2494742	2565385	70644	FBtr0334936	-13062
chr2R	2586865	2587512	648	Intergenic	FBgn0058263	2494742	2565385	70644	FBtr0334936	-21480
chr2R	2588080	2588256	177	Intergenic	FBgn0058263	2494742	2565385	70644	FBtr0334936	-22695
chr2R	2596680	2596876	197	Intergenic	FBgn0058263	2494742	2565385	70644	FBtr0334936	-31295
chr2R	2610567	2610754	188	Intergenic	FBgn0058263	2494742	2565385	70644	FBtr0334936	-45182
chr2R	2644734	2644834	101	Intergenic	FBgn0058263	2494742	2565385	70644	FBtr0334936	-79349
chr2R	2648732	2649097	366	Intergenic	FBgn0058263	2494742	2565385	70644	FBtr0334936	-83347
chr2R	2659514	2660198	685	Intergenic	FBgn0058263	2494742	2565385	70644	FBtr0334936	-94129
chr2R	2684856	2684949	94	Intergenic	FBgn0058263	2494742	2565385	70644	FBtr0334936	-119471
chr2R	2688159	2688229	71	Intergenic	FBgn0058263	2494742	2565385	70644	FBtr0334936	-122774
chr2R	2700435	2700895	461	Intergenic	FBgn0058263	2494742	2565385	70644	FBtr0334936	-135050
chr2R	2708134	2708269	136	Intergenic	FBgn0085638	2770380	2846661	76282	FBtr0334937	138392
chr2R	2710693	2710805	113	Intergenic	FBgn0085638	2770380	2846661	76282	FBtr0334937	135856
chr2R	2724828	2725074	247	Intergenic	FBgn0085638	2770380	2846661	76282	FBtr0334937	121587
chr2R	2742619	2742941	323	Intergenic	FBgn0085638	2770380	2846661	76282	FBtr0334937	103720
chr2R	2757053	2757159	107	Intergenic	FBgn0085638	2770380	2846661	76282	FBtr0334937	89502
chr2R	2857198	2857836	639	Intergenic	FBgn0085638	2770419	2846708	76290	FBtr0301792	-10490
chr2R	2858104	2860671	2568	Intergenic	FBgn0085638	2770419	2846708	76290	FBtr0301792	-11396
chr2R	2860903	2861321	419	Intergenic	FBgn0085638	2770419	2846708	76290	FBtr0301792	-14195
chr2R	2879332	2879595	264	Intergenic	FBgn0085638	2770419	2846708	76290	FBtr0301792	-32624
chr2R	2905611	2906004	394	Intergenic	FBgn0085638	2770419	2846708	76290	FBtr0301792	-58903
chr2R	2913929	2914246	318	Intergenic	FBgn0020908	2932827	2967344	34518	FBtr0113713	53098
chr2R	2975205	2976019	815	Intergenic	FBgn0020908	2932595	2968052	35458	FBtr0334933	-7153
chr2R	2977607	2977787	181	Intergenic	FBgn0020908	2932595	2968052	35458	FBtr0334933	-9555
chr2R	2983917	2984260	344	Intergenic	FBgn0020908	2932595	2968052	35458	FBtr0334933	-15865
chr2R	2984448	2984972	525	Intergenic	FBgn0020908	2932595	2968052	35458	FBtr0334933	-16396
chr2R	2986116	2986980	865	Intergenic	FBgn0020908	2932595	2968052	35458	FBtr0334933	-18064
chr2R	2996060	2996260	201	Intergenic	FBgn0020908	2932595	2968052	35458	FBtr0334933	-28008
chr2R	3006329	3006866	538	Intergenic	FBgn0020908	2932595	2968052	35458	FBtr0334933	-38277
chr2R	3007193	3008528	1336	Intergenic	FBgn0020908	2932595	2968052	35458	FBtr0334933	-39141
chr2R	3035364	3035706	343	Intergenic	FBgn0260995	3066499	3191011	124513	FBtr0334939	-30793
chr2R	3035909	3036647	739	Intergenic	FBgn0260995	3066499	3191011	124513	FBtr0334939	-29852
chr2R	3044409	3044474	66	Intergenic	FBgn0260995	3066499	3191011	124513	FBtr0334939	-22025
chr2R	3058478	3058751	274	Intergenic	FBgn0260995	3066499	3191011	124513	FBtr0334939	-7748
chr2R	3211673	3211756	84	Intergenic	FBgn0085570	3334854	3336160	1307	FBtr0302915	-123098
chr2R	3213527	3213678	152	Intergenic	FBgn0085570	3334854	3336160	1307	FBtr0302915	-121176
chr2R	3218945	3219248	304	Intergenic	FBgn0085570	3334854	3336160	1307	FBtr0302915	-115606
chr2R	3224043	3224256	214	Intergenic	FBgn0085570	3334854	3336160	1307	FBtr0302915	-110598
chr2R	3228681	3229167	487	Intergenic	FBgn0085570	3334854	3336160	1307	FBtr0302915	-105687
chr2R	3233692	3234621	930	Intergenic	FBgn0085570	3334854	3336160	1307	FBtr0302915	-100233
chr2R	3243050	3243347	298	Intergenic	FBgn0085570	3334854	3336160	1307	FBtr0302915	-91507
chr2R	3250182	3250372	191	Intergenic	FBgn0085570	3334854	3336160	1307	FBtr0302915	-84482
chr2R	3259725	3260024	300	Intergenic	FBgn0085570	3334854	3336160	1307	FBtr0302915	-74830
chr2R	3263594	3264076	483	Intergenic	FBgn0085570	3334854	3336160	1307	FBtr0302915	-70778
chr2R	3266385	3266515	131	Intergenic	FBgn0085570	3334854	3336160	1307	FBtr0302915	-68339
chr2R	3266897	3267023	127	Intergenic	FBgn0085570	3334854	3336160	1307	FBtr0302915	-67831
chr2R	3276217	3276478	262	Intergenic	FBgn0085570	3334854	3336160	1307	FBtr0302915	-58376
chr2R	3282593	3282705	113	Intergenic	FBgn0085570	3334854	3336160	1307	FBtr0302915	-52149
chr2R	3299046	3299279	234	Intergenic	FBgn0085570	3334854	3336160	1307	FBtr0302915	-35575
chr2R	3304203	3304526	324	Intergenic	FBgn0085570	3334854	3336160	1307	FBtr0302915	-30328
chr2R	3304838	3305050	213	Intergenic	FBgn0085570	3334854	3336160	1307	FBtr0302915	-29804
chr2R	3305406	3305595	190	Intergenic	FBgn0085570	3334854	3336160	1307	FBtr0302915	-29259
chr2R	3310831	3311259	429	Intergenic	FBgn0085570	3334854	3336160	1307	FBtr0302915	-23595
chr2R	3311879	3312502	624	Intergenic	FBgn0085570	3334854	3336160	1307	FBtr0302915	-22352
chr2R	3320620	3320761	142	Intergenic	FBgn0085570	3334854	3336160	1307	FBtr0302915	-14093
chr2R	3326063	3326360	298	Intergenic	FBgn0085570	3334854	3336160	1307	FBtr0302915	-8494
chr2R	3342458	3342672	215	Intergenic	FBgn0085570	3334854	3336160	1307	FBtr0302915	7604
chr2R	3375111	3375204	94	Intergenic	FBgn0085569	3363857	3364402	546	FBtr0301782	-10709
chr2R	3386649	3387042	394	Intergenic	FBgn0085569	3363857	3364402	546	FBtr0301782	-22247
chr2R	3392247	3392617	371	Intergenic	FBgn0085569	3363857	3364402	546	FBtr0301782	-27845
chr2R	3401845	3402149	305	Intergenic	FBgn0085569	3363857	3364402	546	FBtr0301782	-37443
chr2R	3408766	3408969	204	Intergenic	FBgn0085569	3363857	3364402	546	FBtr0301782	-44364
chr2R	3415054	3415274	221	Intergenic	FBgn0085569	3363857	3364402	546	FBtr0301782	-50652
chr2R	3418455	3418824	370	Intergenic	FBgn0266762	3468952	3470223	1272	FBtr0345338	51399
chr2R	3424977	3425313	337	Intergenic	FBgn0266762	3468952	3470223	1272	FBtr0345338	44910
chr2R	3431032	3431141	110	Intergenic	FBgn0266762	3468952	3470223	1272	FBtr0345338	39082
chr2R	3444148	3444477	330	Intergenic	FBgn0266762	3468952	3470223	1272	FBtr0345338	25746
chr2R	3482513	3483519	1007	Intergenic	FBgn0266762	3468952	3470223	1272	FBtr0345338	-12290
chr2R	3483823	3484053	231	Intergenic	FBgn0266762	3468952	3470223	1272	FBtr0345338	-13600
chr2R	3486907	3486996	90	Intergenic	FBgn0266762	3468952	3470223	1272	FBtr0345338	-16684
chr2R	3487453	3487587	135	Intergenic	FBgn0266762	3468952	3470223	1272	FBtr0345338	-17230
chr2R	3512648	3513111	464	Intergenic	FBgn0085786	3524536	3526047	1512	FBtr0302232	12936
chr2R	3527749	3528000	252	Intergenic	FBgn0085786	3524536	3526047	1512	FBtr0302232	-1702
chr2R	3541267	3541729	463	Intergenic	FBgn0085786	3524536	3526047	1512	FBtr0302232	-15220
chr2R	3552470	3552527	58	Intergenic	FBgn0085786	3524536	3526047	1512	FBtr0302232	-26423
chr2R	3575609	3575904	296	Intergenic	FBgn0058461	3590030	3590420	391	FBtr0302353	14516
chr2R	3600580	3601286	707	Intergenic	FBgn0058461	3590030	3590420	391	FBtr0302353	-10160
chr2R	3603762	3604923	1162	Intergenic	FBgn0058461	3590030	3590420	391	FBtr0302353	-13342
chr2R	3610385	3610643	259	Intergenic	FBgn0058461	3590030	3590420	391	FBtr0302353	-19965
chr2R	3612882	3613203	322	Intergenic	FBgn0058461	3590030	3590420	391	FBtr0302353	-22462
chr2R	3641387	3641543	157	Intergenic	FBgn0085512	3647346	3647765	420	FBtr0310523	-5803
chr2R	3650580	3651152	573	Intergenic	FBgn0085512	3647346	3647765	420	FBtr0310523	3234
chr2R	3651485	3651558	74	Intergenic	FBgn0085512	3647346	3647765	420	FBtr0310523	4139
chr2R	3651805	3652256	452	Intergenic	FBgn0085512	3647346	3647765	420	FBtr0310523	4459
chr2R	3654372	3654577	206	Intergenic	FBgn0085512	3647346	3647765	420	FBtr0310523	7026
chr2R	3655686	3655816	131	Intergenic	FBgn0085512	3647346	3647765	420	FBtr0310523	8340
chr2R	3682320	3683294	975	Intergenic	FBgn0085512	3647346	3647765	420	FBtr0310523	34974
chr2R	3683878	3684280	403	Intergenic	FBgn0085512	3647346	3647765	420	FBtr0310523	36532
chr2R	3688622	3689191	570	Intergenic	FBgn0085512	3647346	3647765	420	FBtr0310523	41276
chr2R	3694527	3694718	192	Intergenic	FBgn0085512	3647346	3647765	420	FBtr0310523	47181
chr2R	3700943	3701618	676	Intergenic	FBgn0085512	3647346	3647765	420	FBtr0310523	53597
chr2R	3711073	3711184	112	Intergenic	FBgn0085512	3647346	3647765	420	FBtr0310523	63727
chr2R	3714896	3715131	236	Intergenic	FBgn0085512	3647346	3647765	420	FBtr0310523	67550
chr2R	3717297	3717846	550	Intergenic	FBgn0085512	3647346	3647765	420	FBtr0310523	69951
chr2R	3720699	3720913	215	Intergenic	FBgn0085512	3647346	3647765	420	FBtr0310523	73353
chr2R	3722992	3723120	129	Intergenic	FBgn0085512	3647346	3647765	420	FBtr0310523	75646
chr2R	3729858	3730088	231	Intergenic	FBgn0085512	3647346	3647765	420	FBtr0310523	82512
chr2R	3730893	3731828	936	Intergenic	FBgn0085512	3647346	3647765	420	FBtr0310523	83547
chr2R	3736949	3737309	361	Intergenic	FBgn0085512	3647346	3647765	420	FBtr0310523	89603
chr2R	3743697	3744036	340	Intergenic	FBgn0085512	3647346	3647765	420	FBtr0310523	96351
chr2R	3745239	3745370	132	Intergenic	FBgn0085512	3647346	3647765	420	FBtr0310523	97893
chr2R	3745630	3745726	97	Intergenic	FBgn0085512	3647346	3647765	420	FBtr0310523	98284
chr2R	3750122	3751062	941	Intergenic	FBgn0085512	3647346	3647765	420	FBtr0310523	102776
chr2R	3761857	3762121	265	Intergenic	FBgn0085512	3647346	3647765	420	FBtr0310523	114511
chr2R	3763512	3763891	380	Intergenic	FBgn0085512	3647346	3647765	420	FBtr0310523	116166
chr2R	3766204	3766565	362	Intergenic	FBgn0085512	3647346	3647765	420	FBtr0310523	118858
chr2R	3766949	3767570	622	Intergenic	FBgn0085512	3647346	3647765	420	FBtr0310523	119603
chr2R	3773187	3773367	181	Intergenic	FBgn0085512	3647346	3647765	420	FBtr0310523	125841
chr2R	3773704	3773816	113	Intergenic	FBgn0085512	3647346	3647765	420	FBtr0310523	126358
chr2R	3774104	3774912	809	Intergenic	FBgn0085512	3647346	3647765	420	FBtr0310523	126758
chr2R	3775600	3776167	568	Intergenic	FBgn0085512	3647346	3647765	420	FBtr0310523	128254
chr2R	3780190	3780398	209	Intergenic	FBgn0085512	3647346	3647765	420	FBtr0310523	132844
chr2R	3780992	3781719	728	Intergenic	FBgn0085512	3647346	3647765	420	FBtr0310523	133646
chr2R	3782933	3784354	1422	Intergenic	FBgn0085512	3647346	3647765	420	FBtr0310523	135587
chr2R	3788967	3789345	379	Intergenic	FBgn0085512	3647346	3647765	420	FBtr0310523	141621
chr2R	3789750	3790004	255	Intergenic	FBgn0085512	3647346	3647765	420	FBtr0310523	142404
chr2R	3791360	3791584	225	Intergenic	FBgn0085512	3647346	3647765	420	FBtr0310523	144014
chr2R	3794172	3794457	286	Intergenic	FBgn0085512	3647346	3647765	420	FBtr0310523	146826
chr2R	3794700	3794955	256	Intergenic	FBgn0085512	3647346	3647765	420	FBtr0310523	147354
chr2R	3795185	3795405	221	Intergenic	FBgn0085512	3647346	3647765	420	FBtr0310523	147839
chr2R	3801177	3801875	699	Intergenic	FBgn0266632	3943429	3949757	6329	FBtr0344922	-141554
chr2R	3808819	3809069	251	Intergenic	FBgn0266632	3943429	3949757	6329	FBtr0344922	-134360
chr2R	3809741	3810145	405	Intergenic	FBgn0266632	3943429	3949757	6329	FBtr0344922	-133284
chr2R	3811299	3812558	1260	Intergenic	FBgn0266632	3943429	3949757	6329	FBtr0344922	-130871
chr2R	3816662	3816956	295	Intergenic	FBgn0266632	3943429	3949757	6329	FBtr0344922	-126473
chr2R	3817714	3817827	114	Intergenic	FBgn0266632	3943429	3949757	6329	FBtr0344922	-125602
chr2R	3818813	3819730	918	Intergenic	FBgn0266632	3943429	3949757	6329	FBtr0344922	-123699
chr2R	3826691	3826948	258	Intergenic	FBgn0266632	3943429	3949757	6329	FBtr0344922	-116481
chr2R	3829253	3829617	365	Intergenic	FBgn0266632	3943429	3949757	6329	FBtr0344922	-113812
chr2R	3844759	3845001	243	Intergenic	FBgn0266632	3943429	3949757	6329	FBtr0344922	-98428
chr2R	3870309	3870571	263	Intergenic	FBgn0266632	3943429	3949757	6329	FBtr0344922	-72858
chr2R	3884653	3884784	132	Intergenic	FBgn0266632	3943429	3949757	6329	FBtr0344922	-58645
chr2R	3885711	3886560	850	Intergenic	FBgn0266632	3943429	3949757	6329	FBtr0344922	-56869
chr2R	3890219	3890830	612	Intergenic	FBgn0266632	3943429	3949757	6329	FBtr0344922	-52599
chr2R	3956650	3956908	259	Intergenic	FBgn0262124	3900751	3949425	48675	FBtr0302227	-7225
chr2R	3959000	3959210	211	Intergenic	FBgn0262124	3900751	3949425	48675	FBtr0302227	-9575
chr2R	3960108	3961109	1002	Intergenic	FBgn0262124	3900751	3949425	48675	FBtr0302227	-10683
chr2R	3970233	3971875	1643	Intergenic	FBgn0262124	3900751	3949425	48675	FBtr0302227	-20808
chr2R	4002724	4002826	103	Intergenic	FBgn0046706	4014111	4049342	35232	FBtr0113784	-11285
chr2R	4057806	4058296	491	Intergenic	FBgn0046706	4014111	4049342	35232	FBtr0113784	43695
chr2R	4096599	4097629	1031	Intergenic	FBgn0262115	4130974	4132830	1857	FBtr0111298	-33345
chr2R	4099675	4100233	559	Intergenic	FBgn0262115	4130974	4132830	1857	FBtr0111298	-30741
chr2R	4106560	4106826	267	Intergenic	FBgn0262115	4130974	4132830	1857	FBtr0111298	-24148
chr2R	4107130	4107386	257	Intergenic	FBgn0262115	4130974	4132830	1857	FBtr0111298	-23588
chr2R	4117453	4118196	744	Intergenic	FBgn0262115	4130974	4132830	1857	FBtr0111298	-12778
chr2R	4143445	4143702	258	Intergenic	FBgn0262115	4130974	4133484	2511	FBtr0111300	12471
chr2R	4144737	4144949	213	Intergenic	FBgn0262115	4130974	4133484	2511	FBtr0111300	13763
chr2R	4146910	4147774	865	Intergenic	FBgn0262115	4130974	4133484	2511	FBtr0111300	15936
chr2R	4148818	4149216	399	Intergenic	FBgn0262115	4130974	4133484	2511	FBtr0111300	17844
chr2R	4169536	4169604	69	Intergenic	FBgn0262116	4186835	4188127	1293	FBtr0334986	18523
chr2R	4171645	4172768	1124	Intergenic	FBgn0262116	4186835	4188127	1293	FBtr0334986	15359
chr2R	4177909	4178622	714	Intergenic	FBgn0262116	4186835	4188127	1293	FBtr0334986	9505
chr2R	4179160	4179321	162	Intergenic	FBgn0262116	4186835	4188127	1293	FBtr0334986	8806
chr2R	4206754	4206916	163	Intergenic	FBgn0262116	4187490	4188127	638	FBtr0111266	-18627
chr2R	4215086	4215684	599	Intergenic	FBgn0262116	4187490	4188127	638	FBtr0111266	-26959
chr2R	4216848	4217313	466	Intergenic	FBgn0262117	4235779	4242934	7156	FBtr0111268	25621
chr2R	4225269	4225495	227	Intergenic	FBgn0262117	4235779	4242934	7156	FBtr0111268	17439
chr2R	4228830	4229083	254	Intergenic	FBgn0262117	4235779	4242934	7156	FBtr0111268	13851
chr2R	4250588	4250868	281	Intergenic	FBgn0262117	4235779	4242934	7156	FBtr0111268	-7654
chr2R	4269879	4270058	180	Intergenic	FBgn0262117	4235779	4242934	7156	FBtr0111268	-26945
chr2R	4273731	4274010	280	Intergenic	FBgn0262117	4235779	4242934	7156	FBtr0111268	-30797
chr2R	4288820	4289129	310	Intergenic	FBgn0262117	4235779	4242934	7156	FBtr0111268	-45886
chr2R	4297264	4298203	940	Intergenic	FBgn0262117	4235779	4242934	7156	FBtr0111268	-54330
chr2R	4298809	4298920	112	Intergenic	FBgn0262117	4235779	4242934	7156	FBtr0111268	-55875
chr2R	4299158	4299832	675	Intergenic	FBgn0262117	4235779	4242934	7156	FBtr0111268	-56224
chr2R	4306365	4306423	59	Intergenic	FBgn0262117	4235779	4242934	7156	FBtr0111268	-63431
chr2R	4310428	4310678	251	Intergenic	FBgn0262117	4235779	4242934	7156	FBtr0111268	-67494
chr2R	4315529	4316109	581	Intergenic	FBgn0262117	4235779	4242934	7156	FBtr0111268	-72595
chr2R	4487302	4488142	841	Intergenic	FBgn0260798	4322437	4471060	148624	FBtr0302242	-16242
chr2R	4523674	4524267	594	Intergenic	FBgn0040007	4516000	4516458	459	FBtr0111120	-7216
chr2R	4528062	4528863	802	Intergenic	FBgn0040007	4516000	4516458	459	FBtr0111120	-11604
chr2R	4529748	4529812	65	Intergenic	FBgn0040007	4516000	4516458	459	FBtr0111120	-13290
chr2R	4530983	4531452	470	Intergenic	FBgn0040007	4516000	4516458	459	FBtr0111120	-14525
chr2R	4541620	4541910	291	Intergenic	FBgn0046692	4546691	4564987	18297	FBtr0308810	-4781
chr2R	4572045	4572334	290	Intergenic	FBgn0260799	4595288	4609492	14205	FBtr0111114	-22954
chr2R	4573658	4573728	71	Intergenic	FBgn0260799	4595288	4609492	14205	FBtr0111114	-21560
chr2R	4574453	4574859	407	Intergenic	FBgn0260799	4595288	4609492	14205	FBtr0111114	-20429
chr2R	4575199	4575574	376	Intergenic	FBgn0260799	4595288	4609492	14205	FBtr0111114	-19714
chr2R	4587115	4588059	945	Intergenic	FBgn0260799	4595288	4609492	14205	FBtr0111114	-7229
chr2R	4631109	4631695	587	Intergenic	FBgn0267585	4621118	4622481	1364	FBtr0347016	-8628
chr2R	4642670	4643137	468	Intergenic	FBgn0267585	4621118	4622481	1364	FBtr0347016	-20189
chr2R	4651046	4651398	353	Intergenic	FBgn0040005	4671853	4673639	1787	FBtr0111291	-20455
chr2R	4655541	4656367	827	Intergenic	FBgn0040005	4671853	4673639	1787	FBtr0111291	-15486
chr2R	4668808	4669050	243	Intergenic	FBgn0040005	4671853	4673639	1787	FBtr0111291	-2803
chr2R	4669480	4669689	210	Intergenic	FBgn0040005	4671853	4673639	1787	FBtr0111291	-2164
chr2R	4676475	4676726	252	Intergenic	FBgn0040005	4671853	4673639	1787	FBtr0334996	4622
chr2R	4678096	4678451	356	Intergenic	FBgn0040005	4671853	4673639	1787	FBtr0334996	6243
chr2R	4679731	4680076	346	Intergenic	FBgn0040005	4671853	4673639	1787	FBtr0334996	7878
chr2R	4732954	4733267	314	Intergenic	FBgn0084049	4731514	4732343	830	FBtr0111304	1440
chr2R	4734580	4735850	1271	Intergenic	FBgn0084049	4731514	4732343	830	FBtr0111304	3066
chr2R	4737323	4738334	1012	Intergenic	FBgn0084049	4731514	4732343	830	FBtr0111304	5809
chr2R	4762016	4762460	445	Intergenic	FBgn0039994	4749189	4758048	8860	FBtr0345008	12827
chr2R	4762731	4763452	722	Intergenic	FBgn0039994	4749189	4758048	8860	FBtr0345008	13542
chr2R	4765449	4765802	354	Intergenic	FBgn0039994	4749189	4758048	8860	FBtr0345008	16260
chr2R	4770014	4770483	470	Intergenic	FBgn0267733	4782890	4785362	2473	FBtr0347293	-12407
chr2R	4831663	4831909	247	Intergenic	FBgn0033000	4829246	4830587	1342	FBtr0345361	2417
chr2R	4834070	4834328	259	Intergenic	FBgn0033000	4829246	4830587	1342	FBtr0345361	4824
chr2R	4838959	4839071	113	Intergenic	FBgn0033000	4829246	4830587	1342	FBtr0345361	9713
chr2R	4839831	4840327	497	Intergenic	FBgn0033000	4829246	4830587	1342	FBtr0345361	10585
chr2R	4856415	4856621	207	Intergenic	FBgn0033000	4829246	4830587	1342	FBtr0345361	27169
chr2R	4863565	4863686	122	Intergenic	FBgn0033000	4829246	4830587	1342	FBtr0345361	34319
chr2R	4863946	4866656	2711	Intergenic	FBgn0033000	4829246	4830587	1342	FBtr0345361	34700
chr2R	4866886	4868898	2013	Intergenic	FBgn0033000	4829246	4830587	1342	FBtr0345361	37640
chr2R	4870786	4871127	342	Intergenic	FBgn0264911	4895730	4907685	11956	FBtr0345943	36558
chr2R	4873354	4873512	159	Intergenic	FBgn0264911	4895730	4907685	11956	FBtr0345943	34173
chr2R	4911192	4911346	155	Intergenic	FBgn0264911	4895730	4907685	11956	FBtr0345944	-3507
chr2R	5036167	5036225	59	Intergenic	FBgn0264914	5031995	5032795	801	FBtr0334999	-3372
chr2R	5043834	5044458	625	Intergenic	FBgn0264914	5031995	5032795	801	FBtr0334999	-11039
chr2R	5045256	5045447	192	Intergenic	FBgn0264914	5031995	5032795	801	FBtr0334999	-12461
chr2R	5056426	5057518	1093	Intergenic	FBgn0013348	5065237	5070210	4974	FBtr0310003	12692
chr2R	5130847	5131357	511	Intergenic	FBgn0262901	5128467	5129296	830	FBtr0306315	2380
chr2R	5168394	5169711	1318	Intergenic	FBgn0033010	5147166	5154756	7591	FBtr0086080	21228
chr2R	5302310	5303291	982	Intergenic	FBgn0261403	5307288	5329495	22208	FBtr0086084	-3997
chr2R	5345231	5346575	1345	Intergenic	FBgn0033019	5350477	5351972	1496	FBtr0347210	-3902
chr2R	5346877	5348240	1364	Intergenic	FBgn0033019	5350477	5351972	1496	FBtr0347210	-2237
chr2R	5368908	5369114	207	Intergenic	FBgn0261429	5363253	5367357	4105	FBtr0335261	5655
chr2R	5380622	5380930	309	Intergenic	FBgn0261429	5363253	5367357	4105	FBtr0335261	17369
chr2R	5385033	5385327	295	Intergenic	FBgn0261429	5363253	5367357	4105	FBtr0335261	21780
chr2R	5386168	5386545	378	Intergenic	FBgn0261429	5363253	5367357	4105	FBtr0335261	22915
chr2R	5392868	5393045	178	Intergenic	FBgn0286203	5413744	5447974	34231	FBtr0299918	-20699
chr2R	5402537	5402823	287	Intergenic	FBgn0286203	5413744	5447974	34231	FBtr0299918	-10921
chr2R	5553826	5554023	198	Intergenic	FBgn0050438	5527193	5549543	22351	FBtr0335263	26633
chr2R	5569680	5570168	489	Intergenic	FBgn0039969	5603587	5604617	1031	FBtr0345012	34449
chr2R	5575097	5575392	296	Intergenic	FBgn0039969	5603587	5604617	1031	FBtr0345012	29225
chr2R	5581163	5581372	210	Intergenic	FBgn0039969	5603587	5604617	1031	FBtr0345012	23245
chr2R	5617591	5617685	95	Intergenic	FBgn0039970	5608635	5611586	2952	FBtr0086071	8956
chr2R	5631598	5631700	103	Intergenic	FBgn0033028	5640915	5652815	11901	FBtr0345359	21115
chr2R	5740338	5740915	578	Intergenic	FBgn0267978	5707224	5727525	20302	FBtr0335274	-12813
chr2R	5869871	5870370	500	Intergenic	FBgn0265631	5879196	5880395	1200	FBtr0340497	10025
chr2R	5872536	5872790	255	Intergenic	FBgn0265631	5879196	5880395	1200	FBtr0340497	7605
chr2R	5944386	5944484	99	Intergenic	FBgn0264957	5937400	5938994	1595	FBtr0335265	6986
chr2R	6271495	6271689	195	Intergenic	FBgn0286511	6245512	6255266	9755	FBtr0336520	25983
chr2R	6275282	6275930	649	Intergenic	FBgn0286511	6245512	6255266	9755	FBtr0336520	29770
chr2R	6276589	6277209	621	Intergenic	FBgn0286511	6245512	6255266	9755	FBtr0336520	31077
chr2R	6293240	6293407	168	Intergenic	FBgn0286511	6245512	6255266	9755	FBtr0336520	47728
chr2R	6298438	6298966	529	Intergenic	FBgn0286511	6245512	6255266	9755	FBtr0336520	52926
chr2R	6306009	6306931	923	Intergenic	FBgn0286511	6245512	6255266	9755	FBtr0336520	60497
chr2R	6314638	6317133	2496	Intergenic	FBgn0286511	6245512	6255266	9755	FBtr0336520	69126
chr2R	6321525	6321783	259	Intergenic	FBgn0286511	6245512	6255266	9755	FBtr0336520	76013
chr2R	6327830	6327895	66	Intergenic	FBgn0286511	6245512	6255266	9755	FBtr0336520	82318
chr2R	6330816	6331012	197	Intergenic	FBgn0286511	6245512	6255266	9755	FBtr0336520	85304
chr2R	6334681	6334796	116	Intergenic	FBgn0286511	6245512	6255266	9755	FBtr0336520	89169
chr2R	6348753	6351473	2721	Intergenic	FBgn0286511	6245512	6255266	9755	FBtr0336520	103241
chr2R	6352542	6352657	116	Intergenic	FBgn0286511	6245512	6255266	9755	FBtr0336520	107030
chr2R	6352922	6353890	969	Intergenic	FBgn0286511	6245512	6255266	9755	FBtr0336520	107410
chr2R	6367543	6368478	936	Intergenic	FBgn0286511	6245512	6255266	9755	FBtr0336520	122031
chr2R	6371736	6371805	70	Intergenic	FBgn0286511	6245512	6255266	9755	FBtr0336520	126224
chr2R	6374841	6375101	261	Intergenic	FBgn0267744	6501032	6501772	741	FBtr0347304	126671
chr2R	6378268	6378552	285	Intergenic	FBgn0267744	6501032	6501772	741	FBtr0347304	123220
chr2R	6380660	6380806	147	Intergenic	FBgn0267744	6501032	6501772	741	FBtr0347304	120966
chr2R	6382673	6383015	343	Intergenic	FBgn0267744	6501032	6501772	741	FBtr0347304	118757
chr2R	6384700	6386329	1630	Intergenic	FBgn0267744	6501032	6501772	741	FBtr0347304	115443
chr2R	6386587	6386832	246	Intergenic	FBgn0267744	6501032	6501772	741	FBtr0347304	114940
chr2R	6387063	6387597	535	Intergenic	FBgn0267744	6501032	6501772	741	FBtr0347304	114175
chr2R	6391729	6392834	1106	Intergenic	FBgn0267744	6501032	6501772	741	FBtr0347304	108938
chr2R	6398134	6400153	2020	Intergenic	FBgn0267744	6501032	6501772	741	FBtr0347304	101619
chr2R	6402340	6402583	244	Intergenic	FBgn0267744	6501032	6501772	741	FBtr0347304	99189
chr2R	6409686	6409772	87	Intergenic	FBgn0267744	6501032	6501772	741	FBtr0347304	92000
chr2R	6411783	6411991	209	Intergenic	FBgn0267744	6501032	6501772	741	FBtr0347304	89781
chr2R	6412247	6412983	737	Intergenic	FBgn0267744	6501032	6501772	741	FBtr0347304	88789
chr2R	6418964	6419686	723	Intergenic	FBgn0267744	6501032	6501772	741	FBtr0347304	82086
chr2R	6420417	6420727	311	Intergenic	FBgn0267744	6501032	6501772	741	FBtr0347304	81045
chr2R	6428125	6428571	447	Intergenic	FBgn0267744	6501032	6501772	741	FBtr0347304	73201
chr2R	6428779	6429256	478	Intergenic	FBgn0267744	6501032	6501772	741	FBtr0347304	72516
chr2R	6430412	6431824	1413	Intergenic	FBgn0267744	6501032	6501772	741	FBtr0347304	69948
chr2R	6432081	6432548	468	Intergenic	FBgn0267744	6501032	6501772	741	FBtr0347304	69224
chr2R	6439313	6439990	678	Intergenic	FBgn0267744	6501032	6501772	741	FBtr0347304	61782
chr2R	6440238	6440485	248	Intergenic	FBgn0267744	6501032	6501772	741	FBtr0347304	61287
chr2R	6442287	6442745	459	Intergenic	FBgn0267744	6501032	6501772	741	FBtr0347304	59027
chr2R	6444651	6444771	121	Intergenic	FBgn0267744	6501032	6501772	741	FBtr0347304	57001
chr2R	6445810	6446319	510	Intergenic	FBgn0267744	6501032	6501772	741	FBtr0347304	55453
chr2R	6450944	6451216	273	Intergenic	FBgn0267744	6501032	6501772	741	FBtr0347304	50556
chr2R	6451574	6453230	1657	Intergenic	FBgn0267744	6501032	6501772	741	FBtr0347304	48542
chr2R	6457782	6458115	334	Intergenic	FBgn0267744	6501032	6501772	741	FBtr0347304	43657
chr2R	6458593	6458802	210	Intergenic	FBgn0267744	6501032	6501772	741	FBtr0347304	42970
chr2R	6459304	6459906	603	Intergenic	FBgn0267744	6501032	6501772	741	FBtr0347304	41866
chr2R	6470035	6470436	402	Intergenic	FBgn0267744	6501032	6501772	741	FBtr0347304	31336
chr2R	6470682	6470780	99	Intergenic	FBgn0267744	6501032	6501772	741	FBtr0347304	30992
chr2R	6486537	6486682	146	Intergenic	FBgn0267744	6501032	6501772	741	FBtr0347304	15090
chr2R	6488919	6489397	479	Intergenic	FBgn0267744	6501032	6501772	741	FBtr0347304	12375
chr2R	6489687	6490479	793	Intergenic	FBgn0267744	6501032	6501772	741	FBtr0347304	11293
chr2R	6497327	6497558	232	Intergenic	FBgn0267744	6501032	6501772	741	FBtr0347304	4214
chr2R	6855111	6855379	269	Intergenic	FBgn0265935	6862001	6867081	5081	FBtr0086208	11702
chr2R	7079184	7079481	298	Intergenic	FBgn0033141	7073045	7074152	1108	FBtr0300063	-5032
chr2R	7139992	7141177	1186	Intergenic	FBgn0265636	7134495	7135095	601	FBtr0340502	5497
chr2R	7228028	7228265	238	Intergenic	FBgn0026389	7232840	7234913	2074	FBtr0089051	6648
chr2R	8015733	8017640	1908	Intergenic	FBgn0263572	8015249	8015343	95	FBtr0309727	484
chr2R	8272203	8272336	134	Intergenic	FBgn0050371	8267643	8269334	1692	FBtr0088798	-2869
chr2R	8282052	8282439	388	Intergenic	FBgn0265307	8277345	8277995	651	FBtr0339348	4707
chr2R	8287933	8288250	318	Intergenic	FBgn0262440	8298106	8298200	95	FBtr0304434	-9856
chr2R	8313854	8314198	345	Intergenic	FBgn0265643	8311645	8311945	301	FBtr0340508	2209
chr2R	9696999	9697269	271	Intergenic	FBgn0023143	9688289	9693328	5040	FBtr0339517	-3671
chr2R	9750728	9751109	382	Intergenic	FBgn0262594	9748800	9749389	590	FBtr0091804	1928
chr2R	10650961	10651119	159	Intergenic	FBgn0033541	10648888	10649830	943	FBtr0339462	2073
chr2R	10665890	10666063	174	Intergenic	FBgn0267949	10671648	10672622	975	FBtr0347524	6559
chr2R	10906602	10906684	83	Intergenic	FBgn0033572	10903570	10905563	1994	FBtr0339474	3032
chr2R	10916072	10916351	280	Intergenic	FBgn0033573	10909923	10910485	563	FBtr0088200	6149
chr2R	10948188	10949699	1512	Intergenic	FBgn0266763	10946309	10947095	787	FBtr0345362	1879
chr2R	11517451	11517786	336	Intergenic	FBgn0000577	11524006	11527883	3878	FBtr0088096	10097
chr2R	11518083	11518463	381	Intergenic	FBgn0000577	11524006	11527883	3878	FBtr0088096	9420
chr2R	11567562	11567652	91	Intergenic	FBgn0033636	11579517	11582635	3119	FBtr0088094	14983
chr2R	11914633	11914900	268	Intergenic	FBgn0033667	11904323	11912779	8457	FBtr0088054	-1854
chr2R	12216341	12216524	184	Intergenic	FBgn0033701	12214010	12214395	386	FBtr0087995	2331
chr2R	12770393	12770605	213	Intergenic	FBgn0266804	12777324	12778995	1672	FBtr0345477	-6719
chr2R	12822176	12822419	244	Intergenic	FBgn0040755	12806614	12807811	1198	FBtr0087857	15562
chr2R	12828884	12829153	270	Intergenic	FBgn0265646	12839233	12839850	618	FBtr0340512	10697
chr2R	12909023	12909238	216	Intergenic	FBgn0265654	12906395	12907295	901	FBtr0340521	2628
chr2R	13016071	13016262	192	Intergenic	FBgn0265623	12997123	13007802	10680	FBtr0087793	18948
chr2R	13023061	13024093	1033	Intergenic	FBgn0033788	13044695	13047256	2562	FBtr0345360	23163
chr2R	13039167	13039359	193	Intergenic	FBgn0033788	13044695	13047256	2562	FBtr0345360	7897
chr2R	13088454	13088641	188	Intergenic	FBgn0033791	13056578	13079539	22962	FBtr0087794	-8915
chr2R	13099208	13099782	575	Intergenic	FBgn0265429	13103895	13104895	1001	FBtr0339745	-4113
chr2R	13308969	13309137	169	Intergenic	FBgn0033827	13299599	13301547	1949	FBtr0087753	9370
chr2R	13371531	13371666	136	Intergenic	FBgn0033830	13375975	13377731	1757	FBtr0087720	6065
chr2R	13612569	13612801	233	Intergenic	FBgn0033861	13608673	13609178	506	FBtr0087652	-3391
chr2R	14470418	14470868	451	Intergenic	FBgn0265655	14476391	14477895	1505	FBtr0340522	-5523
chr2R	14471469	14471842	374	Intergenic	FBgn0265655	14476391	14477895	1505	FBtr0340522	-4549
chr2R	14519176	14519293	118	Intergenic	FBgn0033942	14512559	14515211	2653	FBtr0087514	-3965
chr2R	14718261	14719002	742	Intergenic	FBgn0020269	14671953	14713622	41670	FBtr0087477	-4639
chr2R	14891074	14891918	845	Intergenic	FBgn0013772	14887171	14889010	1840	FBtr0087455	-2064
chr2R	14893350	14893955	606	Intergenic	FBgn0013772	14887171	14889010	1840	FBtr0087455	-4340
chr2R	14894949	14895242	294	Intergenic	FBgn0033982	14898312	14901095	2784	FBtr0344876	-3070
chr2R	15007251	15007499	249	Intergenic	FBgn0029082	15011396	15041378	29983	FBtr0087413	-3897
chr2R	15069259	15069595	337	Intergenic	FBgn0053467	15055503	15056241	739	FBtr0339992	-13018
chr2R	15103318	15103549	232	Intergenic	FBgn0265650	15091945	15092445	501	FBtr0340517	11373
chr2R	15113476	15113702	227	Intergenic	FBgn0015371	15115236	15143633	28398	FBtr0087416	-1534
chr2R	15577325	15577536	212	Intergenic	FBgn0034033	15573144	15573991	848	FBtr0087349	-3334
chr2R	15580583	15580792	210	Intergenic	FBgn0034033	15573144	15573991	848	FBtr0087349	-6592
chr2R	15594665	15594962	298	Intergenic	FBgn0260429	15613854	15650310	36457	FBtr0300853	-18892
chr2R	15598289	15598368	80	Intergenic	FBgn0260429	15613854	15650310	36457	FBtr0300853	-15486
chr2R	15604058	15604817	760	Intergenic	FBgn0260429	15613854	15650310	36457	FBtr0300853	-9037
chr2R	15707679	15708064	386	Intergenic	FBgn0050083	15711597	15712644	1048	FBtr0300381	4580
chr2R	16073997	16074272	276	Intergenic	FBgn0263334	16078195	16078819	625	FBtr0308761	4547
chr2R	16450891	16451096	206	Intergenic	FBgn0034129	16445986	16447512	1527	FBtr0087159	4905
chr2R	16459479	16459799	321	Intergenic	FBgn0261292	16466709	16467522	814	FBtr0091520	-6910
chr2R	16470943	16471401	459	Intergenic	FBgn0261293	16468209	16468934	726	FBtr0091479	2734
chr2R	16540136	16540445	310	Intergenic	FBgn0259795	16534943	16537086	2144	FBtr0113086	5193
chr2R	16549414	16549540	127	Intergenic	FBgn0034135	16552258	16558486	6229	FBtr0087093	-2718
chr2R	16798127	16798380	254	Intergenic	FBgn0034159	16793119	16796407	3289	FBtr0300552	-1720
chr2R	16901864	16902239	376	Intergenic	FBgn0004784	16898535	16901575	3041	FBtr0087047	3329
chr2R	16968395	16968621	227	Intergenic	FBgn0011867	16968008	16968078	71	FBtr0087055	387
chr2R	18011580	18011828	249	Intergenic	FBgn0034286	17975122	18007902	32781	FBtr0300215	-3678
chr2R	18198345	18198527	183	Intergenic	FBgn0053958	18184382	18192851	8470	FBtr0099994	-5494
chr2R	18251699	18251908	210	Intergenic	FBgn0265593	18246127	18246763	637	FBtr0340334	-4936
chr2R	18270587	18270841	255	Intergenic	FBgn0266420	18275607	18277177	1571	FBtr0086768	6336
chr2R	18359957	18360215	259	Intergenic	FBgn0285917	18285124	18357296	72173	FBtr0301549	-2661
chr2R	18369631	18369816	186	Intergenic	FBgn0261700	18377487	18378196	710	FBtr0340530	-7671
chr2R	18375195	18375299	105	Intergenic	FBgn0261700	18377487	18378196	710	FBtr0340530	-2188
chr2R	18512779	18513045	267	Intergenic	FBgn0262476	18514574	18525417	10844	FBtr0304865	-1529
chr2R	19010651	19010983	333	Intergenic	FBgn0263473	18994696	18994842	147	FBtr0309772	15955
chr2R	19016308	19016705	398	Intergenic	FBgn0263083	19030009	19030250	242	FBtr0307099	-13304
chr2R	19063382	19063502	121	Intergenic	FBgn0004168	19067155	19121958	54804	FBtr0086577	-3653
chr2R	19777758	19778270	513	Intergenic	FBgn0034474	19783484	19784043	560	FBtr0086342	5773
chr2R	19789739	19789985	247	Intergenic	FBgn0266766	19784294	19789736	5443	FBtr0345374	5445
chr2R	19920578	19920760	183	Intergenic	FBgn0265837	19925495	19925845	351	FBtr0342670	5085
chr2R	19961952	19962312	361	Intergenic	FBgn0265834	19956195	19957004	810	FBtr0342669	5757
chr2R	19975029	19975139	111	Intergenic	FBgn0034479	19979242	19984750	5509	FBtr0342667	-4103
chr2R	20038680	20038885	206	Intergenic	FBgn0265842	20058095	20058795	701	FBtr0342683	-19210
chr2R	20065136	20065341	206	Intergenic	FBgn0265842	20058095	20058795	701	FBtr0342683	7041
chr2R	20069876	20071548	1673	Intergenic	FBgn0265842	20058095	20058795	701	FBtr0342683	11781
chr2R	20096242	20096483	242	Intergenic	FBgn0265844	20090795	20091295	501	FBtr0342685	5447
chr2R	20206195	20206547	353	Intergenic	FBgn0034483	20211585	20212619	1035	FBtr0086324	6072
chr2R	20339570	20339714	145	Intergenic	FBgn0034505	20341993	20342749	757	FBtr0086286	-2279
chr2R	20381365	20381739	375	Intergenic	FBgn0034507	20354108	20355067	960	FBtr0290122	-26298
chr2R	20392138	20392632	495	Intergenic	FBgn0086604	20424338	20470964	46627	FBtr0112774	-31706
chr2R	20483274	20483458	185	Intergenic	FBgn0265854	20490896	20492295	1400	FBtr0342698	8837
chr2R	20674624	20674818	195	Intergenic	FBgn0034543	20671559	20672554	996	FBtr0345354	3065
chr2R	20817694	20818146	453	Intergenic	FBgn0016984	20827282	20832418	5137	FBtr0071563	14272
chr2R	20911885	20912200	316	Intergenic	FBgn0034560	20909704	20910801	1098	FBtr0071517	2181
chr2R	20967557	20967713	157	Intergenic	FBgn0034563	20972916	20974017	1102	FBtr0300563	6304
chr2R	21739155	21739375	221	Intergenic	FBgn0265963	21727821	21728195	375	FBtr0346710	-10960
chr2R	21810311	21810614	304	Intergenic	FBgn0046297	21803402	21804338	937	FBtr0344884	6909
chr2R	21810913	21811354	442	Intergenic	FBgn0046297	21803402	21804338	937	FBtr0344884	7511
chr2R	21813574	21814020	447	Intergenic	FBgn0046297	21803402	21804338	937	FBtr0344884	10172
chr2R	21961931	21962251	321	Intergenic	FBgn0085398	21964173	21970664	6492	FBtr0112594	-1922
chr2R	22132867	22133452	586	Intergenic	FBgn0085234	22130112	22131299	1188	FBtr0112398	-1568
chr2R	22959220	22960084	865	Intergenic	FBgn0266007	22957177	22957377	201	FBtr0343187	-1843
chr2R	22967211	22967419	209	Intergenic	FBgn0266007	22957177	22957377	201	FBtr0343187	-9834
chr2R	22969455	22969597	143	Intergenic	FBgn0266007	22957177	22957377	201	FBtr0343187	-12078
chr2R	23117737	23117882	146	Intergenic	FBgn0266009	23113577	23114377	801	FBtr0343194	-3360
chr2R	23228753	23229438	686	Intergenic	FBgn0034835	23232626	23233927	1302	FBtr0071999	-3188
chr2R	23286189	23287045	857	Intergenic	FBgn0034841	23284227	23285821	1595	FBtr0343197	1962
chr2R	23404198	23404959	762	Intergenic	FBgn0034859	23396770	23402309	5540	FBtr0072027	-1889
chr2R	23492896	23493236	341	Intergenic	FBgn0034869	23499651	23500702	1052	FBtr0072056	-6415
[truncated: 5,286 more rows]

## Sheet: Late-MARs
Late MARs (14-16hr Embryos) : 6382 in number
Chr	MAR start	MAR end	MAR width (bp)	Annotation	Nearest Gene Id	Gene start	Gene end	Gene length	Transcript Id	MAR distance to TSS
chr2L	901260	901632	373	3' UTR	FBgn0003916	901491	901654	164	FBtr0078028	22
chr2L	1013942	1014350	409	3' UTR	FBgn0031295	1026105	1026897	793	FBtr0077997	12547
chr2L	3026577	3026797	221	3' UTR	FBgn0031493	3026252	3029168	2917	FBtr0335484	2371
chr2L	3691066	3691542	477	3' UTR	FBgn0031558	3692123	3692587	465	FBtr0339575	1045
chr2L	4331497	4331642	146	3' UTR	FBgn0020762	4333913	4345411	11499	FBtr0077426	-2271
chr2L	4700384	4700883	500	3' UTR	FBgn0031623	4700835	4701485	651	FBtr0077420	602
chr2L	8526976	8527362	387	3' UTR	FBgn0085470	8526605	8528066	1462	FBtr0336886	704
chr2L	8527491	8527885	395	3' UTR	FBgn0085470	8526605	8528066	1462	FBtr0336886	181
chr2L	10201752	10202132	381	3' UTR	FBgn0005593	10201100	10202145	1046	FBtr0079946	652
chr2L	10688731	10689094	364	3' UTR	FBgn0032284	10688734	10689271	538	FBtr0080128	177
chr2L	11986533	11987281	749	3' UTR	FBgn0032388	11984327	11988039	3713	FBtr0089572	758
chr2L	13394347	13394694	348	3' UTR	FBgn0032518	13393687	13395092	1406	FBtr0342637	398
chr2L	13736255	13736722	468	3' UTR	FBgn0051813	13736138	13737030	893	FBtr0343656	117
chr2L	15215838	15216101	264	3' UTR	FBgn0262875	15215222	15216160	939	FBtr0306282	616
chr2L	16002988	16003287	300	3' UTR	FBgn0085196	16002981	16003641	661	FBtr0112358	354
chr2L	16264396	16264453	58	3' UTR	FBgn0028897	16262141	16263483	1343	FBtr0080825	2255
chr2L	16265384	16265940	557	3' UTR	FBgn0028897	16262141	16263483	1343	FBtr0080825	3243
chr2L	17368194	17368330	137	3' UTR	FBgn0051804	17363496	17364351	856	FBtr0080967	4698
chr2L	19434983	19435311	329	3' UTR	FBgn0032782	19432574	19435841	3268	FBtr0081206	2409
chr2L	20082575	20082836	262	3' UTR	FBgn0263773	20079270	20085070	5801	FBtr0310560	2234
chr2L	20294985	20295308	324	3' UTR	FBgn0040996	20294693	20295804	1112	FBtr0346419	292
chr2L	20782170	20782465	296	3' UTR	FBgn0032884	20787656	20789098	1443	FBtr0081414	-5191
chr2L	21440616	21441068	453	3' UTR	FBgn0053812	21440187	21440715	529	FBtr0091816	429
chr2L	22554167	22554486	320	3' UTR	FBgn0040010	22550240	22556295	6056	FBtr0332632	3927
chr2L	22555395	22555470	76	3' UTR	FBgn0040010	22550240	22556295	6056	FBtr0332632	5155
chr2L	22556038	22556470	433	3' UTR	FBgn0040010	22550240	22556295	6056	FBtr0332632	5798
chr2R	1512702	1515528	2827	3' UTR	FBgn0267861	1515595	1516830	1236	FBtr0344972	1302
chr2R	1515760	1516446	687	3' UTR	FBgn0267861	1515595	1516830	1236	FBtr0344972	384
chr2R	7232943	7233226	284	3' UTR	FBgn0026389	7232840	7234913	2074	FBtr0089051	1687
chr2R	8902380	8902584	205	3' UTR	FBgn0004921	8901433	8904791	3359	FBtr0088645	947
chr2R	9714836	9715090	255	3' UTR	FBgn0010316	9712321	9716256	3936	FBtr0088469	2515
chr2R	9817941	9818456	516	3' UTR	FBgn0040093	9817300	9818535	1236	FBtr0088476	641
chr2R	10245059	10245345	287	3' UTR	FBgn0033498	10246071	10247560	1490	FBtr0088364	2215
chr2R	10425080	10425387	308	3' UTR	FBgn0033520	10424436	10425471	1036	FBtr0088261	644
chr2R	10491885	10492075	191	3' UTR	FBgn0264817	10481894	10485252	3359	FBtr0347597	-6633
chr2R	12053647	12054071	425	3' UTR	FBgn0265373	12052944	12056547	3604	FBtr0339581	703
chr2R	12375591	12375833	243	3' UTR	FBgn0033721	12375286	12375678	393	FBtr0087912	305
chr2R	12634406	12634661	256	3' UTR	FBgn0028683	12633589	12634172	584	FBtr0087840	817
chr2R	13691588	13691827	240	3' UTR	FBgn0033865	13691707	13693369	1663	FBtr0087650	1542
chr2R	15140992	15141182	191	3' UTR	FBgn0262954	15144968	15145519	552	FBtr0112379	4337
chr2R	15872553	15872963	411	3' UTR	FBgn0050085	15864309	15869147	4839	FBtr0087306	-3406
chr2R	16569367	16569875	509	3' UTR	FBgn0034138	16570112	16571230	1119	FBtr0087123	1355
chr2R	16864611	16864925	315	3' UTR	FBgn0014870	16861321	16867714	6394	FBtr0087073	2789
chr2R	17165512	17166416	905	3' UTR	FBgn0034204	17165461	17166505	1045	FBtr0086997	89
chr2R	17734560	17734902	343	3' UTR	FBgn0085224	17733238	17734483	1246	FBtr0112388	1322
chr2R	19523782	19523917	136	3' UTR	FBgn0034458	19511673	19513571	1899	FBtr0086497	-10211
chr2R	21355993	21356283	291	3' UTR	FBgn0034624	21348945	21350578	1634	FBtr0071611	-5415
chr2R	21764524	21764768	245	3' UTR	FBgn0264716	21764996	21765295	300	FBtr0334049	527
chr2R	22935512	22935630	119	3' UTR	FBgn0034802	22934569	22936724	2156	FBtr0303464	1094
chr2R	24898508	24899197	690	3' UTR	FBgn0035077	24898273	24899505	1233	FBtr0114563	235
chr2R	25086695	25087310	616	3' UTR	FBgn0004919	25073669	25084347	10679	FBtr0300178	-2348
chr3L	1038318	1038605	288	3' UTR	FBgn0035181	1035185	1036298	1114	FBtr0072622	3133
chr3L	1210745	1211024	280	3' UTR	FBgn0004427	1210717	1211196	480	FBtr0072634	172
chr3L	3090866	3091244	379	3' UTR	FBgn0003938	3090801	3090923	123	FBtr0073017	65
chr3L	3194889	3196825	1937	3' UTR	FBgn0035415	3197045	3197631	587	FBtr0073108	806
chr3L	3197085	3197324	240	3' UTR	FBgn0035415	3197045	3197631	587	FBtr0073108	307
chr3L	3371565	3372731	1167	3' UTR	FBgn0027616	3370451	3374170	3720	FBtr0073078	1439
chr3L	3993979	3994337	359	3' UTR	FBgn0035482	4003474	4005577	2104	FBtr0307170	-9137
chr3L	4429665	4429924	260	3' UTR	FBgn0000038	4429349	4435993	6645	FBtr0073299	316
chr3L	5749992	5750312	321	3' UTR	FBgn0263106	5750029	5752189	2161	FBtr0077123	1877
chr3L	6122409	6122763	355	3' UTR	FBgn0267667	6125405	6126006	602	FBtr0347134	-2642
chr3L	6791785	6792191	407	3' UTR	FBgn0086680	6790158	6794941	4784	FBtr0345911	1627
chr3L	6931023	6931294	272	3' UTR	FBgn0266962	6931023	6931950	928	FBtr0345862	656
chr3L	7085900	7086392	493	3' UTR	FBgn0035735	7086003	7086608	606	FBtr0076929	216
chr3L	7526745	7527135	391	3' UTR	FBgn0028582	7528780	7538279	9500	FBtr0076794	-1645
chr3L	9077148	9077653	506	3' UTR	FBgn0023479	9074643	9092131	17489	FBtr0344981	2505
chr3L	9471718	9472086	369	3' UTR	FBgn0011327	9475493	9476965	1473	FBtr0076472	4879
chr3L	12157701	12158274	574	3' UTR	FBgn0036259	12157052	12163735	6684	FBtr0273438	5461
chr3L	12708048	12709018	971	3' UTR	FBgn0014343	12693639	12710249	16611	FBtr0330077	14409
chr3L	13048155	13048779	625	3' UTR	FBgn0036342	13047011	13047525	515	FBtr0075887	1144
chr3L	15821397	15821609	213	3' UTR	FBgn0036534	15821000	15824204	3205	FBtr0100528	2595
chr3L	16423284	16423553	270	3' UTR	FBgn0053158	16419597	16496560	76964	FBtr0075390	3687
chr3L	17517078	17517344	267	3' UTR	FBgn0036734	17514298	17524740	10443	FBtr0345387	2780
chr3L	17523883	17524370	488	3' UTR	FBgn0263478	17528700	17528840	141	FBtr0309777	4470
chr3L	17638519	17639111	593	3' UTR	FBgn0036742	17633449	17638001	4553	FBtr0345385	5070
chr3L	19143936	19144468	533	3' UTR	FBgn0016797	19142898	19146760	3863	FBtr0075029	2292
chr3L	19918962	19919157	196	3' UTR	FBgn0028695	19915051	19918160	3110	FBtr0074893	3911
chr3L	20476885	20477651	767	3' UTR	FBgn0036999	20474962	20477003	2042	FBtr0078200	1923
chr3L	20483573	20484324	752	3' UTR	FBgn0037001	20492082	20497084	5003	FBtr0078201	-7758
chr3L	27081586	27082553	968	3' UTR	FBgn0063670	27082091	27083906	1816	FBtr0113841	1353
chr3R	4247302	4248338	1037	3' UTR	FBgn0037224	4247020	4248313	1294	FBtr0078975	282
chr3R	4301155	4301247	93	3' UTR	FBgn0262214	4295369	4295456	88	FBtr0304264	5786
chr3R	5469084	5469457	374	3' UTR	FBgn0037330	5469463	5470636	1174	FBtr0078768	1179
chr3R	5666626	5666825	200	3' UTR	FBgn0267809	5662901	5665032	2132	FBtr0347379	-1594
chr3R	6213415	6213629	215	3' UTR	FBgn0037411	6215832	6217947	2116	FBtr0078594	-2203
chr3R	6234841	6236346	1506	3' UTR	FBgn0027527	6234708	6237181	2474	FBtr0346344	133
chr3R	6824897	6825348	452	3' UTR	FBgn0011904	6822963	6823035	73	FBtr0081660	-1862
chr3R	7077117	7077297	181	3' UTR	FBgn0037468	7076807	7077791	985	FBtr0081637	310
chr3R	8041471	8041671	201	3' UTR	FBgn0262362	8041224	8055970	14747	FBtr0304643	247
chr3R	8289677	8289851	175	3' UTR	FBgn0037563	8289395	8290578	1184	FBtr0081865	727
chr3R	8816260	8816516	257	3' UTR	FBgn0037635	8808750	8813579	4830	FBtr0309098	-2681
chr3R	9451656	9451839	184	3' UTR	FBgn0037696	9455517	9456546	1030	FBtr0082044	4707
chr3R	10217676	10218239	564	3' UTR	FBgn0037797	10222698	10223745	1048	FBtr0082222	-4459
chr3R	10811427	10811664	238	3' UTR	FBgn0037837	10811581	10813636	2056	FBtr0082301	1972
chr3R	11505435	11505612	178	3' UTR	FBgn0037908	11501070	11505951	4882	FBtr0082395	4365
chr3R	11960914	11961286	373	3' UTR	FBgn0260741	11960883	11962805	1923	FBtr0082511	1519
chr3R	12465613	12467548	1936	3' UTR	FBgn0013277	12465453	12467776	2324	FBtr0082679	228
chr3R	12510354	12511605	1252	3' UTR	FBgn0013279	12509076	12511461	2386	FBtr0082638	1278
chr3R	14903209	14903564	356	3' UTR	FBgn0028662	14902330	14904061	1732	FBtr0083005	497
chr3R	15911320	15911655	336	3' UTR	FBgn0038381	15908398	15910367	1970	FBtr0083200	2922
chr3R	17544398	17544840	443	3' UTR	FBgn0038519	17545222	17546531	1310	FBtr0083503	1691
chr3R	18926170	18926539	370	3' UTR	FBgn0261113	18924070	18926849	2780	FBtr0083703	2100
chr3R	19136830	19137168	339	3' UTR	FBgn0038681	19135158	19137136	1979	FBtr0083731	1672
chr3R	19304618	19304950	333	3' UTR	FBgn0265063	19297246	19297695	450	FBtr0336793	-6923
chr3R	19868176	19868509	334	3' UTR	FBgn0038739	19864758	19866869	2112	FBtr0334307	3418
chr3R	20381206	20381464	259	3' UTR	FBgn0038790	20360308	20360634	327	FBtr0083884	20898
chr3R	22310215	22310391	177	3' UTR	FBgn0267994	22314543	22315162	620	FBtr0347593	-4152
chr3R	22484138	22484225	88	3' UTR	FBgn0038976	22487039	22488110	1072	FBtr0301486	-2814
chr3R	24054832	24055004	173	3' UTR	FBgn0264906	24054391	24055092	702	FBtr0343102	441
chr3R	26005183	26005396	214	3' UTR	FBgn0002733	26005046	26006023	978	FBtr0084982	627
chr3R	26620000	26620335	336	3' UTR	FBgn0039434	26619118	26620224	1107	FBtr0085029	882
chr3R	26640867	26641060	194	3' UTR	FBgn0039444	26640025	26641054	1030	FBtr0085035	842
chr3R	30519212	30519547	336	3' UTR	FBgn0039784	30514777	30516980	2204	FBtr0085657	4435
chr3R	30991524	30991781	258	3' UTR	FBgn0051007	30991700	30992457	758	FBtr0085747	676
chr4	320813	321179	367	3' UTR	FBgn0052850	314923	331387	16465	FBtr0333680	5890
chrX	1074256	1074312	57	3' UTR	FBgn0040397	1073906	1082439	8534	FBtr0070181	8127
chrX	1935749	1938010	2262	3' UTR	FBgn0023520	1937700	1940040	2341	FBtr0070349	2030
chrX	10215052	10216028	977	3' UTR	FBgn0030186	10214858	10216642	1785	FBtr0071486	614
chrX	15977613	15978098	486	3' UTR	FBgn0261834	15976868	15977660	793	FBtr0303396	745
chrX	17149962	17150310	349	3' UTR	FBgn0260747	17149031	17150647	1617	FBtr0343291	931
chrX	19143006	19143434	429	3' UTR	FBgn0030985	19135081	19135868	788	FBtr0074701	-7138
chr2L	87043	87363	321	5' UTR	FBgn0002931	82421	87387	4967	FBtr0290323	24
chr2L	161253	161445	193	5' UTR	FBgn0016977	159032	203397	44366	FBtr0078121	2221
chr2L	285602	285688	87	5' UTR	FBgn0031245	283385	285726	2342	FBtr0078136	38
chr2L	431244	431391	148	5' UTR	FBgn0004583	431227	448701	17475	FBtr0329832	17
chr2L	479541	479654	114	5' UTR	FBgn0043364	476446	479688	3243	FBtr0078083	34
chr2L	523752	523825	74	5' UTR	FBgn0003963	523736	540560	16825	FBtr0329895	16
chr2L	825996	826084	89	5' UTR	FBgn0010583	825969	833241	7273	FBtr0078015	27
chr2L	829786	829949	164	5' UTR	FBgn0010583	825969	833241	7273	FBtr0078015	3817
chr2L	850969	851049	81	5' UTR	FBgn0020304	833584	851071	17488	FBtr0302120	22
chr2L	852860	853075	216	5' UTR	FBgn0020545	852848	854539	1692	FBtr0334794	12
chr2L	870525	871023	499	5' UTR	FBgn0053526	870465	877038	6574	FBtr0332000	60
chr2L	922817	922911	95	5' UTR	FBgn0028481	922793	958098	35306	FBtr0305064	24
chr2L	1077701	1077790	90	5' UTR	FBgn0003310	1051792	1077811	26020	FBtr0077994	21
chr2L	1118885	1119021	137	5' UTR	FBgn0016926	1114654	1119031	4378	FBtr0077988	10
chr2L	1651271	1651425	155	5' UTR	FBgn0086758	1651258	1704682	53425	FBtr0307047	13
chr2L	1911759	1912102	344	5' UTR	FBgn0031374	1911742	1944289	32548	FBtr0113011	17
chr2L	2006102	2006367	266	5' UTR	FBgn0053543	1997102	2006313	9212	FBtr0309285	0
chr2L	2178675	2178731	57	5' UTR	FBgn0000097	2156484	2178754	22271	FBtr0077850	23
chr2L	2492960	2493121	162	5' UTR	FBgn0011818	2492955	2498846	5892	FBtr0077780	5
chr2L	2752835	2752949	115	5' UTR	FBgn0031453	2752800	2757975	5176	FBtr0307080	35
chr2L	2753257	2753643	387	5' UTR	FBgn0031453	2753233	2756663	3431	FBtr0077714	24
chr2L	2793749	2793902	154	5' UTR	FBgn0004242	2779267	2795544	16278	FBtr0332218	1642
chr2L	2855239	2855306	68	5' UTR	FBgn0031473	2849232	2855309	6078	FBtr0077687	3
chr2L	3159496	3159619	124	5' UTR	FBgn0011648	3146452	3159643	13192	FBtr0077616	24
chr2L	3163684	3163780	97	5' UTR	FBgn0014906	3163645	3169462	5818	FBtr0308315	39
chr2L	3422785	3422957	173	5' UTR	FBgn0031530	3404460	3422957	18498	FBtr0077592	0
chr2L	3606385	3606522	138	5' UTR	FBgn0002985	3604224	3606756	2533	FBtr0077557	234
chr2L	3632026	3632137	112	5' UTR	FBgn0000721	3622074	3632154	10081	FBtr0089306	17
chr2L	3656881	3656943	63	5' UTR	FBgn0000721	3622074	3656953	34880	FBtr0089304	10
chr2L	4333928	4334004	77	5' UTR	FBgn0020762	4333913	4345776	11864	FBtr0112899	15
chr2L	4372016	4372150	135	5' UTR	FBgn0026319	4371990	4380716	8727	FBtr0077429	26
chr2L	4441076	4441202	127	5' UTR	FBgn0031602	4403992	4441282	37291	FBtr0077459	80
chr2L	4458183	4458296	114	5' UTR	FBgn0285948	4457186	4458317	1132	FBtr0077452	21
chr2L	4614021	4614296	276	5' UTR	FBgn0053196	4477462	4614300	136839	FBtr0305142	4
chr2L	4912736	4913027	292	5' UTR	FBgn0041150	4908742	4915502	6761	FBtr0077397	2475
chr2L	4931734	4932314	581	5' UTR	FBgn0041150	4908581	4932302	23722	FBtr0077396	0
chr2L	5055233	5055457	225	5' UTR	FBgn0014857	5055134	5056149	1016	FBtr0333536	99
chr2L	5093408	5093543	136	5' UTR	FBgn0031681	5072170	5093592	21423	FBtr0079026	49
chr2L	5108547	5108684	138	5' UTR	FBgn0261836	5108512	5207002	98491	FBtr0332405	35
chr2L	5109011	5109937	927	5' UTR	FBgn0261836	5108814	5158263	49450	FBtr0303383	197
chr2L	5279324	5279852	529	5' UTR	FBgn0031696	5279053	5283283	4231	FBtr0342934	271
chr2L	5307568	5307835	268	5' UTR	FBgn0016076	5305650	5311223	5574	FBtr0346579	1918
chr2L	6047822	6047908	87	5' UTR	FBgn0029161	6046516	6047934	1419	FBtr0343130	26
chr2L	6109585	6109765	181	5' UTR	FBgn0266521	6109667	6123899	14233	FBtr0079198	0
chr2L	6338876	6339011	136	5' UTR	FBgn0015623	6338836	6346280	7445	FBtr0079250	40
chr2L	6412541	6412916	376	5' UTR	FBgn0031811	6412315	6415335	3021	FBtr0079256	226
chr2L	6708785	6709071	287	5' UTR	FBgn0031850	6686791	6709086	22296	FBtr0079312	15
chr2L	6786663	6786833	171	5' UTR	FBgn0015776	6778555	6786861	8307	FBtr0079384	28
chr2L	6794507	6794588	82	5' UTR	FBgn0015777	6789770	6794599	4830	FBtr0079382	11
chr2L	6875343	6876143	801	5' UTR	FBgn0031866	6874900	6906656	31757	FBtr0307033	443
chr2L	6918462	6918712	251	5' UTR	FBgn0026196	6916753	6918743	1991	FBtr0079369	31
chr2L	7334182	7334529	348	5' UTR	FBgn0031902	7333714	7352542	18829	FBtr0303251	468
chr2L	7433251	7433473	223	5' UTR	FBgn0031913	7430530	7433516	2987	FBtr0079466	43
chr2L	7496051	7496297	247	5' UTR	FBgn0260486	7472513	7496307	23795	FBtr0330721	10
chr2L	7530422	7530558	137	5' UTR	FBgn0264895	7497805	7530574	32770	FBtr0334847	16
chr2L	7544328	7544413	86	5' UTR	FBgn0264895	7497805	7544427	46623	FBtr0334848	14
chr2L	7702825	7703131	307	5' UTR	FBgn0041181	7702805	7710690	7886	FBtr0079477	20
chr2L	7810585	7810673	89	5' UTR	FBgn0031952	7801668	7810703	9036	FBtr0343423	30
chr2L	7811471	7811529	59	5' UTR	FBgn0261800	7811438	7820771	9334	FBtr0079490	33
chr2L	7827106	7827200	95	5' UTR	FBgn0020618	7825347	7827246	1900	FBtr0331238	46
chr2L	7984099	7984162	64	5' UTR	FBgn0085450	7891187	7984196	93010	FBtr0112718	34
chr2L	8009342	8009491	150	5' UTR	FBgn0031974	8008302	8009477	1176	FBtr0343383	0
chr2L	8032104	8032613	510	5' UTR	FBgn0044323	8031010	8040826	9817	FBtr0306001	1094
chr2L	8082898	8082968	71	5' UTR	FBgn0267488	8074117	8082982	8866	FBtr0079543	14
chr2L	8163088	8163201	114	5' UTR	FBgn0264953	8163073	8190137	27065	FBtr0347415	15
chr2L	8201307	8201605	299	5' UTR	FBgn0264950	8201557	8205298	3742	FBtr0335191	0
chr2L	8204873	8205123	251	5' UTR	FBgn0031998	8200465	8205132	4668	FBtr0079637	9
chr2L	8239798	8239858	61	5' UTR	FBgn0032006	8220980	8239878	18899	FBtr0302147	20
chr2L	8277421	8277674	254	5' UTR	FBgn0003502	8258755	8277702	18948	FBtr0079618	28
chr2L	8338059	8338495	437	5' UTR	FBgn0032023	8338287	8342056	3770	FBtr0079604	0
chr2L	8364518	8364572	55	5' UTR	FBgn0010265	8363699	8364596	898	FBtr0100541	24
chr2L	9125753	9125930	178	5' UTR	FBgn0052982	9125737	9163721	37985	FBtr0330219	16
chr2L	9616853	9616967	115	5' UTR	FBgn0032135	9616836	9623109	6274	FBtr0079842	17
chr2L	9697442	9697893	452	5' UTR	FBgn0000273	9682315	9699297	16983	FBtr0079851	1404
chr2L	9699116	9699283	168	5' UTR	FBgn0000273	9682315	9699297	16983	FBtr0079851	14
chr2L	9746344	9746597	254	5' UTR	FBgn0028704	9711512	9746495	34984	FBtr0335506	0
chr2L	9782395	9782453	59	5' UTR	FBgn0032147	9782384	9788499	6116	FBtr0079869	11
chr2L	9886053	9886438	386	5' UTR	FBgn0032151	9793317	9886250	92934	FBtr0079914	0
chr2L	9894884	9894997	114	5' UTR	FBgn0025881	9894795	9894907	113	FBtr0079907	0
chr2L	9937097	9937534	438	5' UTR	FBgn0266359	9937232	9938833	1602	FBtr0344106	0
chr2L	9967345	9967406	62	5' UTR	FBgn0011272	9967330	9968645	1316	FBtr0310482	15
chr2L	10506576	10506768	193	5' UTR	FBgn0086347	10491814	10506779	14966	FBtr0080035	11
chr2L	10544890	10545053	164	5' UTR	FBgn0051721	10544883	10628054	83172	FBtr0304114	7
chr2L	10709027	10709324	298	5' UTR	FBgn0024740	10701940	10709453	7514	FBtr0340247	129
chr2L	10725455	10725604	150	5' UTR	FBgn0032289	10725515	10728740	3226	FBtr0273319	0
chr2L	11015113	11015740	628	5' UTR	FBgn0023415	11015620	11016571	952	FBtr0080158	0
chr2L	11210690	11211156	467	5' UTR	FBgn0264442	11210678	11261080	50403	FBtr0332558	12
chr2L	12045241	12046092	852	5' UTR	FBgn0032400	12045343	12046118	776	FBtr0080306	26
chr2L	12055755	12055928	174	5' UTR	FBgn0028425	12051755	12055792	4038	FBtr0342608	0
chr2L	12373348	12373749	402	5' UTR	FBgn0262475	12369836	12397528	27693	FBtr0304864	3512
chr2L	12432383	12432688	306	5' UTR	FBgn0263468	12432798	12432950	153	FBtr0309767	262
chr2L	12711825	12712341	517	5' UTR	FBgn0032454	12708792	12712470	3679	FBtr0080405	129
chr2L	12719054	12719125	72	5' UTR	FBgn0032456	12719045	12766546	47502	FBtr0347485	9
chr2L	13017947	13018327	381	5' UTR	FBgn0032467	13013388	13019147	5760	FBtr0301247	820
chr2L	13060054	13060134	81	5' UTR	FBgn0262160	13021868	13060140	38273	FBtr0310277	6
chr2L	13290935	13291486	552	5' UTR	FBgn0051729	13290910	13301516	10607	FBtr0344851	25
chr2L	13394962	13395073	112	5' UTR	FBgn0032518	13393687	13395092	1406	FBtr0342637	19
chr2L	13461443	13461808	366	5' UTR	FBgn0263354	13461774	13500427	38654	FBtr0347400	0
chr2L	13550149	13550215	67	5' UTR	FBgn0259984	13550139	13639411	89273	FBtr0100660	10
chr2L	13717088	13717291	204	5' UTR	FBgn0051814	13676860	13717320	40461	FBtr0080580	29
chr2L	13779862	13780152	291	5' UTR	FBgn0028540	13774340	13780165	5826	FBtr0080576	13
chr2L	13894254	13894504	251	5' UTR	FBgn0028509	13894202	13898712	4511	FBtr0080548	52
chr2L	14180535	14180669	135	5' UTR	FBgn0263038	14163508	14180686	17179	FBtr0306927	17
chr2L	14233941	14234099	159	5' UTR	FBgn0016930	14184478	14234108	49631	FBtr0100447	9
chr2L	14409374	14409541	168	5' UTR	FBgn0004858	14390628	14409549	18922	FBtr0080637	8
chr2L	15477611	15478197	587	5' UTR	FBgn0003448	15476593	15478260	1668	FBtr0080739	63
chr2L	15762645	15762744	100	5' UTR	FBgn0001987	15756002	15762758	6757	FBtr0080765	14
chr2L	16171994	16172858	865	5' UTR	FBgn0001991	16168346	16190540	22195	FBtr0090006	3648
chr2L	16231501	16231764	264	5' UTR	FBgn0261999	16231475	16241527	10053	FBtr0332356	26
chr2L	16287651	16287705	55	5' UTR	FBgn0001994	16263556	16287730	24175	FBtr0343814	25
chr2L	16532582	16532853	272	5' UTR	FBgn0032587	16508078	16532877	24800	FBtr0337091	24
chr2L	16601932	16602013	82	5' UTR	FBgn0259735	16601913	16662012	60100	FBtr0300004	19
chr2L	16816689	16816747	59	5' UTR	FBgn0004797	16816660	16826964	10305	FBtr0080917	29
chr2L	16848640	16848707	68	5' UTR	FBgn0032614	16842300	16848716	6417	FBtr0345747	9
chr2L	16888505	16888614	110	5' UTR	FBgn0265542	16888507	16889530	1024	FBtr0340174	0
chr2L	17473001	17473174	174	5' UTR	FBgn0000183	17459605	17473215	13611	FBtr0330225	41
chr2L	17496740	17497087	348	5' UTR	FBgn0267279	17497011	17497697	687	FBtr0346495	0
chr2L	18120102	18120273	172	5' UTR	FBgn0032666	18120130	18129862	9733	FBtr0340577	0
chr2L	18320130	18320196	67	5' UTR	FBgn0000636	18320102	18393441	73340	FBtr0344782	28
chr2L	18572185	18572272	88	5' UTR	FBgn0085370	18532025	18572286	40262	FBtr0303163	14
chr2L	18687631	18688491	861	5' UTR	FBgn0005617	18683720	18688800	5081	FBtr0081130	309
chr2L	18823593	18823772	180	5' UTR	FBgn0032713	18823548	18826716	3169	FBtr0308575	45
chr2L	19107495	19107684	190	5' UTR	FBgn0002023	19079256	19107785	28530	FBtr0309832	101
chr2L	19190367	19190706	340	5' UTR	FBgn0015380	19190342	19208621	18280	FBtr0330209	25
chr2L	19764014	19764123	110	5' UTR	FBgn0032820	19761587	19764136	2550	FBtr0081321	13
chr2L	19768758	19769361	604	5' UTR	FBgn0000529	19765776	19769067	3292	FBtr0089320	0
chr2L	19796399	19796692	294	5' UTR	FBgn0263873	19796365	19958424	162060	FBtr0329838	34
chr2L	20084915	20085063	149	5' UTR	FBgn0263773	20079270	20085070	5801	FBtr0310560	7
chr2L	20311250	20311386	137	5' UTR	FBgn0003475	20311219	20348386	37168	FBtr0339234	31
chr2L	20382132	20382279	148	5' UTR	FBgn0032856	20376981	20382356	5376	FBtr0081371	77
chr2L	20432171	20432653	483	5' UTR	FBgn0263355	20429025	20447905	18881	FBtr0330661	3146
chr2L	20796950	20797027	78	5' UTR	FBgn0250785	20788662	20797042	8381	FBtr0089945	15
chr2L	20859186	20859312	127	5' UTR	FBgn0032897	20859166	20861014	1849	FBtr0081427	20
chr2L	21051802	21051970	169	5' UTR	FBgn0250867	20965520	21051983	86464	FBtr0290305	13
chr2L	21096929	21097089	161	5' UTR	FBgn0083972	21096922	21098932	2011	FBtr0110944	7
chr2L	21232640	21233303	664	5' UTR	FBgn0267277	21232745	21234035	1291	FBtr0346493	0
chr2L	21455843	21458286	2444	5' UTR	FBgn0053730	21458134	21458169	36	FBtr0091728	0
chr2L	21459480	21459674	195	5' UTR	FBgn0053818	21459447	21459975	529	FBtr0091822	33
chr2L	21463113	21463273	161	5' UTR	FBgn0053731	21463194	21463229	36	FBtr0091729	0
chr2L	21468160	21468390	231	5' UTR	FBgn0053732	21468237	21468272	36	FBtr0091730	0
chr2L	21473189	21473422	234	5' UTR	FBgn0053733	21473280	21473315	36	FBtr0091731	0
chr2L	21478230	21478468	239	5' UTR	FBgn0053734	21478323	21478358	36	FBtr0091732	0
chr2L	21479040	21480162	1123	5' UTR	FBgn0053830	21479636	21480164	529	FBtr0091834	0
chr2L	21481497	21482661	1165	5' UTR	FBgn0053831	21481345	21482367	1023	FBtr0091835	152
chr2L	21486482	21488678	2197	5' UTR	FBgn0053736	21488517	21488552	36	FBtr0091734	0
chr2L	21489277	21489593	317	5' UTR	FBgn0053887	21489234	21489646	413	FBtr0091891	53
chr2L	21494919	21495357	439	5' UTR	FBgn0053839	21494875	21495403	529	FBtr0091843	44
chr2L	21498276	21498760	485	5' UTR	FBgn0053738	21498607	21498642	36	FBtr0091736	0
chr2L	21503216	21503788	573	5' UTR	FBgn0053739	21503660	21503695	36	FBtr0091737	0
chr2L	21504533	21504739	207	5' UTR	FBgn0053881	21504377	21504789	413	FBtr0091885	50
chr2L	21513640	21513840	201	5' UTR	FBgn0053741	21513749	21513784	36	FBtr0091739	0
chr2L	21519802	21519889	88	5' UTR	FBgn0053875	21519556	21520083	528	FBtr0091879	194
chr2L	21533215	21533458	244	5' UTR	FBgn0053745	21533323	21533358	36	FBtr0091743	0
chr2L	21534198	21534423	226	5' UTR	FBgn0053869	21534085	21534610	526	FBtr0091873	187
chr2L	21534652	21535164	513	5' UTR	FBgn0053863	21534636	21535164	529	FBtr0091867	16
chr2L	21536332	21537764	1433	5' UTR	FBgn0053864	21536346	21537368	1023	FBtr0091868	0
chr2L	21682016	21682104	89	5' UTR	FBgn0000559	21677913	21682116	4204	FBtr0332966	12
chr2L	21828606	21828769	164	5' UTR	FBgn0003866	21828593	21837011	8419	FBtr0085906	13
chr2L	23239019	23239432	414	5' UTR	FBgn0267986	23239253	23240411	1159	FBtr0347583	0
chr2R	1349282	1349483	202	5' UTR	FBgn0262123	1349392	1443935	94544	FBtr0114030	0
chr2R	1521455	1523248	1794	5' UTR	FBgn0267861	1515595	1521780	6186	FBtr0113831	0
chr2R	5979941	5980344	404	5' UTR	FBgn0002774	5974857	5980101	5245	FBtr0100576	0
chr2R	6050976	6051032	57	5' UTR	FBgn0033058	6050949	6068680	17732	FBtr0085975	27
chr2R	6214604	6214721	118	5' UTR	FBgn0263144	6214568	6239809	25242	FBtr0085992	36
chr2R	6614224	6615139	916	5' UTR	FBgn0086655	6613768	6619382	5615	FBtr0301636	456
chr2R	6632912	6633061	150	5' UTR	FBgn0262736	6625242	6633090	7849	FBtr0086150	29
chr2R	6715768	6715863	96	5' UTR	FBgn0033095	6700221	6715892	15672	FBtr0086140	29
chr2R	6758576	6758873	298	5' UTR	FBgn0033101	6757601	6758903	1303	FBtr0086134	30
chr2R	7028906	7028991	86	5' UTR	FBgn0033128	7028911	7033233	4323	FBtr0089024	0
chr2R	7049794	7049856	63	5' UTR	FBgn0016032	7049791	7051964	2174	FBtr0089033	3
chr2R	7249179	7250056	878	5' UTR	FBgn0033153	7249161	7250655	1495	FBtr0089049	18
chr2R	7406490	7406746	257	5' UTR	FBgn0263529	7406733	7406837	105	FBtr0309612	91
chr2R	7473992	7474079	88	5' UTR	FBgn0010548	7466879	7474130	7252	FBtr0088993	51
chr2R	7529021	7529258	238	5' UTR	FBgn0033188	7526118	7529290	3173	FBtr0088958	32
chr2R	7698831	7698889	59	5' UTR	FBgn0033212	7676540	7698902	22363	FBtr0332911	13
chr2R	7735536	7735823	288	5' UTR	FBgn0042135	7718446	7735622	17177	FBtr0088935	0
chr2R	7782363	7782669	307	5' UTR	FBgn0286778	7739114	7782637	43524	FBtr0474224	0
chr2R	7823392	7823480	89	5' UTR	FBgn0029093	7815339	7823569	8231	FBtr0452080	89
chr2R	8145888	8145960	73	5' UTR	FBgn0263593	8136986	8145981	8996	FBtr0113055	21
chr2R	8174158	8174377	220	5' UTR	FBgn0053087	8174165	8226438	52274	FBtr0344893	0
chr2R	8444729	8444794	66	5' UTR	FBgn0014469	8444711	8447164	2454	FBtr0088745	18
chr2R	8600454	8600755	302	5' UTR	FBgn0267792	8600415	8612295	11881	FBtr0339354	39
chr2R	8649665	8649787	123	5' UTR	FBgn0003892	8649649	8665223	15575	FBtr0089427	16
chr2R	8666188	8666241	54	5' UTR	FBgn0263120	8666171	8682791	16621	FBtr0100426	17
chr2R	8735829	8736182	354	5' UTR	FBgn0027585	8735810	8759590	23781	FBtr0339338	19
chr2R	8943245	8943572	328	5' UTR	FBgn0265301	8943495	8944295	801	FBtr0339305	0
chr2R	8985730	8985886	157	5' UTR	FBgn0286782	8969346	8985900	16555	FBtr0273384	14
chr2R	9030874	9031259	386	5' UTR	FBgn0033365	9019032	9031045	12014	FBtr0088665	0
chr2R	9103548	9103862	315	5' UTR	FBgn0015838	9103238	9106796	3559	FBtr0330624	310
chr2R	9186243	9186333	91	5' UTR	FBgn0002567	9177864	9186342	8479	FBtr0089932	9
chr2R	9274790	9275016	227	5' UTR	FBgn0020621	9253836	9275030	21195	FBtr0302603	14
chr2R	9414356	9414503	148	5' UTR	FBgn0041087	9414342	9417846	3505	FBtr0339380	14
chr2R	9441421	9441531	111	5' UTR	FBgn0029092	9434669	9441566	6898	FBtr0088548	35
chr2R	9552885	9553802	918	5' UTR	FBgn0262447	9553762	9553824	63	FBtr0304458	0
chr2R	9683629	9683832	204	5' UTR	FBgn0033438	9611139	9683858	72720	FBtr0088501	26
chr2R	9692555	9692678	124	5' UTR	FBgn0023143	9688289	9693328	5040	FBtr0088499	650
chr2R	9815494	9815644	151	5' UTR	FBgn0040092	9815510	9816600	1091	FBtr0301706	0
chr2R	10025965	10026032	68	5' UTR	FBgn0022382	9993890	10026042	32153	FBtr0088438	10
chr2R	10158461	10158556	96	5' UTR	FBgn0265512	10155916	10158584	2669	FBtr0331945	28
chr2R	10192179	10192365	187	5' UTR	FBgn0033494	10145897	10192394	46498	FBtr0299833	29
chr2R	10227777	10227940	164	5' UTR	FBgn0000448	10203995	10227957	23963	FBtr0306345	17
chr2R	10233995	10234128	134	5' UTR	FBgn0000448	10203995	10234607	30613	FBtr0452140	479
chr2R	10420853	10421048	196	5' UTR	FBgn0033519	10420414	10421069	656	FBtr0088316	21
chr2R	10424445	10424739	295	5' UTR	FBgn0033520	10424436	10425471	1036	FBtr0088261	9
chr2R	10427502	10427894	393	5' UTR	FBgn0033521	10426880	10427915	1036	FBtr0088315	21
chr2R	10430879	10431324	446	5' UTR	FBgn0262114	10430005	10436166	6162	FBtr0330614	874
chr2R	10543103	10543280	178	5' UTR	FBgn0283521	10482207	10543291	61085	FBtr0089357	11
chr2R	10617669	10617808	140	5' UTR	FBgn0033538	10617662	10641807	24146	FBtr0339461	7
chr2R	10798643	10798696	54	5' UTR	FBgn0053144	10740054	10798709	58656	FBtr0302517	13
chr2R	10874636	10874739	104	5' UTR	FBgn0050015	10839102	10874771	35670	FBtr0088242	32
chr2R	11106664	11106810	147	5' UTR	FBgn0040765	10977956	11106816	128861	FBtr0333066	6
chr2R	11198281	11198354	74	5' UTR	FBgn0003396	11198276	11217394	19119	FBtr0088099	5
chr2R	11253396	11253791	396	5' UTR	FBgn0033597	11251751	11253398	1648	FBtr0088190	0
chr2R	11453575	11453944	370	5' UTR	FBgn0000581	11452769	11465270	12502	FBtr0330621	806
chr2R	11625130	11625282	153	5' UTR	FBgn0086712	11616869	11619023	2155	FBtr0088090	-6107
chr2R	11645825	11645943	119	5' UTR	FBgn0033639	11642268	11645913	3646	FBtr0088088	0
chr2R	11712271	11712374	104	5' UTR	FBgn0033649	11712263	11726345	14083	FBtr0113070	8
chr2R	11939580	11939773	194	5' UTR	FBgn0033668	11939557	11967435	27879	FBtr0088040	23
chr2R	12024945	12025261	317	5' UTR	FBgn0267728	12023146	12025272	2127	FBtr0088027	11
chr2R	12174010	12174241	232	5' UTR	FBgn0014184	12166576	12174264	7689	FBtr0088013	23
chr2R	12200687	12200788	102	5' UTR	FBgn0033699	12199024	12200815	1792	FBtr0088007	27
chr2R	12259426	12259629	204	5' UTR	FBgn0264501	12259409	12260813	1405	FBtr0332931	17
chr2R	12280267	12280433	167	5' UTR	FBgn0261611	12279771	12300795	21025	FBtr0345483	496
chr2R	12338358	12338718	361	5' UTR	FBgn0033716	12338300	12339544	1245	FBtr0301874	58
chr2R	12529062	12529166	105	5' UTR	FBgn0011592	12529053	12564184	35132	FBtr0339649	9
chr2R	12585497	12585765	269	5' UTR	FBgn0022764	12575240	12589152	13913	FBtr0303565	3387
chr2R	12705181	12705256	76	5' UTR	FBgn0261545	12705172	12751545	46374	FBtr0310576	9
chr2R	12760744	12760833	90	5' UTR	FBgn0086904	12759693	12760792	1100	FBtr0087860	0
chr2R	12884662	12885106	445	5' UTR	FBgn0003975	12884632	12899385	14754	FBtr0087785	30
chr2R	12978117	12978523	407	5' UTR	FBgn0005624	12966322	12980658	14337	FBtr0345196	2135
chr2R	12980583	12980648	66	5' UTR	FBgn0005624	12966322	12980658	14337	FBtr0345196	10
chr2R	13079401	13079518	118	5' UTR	FBgn0033791	13055246	13079539	24294	FBtr0339747	21
chr2R	13532714	13533061	348	5' UTR	FBgn0260964	13513132	13532989	19858	FBtr0091491	0
chr2R	13897624	13897691	68	5' UTR	FBgn0013733	13864237	13897701	33465	FBtr0304851	10
chr2R	13922057	13922354	298	5' UTR	FBgn0013733	13864237	13925503	61267	FBtr0087618	3149
chr2R	13942002	13942107	106	5' UTR	FBgn0013733	13864237	13942110	77874	FBtr0087616	3
chr2R	13991198	13991282	85	5' UTR	FBgn0002643	13991203	14058697	67495	FBtr0087596	0
chr2R	14140689	14140873	185	5' UTR	FBgn0040752	14060456	14140902	80447	FBtr0339764	29
chr2R	14308157	14308343	187	5' UTR	FBgn0085408	14308142	14351802	43661	FBtr0339991	15
chr2R	14378009	14378166	158	5' UTR	FBgn0033932	14378097	14385359	7263	FBtr0087485	0
chr2R	14431997	14432320	324	5' UTR	FBgn0013725	14427336	14432337	5002	FBtr0087516	17
chr2R	14435936	14436079	144	5' UTR	FBgn0284250	14435899	14465881	29983	FBtr0302927	37
chr2R	14575607	14575751	145	5' UTR	FBgn0010397	14570810	14575771	4962	FBtr0087512	20
chr2R	14621553	14621701	149	5' UTR	FBgn0083123	14621601	14624498	2898	FBtr0300231	0
chr2R	14713463	14713612	150	5' UTR	FBgn0020269	14671396	14713622	42227	FBtr0345427	10
chr2R	14798277	14798645	369	5' UTR	FBgn0001319	14772650	14798956	26307	FBtr0087465	311
chr2R	14933237	14933545	309	5' UTR	FBgn0033983	14929703	14933304	3602	FBtr0303760	0
chr2R	15115124	15115527	404	5' UTR	FBgn0015371	15115236	15143633	28398	FBtr0087416	0
chr2R	15128832	15128965	134	5' UTR	FBgn0015371	15128826	15144783	15958	FBtr0305216	6
chr2R	15155987	15156235	249	5' UTR	FBgn0013467	15155437	15190292	34856	FBtr0332267	550
chr2R	15309293	15309377	85	5' UTR	FBgn0265194	15262808	15309368	46561	FBtr0339074	0
chr2R	15482583	15482823	241	5' UTR	FBgn0034021	15472175	15482834	10660	FBtr0345392	11
chr2R	15848624	15848711	88	5' UTR	FBgn0034046	15848579	15855645	7067	FBtr0308814	45
chr2R	16125000	16125079	80	5' UTR	FBgn0086676	16124981	16138238	13258	FBtr0089592	19
chr2R	16150130	16150305	176	5' UTR	FBgn0034083	16150123	16169519	19397	FBtr0302084	7
chr2R	16289338	16289413	76	5' UTR	FBgn0028424	16289320	16291333	2014	FBtr0087139	18
chr2R	16586158	16586416	259	5' UTR	FBgn0003274	16586129	16586732	604	FBtr0087105	29
chr2R	16603888	16604327	440	5' UTR	FBgn0034143	16595028	16604238	9211	FBtr0340064	0
chr2R	16731252	16731376	125	5' UTR	FBgn0050463	16673461	16731384	57924	FBtr0087113	8
chr2R	17027239	17027399	161	5' UTR	FBgn0023172	17027190	17044653	17464	FBtr0340124	49
chr2R	17097203	17097412	210	5' UTR	FBgn0010226	17093643	17097436	3794	FBtr0087005	24
chr2R	17265528	17265713	186	5' UTR	FBgn0265487	17265518	17379376	113859	FBtr0310059	10
chr2R	17440209	17440483	275	5' UTR	FBgn0034218	17440297	17442483	2187	FBtr0086918	0
chr2R	17547322	17547431	110	5' UTR	FBgn0010409	17546406	17547462	1057	FBtr0086947	31
chr2R	17808289	17808562	274	5' UTR	FBgn0259211	17802867	17842820	39954	FBtr0300539	5422
chr2R	17823573	17823651	79	5' UTR	FBgn0259211	17823565	17841528	17964	FBtr0306625	8
chr2R	18007622	18007889	268	5' UTR	FBgn0034286	17975122	18007741	32620	FBtr0340286	0
chr2R	18126372	18126524	153	5' UTR	FBgn0028983	18126347	18128210	1864	FBtr0086733	25
chr2R	18400732	18400858	127	5' UTR	FBgn0063497	18400713	18401467	755	FBtr0086671	19
chr2R	18412041	18412221	181	5' UTR	FBgn0027835	18412027	18421124	9098	FBtr0086683	14
chr2R	18514618	18514750	133	5' UTR	FBgn0262476	18514574	18526439	11866	FBtr0304867	44
chr2R	18536767	18536940	174	5' UTR	FBgn0003067	18536767	18539416	2650	FBtr0086701	0
chr2R	18611691	18611765	75	5' UTR	FBgn0050115	18554119	18611777	57659	FBtr0300421	12
chr2R	18955226	18955594	369	5' UTR	FBgn0034408	18947317	18959500	12184	FBtr0344564	7909
chr2R	19141652	19141776	125	5' UTR	FBgn0000578	19141632	19163705	22074	FBtr0340450	20
chr2R	19164153	19164244	92	5' UTR	FBgn0034420	19164143	19178223	14081	FBtr0290313	10
chr2R	19229092	19229221	130	5' UTR	FBgn0010434	19229063	19243751	14689	FBtr0340469	29
chr2R	19358333	19358474	142	5' UTR	FBgn0034436	19358316	19363124	4809	FBtr0308495	17
chr2R	19451410	19451593	184	5' UTR	FBgn0284243	19447319	19451600	4282	FBtr0086536	7
chr2R	19725577	19725911	335	5' UTR	FBgn0050218	19725905	19725976	72	FBtr0086331	0
chr2R	19726705	19727206	502	5' UTR	FBgn0065076	19727098	19727152	55	FBtr0091934	0
chr2R	19730777	19731416	640	5' UTR	FBgn0053448	19731043	19731177	135	FBtr0086440	0
chr2R	19731787	19732705	919	5' UTR	FBgn0053444	19732550	19732684	135	FBtr0086436	0
chr2R	19733226	19733828	603	5' UTR	FBgn0053441	19733671	19733805	135	FBtr0086433	0
chr2R	19737078	19737144	67	5' UTR	FBgn0053432	19736986	19737120	135	FBtr0086424	0
chr2R	19737359	19737489	131	5' UTR	FBgn0053431	19737355	19737489	135	FBtr0086423	0
chr2R	19737669	19739843	2175	5' UTR	FBgn0053425	19739570	19739704	135	FBtr0086417	0
chr2R	19743881	19745999	2119	5' UTR	FBgn0053408	19745828	19745962	135	FBtr0086400	0
chr2R	19746279	19746705	427	5' UTR	FBgn0053407	19746201	19746335	135	FBtr0086399	0
chr2R	19755077	19755168	92	5' UTR	FBgn0053383	19755034	19755168	135	FBtr0086375	0
chr2R	19757291	19757407	117	5' UTR	FBgn0053377	19757255	19757389	135	FBtr0086369	0
chr2R	19762573	19762962	390	5' UTR	FBgn0053362	19762802	19762936	135	FBtr0086354	0
chr2R	19763167	19763318	152	5' UTR	FBgn0053361	19763175	19763309	135	FBtr0086353	0
chr2R	19763561	19763689	129	5' UTR	FBgn0053360	19763544	19763678	135	FBtr0086352	0
chr2R	19763916	19764447	532	5' UTR	FBgn0053358	19764289	19764423	135	FBtr0086350	0
chr2R	19764655	19764801	147	5' UTR	FBgn0053357	19764648	19764782	135	FBtr0086349	0
chr2R	19765146	19765422	277	5' UTR	FBgn0053356	19765021	19765163	143	FBtr0086348	0
chr2R	19765741	19766166	426	5' UTR	FBgn0053354	19765775	19765909	135	FBtr0086346	0
chr2R	20111513	20111618	106	5' UTR	FBgn0004364	20111511	20116932	5422	FBtr0086309	2
chr2R	20274320	20274487	168	5' UTR	FBgn0034494	20271653	20274499	2847	FBtr0086305	12
chr2R	20308264	20308347	84	5' UTR	FBgn0034500	20304517	20308369	3853	FBtr0086300	22
chr2R	20313468	20313604	137	5' UTR	FBgn0034501	20308777	20313623	4847	FBtr0301209	19
chr2R	20328229	20328943	715	5' UTR	FBgn0034504	20328332	20330721	2390	FBtr0345355	0
chr2R	20511720	20511946	227	5' UTR	FBgn0265860	20511895	20512095	201	FBtr0342696	0
chr2R	20656535	20656752	218	5' UTR	FBgn0034539	20655756	20656609	854	FBtr0086248	0
chr2R	20944066	20944148	83	5' UTR	FBgn0000044	20944021	20946431	2411	FBtr0071519	45
chr2R	21057122	21057188	67	5' UTR	FBgn0003391	21049654	21057197	7544	FBtr0071546	9
chr2R	21072594	21072769	176	5' UTR	FBgn0034583	21070368	21072789	2422	FBtr0071541	20
chr2R	21141885	21141946	62	5' UTR	FBgn0034590	21129463	21141964	12502	FBtr0342873	18
chr2R	21143616	21143732	117	5' UTR	FBgn0021872	21143549	21145750	2202	FBtr0310044	67
chr2R	21182803	21182934	132	5' UTR	FBgn0011872	21182856	21182926	71	FBtr0071581	0
chr2R	21481050	21481167	118	5' UTR	FBgn0010415	21392402	21481176	88775	FBtr0342893	9
chr2R	21646186	21646265	80	5' UTR	FBgn0034644	21646177	21657935	11759	FBtr0071661	9
chr2R	21701682	21701777	96	5' UTR	FBgn0004362	21701458	21716367	14910	FBtr0345487	224
chr2R	21714151	21714215	65	5' UTR	FBgn0004362	21714136	21716727	2592	FBtr0071709	15
chr2R	21964159	21964563	405	5' UTR	FBgn0085398	21964173	21970664	6492	FBtr0112594	0
chr2R	22136976	22137038	63	5' UTR	FBgn0000008	22136968	22172834	35867	FBtr0342981	8
chr2R	22270924	22271068	145	5' UTR	FBgn0020307	22270918	22286469	15552	FBtr0071776	6
chr2R	22383159	22383308	150	5' UTR	FBgn0034723	22383134	22394015	10882	FBtr0342989	25
chr2R	22401974	22402041	68	5' UTR	FBgn0034724	22393876	22402059	8184	FBtr0339539	18
chr2R	22592760	22592948	189	5' UTR	FBgn0260866	22563152	22592964	29813	FBtr0330229	16
chr2R	22646167	22646315	149	5' UTR	FBgn0034753	22644646	22646344	1699	FBtr0345504	29
chr2R	22648331	22648488	158	5' UTR	FBgn0085474	22647892	22648478	587	FBtr0112749	0
chr2R	22657937	22658110	174	5' UTR	FBgn0260767	22657901	22661389	3489	FBtr0345499	36
chr2R	22688899	22688975	77	5' UTR	FBgn0020257	22684955	22688987	4033	FBtr0343014	12
chr2R	22807617	22807914	298	5' UTR	FBgn0086408	22807860	22815993	8134	FBtr0309857	0
chr2R	22936604	22936676	73	5' UTR	FBgn0034802	22934569	22936724	2156	FBtr0303464	48
chr2R	22998717	22998872	156	5' UTR	FBgn0034808	22993669	22998884	5216	FBtr0071988	12
chr2R	23425854	23425965	112	5' UTR	FBgn0034861	23421521	23425989	4469	FBtr0113111	24
chr2R	23581101	23581165	65	5' UTR	FBgn0015903	23581090	23599526	18437	FBtr0072070	11
chr2R	23606298	23606699	402	5' UTR	FBgn0034884	23605689	23606654	966	FBtr0306160	0
chr2R	23707118	23707689	572	5' UTR	FBgn0002174	23707081	23709026	1946	FBtr0306253	37
chr2R	23713905	23714223	319	5' UTR	FBgn0286932	23713900	23733183	19284	FBtr0475196	5
chr2R	23964858	23965180	323	5' UTR	FBgn0020764	23964772	23966757	1986	FBtr0072151	86
chr2R	24057906	24058011	106	5' UTR	FBgn0285952	24057853	24059483	1631	FBtr0072173	53
chr2R	24229717	24229769	53	5' UTR	FBgn0050419	24212491	24229795	17305	FBtr0072275	26
chr2R	24243281	24243634	354	5' UTR	FBgn0050418	24243255	24255094	11840	FBtr0072263	26
chr2R	24305899	24305981	83	5' UTR	FBgn0003888	24305881	24313099	7219	FBtr0343443	18
chr2R	24333774	24334292	519	5' UTR	FBgn0005638	24331522	24334102	2581	FBtr0339359	0
chr2R	24525281	24525582	302	5' UTR	FBgn0035016	24521874	24526089	4216	FBtr0306137	507
chr2R	24684912	24685088	177	5' UTR	FBgn0035049	24671294	24685090	13797	FBtr0304005	2
chr2R	24739132	24739453	322	5' UTR	FBgn0266086	24738777	24739377	601	FBtr0343493	0
chr2R	24903772	24903908	137	5' UTR	FBgn0066084	24903416	24903935	520	FBtr0100231	27
chr2R	24928172	24928261	90	5' UTR	FBgn0060296	24921505	24928275	6771	FBtr0072417	14
chr2R	24942258	24942388	131	5' UTR	FBgn0035083	24940625	24942413	1789	FBtr0072411	25
chr2R	24964971	24965074	104	5' UTR	FBgn0035087	24959841	24965076	5236	FBtr0308687	2
chr2R	24969363	24969494	132	5' UTR	FBgn0285950	24968445	24969509	1065	FBtr0072406	15
chr2R	24971567	24971803	237	5' UTR	FBgn0035089	24970843	24971845	1003	FBtr0072404	42
chr2R	25012080	25012225	146	5' UTR	FBgn0004055	25012062	25031737	19676	FBtr0345678	18
chr3L	129458	129629	172	5' UTR	FBgn0020386	129450	145895	16446	FBtr0333218	8
chr3L	224106	224446	341	5' UTR	FBgn0053229	224106	225605	1500	FBtr0072499	0
chr3L	264245	264343	99	5' UTR	FBgn0035121	259043	264380	5338	FBtr0332107	37
chr3L	490699	490798	100	5' UTR	FBgn0001316	434299	490823	56525	FBtr0333851	25
chr3L	540461	540594	134	5' UTR	FBgn0001316	434083	540614	106532	FBtr0110818	20
chr3L	603894	604000	107	5' UTR	FBgn0035146	599094	604008	4915	FBtr0072562	8
chr3L	628449	628679	231	5' UTR	FBgn0286827	628470	642303	13834	FBtr0333725	0
chr3L	749423	749728	306	5' UTR	FBgn0000575	749400	753492	4093	FBtr0072578	23
chr3L	880464	881029	566	5' UTR	FBgn0035173	877291	881045	3755	FBtr0345005	16
chr3L	881802	881895	94	5' UTR	FBgn0035173	877291	882013	4723	FBtr0072593	118
chr3L	1256475	1256558	84	5' UTR	FBgn0035199	1256449	1274498	18050	FBtr0072659	26
chr3L	1318504	1318670	167	5' UTR	FBgn0010246	1318480	1329617	11138	FBtr0072672	24
chr3L	1463839	1464020	182	5' UTR	FBgn0004635	1463811	1468944	5134	FBtr0333207	28
chr3L	1517098	1517250	153	5' UTR	FBgn0011204	1503226	1517271	14046	FBtr0072706	21
chr3L	1730948	1731084	137	5' UTR	FBgn0027594	1715595	1731107	15513	FBtr0072798	23
chr3L	2151533	2151696	164	5' UTR	FBgn0052311	2117466	2151700	34235	FBtr0332120	4
chr3L	2163775	2163849	75	5' UTR	FBgn0035308	2153201	2163863	10663	FBtr0300831	14
chr3L	2282883	2283123	241	5' UTR	FBgn0264002	2282883	2300944	18062	FBtr0330359	0
chr3L	2400548	2400717	170	5' UTR	FBgn0266696	2400509	2464849	64341	FBtr0345111	39
chr3L	2428914	2429086	173	5' UTR	FBgn0266696	2428910	2499226	70317	FBtr0345104	4
chr3L	2466860	2467006	147	5' UTR	FBgn0266696	2466861	2499226	32366	FBtr0345106	0
chr3L	2586375	2586522	148	5' UTR	FBgn0010909	2554847	2586540	31694	FBtr0072956	18
chr3L	2648068	2648166	99	5' UTR	FBgn0035360	2648048	2650205	2158	FBtr0333446	20
chr3L	3081576	3081646	71	5' UTR	FBgn0035397	3081568	3088493	6926	FBtr0072995	8
chr3L	3139674	3140023	350	5' UTR	FBgn0035400	3128034	3139953	11920	FBtr0113132	0
chr3L	3193136	3193577	442	5' UTR	FBgn0001233	3193216	3197059	3844	FBtr0073040	0
chr3L	3222791	3222944	154	5' UTR	FBgn0035422	3221114	3222912	1799	FBtr0306567	0
chr3L	3417892	3417953	62	5' UTR	FBgn0014388	3402816	3417961	15146	FBtr0073146	8
chr3L	3545258	3545393	136	5' UTR	FBgn0005640	3545318	3608549	63232	FBtr0073135	0
chr3L	3787891	3787970	80	5' UTR	FBgn0052264	3717217	3787960	70744	FBtr0073187	0
chr3L	3892785	3893280	496	5' UTR	FBgn0083987	3893056	3893330	275	FBtr0111039	50
chr3L	3902483	3902641	159	5' UTR	FBgn0003943	3899259	3902638	3380	FBtr0333142	0
chr3L	3903526	3903626	101	5' UTR	FBgn0035471	3903492	3905035	1544	FBtr0073159	34
chr3L	3942340	3942449	110	5' UTR	FBgn0027552	3941008	3942465	1458	FBtr0073171	16
chr3L	4071554	4071707	154	5' UTR	FBgn0024179	4064152	4071717	7566	FBtr0073279	10
chr3L	4168449	4168892	444	5' UTR	FBgn0265722	4168239	4168846	608	FBtr0340665	0
chr3L	4363912	4364073	162	5' UTR	FBgn0035533	4323530	4363974	40445	FBtr0113138	0
chr3L	4542142	4542280	139	5' UTR	FBgn0035558	4542120	4553457	11338	FBtr0113143	22
chr3L	4975951	4976156	206	5' UTR	FBgn0005775	4938057	4976176	38120	FBtr0073375	20
chr3L	5595573	5595939	367	5' UTR	FBgn0035620	5595542	5597422	1881	FBtr0345902	31
chr3L	5750768	5751605	838	5' UTR	FBgn0263106	5750029	5752189	2161	FBtr0077123	584
chr3L	5769156	5769270	115	5' UTR	FBgn0260936	5769123	5775845	6723	FBtr0307976	33
chr3L	6058892	6059104	213	5' UTR	FBgn0266990	6059041	6059448	408	FBtr0345907	0
chr3L	6066220	6066430	211	5' UTR	FBgn0259164	6066296	6071545	5250	FBtr0299610	0
chr3L	6217794	6217985	192	5' UTR	FBgn0002526	6203831	6218022	14192	FBtr0077014	37
chr3L	6964548	6964662	115	5' UTR	FBgn0261445	6959554	6964758	5205	FBtr0076938	96
chr3L	7339506	7339629	124	5' UTR	FBgn0011640	7339464	7341893	2430	FBtr0076845	42
chr3L	7359961	7360066	106	5' UTR	FBgn0035770	7357275	7360116	2842	FBtr0273399	50
chr3L	7742767	7743189	423	5' UTR	FBgn0035815	7733250	7743041	9792	FBtr0334649	0
chr3L	7827854	7828370	517	5' UTR	FBgn0016694	7814337	7828018	13682	FBtr0076782	0
chr3L	7979055	7979148	94	5' UTR	FBgn0011817	7979046	8054147	75102	FBtr0333223	9
chr3L	8063895	8063983	89	5' UTR	FBgn0262579	8063874	8108836	44963	FBtr0304998	21
chr3L	8360756	8360890	135	5' UTR	FBgn0001248	8356404	8360906	4503	FBtr0076667	16
chr3L	8601027	8601177	151	5' UTR	FBgn0017579	8601006	8602392	1387	FBtr0076633	21
chr3L	8749633	8749969	337	5' UTR	FBgn0040828	8749139	8749726	588	FBtr0076592	0
chr3L	8827509	8827691	183	5' UTR	FBgn0263930	8827505	8891192	63688	FBtr0305901	4
chr3L	8952984	8953218	235	5' UTR	FBgn0264305	8932235	8953234	21000	FBtr0331518	16
chr3L	9125116	9125287	172	5' UTR	FBgn0011206	9101641	9125313	23673	FBtr0076540	26
chr3L	9374168	9374756	589	5' UTR	FBgn0001223	9373997	9374964	968	FBtr0100559	171
chr3L	9376162	9377437	1276	5' UTR	FBgn0001225	9376418	9377375	958	FBtr0076496	0
chr3L	9381951	9382939	989	5' UTR	FBgn0001224	9381882	9382765	884	FBtr0309504	69
chr3L	9384068	9384938	871	5' UTR	FBgn0001226	9384063	9385694	1632	FBtr0346541	5
chr3L	9429703	9429809	107	5' UTR	FBgn0005533	9428795	9429821	1027	FBtr0076479	12
chr3L	9511397	9511507	111	5' UTR	FBgn0010408	9509890	9511531	1642	FBtr0076423	24
chr3L	9733674	9733854	181	5' UTR	FBgn0036040	9731238	9733807	2570	FBtr0076410	0
chr3L	9743895	9744159	265	5' UTR	FBgn0259163	9734012	9744087	10076	FBtr0331538	0
chr3L	9763564	9763625	62	5' UTR	FBgn0036043	9763544	9786466	22923	FBtr0331848	20
chr3L	9855183	9855275	93	5' UTR	FBgn0004390	9839093	9855285	16193	FBtr0076368	10
chr3L	9859038	9859524	487	5' UTR	FBgn0036052	9857383	9859889	2507	FBtr0300688	365
chr3L	10516023	10516284	262	5' UTR	FBgn0052062	10516003	10594012	78010	FBtr0332985	20
chr3L	10796394	10796816	423	5' UTR	FBgn0267950	10796802	10797361	560	FBtr0347525	0
chr3L	10857892	10858076	185	5' UTR	FBgn0026160	10857889	10874646	16758	FBtr0076267	3
chr3L	11008741	11008817	77	5' UTR	FBgn0013469	10981171	11008833	27663	FBtr0333361	16
chr3L	11252244	11252426	183	5' UTR	FBgn0041094	11252307	11255243	2937	FBtr0076168	0
chr3L	11252681	11253049	369	5' UTR	FBgn0041094	11252307	11256172	3866	FBtr0339908	374
chr3L	11487485	11488060	576	5' UTR	FBgn0036165	11487550	11499055	11506	FBtr0076093	0
chr3L	11552908	11553108	201	5' UTR	FBgn0259481	11522757	11553112	30356	FBtr0089332	4
chr3L	11558325	11559026	702	5' UTR	FBgn0259481	11524296	11558739	34444	FBtr0089331	0
chr3L	11680100	11680344	245	5' UTR	FBgn0052085	11650517	11680344	29828	FBtr0076133	0
chr3L	11821852	11821945	94	5' UTR	FBgn0036211	11816983	11822205	5223	FBtr0302136	260
chr3L	11942068	11942288	221	5' UTR	FBgn0036224	11942023	11943485	1463	FBtr0076040	45
chr3L	12158733	12159666	934	5' UTR	FBgn0036259	12157052	12163735	6684	FBtr0273438	4069
chr3L	12266679	12266770	92	5' UTR	FBgn0260941	12206238	12266841	60604	FBtr0301056	71
chr3L	12484863	12485042	180	5' UTR	FBgn0036287	12474418	12485035	10618	FBtr0346570	0
chr3L	12515089	12515193	105	5' UTR	FBgn0041775	12515059	12520954	5896	FBtr0332637	30
chr3L	13228703	13228897	195	5' UTR	FBgn0023095	13228692	13279642	50951	FBtr0346864	11
chr3L	13434778	13435312	535	5' UTR	FBgn0036360	13428839	13435229	6391	FBtr0075855	0
chr3L	13477552	13477618	67	5' UTR	FBgn0086708	13477541	13483515	5975	FBtr0332078	11
chr3L	13879003	13879081	79	5' UTR	FBgn0036382	13878994	13883056	4063	FBtr0075754	9
chr3L	13903057	13903289	233	5' UTR	FBgn0264006	13867414	13903236	35823	FBtr0330414	0
chr3L	14053218	14053402	185	5' UTR	FBgn0267795	14053215	14071583	18369	FBtr0114573	3
chr3L	14053881	14054255	375	5' UTR	FBgn0267736	14053100	14054304	1205	FBtr0347296	49
chr3L	14190835	14191028	194	5' UTR	FBgn0013718	14190870	14233250	42381	FBtr0306619	0
chr3L	14274360	14274424	65	5' UTR	FBgn0001085	14274343	14368639	94297	FBtr0330102	17
chr3L	14537636	14537754	119	5' UTR	FBgn0026409	14537651	14540441	2791	FBtr0075718	0
chr3L	14547087	14547445	359	5' UTR	FBgn0036428	14540937	14550975	10039	FBtr0333037	3530
chr3L	14550812	14550950	139	5' UTR	FBgn0036428	14540937	14550975	10039	FBtr0333037	25
chr3L	14560310	14560799	490	5' UTR	FBgn0028418	14560139	14560764	626	FBtr0075722	0
chr3L	14706775	14706840	66	5' UTR	FBgn0259175	14706751	14747868	41118	FBtr0333043	24
chr3L	14752894	14753411	518	5' UTR	FBgn0013263	14747929	14757336	9408	FBtr0333045	3925
chr3L	15105865	15106058	194	5' UTR	FBgn0266441	15105882	15110730	4849	FBtr0344433	0
chr3L	15699775	15699837	63	5' UTR	FBgn0041160	15697594	15699850	2257	FBtr0075580	13
chr3L	15728335	15728406	72	5' UTR	FBgn0010105	15721511	15728430	6920	FBtr0333023	24
chr3L	16046742	16046814	73	5' UTR	FBgn0260635	16038410	16046846	8437	FBtr0075500	32
chr3L	16164100	16164237	138	5' UTR	FBgn0036576	16137802	16164701	26900	FBtr0307521	464
chr3L	16217151	16217328	178	5' UTR	FBgn0036577	16213051	16217303	4253	FBtr0075485	0
chr3L	16394850	16395094	245	5' UTR	FBgn0036627	16394838	16396342	1505	FBtr0075388	12
chr3L	16653677	16654011	335	5' UTR	FBgn0041721	16653769	16654006	238	FBtr0075315	0
chr3L	16661464	16661587	124	5' UTR	FBgn0260960	16648442	16661615	13174	FBtr0075355	28
chr3L	16877330	16877611	282	5' UTR	FBgn0052170	16877309	16879372	2064	FBtr0075258	21
chr3L	16891232	16891415	184	5' UTR	FBgn0261565	16891226	16922487	31262	FBtr0302782	6
chr3L	17433075	17433156	82	5' UTR	FBgn0042641	17428936	17433190	4255	FBtr0299820	34
chr3L	17576104	17576315	212	5' UTR	FBgn0000567	17558672	17576320	17649	FBtr0100411	5
chr3L	17619059	17619295	237	5' UTR	FBgn0000567	17560158	17619325	59168	FBtr0075202	30
chr3L	17644874	17645002	129	5' UTR	FBgn0004401	17638103	17645036	6934	FBtr0075199	34
chr3L	17846336	17846462	127	5' UTR	FBgn0036761	17843725	17846501	2777	FBtr0345815	39
chr3L	17971057	17971169	113	5' UTR	FBgn0000568	17952162	17971439	19278	FBtr0075150	270
chr3L	17999427	17999489	63	5' UTR	FBgn0000568	17952162	17999821	47660	FBtr0075149	332
chr3L	18061285	18061756	472	5' UTR	FBgn0000568	17953358	18061453	108096	FBtr0306813	0
chr3L	18184944	18185346	403	5' UTR	FBgn0003997	18167745	18185641	17897	FBtr0075133	295
chr3L	18439689	18439913	225	5' UTR	FBgn0036786	18438561	18439942	1382	FBtr0075119	29
chr3L	19045276	19045432	157	5' UTR	FBgn0002945	19003741	19045449	41709	FBtr0075039	17
chr3L	19170456	19170624	169	5' UTR	FBgn0016797	19140975	19170648	29674	FBtr0332735	24
chr3L	19635561	19635632	72	5' UTR	FBgn0036896	19624406	19635628	11223	FBtr0074964	0
chr3L	19793387	19793542	156	5' UTR	FBgn0261360	19719527	19793569	74043	FBtr0302278	27
chr3L	20185148	20185245	98	5' UTR	FBgn0261556	20149614	20185385	35772	FBtr0332699	140
chr3L	20192028	20192089	62	5' UTR	FBgn0036945	20188522	20189779	1258	FBtr0074821	3506
chr3L	20453270	20453396	127	5' UTR	FBgn0083120	20453293	20454731	1439	FBtr0300233	0
chr3L	20540339	20540400	62	5' UTR	FBgn0037012	20527972	20540417	12446	FBtr0078213	17
chr3L	20949437	20949491	55	5' UTR	FBgn0011591	20925891	20949512	23622	FBtr0078267	21
chr3L	21058835	21059097	263	5' UTR	FBgn0026179	21058832	21075444	16613	FBtr0078290	3
chr3L	21175793	21175935	143	5' UTR	FBgn0021760	21175781	21183278	7498	FBtr0089461	12
chr3L	21733344	21733467	124	5' UTR	FBgn0037124	21732806	21733487	682	FBtr0078455	20
chr3L	21770347	21770529	183	5' UTR	FBgn0037130	21745359	21770534	25176	FBtr0078450	5
chr3L	22076118	22076236	119	5' UTR	FBgn0000100	22076092	22077487	1396	FBtr0078481	26
chr3L	22407137	22407529	393	5' UTR	FBgn0267624	22348168	22407547	59380	FBtr0347077	18
chr3L	22407783	22407852	70	5' UTR	FBgn0004449	22293044	22407863	114820	FBtr0078509	11
chr3L	22945665	22945806	142	5' UTR	FBgn0037207	22945657	22952248	6592	FBtr0078561	8
chr3L	23095340	23095447	108	5' UTR	FBgn0024733	23093190	23095471	2282	FBtr0333910	24
chr3L	27267267	27267323	57	5' UTR	FBgn0028697	27267256	27268445	1190	FBtr0301801	11
chr3R	4378951	4379037	87	5' UTR	FBgn0037239	4378925	4381210	2286	FBtr0078915	26
chr3R	4659592	4659655	64	5' UTR	FBgn0263346	4659579	4712193	52615	FBtr0308858	13
chr3R	4910573	4910748	176	5' UTR	FBgn0265082	4910552	4945576	35025	FBtr0336811	21
chr3R	4947572	4948112	541	5' UTR	FBgn0004183	4947933	4948096	164	FBtr0078851	0
chr3R	5045913	5046904	992	5' UTR	FBgn0263626	5045207	5045948	742	FBtr0309991	0
chr3R	5086574	5086705	132	5' UTR	FBgn0010313	5083176	5086712	3537	FBtr0308118	7
chr3R	5086947	5087051	105	5' UTR	FBgn0010313	5077779	5087072	9294	FBtr0308119	21
chr3R	5847260	5847490	231	5' UTR	FBgn0037388	5847220	5848177	958	FBtr0078645	40
chr3R	6008419	6008577	159	5' UTR	FBgn0003261	6000426	6008573	8148	FBtr0302597	0
chr3R	6391622	6392025	404	5' UTR	FBgn0037442	6384335	6388304	3970	FBtr0081722	7287
chr3R	6405758	6405885	128	5' UTR	FBgn0037443	6389162	6405895	16734	FBtr0289939	10
chr3R	6703935	6704286	352	5' UTR	FBgn0004783	6704084	6704903	820	FBtr0081691	0
chr3R	6816254	6816381	128	5' UTR	FBgn0261503	6808796	6816379	7584	FBtr0334273	0
chr3R	7079989	7080352	364	5' UTR	FBgn0010774	7077904	7080387	2484	FBtr0081642	35
chr3R	7086608	7087021	414	5' UTR	FBgn0003884	7086599	7088839	2241	FBtr0081639	9
chr3R	7474763	7475042	280	5' UTR	FBgn0065099	7474553	7474996	444	FBtr0091929	0
chr3R	7638943	7639535	593	5' UTR	FBgn0083963	7570281	7639434	69154	FBtr0333927	0
chr3R	7895913	7896183	271	5' UTR	FBgn0260005	7895822	7901147	5326	FBtr0339709	91
chr3R	8105371	8105460	90	5' UTR	FBgn0243512	8105332	8122294	16963	FBtr0081792	39
chr3R	8250530	8250778	249	5' UTR	FBgn0260386	8250497	8260718	10222	FBtr0344714	33
chr3R	8747507	8747654	148	5' UTR	FBgn0037623	8735879	8747675	11797	FBtr0081944	21
chr3R	8820397	8820712	316	5' UTR	FBgn0286516	8813490	8820682	7193	FBtr0334659	0
chr3R	8857531	8857631	101	5' UTR	FBgn0262614	8827498	8857661	30164	FBtr0305298	30
chr3R	9033211	9033731	521	5' UTR	FBgn0002932	9020348	9033731	13384	FBtr0082003	0
chr3R	9052501	9052586	86	5' UTR	FBgn0037659	9052495	9063245	10751	FBtr0336758	6
chr3R	9157814	9157958	145	5' UTR	FBgn0003165	9066343	9157950	91608	FBtr0333668	0
chr3R	9394473	9394537	65	5' UTR	FBgn0000723	9367603	9394546	26944	FBtr0082051	9
chr3R	9417956	9418028	73	5' UTR	FBgn0261552	9417940	9455500	37561	FBtr0302692	16
chr3R	9874689	9874811	123	5' UTR	FBgn0267336	9874681	9995364	120684	FBtr0333686	8
chr3R	9928957	9929170	214	5' UTR	FBgn0267336	9928917	9995364	66448	FBtr0305157	40
chr3R	10144702	10144756	55	5' UTR	FBgn0086359	10144668	10159134	14467	FBtr0082181	34
chr3R	10849830	10849894	65	5' UTR	FBgn0259740	10849825	10851788	1964	FBtr0344026	5
chr3R	11221901	11222029	129	5' UTR	FBgn0020910	11221894	11225173	3280	FBtr0336783	7
chr3R	11566793	11567050	258	5' UTR	FBgn0037912	11559896	11567054	7159	FBtr0100464	4
chr3R	11656167	11656229	63	5' UTR	FBgn0259227	11656149	11673974	17826	FBtr0299789	18
chr3R	11764244	11764422	179	5' UTR	FBgn0017581	11750931	11764457	13527	FBtr0082534	35
chr3R	11778217	11778338	122	5' UTR	FBgn0265276	11768611	11778352	9742	FBtr0110877	14
chr3R	11806171	11806383	213	5' UTR	FBgn0051116	11797244	11806567	9324	FBtr0082528	184
chr3R	11869258	11869453	196	5' UTR	FBgn0037956	11822702	11869460	46759	FBtr0082517	7
chr3R	11953564	11956374	2811	5' UTR	FBgn0013275	11954163	11956544	2382	FBtr0082512	170
chr3R	11958561	11959831	1271	5' UTR	FBgn0013276	11958535	11960909	2375	FBtr0082482	26
chr3R	11993233	11993298	66	5' UTR	FBgn0260745	11984862	11993315	8454	FBtr0082489	17
chr3R	12281514	12282024	511	5' UTR	FBgn0003651	12281152	12302785	21634	FBtr0331183	362
chr3R	12360040	12360380	341	5' UTR	FBgn0038017	12360008	12363255	3248	FBtr0082568	32
chr3R	12465219	12465351	133	5' UTR	FBgn0038058	12462562	12465298	2737	FBtr0082680	0
chr3R	12641691	12642230	540	5' UTR	FBgn0038070	12640163	12642482	2320	FBtr0301150	252
chr3R	12642275	12642594	320	5' UTR	FBgn0038070	12640163	12642482	2320	FBtr0301150	0
chr3R	12719618	12719780	163	5' UTR	FBgn0002719	12713103	12719792	6690	FBtr0330025	12
chr3R	13072631	13073001	371	5' UTR	FBgn0004666	13072399	13078124	5726	FBtr0082710	232
chr3R	13304780	13304918	139	5' UTR	FBgn0052473	13304764	13312785	8022	FBtr0082743	16
chr3R	13333897	13334183	287	5' UTR	FBgn0038139	13329070	13334166	5097	FBtr0082773	0
chr3R	13673771	13674555	785	5' UTR	FBgn0038165	13667046	13674542	7497	FBtr0334492	0
chr3R	13735502	13735657	156	5' UTR	FBgn0085412	13735469	13761638	26170	FBtr0329897	33
chr3R	13813120	13813249	130	5' UTR	FBgn0259733	13813109	13814648	1540	FBtr0299996	11
chr3R	14056968	14057106	139	5' UTR	FBgn0038197	14056945	14087978	31034	FBtr0346723	23
chr3R	14108243	14108341	99	5' UTR	FBgn0038202	14104488	14108321	3834	FBtr0082914	0
chr3R	14289282	14289389	108	5' UTR	FBgn0285913	14289274	14302276	13003	FBtr0309999	8
chr3R	14369912	14369987	76	5' UTR	FBgn0024321	14329413	14370008	40596	FBtr0306742	21
chr3R	14481526	14481692	167	5' UTR	FBgn0285955	14391683	14481713	90031	FBtr0112630	21
chr3R	15131609	15131914	306	5' UTR	FBgn0261859	15095957	15131926	35970	FBtr0303485	12
chr3R	15139964	15141107	1144	5' UTR	FBgn0267160	15136985	15140121	3137	FBtr0346232	0
chr3R	15242622	15242882	261	5' UTR	FBgn0266599	15242687	15246614	3928	FBtr0083057	0
chr3R	15342870	15343008	139	5' UTR	FBgn0038321	15338453	15343110	4658	FBtr0334590	102
chr3R	15366722	15366869	148	5' UTR	FBgn0085433	15363786	15366780	2995	FBtr0112668	0
chr3R	15475675	15475969	295	5' UTR	FBgn0286071	15442246	15476193	33948	FBtr0083160	224
chr3R	15666192	15666286	95	5' UTR	FBgn0053207	15666183	15690513	24331	FBtr0334025	9
chr3R	15794785	15795356	572	5' UTR	FBgn0262527	15793782	15802102	8321	FBtr0334592	1003
chr3R	15924117	15924419	303	5' UTR	FBgn0267692	15922929	15924187	1259	FBtr0347202	0
chr3R	15986189	15986312	124	5' UTR	FBgn0264982	15986181	15993665	7485	FBtr0335425	8
chr3R	15994112	15994338	227	5' UTR	FBgn0003507	15994140	16004081	9942	FBtr0083215	0
chr3R	16038698	16039091	394	5' UTR	FBgn0003117	16034586	16041796	7211	FBtr0335426	4112
chr3R	16101122	16101281	160	5' UTR	FBgn0010379	16100760	16104515	3756	FBtr0344470	362
chr3R	16128713	16128791	79	5' UTR	FBgn0003319	16128726	16145284	16559	FBtr0083250	0
chr3R	16158149	16158208	60	5' UTR	FBgn0063649	16158161	16170810	12650	FBtr0083252	0
chr3R	16187013	16187112	100	5' UTR	FBgn0086370	16186999	16197584	10586	FBtr0083255	14
chr3R	16338370	16338613	244	5' UTR	FBgn0040271	16310542	16338543	28002	FBtr0083273	0
chr3R	16502799	16502942	144	5' UTR	FBgn0259244	16502770	16571363	68594	FBtr0336782	29
chr3R	16594509	16594702	194	5' UTR	FBgn0038447	16594414	16597241	2828	FBtr0083327	95
chr3R	17054016	17054135	120	5' UTR	FBgn0020493	17054007	17070408	16402	FBtr0100160	9
chr3R	17118780	17119078	299	5' UTR	FBgn0014141	17091533	17119082	27550	FBtr0089471	4
chr3R	17716467	17716856	390	5' UTR	FBgn0261885	17687818	17718350	30533	FBtr0089581	1494
chr3R	17794364	17794446	83	5' UTR	FBgn0262562	17768272	17794490	26219	FBtr0305009	44
chr3R	18122082	18122264	183	5' UTR	FBgn0003499	18122061	18135583	13523	FBtr0344633	21
chr3R	18278598	18279326	729	5' UTR	FBgn0038595	18278181	18279522	1342	FBtr0083600	196
chr3R	18309110	18309258	149	5' UTR	FBgn0038603	18303279	18310773	7495	FBtr0083592	1515
chr3R	18314285	18314435	151	5' UTR	FBgn0038603	18303279	18314407	11129	FBtr0083589	0
chr3R	18381102	18381162	61	5' UTR	FBgn0038610	18378124	18381178	3055	FBtr0083581	16
chr3R	18447252	18447490	239	5' UTR	FBgn0004652	18425959	18447329	21371	FBtr0083651	0
chr3R	18515144	18515272	129	5' UTR	FBgn0004652	18425959	18506562	80604	FBtr0083648	-8582
chr3R	18920427	18920803	377	5' UTR	FBgn0261113	18919788	18926849	7062	FBtr0334523	639
chr3R	18984495	18985118	624	5' UTR	FBgn0026239	18984025	19022436	38412	FBtr0089768	470
chr3R	19094179	19094253	75	5' UTR	FBgn0004876	19044882	19094270	49389	FBtr0305321	17
chr3R	19325895	19326191	297	5' UTR	FBgn0000463	19302731	19326217	23487	FBtr0083739	26
chr3R	19463559	19463700	142	5' UTR	FBgn0260003	19463533	19595392	131860	FBtr0334564	26
chr3R	19620877	19621094	218	5' UTR	FBgn0283555	19621080	19621138	59	FBtr0445471	44
chr3R	19632451	19632605	155	5' UTR	FBgn0038720	19616024	19632718	16695	FBtr0083807	113
chr3R	19644266	19644329	64	5' UTR	FBgn0283536	19643018	19644386	1369	FBtr0346100	57
chr3R	20008366	20008495	130	5' UTR	FBgn0038755	19929277	20008512	79236	FBtr0335240	17
chr3R	20252796	20252924	129	5' UTR	FBgn0262582	20252770	20303942	51173	FBtr0334305	26
chr3R	20309568	20309653	86	5' UTR	FBgn0261550	20309344	20324196	14853	FBtr0306633	224
chr3R	20551008	20551097	90	5' UTR	FBgn0016917	20535693	20551107	15415	FBtr0089484	10
chr3R	21204960	21205526	567	5' UTR	FBgn0264357	21204928	21212687	7760	FBtr0084024	32
chr3R	21247025	21247284	260	5' UTR	FBgn0038874	21247011	21265134	18124	FBtr0084053	14
chr3R	21377257	21377380	124	5' UTR	FBgn0002781	21375060	21377399	2340	FBtr0084079	19
chr3R	21619163	21619313	151	5' UTR	FBgn0283499	21570248	21619321	49074	FBtr0290230	8
chr3R	22042216	22042304	89	5' UTR	FBgn0264491	22042191	22079321	37131	FBtr0335195	25
chr3R	22133851	22134048	198	5' UTR	FBgn0051163	22133835	22296126	162292	FBtr0336712	16
chr3R	22323858	22324011	154	5' UTR	FBgn0263117	22308663	22324094	15432	FBtr0112610	83
chr3R	22528487	22528584	98	5' UTR	FBgn0038981	22520087	22528663	8577	FBtr0084289	79
chr3R	22560305	22560428	124	5' UTR	FBgn0038986	22558342	22562572	4231	FBtr0084281	2144
chr3R	22656848	22657028	181	5' UTR	FBgn0266418	22666761	22682176	15416	FBtr0344403	-9733
chr3R	22685688	22686433	746	5' UTR	FBgn0046114	22685006	22686510	1505	FBtr0334605	77
chr3R	23197662	23197790	129	5' UTR	FBgn0262975	23185580	23200700	15121	FBtr0306749	2910
chr3R	23534466	23534777	312	5' UTR	FBgn0039085	23532945	23534767	1823	FBtr0084420	0
chr3R	23669466	23669636	171	5' UTR	FBgn0051145	23605751	23669659	63909	FBtr0290056	23
chr3R	23678956	23679174	219	5' UTR	FBgn0039099	23678895	23679855	961	FBtr0084435	61
chr3R	23730162	23730475	314	5' UTR	FBgn0065098	23730048	23730429	382	FBtr0091662	0
chr3R	23922900	23923018	119	5' UTR	FBgn0016754	23894174	23922973	28800	FBtr0112888	0
chr3R	23942862	23943074	213	5' UTR	FBgn0001098	23935958	23943101	7144	FBtr0089497	27
chr3R	23947924	23948433	510	5' UTR	FBgn0039131	23943628	23948383	4756	FBtr0308071	0
chr3R	23963215	23963458	244	5' UTR	FBgn0051140	23963180	23983232	20053	FBtr0305041	35
chr3R	24031168	24031357	190	5' UTR	FBgn0020647	23997538	24031827	34290	FBtr0084507	470
chr3R	24055210	24057203	1994	5' UTR	FBgn0001230	24055080	24057310	2231	FBtr0084589	107
chr3R	24104287	24104675	389	5' UTR	FBgn0013343	24101600	24105763	4164	FBtr0303161	1088
chr3R	24218656	24218738	83	5' UTR	FBgn0039167	24214631	24218718	4088	FBtr0084572	0
chr3R	24557138	24557248	111	5' UTR	FBgn0004190	24557215	24557321	107	FBtr0084652	0
chr3R	24720088	24720145	58	5' UTR	FBgn0004885	24720057	24749125	29069	FBtr0339252	31
chr3R	24813853	24813975	123	5' UTR	FBgn0027539	24805445	24814012	8568	FBtr0331697	37
chr3R	25083227	25084418	1192	5' UTR	FBgn0004897	25083177	25084878	1702	FBtr0084770	50
chr3R	25095004	25095146	143	5' UTR	FBgn0004898	25095012	25096099	1088	FBtr0084771	0
chr3R	25099337	25099532	196	5' UTR	FBgn0053096	25097672	25102146	4475	FBtr0344622	1665
chr3R	25329154	25329292	139	5' UTR	FBgn0045761	25323156	25329316	6161	FBtr0113352	24
chr3R	25472880	25473054	175	5' UTR	FBgn0004509	25347431	25473058	125628	FBtr0089982	4
chr3R	25516131	25516330	200	5' UTR	FBgn0011666	25516118	25608423	92306	FBtr0333664	13
chr3R	25518164	25518440	277	5' UTR	FBgn0011666	25518323	25601136	82814	FBtr0084881	0
chr3R	25740366	25740451	86	5' UTR	FBgn0051092	25698727	25740465	41739	FBtr0113384	14
chr3R	25893538	25893648	111	5' UTR	FBgn0039385	25893495	25895026	1532	FBtr0084938	43
chr3R	26005597	26005993	397	5' UTR	FBgn0002733	26005046	26006023	978	FBtr0084982	30
chr3R	26037036	26037248	213	5' UTR	FBgn0002633	26037038	26038019	982	FBtr0084960	0
chr3R	26106874	26107392	519	5' UTR	FBgn0051324	26106868	26130674	23807	FBtr0333925	6
chr3R	26257414	26258161	748	5' UTR	FBgn0000064	26255204	26258279	3076	FBtr0084999	118
chr3R	26535091	26535220	130	5' UTR	FBgn0039431	26470078	26535217	65140	FBtr0305049	0
chr3R	26724543	26724759	217	5' UTR	FBgn0039451	26719847	26725216	5370	FBtr0339242	457
chr3R	26799050	26799197	148	5' UTR	FBgn0262473	26799041	26842403	43363	FBtr0330154	9
chr3R	27150916	27151027	112	5' UTR	FBgn0039492	27124759	27151069	26311	FBtr0305050	42
chr3R	27922843	27922934	92	5' UTR	FBgn0003279	27922821	27924888	2068	FBtr0085248	22
chr3R	27948740	27948806	67	5' UTR	FBgn0039562	27948711	27952151	3441	FBtr0085254	29
chr3R	28334268	28334587	320	5' UTR	FBgn0261618	28318162	28335541	17380	FBtr0306389	954
chr3R	28484398	28486295	1898	5' UTR	FBgn0039585	28484557	28486062	1506	FBtr0085290	0
chr3R	28682243	28682557	315	5' UTR	FBgn0039594	28682341	28695939	13599	FBtr0305088	0
chr3R	28845269	28845386	118	5' UTR	FBgn0264324	28845270	28869618	24349	FBtr0330303	0
chr3R	28886756	28887075	320	5' UTR	FBgn0053203	28870606	28887709	17104	FBtr0301017	634
chr3R	29063845	29063924	80	5' UTR	FBgn0039633	29063828	29108948	45121	FBtr0330301	17
chr3R	29123437	29123603	167	5' UTR	FBgn0039637	29123416	29128247	4832	FBtr0085373	21
chr3R	29194924	29195160	237	5' UTR	FBgn0039647	29171191	29194993	23803	FBtr0334534	0
chr3R	29214544	29214701	158	5' UTR	FBgn0051044	29214562	29219667	5106	FBtr0085391	0
chr3R	29230269	29230541	273	5' UTR	FBgn0028476	29229161	29235302	6142	FBtr0333818	1108
chr3R	29461950	29462181	232	5' UTR	FBgn0004369	29461872	29484739	22868	FBtr0085423	78
chr3R	29726994	29727164	171	5' UTR	FBgn0039688	29725830	29735360	9531	FBtr0339718	1164
chr3R	29782607	29782766	160	5' UTR	FBgn0001297	29782609	29794113	11505	FBtr0099990	0
chr3R	29861917	29862199	283	5' UTR	FBgn0039713	29861897	29863902	2006	FBtr0085489	20
chr3R	29983451	29983759	309	5' UTR	FBgn0039728	29983426	29990785	7360	FBtr0085545	25
chr3R	30040130	30040501	372	5' UTR	FBgn0003511	30039719	30043071	3353	FBtr0346861	411
chr3R	30134128	30134263	136	5' UTR	FBgn0086355	30132981	30134309	1329	FBtr0085583	46
chr3R	30190888	30191057	170	5' UTR	FBgn0039754	30185423	30191072	5650	FBtr0085573	15
chr3R	30202762	30202970	209	5' UTR	FBgn0039756	30196360	30202998	6639	FBtr0085571	28
chr3R	30208803	30208922	120	5' UTR	FBgn0039757	30206530	30208942	2413	FBtr0089423	20
chr3R	30560099	30560193	95	5' UTR	FBgn0083991	30554554	30560199	5646	FBtr0111047	6
chr3R	30817658	30818034	377	5' UTR	FBgn0027598	30817614	30826550	8937	FBtr0310070	44
chr3R	30916153	30916414	262	5' UTR	FBgn0020912	30912754	30930682	17929	FBtr0089391	3399
chr3R	31134365	31134545	181	5' UTR	FBgn0013973	31134392	31178278	43887	FBtr0085753	0
chr3R	31168960	31169081	122	5' UTR	FBgn0086704	31158156	31169106	10951	FBtr0085781	25
chr3R	31219235	31219561	327	5' UTR	FBgn0039830	31216145	31219559	3415	FBtr0085773	0
chr3R	32052678	32052757	80	5' UTR	FBgn0002780	32052620	32054974	2355	FBtr0310268	58
chr4	67062	67170	109	5' UTR	FBgn0017545	65225	67207	1983	FBtr0308296	37
chr4	912307	912649	343	5' UTR	FBgn0025726	870930	912331	41402	FBtr0344971	0
chrX	629315	629395	81	5' UTR	FBgn0002579	628349	629416	1068	FBtr0070156	21
chrX	686841	686914	74	5' UTR	FBgn0021764	686834	749496	62663	FBtr0340197	7
chrX	1134715	1134887	173	5' UTR	FBgn0040397	1073041	1134896	61856	FBtr0113327	9
chrX	2080623	2080769	147	5' UTR	FBgn0040395	2080610	2093948	13339	FBtr0333754	13
chrX	4935501	4935778	278	5' UTR	FBgn0266000	4926664	4935543	8880	FBtr0343141	0
chrX	4939152	4939230	79	5' UTR	FBgn0004368	4939128	4955916	16789	FBtr0343528	24
chrX	5559925	5560262	338	5' UTR	FBgn0263512	5528927	5560183	31257	FBtr0100024	0
chrX	5902006	5902123	118	5' UTR	FBgn0000042	5901982	5905227	3246	FBtr0070823	24
chrX	5917176	5917321	146	5' UTR	FBgn0029824	5917160	5941664	24505	FBtr0070858	16
chrX	6013009	6013150	142	5' UTR	FBgn0029003	6008183	6013181	4999	FBtr0070890	31
chrX	6279120	6279266	147	5' UTR	FBgn0086558	6276977	6279274	2298	FBtr0070933	8
chrX	6600072	6600174	103	5' UTR	FBgn0029881	6600062	6653015	52954	FBtr0343375	10
chrX	6868502	6868641	140	5' UTR	FBgn0263993	6868508	6874916	6409	FBtr0330262	0
chrX	7097982	7098042	61	5' UTR	FBgn0264270	7075665	7098053	22389	FBtr0331251	11
chrX	7608446	7608574	129	5' UTR	FBgn0004198	7608428	7678859	70432	FBtr0331733	18
chrX	7969727	7969954	228	5' UTR	FBgn0003447	7969703	7986601	16899	FBtr0071102	24
chrX	8409286	8409448	163	5' UTR	FBgn0261793	8409272	8433011	23740	FBtr0330106	14
chrX	9030219	9030385	167	5' UTR	FBgn0259734	9030205	9054575	24371	FBtr0343357	14
chrX	9500031	9500119	89	5' UTR	FBgn0261260	9358496	9500129	141634	FBtr0343369	10
chrX	9553513	9553655	143	5' UTR	FBgn0028327	9551140	9553661	2522	FBtr0343412	6
chrX	9685311	9685619	309	5' UTR	FBgn0261617	9669515	9685667	16153	FBtr0071402	48
chrX	10086558	10086722	165	5' UTR	FBgn0083940	10086527	10148876	62350	FBtr0343017	31
chrX	10366174	10366241	68	5' UTR	FBgn0028331	10348680	10366273	17594	FBtr0347009	32
chrX	10546607	10546737	131	5' UTR	FBgn0085443	10490347	10546754	56408	FBtr0310292	17
chrX	10585264	10585405	142	5' UTR	FBgn0085443	10490347	10585422	95076	FBtr0310295	17
chrX	10815537	10815612	76	5' UTR	FBgn0285926	10790805	10815635	24831	FBtr0073416	23
chrX	11096075	11097049	975	5' UTR	FBgn0259101	11096273	11107090	10818	FBtr0299513	0
chrX	13112325	13112420	96	5' UTR	FBgn0263005	13095571	13112462	16892	FBtr0346130	42
chrX	13601989	13602284	296	5' UTR	FBgn0004169	13593577	13602365	8789	FBtr0340617	81
chrX	13990596	13990907	312	5' UTR	FBgn0265866	13990733	13991420	688	FBtr0342709	0
chrX	13999983	14000426	444	5' UTR	FBgn0044817	14000210	14000889	680	FBtr0307297	0
chrX	14047259	14047613	355	5' UTR	FBgn0053247	14046772	14047495	724	FBtr0300096	0
chrX	14048555	14048856	302	5' UTR	FBgn0053246	14048011	14048734	724	FBtr0300095	0
chrX	14052309	14052663	355	5' UTR	FBgn0053243	14051818	14052541	724	FBtr0300092	0
chrX	14053577	14053939	363	5' UTR	FBgn0053242	14053087	14053811	725	FBtr0300091	0
chrX	14056132	14056470	339	5' UTR	FBgn0053240	14055626	14056349	724	FBtr0300089	0
chrX	14061184	14061511	328	5' UTR	FBgn0053236	14060702	14061817	1116	FBtr0300085	306
chrX	14211381	14211443	63	5' UTR	FBgn0040153	14203961	14211457	7497	FBtr0333428	14
chrX	14653463	14653797	335	5' UTR	FBgn0015773	14604012	14653834	49823	FBtr0073942	37
chrX	15626235	15626519	285	5' UTR	FBgn0003463	15603283	15626540	23258	FBtr0340346	21
chrX	16361616	16361797	182	5' UTR	FBgn0004227	16361569	16371547	9979	FBtr0074233	47
chrX	16637869	16638021	153	5' UTR	FBgn0010412	16637894	16638920	1027	FBtr0074311	0
chrX	17506944	17507071	128	5' UTR	FBgn0263706	17456169	17507089	50921	FBtr0310339	18
chrX	17738424	17738489	66	5' UTR	FBgn0261570	17738413	17751685	13273	FBtr0340632	11
chrX	18612671	18613076	406	5' UTR	FBgn0030940	18606610	18617589	10980	FBtr0074618	4513
chrX	18775248	18775386	139	5' UTR	FBgn0030955	18775228	18781345	6118	FBtr0074631	20
chrX	18865341	18865531	191	5' UTR	FBgn0085430	18863950	18884075	20126	FBtr0333160	1391
chrX	18930372	18930474	103	5' UTR	FBgn0264090	18930359	19026872	96514	FBtr0343982	13
chrX	19297998	19298119	122	5' UTR	FBgn0031011	19281232	19298162	16931	FBtr0074684	43
chrX	19887378	19887514	137	5' UTR	FBgn0052529	19887353	19908108	20756	FBtr0100839	25
chrX	19900661	19900932	272	5' UTR	FBgn0052529	19893829	19906687	12859	FBtr0306523	6832
chrX	23200699	23200860	162	5' UTR	FBgn0267513	23200802	23201056	255	FBtr0346888	0
chrX	23205172	23205477	306	5' UTR	FBgn0085765	23205409	23205438	30	FBtr0346890	0
chrX	23211126	23213114	1989	5' UTR	FBgn0085813	23211192	23213166	1975	FBtr0346892	0
chrX	23239658	23241143	1486	5' UTR	FBgn0085771	23239718	23240975	1258	FBtr0346896	0
chrX	23270876	23271188	313	5' UTR	FBgn0267520	23270802	23271158	357	FBtr0346903	0
chrX	23279575	23280652	1078	5' UTR	FBgn0250731	23280155	23280277	123	FBtr0346901	0
chrX	23280988	23283099	2112	5' UTR	FBgn0267521	23280998	23282931	1934	FBtr0346900	0
chrX	23291342	23291960	619	5' UTR	FBgn0267523	23291549	23291671	123	FBtr0346897	0
chrX	23537047	23538644	1598	5' UTR	FBgn0286519	23538215	23538283	69	FBtr0473836	0
chrY	935584	935778	195	5' UTR	FBgn0259857	934058	935745	1688	FBtr0300154	0
chrY	3110620	3110896	277	5' UTR	FBgn0267878	3110839	3111104	266	FBtr0347435	0
chrY	3258370	3258554	185	5' UTR	FBgn0267862	3258406	3259223	818	FBtr0347419	0
chr2L	8367360	8367595	236	Exon (FBtr0005088/FBgn0260439, exon 3 of 7)	FBgn0260439	8366038	8370090	4053	FBtr0339789	1322
chrX	764345	765088	744	Exon (FBtr0070148/FBgn0015288, exon 1 of 3)	FBgn0015288	762560	765130	2571	FBtr0070148	42
chrX	4776958	4777090	133	Exon (FBtr0070734/FBgn0029725, exon 1 of 1)	FBgn0029725	4775984	4777375	1392	FBtr0070734	285
chrX	5903206	5903673	468	Exon (FBtr0070822/FBgn0000042, exon 2 of 2)	FBgn0000042	5901982	5905227	3246	FBtr0070823	1224
chrX	7929928	7930240	313	Exon (FBtr0071132/FBgn0029979, exon 2 of 4)	FBgn0029979	7922158	7931382	9225	FBtr0071132	1142
chrX	8527127	8527471	345	Exon (FBtr0071235/FBgn0024943, exon 2 of 3)	FBgn0024943	8525387	8529698	4312	FBtr0071235	2227
chrX	9302009	9302330	322	Exon (FBtr0071320/FBgn0002576, exon 6 of 6)	FBgn0265727	9314685	9315171	487	FBtr0340683	-12355
chrX	10231509	10231947	439	Exon (FBtr0071484/FBgn0030187, exon 2 of 2)	FBgn0030187	10231002	10232398	1397	FBtr0071484	451
chr2R	20944736	20945181	446	Exon (FBtr0071519/FBgn0000044, exon 2 of 2)	FBgn0000044	20944021	20946431	2411	FBtr0071519	715
chr2R	21056084	21056433	350	Exon (FBtr0071546/FBgn0003391, exon 1 of 2)	FBgn0003391	21049654	21057197	7544	FBtr0071546	764
chr2R	20985686	20985857	172	Exon (FBtr0071553/FBgn0034567, exon 1 of 3)	FBgn0034567	20983838	20986500	2663	FBtr0071553	643
chr2R	20830115	20830363	249	Exon (FBtr0071563/FBgn0016984, exon 2 of 2)	FBgn0016984	20827282	20832418	5137	FBtr0071563	2055
chr2R	21356537	21356690	154	Exon (FBtr0071610/FBgn0000395, exon 7 of 7)	FBgn0034624	21348945	21350578	1634	FBtr0071611	-5959
chr2R	21167518	21168003	486	Exon (FBtr0071629/FBgn0034598, exon 2 of 9)	FBgn0034598	21161713	21168659	6947	FBtr0071629	656
chr2R	21635492	21635768	277	Exon (FBtr0071660/FBgn0034643, exon 2 of 2)	FBgn0034643	21634679	21638399	3721	FBtr0330228	813
chr2R	21837923	21838002	80	Exon (FBtr0071738/FBgn0034665, exon 1 of 1)	FBgn0034665	21837605	21838798	1194	FBtr0071738	796
chr2R	22140408	22141173	766	Exon (FBtr0071766/FBgn0029084, exon 2 of 3)	FBgn0029084	22139935	22141364	1430	FBtr0071766	473
chr2R	22375518	22376229	712	Exon (FBtr0071820/FBgn0034722, exon 2 of 4)	FBgn0034722	22375090	22378484	3395	FBtr0342988	428
chr2R	22799901	22800303	403	Exon (FBtr0071883/FBgn0011211, exon 2 of 4)	FBgn0011211	22799099	22802180	3082	FBtr0071883	802
chr2R	23846279	23846577	299	Exon (FBtr0072126/FBgn0034914, exon 4 of 4)	FBgn0034914	23845001	23847024	2024	FBtr0343273	1278
chr2R	23851995	23852359	365	Exon (FBtr0072127/FBgn0024234, exon 1 of 1)	FBgn0024234	23851562	23853247	1686	FBtr0343274	433
chr2R	23875397	23875633	237	Exon (FBtr0072129/FBgn0011236, exon 3 of 3)	FBgn0020372	23878197	23880860	2664	FBtr0330600	-2564
chr2R	24040660	24040834	175	Exon (FBtr0072168/FBgn0034964, exon 3 of 3)	FBgn0034964	24037943	24044458	6516	FBtr0072168	2717
chr2R	24032702	24033411	710	Exon (FBtr0072192/FBgn0013764, exon 2 of 2)	FBgn0013764	24031538	24033768	2231	FBtr0072192	357
chr2R	23976122	23976631	510	Exon (FBtr0072204/FBgn0034948, exon 1 of 2)	FBgn0034948	23975599	23977255	1657	FBtr0072204	624
chr2R	23867411	23867678	268	Exon (FBtr0072226/FBgn0025352, exon 4 of 4)	FBgn0025352	23866648	23868603	1956	FBtr0072226	925
chr2R	23858332	23858541	210	Exon (FBtr0072232/FBgn0004581, exon 1 of 5)	FBgn0004581	23853270	23858921	5652	FBtr0072232	380
chr2R	23843927	23844273	347	Exon (FBtr0072236/FBgn0034913, exon 2 of 2)	FBgn0034913	23843483	23844763	1281	FBtr0072236	490
chr2R	24198270	24198390	121	Exon (FBtr0072262/FBgn0034989, exon 1 of 8)	FBgn0034989	24197824	24202187	4364	FBtr0072262	446
chr2R	24112938	24113155	218	Exon (FBtr0072285/FBgn0034976, exon 2 of 8)	FBgn0034976	24107087	24114292	7206	FBtr0072285	1137
chr2R	24600810	24600920	111	Exon (FBtr0072315/FBgn0035033, exon 2 of 3)	FBgn0035033	24599947	24602367	2421	FBtr0072315	863
chr2R	24667535	24668034	500	Exon (FBtr0072332/FBgn0260456, exon 1 of 3)	FBgn0260456	24666158	24668343	2186	FBtr0072332	309
chr2R	24381039	24381338	300	Exon (FBtr0072367/FBgn0000037, exon 5 of 5)	FBgn0035000	24377831	24378740	910	FBtr0072289	3208
chr2R	24381542	24381796	255	Exon (FBtr0072367/FBgn0000037, exon 5 of 5)	FBgn0035000	24377831	24378740	910	FBtr0072289	3711
chr2R	24774068	24774265	198	Exon (FBtr0072433/FBgn0035060, exon 3 of 11)	FBgn0035060	24768314	24775265	6952	FBtr0072433	1000
chr2R	25063416	25063666	251	Exon (FBtr0072444/FBgn0001148, exon 2 of 2)	FBgn0001148	25061964	25064643	2680	FBtr0072444	1452
chr3L	1207443	1207816	374	Exon (FBtr0072628/FBgn0004425, exon 1 of 1)	FBgn0004425	1207371	1207981	611	FBtr0336738	72
chr3L	1172842	1173516	675	Exon (FBtr0072639/FBgn0025525, exon 2 of 5)	FBgn0025525	1140429	1177276	36848	FBtr0072639	3760
chr3L	1099131	1099702	572	Exon (FBtr0072642/FBgn0004870, exon 1 of 4)	FBgn0004870	1036369	1101089	64721	FBtr0072642	1387
chr3L	1314867	1315352	486	Exon (FBtr0072670/FBgn0035207, exon 5 of 12)	FBgn0035207	1313696	1318330	4635	FBtr0310555	1171
chr3L	1465497	1465641	145	Exon (FBtr0072694/FBgn0004635, exon 2 of 4)	FBgn0004635	1463811	1468944	5134	FBtr0333207	1686
chr3L	1566676	1566986	311	Exon (FBtr0072744/FBgn0035234, exon 2 of 2)	FBgn0035234	1565392	1567802	2411	FBtr0072744	1284
chr3L	1751434	1751652	219	Exon (FBtr0072773/FBgn0035267, exon 4 of 4)	FBgn0035267	1748832	1752390	3559	FBtr0310623	2602
chr3L	1857563	1858064	502	Exon (FBtr0072832/FBgn0035283, exon 2 of 2)	FBgn0035283	1857165	1859047	1883	FBtr0303152	398
[truncated: 4,489 more rows]
