# Supplementary material for: Structural and developmental dynamics of Matrix associated regions in Drosophila melanogaster genome
Source: BMC Genomics. 2022 Oct 25;23:725. doi: 10.1186/s12864-022-08944-4 (PMC9597980; doi:10.1186/s12864-022-08944-4)
Supplement: Supplementary file 10 — Additional file 10. Supplementary Table 9. Core-MARs (0-16hr Embryos) : 1277 in number. [file 12864_2022_8944_MOESM10_ESM.xlsx]

## Sheet: Core-MARs
Core-MARs (0-16hr Embryos) : 1277 in number
Chr	MAR start	MAR end	MAR width (bp)	Annotation	Nearest Gene Id	Gene start	Gene end	Gene length	Transcript Id	MAR distance to TSS
chr2L	901262	901641	380	3'-UTR	FBgn0052982	901491	901654	164	FBtr0078028	13
chr2L	21440614	21441069	456	3'-UTR	FBgn0053730	21440187	21440715	529	FBtr0091816	427
chr2L	22555754	22556520	767	3'-UTR	FBgn0058006	22550240	22556295	6056	FBtr0332632	5514
chr2R	1512704	1516278	3575	3'-UTR	FBgn0267428	1515595	1516830	1236	FBtr0344972	552
chr3L	20476871	20477662	792	3'-UTR	FBgn0037001	20474962	20477003	2042	FBtr0078200	1909
chr3L	20483576	20484321	746	3'-UTR	FBgn0262107	20492082	20497084	5003	FBtr0078201	-7761
chr3L	27081584	27082552	969	3'-UTR	FBgn0266687	27082091	27083906	1816	FBtr0113841	1354
chr3R	4301154	4301252	99	3'-UTR	FBgn0267431	4295369	4295456	88	FBtr0304264	5785
chr3R	12510340	12511810	1471	3'-UTR	FBgn0267798	12509076	12511461	2386	FBtr0082638	1264
chrX	1074255	1074314	60	3'-UTR	FBgn0058469	1073906	1082439	8534	FBtr0070181	8125
chrX	1937126	1937743	618	3'-UTR	FBgn0031091	1937700	1940040	2341	FBtr0070349	2297
chr2L	161242	161448	207	5'-UTR	FBgn0032587	159032	203397	44366	FBtr0078121	2210
chr2L	850929	851061	133	5'-UTR	FBgn0003916	833584	851071	17488	FBtr0302120	10
chr2L	2492956	2493135	180	5'-UTR	FBgn0031472	2492955	2498846	5892	FBtr0077780	1
chr2L	4333928	4334083	156	5'-UTR	FBgn0264342	4333913	4345776	11864	FBtr0112899	15
chr2L	5093390	5093541	152	5'-UTR	FBgn0261836	5072170	5093592	21423	FBtr0079026	51
chr2L	8082890	8082969	80	5'-UTR	FBgn0020304	8074117	8082982	8866	FBtr0079543	13
chr2L	9125749	9125956	208	5'-UTR	FBgn0032135	9125737	9163721	37985	FBtr0330219	12
chr2L	9616844	9616955	112	5'-UTR	FBgn0000273	9616836	9623109	6274	FBtr0079842	8
chr2L	9699096	9699287	192	5'-UTR	FBgn0011272	9682315	9699297	16983	FBtr0079851	10
chr2L	10506436	10506775	340	5'-UTR	FBgn0051721	10491814	10506779	14966	FBtr0080035	4
chr2L	10544889	10545053	165	5'-UTR	FBgn0264351	10544883	10628054	83172	FBtr0304114	6
chr2L	13059961	13060130	170	5'-UTR	FBgn0004192	13021868	13060140	38273	FBtr0310277	10
chr2L	13549175	13549317	143	5'-UTR	FBgn0028540	13500624	13549328	48705	FBtr0332509	11
chr2L	15762636	15762748	113	5'-UTR	FBgn0265812	15756002	15762758	6757	FBtr0080765	10
chr2L	18572090	18572273	184	5'-UTR	FBgn0015380	18532025	18572286	40262	FBtr0303163	13
chr2L	19190346	19190653	308	5'-UTR	FBgn0032853	19190342	19208621	18280	FBtr0330209	4
chr2L	20859178	20859383	206	5'-UTR	FBgn0286733	20859166	20861014	1849	FBtr0081427	12
chr2L	21051804	21051972	169	5'-UTR	FBgn0051616	20965520	21051983	86464	FBtr0290305	11
chr2L	21481495	21482652	1158	5'-UTR	FBgn0053736	21481345	21482367	1023	FBtr0091835	150
chr2L	21534213	21534437	225	5'-UTR	FBgn0053864	21534085	21534610	526	FBtr0091873	173
chr2R	4187965	4188102	138	5'-UTR	FBgn0262117	4186835	4188127	1293	FBtr0334986	25
chr2R	7528971	7529276	306	5'-UTR	FBgn0267428	7526118	7529290	3173	FBtr0088958	14
chr2R	8600447	8600756	310	5'-UTR	FBgn0284080	8600415	8612295	11881	FBtr0339354	32
chr2R	9186214	9186334	121	5'-UTR	FBgn0041087	9177864	9186342	8479	FBtr0089932	8
chr2R	9414355	9414545	191	5'-UTR	FBgn0262447	9414342	9417846	3505	FBtr0339380	13
chr2R	9692526	9692681	156	5'-UTR	FBgn0052062	9688289	9693328	5040	FBtr0088499	647
chr2R	10418736	10419485	750	5'-UTR	FBgn0033520	10418718	10419761	1044	FBtr0088259	18
chr2R	10424440	10425369	930	5'-UTR	FBgn0033521	10424436	10425471	1036	FBtr0088261	4
chr2R	10427084	10427908	825	5'-UTR	FBgn0003256	10426880	10427915	1036	FBtr0088315	7
chr2R	12173940	12174249	310	5'-UTR	FBgn0045063	12166576	12174264	7689	FBtr0088013	15
chr2R	12529058	12529259	202	5'-UTR	FBgn0261545	12529053	12564184	35132	FBtr0339649	5
chr2R	12705174	12705281	108	5'-UTR	FBgn0040755	12705172	12751545	46374	FBtr0310576	2
chr2R	12980525	12980649	125	5'-UTR	FBgn0264835	12966322	12980658	14337	FBtr0345196	9
chr2R	13897534	13897698	165	5'-UTR	FBgn0013733	13864237	13897701	33465	FBtr0304851	3
chr2R	13941970	13942105	136	5'-UTR	FBgn0259184	13864237	13942110	77874	FBtr0087616	5
chr2R	14308150	14308336	187	5'-UTR	FBgn0267824	14308142	14351802	43661	FBtr0339991	8
chr2R	16150125	16150438	314	5'-UTR	FBgn0034110	16150123	16169519	19397	FBtr0302084	2
chr2R	16731211	16731377	167	5'-UTR	FBgn0065048	16673461	16731384	57924	FBtr0087113	7
chr2R	18412041	18412329	289	5'-UTR	FBgn0266488	18412027	18421124	9098	FBtr0086683	14
chr2R	18536779	18537276	498	5'-UTR	FBgn0050115	18536767	18539416	2650	FBtr0344533	12
chr2R	19164147	19164327	181	5'-UTR	FBgn0085784	19164143	19178223	14081	FBtr0290313	4
chr2R	20274342	20274490	149	5'-UTR	FBgn0267428	20271653	20274499	2847	FBtr0086305	9
chr2R	21057078	21057186	109	5'-UTR	FBgn0034595	21049654	21057197	7544	FBtr0071546	11
chr2R	21480996	21481172	177	5'-UTR	FBgn0263780	21392402	21481176	88775	FBtr0342893	4
chr2R	21714140	21714332	193	5'-UTR	FBgn0263780	21714136	21716727	2592	FBtr0071709	4
chr2R	22646189	22646325	137	5'-UTR	FBgn0034808	22644646	22646344	1699	FBtr0345504	19
chr2R	22998444	22998878	435	5'-UTR	FBgn0263780	22993669	22998884	5216	FBtr0071988	6
chr2R	24684763	24685086	324	5'-UTR	FBgn0035050	24671294	24685090	13797	FBtr0304005	4
chr2R	24903739	24903912	174	5'-UTR	FBgn0265434	24903416	24903935	520	FBtr0100231	23
chr2R	25012075	25012358	284	5'-UTR	FBgn0035094	25012062	25031737	19676	FBtr0345678	13
chr3L	603818	603999	182	5'-UTR	FBgn0286827	599094	604008	4915	FBtr0072562	9
chr3L	1517072	1517259	188	5'-UTR	FBgn0260960	1503226	1517271	14046	FBtr0072706	12
chr3L	3081575	3081683	109	5'-UTR	FBgn0035422	3081568	3088493	6926	FBtr0072995	7
chr3L	3417644	3417955	312	5'-UTR	FBgn0003943	3402816	3417961	15146	FBtr0073146	6
chr3L	4542138	4542407	270	5'-UTR	FBgn0054047	4542120	4553457	11338	FBtr0113143	18
chr3L	7979054	7979225	172	5'-UTR	FBgn0011817	7979046	8054147	75102	FBtr0333223	8
chr3L	9376269	9377354	1086	5'-UTR	FBgn0001224	9376418	9377375	958	FBtr0076496	21
chr3L	9381919	9382937	1019	5'-UTR	FBgn0001226	9381882	9382765	884	FBtr0309504	37
chr3L	9384067	9384998	932	5'-UTR	FBgn0053926	9384063	9385694	1632	FBtr0346541	4
chr3L	10516014	10516365	352	5'-UTR	FBgn0026160	10516003	10594012	78010	FBtr0332985	11
chr3L	11252321	11253516	1196	5'-UTR	FBgn0036165	11252307	11256172	3866	FBtr0339908	14
chr3L	12158736	12159678	943	5'-UTR	FBgn0036259	12157052	12163735	6684	FBtr0273438	4057
chr3L	14053224	14053407	184	5'-UTR	FBgn0036428	14053215	14071583	18369	FBtr0114573	9
chr3L	14550589	14550956	368	5'-UTR	FBgn0004635	14540937	14550975	10039	FBtr0333037	19
chr3L	16661440	16661605	166	5'-UTR	FBgn0267600	16648442	16661615	13174	FBtr0075355	10
chr3R	5086916	5087055	140	5'-UTR	FBgn0267431	5077779	5087072	9294	FBtr0308119	17
chr3R	6008014	6008572	559	5'-UTR	FBgn0267431	6000426	6008573	8148	FBtr0302597	1
chr3R	7086604	7087077	474	5'-UTR	FBgn0267431	7086599	7088839	2241	FBtr0081639	5
chr3R	8747492	8747659	168	5'-UTR	FBgn0039987	8735879	8747675	11797	FBtr0081944	16
chr3R	9394446	9394540	95	5'-UTR	FBgn0019650	9367603	9394546	26944	FBtr0082051	6
chr3R	10144694	10144829	136	5'-UTR	FBgn0267431	10144668	10159134	14467	FBtr0082181	26
chr3R	11764136	11764425	290	5'-UTR	FBgn0037956	11750931	11764457	13527	FBtr0082534	32
chr3R	11869222	11869454	233	5'-UTR	FBgn0013275	11822702	11869460	46759	FBtr0082517	6
chr3R	11953993	11956481	2489	5'-UTR	FBgn0013276	11954163	11956544	2382	FBtr0082512	63
chr3R	11958565	11959845	1281	5'-UTR	FBgn0267431	11958535	11960909	2375	FBtr0082482	30
chr3R	14289284	14289410	127	5'-UTR	FBgn0267798	14289274	14302276	13003	FBtr0309999	10
chr3R	15131710	15131923	214	5'-UTR	FBgn0267160	15095957	15131926	35970	FBtr0303485	3
chr3R	15666196	15666359	164	5'-UTR	FBgn0026616	15666183	15690513	24331	FBtr0334025	13
chr3R	20008317	20008498	182	5'-UTR	FBgn0267431	19929277	20008512	79236	FBtr0335240	14
chr3R	20550953	20551099	147	5'-UTR	FBgn0058182	20535693	20551107	15415	FBtr0089484	8
chr3R	21619149	21619316	168	5'-UTR	FBgn0267431	21570248	21619321	49074	FBtr0290230	5
chr3R	22133836	22134025	190	5'-UTR	FBgn0085405	22133835	22296126	162292	FBtr0336712	1
chr3R	23669479	23669648	170	5'-UTR	FBgn0028691	23605751	23669659	63909	FBtr0290056	11
chr3R	24054882	24057273	2392	5'-UTR	FBgn0058182	24055080	24057310	2231	FBtr0084589	37
chr3R	25472870	25473054	185	5'-UTR	FBgn0011666	25347431	25473058	125628	FBtr0089982	4
chr3R	26106872	26107108	237	5'-UTR	FBgn0267431	26106868	26130674	23807	FBtr0333925	4
chr3R	30208767	30208933	167	5'-UTR	FBgn0267430	30206530	30208942	2413	FBtr0089423	9
chrX	1134697	1134888	192	5'-UTR	FBgn0030297	1073041	1134896	61856	FBtr0113327	8
chrX	2080615	2080810	196	5'-UTR	FBgn0267062	2080610	2093948	13339	FBtr0333754	5
chrX	7097877	7098052	176	5'-UTR	FBgn0058469	7075665	7098053	22389	FBtr0331251	1
chrX	9685294	9685623	330	5'-UTR	FBgn0263509	9669515	9685667	16153	FBtr0071402	44
chrX	10366144	10366246	103	5'-UTR	FBgn0000711	10348680	10366273	17594	FBtr0347009	27
chrX	14061174	14061512	339	5'-UTR	FBgn0052602	14060702	14061817	1116	FBtr0300085	305
chrX	16361619	16361960	342	5'-UTR	FBgn0010412	16361569	16371547	9979	FBtr0074233	50
chrX	16637895	16638038	144	5'-UTR	FBgn0026058	16637894	16639249	1356	FBtr0340149	1
chr2L	50	2264	2215	Intergenic	FBgn0267987	7529	9484	1956	FBtr0475186	-5265
chr2L	3923	4685	763	Intergenic	FBgn0020762	7529	9484	1956	FBtr0475186	-2844
chr2L	1301844	1302223	380	Intergenic	FBgn0262160	1329161	1329993	833	FBtr0077922	-26938
chr2L	3251593	3251968	376	Intergenic	FBgn0266876	3260973	3261281	309	FBtr0345731	9313
chr2L	3568564	3569453	890	Intergenic	FBgn0031208	3563308	3563540	233	FBtr0342953	-5024
chr2L	5369650	5370407	758	Intergenic	FBgn0040950	5379095	5381074	1980	FBtr0342943	10667
chr2L	9973804	9974790	987	Intergenic	FBgn0011272	9967330	9968645	1316	FBtr0310482	6474
chr2L	9975041	9976158	1118	Intergenic	FBgn0000180	9967330	9968645	1316	FBtr0310482	7711
chr2L	12558466	12558566	101	Intergenic	FBgn0265809	12456887	12546611	89725	FBtr0300521	-11855
chr2L	12563830	12564185	356	Intergenic	FBgn0265809	12570672	12571157	486	FBtr0342630	6972
chr2L	12564412	12565418	1007	Intergenic	FBgn0011294	12570672	12571157	486	FBtr0342630	5739
chr2L	14466081	14467363	1283	Intergenic	FBgn0001987	14457113	14457338	226	FBtr0342911	8968
chr2L	15826990	15829103	2114	Intergenic	FBgn0016977	15822345	15822942	598	FBtr0342642	-4048
chr2L	20150567	20151116	550	Intergenic	FBgn0259996	20133805	20134923	1119	FBtr0081378	-15644
chr2L	20204091	20204223	133	Intergenic	FBgn0259996	20248039	20248872	834	FBtr0344577	-43816
chr2L	20215202	20215935	734	Intergenic	FBgn0259996	20248039	20248872	834	FBtr0344577	-32104
chr2L	20216807	20217404	598	Intergenic	FBgn0082936	20248039	20248872	834	FBtr0344577	-30635
chr2L	22118891	22119525	635	Intergenic	FBgn0032974	22121338	22125151	3814	FBtr0331655	-1813
chr2L	22389730	22391051	1322	Intergenic	FBgn0039972	22354355	22368776	14422	FBtr0306236	35375
chr2L	22391313	22391515	203	Intergenic	FBgn0039972	22354355	22368776	14422	FBtr0306236	36958
chr2L	22392385	22393061	677	Intergenic	FBgn0039972	22354355	22368776	14422	FBtr0306236	38030
chr2L	22415267	22415884	618	Intergenic	FBgn0039972	22354355	22368776	14422	FBtr0306236	60912
chr2L	22421397	22421706	310	Intergenic	FBgn0082980	22354355	22368776	14422	FBtr0306236	67042
chr2L	22485610	22486626	1017	Intergenic	FBgn0082980	22535458	22535593	136	FBtr0309749	48967
chr2L	22505512	22506782	1271	Intergenic	FBgn0082980	22535458	22535593	136	FBtr0309749	28811
chr2L	22524926	22525143	218	Intergenic	FBgn0040010	22535458	22535593	136	FBtr0309749	10450
chr2L	22765173	22765832	660	Intergenic	FBgn0058006	22622417	22756349	133933	FBtr0111230	-8824
chr2L	22766417	22767293	877	Intergenic	FBgn0058006	22622417	22756349	133933	FBtr0111230	-10068
chr2L	22767558	22767963	406	Intergenic	FBgn0058006	22622417	22756349	133933	FBtr0111230	-11209
chr2L	22770670	22773629	2960	Intergenic	FBgn0058439	22622417	22756349	133933	FBtr0111230	-14321
chr2L	22801222	22802305	1084	Intergenic	FBgn0058439	22797519	22798276	758	FBtr0111233	-2946
chr2L	22802637	22802988	352	Intergenic	FBgn0041004	22797519	22798276	758	FBtr0111233	-4361
chr2L	22835177	22836417	1241	Intergenic	FBgn0041004	22844220	22850310	6091	FBtr0111244	-7803
chr2L	23044899	23045579	681	Intergenic	FBgn0262887	22999574	23025915	26342	FBtr0111127	-18984
chr2L	23091386	23091621	236	Intergenic	FBgn0262887	23069005	23070724	1720	FBtr0306299	22381
chr2L	23092362	23092439	78	Intergenic	FBgn0262887	23069005	23070724	1720	FBtr0306299	23357
chr2L	23111420	23111937	518	Intergenic	FBgn0262293	23069005	23070724	1720	FBtr0306299	42415
chr2L	23118967	23119160	194	Intergenic	FBgn0262293	23168825	23168899	75	FBtr0304429	-49665
chr2L	23120349	23120455	107	Intergenic	FBgn0262293	23168825	23168899	75	FBtr0304429	-48370
chr2L	23129087	23129162	76	Intergenic	FBgn0262293	23168825	23168899	75	FBtr0304429	-39663
chr2L	23134366	23134577	212	Intergenic	FBgn0267986	23168825	23168899	75	FBtr0304429	-34248
chr2L	23234155	23235101	947	Intergenic	FBgn0267986	23239253	23240411	1159	FBtr0347583	-4152
chr2L	23240878	23241679	802	Intergenic	FBgn0267986	23239253	23240411	1159	FBtr0347584	1625
chr2L	23270825	23271771	947	Intergenic	FBgn0260435	23239253	23240411	1159	FBtr0347584	31572
chr2L	23335683	23336192	510	Intergenic	FBgn0260435	23320508	23324192	3685	FBtr0302459	-11491
chr2L	23342888	23344641	1754	Intergenic	FBgn0085664	23320508	23324192	3685	FBtr0302459	-18696
chr2L	23371001	23371202	202	Intergenic	FBgn0085664	23415916	23416153	238	FBtr0304148	-44714
chr2L	23371561	23372342	782	Intergenic	FBgn0085664	23415916	23416153	238	FBtr0304148	-43574
chr2L	23433062	23433151	90	Intergenic	FBgn0085664	23415916	23416153	238	FBtr0304148	17146
chr2L	23439060	23439405	346	Intergenic	FBgn0085664	23415916	23416153	238	FBtr0304148	23144
chr2L	23453978	23454373	396	Intergenic	FBgn0085664	23415916	23416153	238	FBtr0304148	38062
chr2L	23482657	23482973	317	Intergenic	FBgn0085664	23415916	23416153	238	FBtr0304148	66741
chr2L	23498308	23498836	529	Intergenic	FBgn0085664	23415916	23416153	238	FBtr0304148	82392
chr2L	23499189	23499561	373	Intergenic	FBgn0085664	23415916	23416153	238	FBtr0304148	83273
chr2L	23502785	23503039	255	Intergenic	FBgn0085664	23415916	23416153	238	FBtr0304148	86869
chr2L	23509389	23510115	727	Intergenic	FBgn0085664	23415916	23416153	238	FBtr0304148	93473
chr2L	23513646	23513706	61	Intergenic	FBgn0011818	23415916	23416153	238	FBtr0304148	97730
chr2R	55	3495	3441	Intergenic	FBgn0050438	326768	705848	379081	FBtr0346766	-323273
chr2R	5489	5662	174	Intergenic	FBgn0267428	326768	705848	379081	FBtr0346766	-321106
chr2R	5870	7675	1806	Intergenic	FBgn0000546	326768	705848	379081	FBtr0346766	-319093
chr2R	8011	9669	1659	Intergenic	FBgn0263572	326768	705848	379081	FBtr0346766	-317099
chr2R	15194	15535	342	Intergenic	FBgn0267861	326768	705848	379081	FBtr0346766	-311233
chr2R	18914	19008	95	Intergenic	FBgn0085784	326768	705848	379081	FBtr0346766	-307760
chr2R	20063	20462	400	Intergenic	FBgn0034494	326768	705848	379081	FBtr0346766	-306306
chr2R	20759	21266	508	Intergenic	FBgn0003391	326768	705848	379081	FBtr0346766	-305502
chr2R	22432	22674	243	Intergenic	FBgn0034753	326768	705848	379081	FBtr0346766	-304094
chr2R	23825	24188	364	Intergenic	FBgn0267428	326768	705848	379081	FBtr0346766	-302580
chr2R	26884	27249	366	Intergenic	FBgn0085638	326768	705848	379081	FBtr0346766	-299519
chr2R	32113	32373	261	Intergenic	FBgn0085570	326768	705848	379081	FBtr0346766	-294395
chr2R	33651	34218	568	Intergenic	FBgn0266762	326768	705848	379081	FBtr0346766	-292550
chr2R	37943	38921	979	Intergenic	FBgn0085512	326768	705848	379081	FBtr0346766	-287847
chr2R	39928	40383	456	Intergenic	FBgn0046706	326768	705848	379081	FBtr0346766	-286385
chr2R	72090	72194	105	Intergenic	FBgn0284080	326768	705848	379081	FBtr0346766	-254574
chr2R	237209	237597	389	Intergenic	FBgn0267428	326768	705848	379081	FBtr0346766	-89171
chr2R	242639	243327	689	Intergenic	FBgn0035049	326768	705848	379081	FBtr0346766	-83441
chr2R	712363	712598	236	Intergenic	FBgn0267428	854814	855571	758	FBtr0452096	-142216
chr2R	722647	722732	86	Intergenic	FBgn0284080	854814	855571	758	FBtr0452096	-132082
chr2R	729256	729337	82	Intergenic	FBgn0033188	854814	855571	758	FBtr0452096	-125477
chr2R	805489	806038	550	Intergenic	FBgn0284080	854814	855571	758	FBtr0452096	-48776
chr2R	816600	817122	523	Intergenic	FBgn0053087	854814	855571	758	FBtr0452096	-37692
chr2R	817644	817897	254	Intergenic	FBgn0050361	854814	855571	758	FBtr0452096	-36917
chr2R	849253	850457	1205	Intergenic	FBgn0284080	854814	855571	758	FBtr0452096	-4357
chr2R	850782	851855	1074	Intergenic	FBgn0267792	854814	855571	758	FBtr0452096	-2959
chr2R	869270	869899	630	Intergenic	FBgn0284080	854814	855571	758	FBtr0452096	14456
chr2R	870224	870401	178	Intergenic	FBgn0284080	854814	855571	758	FBtr0452096	15410
chr2R	878142	878972	831	Intergenic	FBgn0002567	854814	855571	758	FBtr0452096	23328
chr2R	1000605	1001312	708	Intergenic	FBgn0069969	926097	951252	25156	FBtr0344187	-49353
chr2R	1001544	1002077	534	Intergenic	FBgn0033518	926097	951252	25156	FBtr0344187	-50292
chr2R	1151426	1152856	1431	Intergenic	FBgn0261505	1207416	1209312	1897	FBtr0334741	-54560
chr2R	1153224	1153707	484	Intergenic	FBgn0261505	1207416	1209312	1897	FBtr0334741	-53709
chr2R	1153946	1154562	617	Intergenic	FBgn0261505	1207416	1209312	1897	FBtr0334741	-52854
chr2R	1154882	1155186	305	Intergenic	FBgn0261505	1207416	1209312	1897	FBtr0334741	-52230
chr2R	1159962	1160613	652	Intergenic	FBgn0267728	1207416	1209312	1897	FBtr0334741	-46803
chr2R	1485237	1485445	209	Intergenic	FBgn0013772	1515595	1516830	1236	FBtr0344972	31385
chr2R	1503123	1503462	340	Intergenic	FBgn0267861	1515595	1516830	1236	FBtr0344972	13368
chr2R	1528929	1529770	842	Intergenic	FBgn0039993	1515668	1527095	11428	FBtr0301121	-1834
chr2R	1598528	1598885	358	Intergenic	FBgn0034083	1590570	1596457	5888	FBtr0302409	7958
chr2R	1809144	1810287	1144	Intergenic	FBgn0027835	1806864	1807342	479	FBtr0114236	-1802
chr2R	2309857	2311069	1213	Intergenic	FBgn0034859	1994530	2262115	267586	FBtr0334734	-47742
chr2R	2346393	2347719	1327	Intergenic	FBgn0058100	2374631	2375134	504	FBtr0302913	-26912
chr2R	2357452	2358644	1193	Intergenic	FBgn0034897	2374631	2375134	504	FBtr0302913	-15987
chr2R	2572080	2573245	1166	Intergenic	FBgn0267428	2494742	2565385	70644	FBtr0334936	-6695
chr2R	2857189	2857834	646	Intergenic	FBgn0085638	2770419	2846708	76290	FBtr0301792	-10481
chr2R	2858118	2859325	1208	Intergenic	FBgn0085638	2770419	2846708	76290	FBtr0301792	-11410
chr2R	2859546	2860760	1215	Intergenic	FBgn0020908	2770419	2846708	76290	FBtr0301792	-12838
chr2R	3007705	3008527	823	Intergenic	FBgn0260995	2932595	2968052	35458	FBtr0334933	-39653
chr2R	3035557	3035704	148	Intergenic	FBgn0260995	3066499	3191011	124513	FBtr0334939	-30795
chr2R	3035917	3036533	617	Intergenic	FBgn0267428	3066499	3191011	124513	FBtr0334939	-29966
chr2R	3234288	3234683	396	Intergenic	FBgn0085570	3334854	3336160	1307	FBtr0302915	-100171
chr2R	3250705	3251024	320	Intergenic	FBgn0085570	3334854	3336160	1307	FBtr0302915	-83830
chr2R	3304510	3305345	836	Intergenic	FBgn0085570	3334854	3336160	1307	FBtr0302915	-29509
chr2R	3311885	3312523	639	Intergenic	FBgn0267428	3334854	3336160	1307	FBtr0302915	-22331
chr2R	3482509	3483437	929	Intergenic	FBgn0058461	3468952	3470223	1272	FBtr0345338	-12286
chr2R	3603793	3604606	814	Intergenic	FBgn0085512	3590030	3590420	391	FBtr0302353	-13373
chr2R	3651494	3653081	1588	Intergenic	FBgn0085512	3647346	3647765	420	FBtr0310523	4148
chr2R	3715032	3715185	154	Intergenic	FBgn0085512	3647346	3647765	420	FBtr0310523	67686
chr2R	3729747	3730075	329	Intergenic	FBgn0085512	3647346	3647765	420	FBtr0310523	82401
chr2R	3750496	3750982	487	Intergenic	FBgn0085512	3647346	3647765	420	FBtr0310523	103150
chr2R	3763501	3763889	389	Intergenic	FBgn0085512	3647346	3647765	420	FBtr0310523	116155
chr2R	3766202	3766546	345	Intergenic	FBgn0085512	3647346	3647765	420	FBtr0310523	118856
chr2R	3772618	3772842	225	Intergenic	FBgn0085512	3647346	3647765	420	FBtr0310523	125272
chr2R	3775600	3776181	582	Intergenic	FBgn0085512	3647346	3647765	420	FBtr0310523	128254
chr2R	3781497	3781722	226	Intergenic	FBgn0085512	3647346	3647765	420	FBtr0310523	134151
chr2R	3782921	3784360	1440	Intergenic	FBgn0085512	3647346	3647765	420	FBtr0310523	135575
chr2R	3794235	3794974	740	Intergenic	FBgn0267428	3647346	3647765	420	FBtr0310523	146889
chr2R	3795296	3795373	78	Intergenic	FBgn0266632	3647346	3647765	420	FBtr0310523	147950
chr2R	3801098	3801800	703	Intergenic	FBgn0266632	3943429	3949757	6329	FBtr0344922	-141629
chr2R	3819101	3819656	556	Intergenic	FBgn0262124	3943429	3949757	6329	FBtr0344922	-123773
chr2R	3960053	3961106	1054	Intergenic	FBgn0267428	3900751	3949425	48675	FBtr0302227	-10628
chr2R	4172190	4172519	330	Intergenic	FBgn0262116	4186835	4188127	1293	FBtr0334986	15608
chr2R	4225253	4225446	194	Intergenic	FBgn0267428	4235779	4242934	7156	FBtr0111268	17488
chr2R	4297157	4298064	908	Intergenic	FBgn0262117	4235779	4242934	7156	FBtr0111268	-54223
chr2R	4299460	4299792	333	Intergenic	FBgn0046692	4235779	4242934	7156	FBtr0111268	-56526
chr2R	4587320	4588057	738	Intergenic	FBgn0084049	4595288	4609492	14205	FBtr0111114	-7231
chr2R	4732975	4733255	281	Intergenic	FBgn0267733	4731514	4732343	830	FBtr0111304	1461
chr2R	4834111	4834311	201	Intergenic	FBgn0033000	4829246	4830587	1342	FBtr0345361	4865
chr2R	4863895	4864645	751	Intergenic	FBgn0033000	4829246	4830587	1342	FBtr0345361	34649
chr2R	4864851	4866648	1798	Intergenic	FBgn0033000	4829246	4830587	1342	FBtr0345361	35605
chr2R	4866875	4868892	2018	Intergenic	FBgn0264911	4829246	4830587	1342	FBtr0345361	37629
chr2R	4870788	4871122	335	Intergenic	FBgn0264911	4895730	4907685	11956	FBtr0345943	36563
chr2R	4873353	4873511	159	Intergenic	FBgn0264914	4895730	4907685	11956	FBtr0345943	34174
chr2R	5044090	5044481	392	Intergenic	FBgn0013348	5031995	5032795	801	FBtr0334999	-11295
chr2R	5056434	5057258	825	Intergenic	FBgn0267428	5065237	5070210	4974	FBtr0310003	12952
chr2R	5302754	5303089	336	Intergenic	FBgn0033019	5307288	5329495	22208	FBtr0086084	-4199
chr2R	5345817	5346569	753	Intergenic	FBgn0267428	5350477	5351972	1496	FBtr0347210	-3908
chr2R	6306335	6306625	291	Intergenic	FBgn0286511	6245512	6255266	9755	FBtr0336520	60823
chr2R	6314713	6317129	2417	Intergenic	FBgn0286511	6245512	6255266	9755	FBtr0336520	69201
chr2R	6321514	6321792	279	Intergenic	FBgn0286511	6245512	6255266	9755	FBtr0336520	76002
chr2R	6348745	6351439	2695	Intergenic	FBgn0286511	6245512	6255266	9755	FBtr0336520	103233
chr2R	6352910	6353900	991	Intergenic	FBgn0286511	6245512	6255266	9755	FBtr0336520	107398
chr2R	6367797	6368089	293	Intergenic	FBgn0267744	6245512	6255266	9755	FBtr0336520	122285
chr2R	6374808	6375113	306	Intergenic	FBgn0267744	6501032	6501772	741	FBtr0347304	126659
chr2R	6378267	6378549	283	Intergenic	FBgn0267744	6501032	6501772	741	FBtr0347304	123223
chr2R	6384697	6386016	1320	Intergenic	FBgn0267744	6501032	6501772	741	FBtr0347304	115756
chr2R	6386265	6386727	463	Intergenic	FBgn0267744	6501032	6501772	741	FBtr0347304	115045
chr2R	6391725	6392974	1250	Intergenic	FBgn0267744	6501032	6501772	741	FBtr0347304	108798
chr2R	6398133	6400151	2019	Intergenic	FBgn0267744	6501032	6501772	741	FBtr0347304	101621
chr2R	6409686	6409768	83	Intergenic	FBgn0267744	6501032	6501772	741	FBtr0347304	92004
chr2R	6419132	6419660	529	Intergenic	FBgn0267744	6501032	6501772	741	FBtr0347304	82112
chr2R	6428109	6428576	468	Intergenic	FBgn0267744	6501032	6501772	741	FBtr0347304	73196
chr2R	6428790	6429258	469	Intergenic	FBgn0267744	6501032	6501772	741	FBtr0347304	72514
chr2R	6430412	6432314	1903	Intergenic	FBgn0284080	6501032	6501772	741	FBtr0347304	69458
chr2R	8015727	8016623	897	Intergenic	FBgn0266805	8015249	8015343	95	FBtr0309727	478
chr2R	8016797	8017643	847	Intergenic	FBgn0284080	8019176	8026595	7420	FBtr0345478	-1533
chr2R	12822216	12823683	1468	Intergenic	FBgn0005624	12806614	12807811	1198	FBtr0087857	15602
chr2R	14891218	14891944	727	Intergenic	FBgn0033982	14887171	14889010	1840	FBtr0087455	-2208
chr2R	14895234	14896317	1084	Intergenic	FBgn0267861	14898312	14901095	2784	FBtr0344876	-1995
chr2R	25258584	25258880	297	Intergenic	FBgn0035094	25185126	25255318	70193	FBtr0333172	-3266
chr2R	25259916	25260405	490	Intergenic	FBgn0035094	25185126	25255318	70193	FBtr0333172	-4598
chr2R	25261081	25261172	92	Intergenic	FBgn0035094	25185126	25255318	70193	FBtr0333172	-5763
chr2R	25263832	25264321	490	Intergenic	FBgn0035094	25185126	25255318	70193	FBtr0333172	-8514
chr2R	25269041	25269459	419	Intergenic	FBgn0035094	25185126	25255318	70193	FBtr0333172	-13723
chr2R	25281902	25286192	4291	Intergenic	FBgn0262204	25185126	25255318	70193	FBtr0333172	-26584
chr3L	5105731	5107737	2007	Intergenic	FBgn0035594	5098376	5099795	1420	FBtr0308936	-5936
chr3L	5114803	5116138	1336	Intergenic	FBgn0035607	5129674	5130240	567	FBtr0077162	-13536
chr3L	5459436	5460943	1508	Intergenic	FBgn0035607	5479790	5483663	3874	FBtr0333613	-18847
chr3L	5461965	5462339	375	Intergenic	FBgn0035607	5479790	5483663	3874	FBtr0333613	-17451
chr3L	5462722	5462852	131	Intergenic	FBgn0035607	5479790	5483663	3874	FBtr0333613	-16938
chr3L	5464630	5466596	1967	Intergenic	FBgn0035146	5479790	5483663	3874	FBtr0333613	-13194
chr3L	6620662	6620968	307	Intergenic	FBgn0265084	6624032	6635059	11028	FBtr0076982	-3064
chr3L	22102572	22105825	3254	Intergenic	FBgn0053229	22121932	22122746	815	FBtr0445724	-16107
chr3L	23112583	23117572	4990	Intergenic	FBgn0264698	23126025	23132209	6185	FBtr0070045	-8453
chr3L	23306104	23306435	332	Intergenic	FBgn0250816	23318646	23338100	19455	FBtr0070038	31665
chr3L	23466447	23467396	950	Intergenic	FBgn0250816	23554593	23689640	135048	FBtr0299881	-87197
chr3L	23550361	23551272	912	Intergenic	FBgn0250816	23554593	23689640	135048	FBtr0299881	-3321
chr3L	24023140	24023414	275	Intergenic	FBgn0259697	24028515	24035859	7345	FBtr0111163	-5101
chr3L	24439619	24440860	1242	Intergenic	FBgn0040045	24534090	24535468	1379	FBtr0307117	-93230
chr3L	24442164	24443386	1223	Intergenic	FBgn0040045	24534090	24535468	1379	FBtr0307117	-90704
chr3L	24466633	24467836	1204	Intergenic	FBgn0040045	24534090	24535468	1379	FBtr0307117	-66254
chr3L	24478139	24479103	965	Intergenic	FBgn0040045	24534090	24535468	1379	FBtr0307117	-54987
chr3L	24508397	24508809	413	Intergenic	FBgn0085810	24534090	24535468	1379	FBtr0307117	-25281
chr3L	24579055	24579555	501	Intergenic	FBgn0085810	24553110	24554200	1091	FBtr0114264	25945
chr3L	24593711	24593968	258	Intergenic	FBgn0085810	24553110	24554200	1091	FBtr0114264	40601
chr3L	24594267	24594861	595	Intergenic	FBgn0085810	24553110	24554200	1091	FBtr0114264	41157
chr3L	24595077	24595263	187	Intergenic	FBgn0085810	24553110	24554200	1091	FBtr0114264	41967
chr3L	24595837	24597628	1792	Intergenic	FBgn0085810	24553110	24554200	1091	FBtr0114264	42727
chr3L	24603497	24603889	393	Intergenic	FBgn0085810	24553110	24554200	1091	FBtr0114264	50387
chr3L	24610824	24611107	284	Intergenic	FBgn0085810	24553110	24554200	1091	FBtr0114264	57714
chr3L	24613287	24613579	293	Intergenic	FBgn0085810	24553110	24554200	1091	FBtr0114264	60177
chr3L	24624100	24624580	481	Intergenic	FBgn0085810	24553110	24554200	1091	FBtr0114264	70990
chr3L	24624880	24625296	417	Intergenic	FBgn0085810	24553110	24554200	1091	FBtr0114264	71770
chr3L	24630254	24630791	538	Intergenic	FBgn0085810	24553110	24554200	1091	FBtr0114264	77144
chr3L	24632709	24633099	391	Intergenic	FBgn0085810	24553110	24554200	1091	FBtr0114264	79599
chr3L	24635917	24636221	305	Intergenic	FBgn0028993	24553110	24554200	1091	FBtr0114264	82807
chr3L	24648959	24649372	414	Intergenic	FBgn0028993	24724162	24734331	10170	FBtr0113750	-74790
chr3L	24649734	24651151	1418	Intergenic	FBgn0028993	24724162	24734331	10170	FBtr0113750	-73011
chr3L	24656343	24656432	90	Intergenic	FBgn0028993	24724162	24734331	10170	FBtr0113750	-67730
chr3L	24672917	24673262	346	Intergenic	FBgn0028993	24724162	24734331	10170	FBtr0113750	-50900
chr3L	24674369	24674902	534	Intergenic	FBgn0028993	24724162	24734331	10170	FBtr0113750	-49260
chr3L	24678265	24678428	164	Intergenic	FBgn0028993	24724162	24734331	10170	FBtr0113750	-45734
chr3L	24770161	24770398	238	Intergenic	FBgn0028993	24724162	24758036	33875	FBtr0339923	45999
chr3L	24782425	24782510	86	Intergenic	FBgn0028993	24724162	24758036	33875	FBtr0339923	58263
chr3L	24824248	24824547	300	Intergenic	FBgn0085736	24724162	24758036	33875	FBtr0339923	100086
chr3L	24882823	24882945	123	Intergenic	FBgn0085736	24927130	24927710	581	FBtr0302233	-44185
chr3L	24929408	24929753	346	Intergenic	FBgn0058002	24927130	24927710	581	FBtr0302233	2278
chr3L	24973029	24973443	415	Intergenic	FBgn0058002	24976254	24976818	565	FBtr0339924	-2811
chr3L	24993712	24993988	277	Intergenic	FBgn0058002	24976254	24977118	865	FBtr0113773	17458
chr3L	25021400	25021963	564	Intergenic	FBgn0058002	24976254	24977118	865	FBtr0113773	45146
chr3L	25026926	25027284	359	Intergenic	FBgn0040022	24976254	24977118	865	FBtr0113773	50672
chr3L	25042700	25042869	170	Intergenic	FBgn0040022	25107594	25115180	7587	FBtr0302245	-64725
chr3L	25051550	25051657	108	Intergenic	FBgn0040022	25107594	25115180	7587	FBtr0302245	-55937
chr3L	25053516	25053787	272	Intergenic	FBgn0040022	25107594	25115180	7587	FBtr0302245	-53807
chr3L	25103405	25103893	489	Intergenic	FBgn0260008	25107594	25115180	7587	FBtr0302245	-3701
chr3L	25129841	25130520	680	Intergenic	FBgn0260008	25120749	25126171	5423	FBtr0343636	9092
chr3L	25130754	25135044	4291	Intergenic	FBgn0058354	25120749	25126171	5423	FBtr0343636	10005
chr3L	25225489	25225786	298	Intergenic	FBgn0085734	25201942	25203341	1400	FBtr0302346	23547
chr3L	25739179	25739669	491	Intergenic	FBgn0040001	25752859	25762779	9921	FBtr0305959	23110
chr3L	25744817	25745282	466	Intergenic	FBgn0040001	25752859	25762779	9921	FBtr0305959	17497
chr3L	26024571	26025231	661	Intergenic	FBgn0058178	25798441	26014112	215672	FBtr0113818	-10459
chr3L	26064557	26064856	300	Intergenic	FBgn0085612	25798441	26014112	215672	FBtr0113818	-50445
chr3L	26125342	26125625	284	Intergenic	FBgn0085612	26165235	26178793	13559	FBtr0347357	-39610
chr3L	26158666	26159229	564	Intergenic	FBgn0260997	26165235	26178793	13559	FBtr0347357	-6006
chr3L	26397870	26398850	981	Intergenic	FBgn0260997	26354140	26371356	17217	FBtr0343637	-26514
chr3L	26400245	26400606	362	Intergenic	FBgn0260997	26354140	26371356	17217	FBtr0343637	-28889
chr3L	26413024	26413516	493	Intergenic	FBgn0260997	26354140	26371356	17217	FBtr0343637	-41668
chr3L	26427559	26429036	1478	Intergenic	FBgn0260997	26354140	26371356	17217	FBtr0343637	-56203
chr3L	26448861	26450390	1530	Intergenic	FBgn0260997	26354140	26371356	17217	FBtr0343637	-77505
chr3L	26492149	26492432	284	Intergenic	FBgn0260997	26354140	26371356	17217	FBtr0343637	-120793
chr3L	26493181	26493571	391	Intergenic	FBgn0260997	26354140	26371356	17217	FBtr0343637	-121825
chr3L	26599806	26600329	524	Intergenic	FBgn0260997	26354140	26371356	17217	FBtr0343637	-228450
chr3L	26706614	26709804	3191	Intergenic	FBgn0260997	26354140	26371356	17217	FBtr0343637	-335258
chr3L	26725774	26726034	261	Intergenic	FBgn0063670	26354140	26371356	17217	FBtr0343637	-354418
chr3L	26777240	26777327	88	Intergenic	FBgn0063670	27082091	27083906	1816	FBtr0113841	306579
chr3L	26825016	26826272	1257	Intergenic	FBgn0063670	27082091	27083906	1816	FBtr0113841	257634
chr3L	26828082	26828538	457	Intergenic	FBgn0053234	27082091	27083906	1816	FBtr0113841	255368
chr3L	26878175	26879024	850	Intergenic	FBgn0063670	27082091	27083906	1816	FBtr0113841	204882
chr3L	26879314	26882197	2884	Intergenic	FBgn0063670	27082091	27083906	1816	FBtr0113841	201709
chr3L	26936819	26937237	419	Intergenic	FBgn0063670	27082091	27083906	1816	FBtr0113841	146669
chr3L	26937584	26938728	1145	Intergenic	FBgn0063670	27082091	27083906	1816	FBtr0113841	145178
chr3L	26938991	26939446	456	Intergenic	FBgn0063670	27082091	27083906	1816	FBtr0113841	144460
chr3L	26939684	26940221	538	Intergenic	FBgn0063670	27082091	27083906	1816	FBtr0113841	143685
chr3L	26940651	26941022	372	Intergenic	FBgn0063670	27082091	27083906	1816	FBtr0113841	142884
chr3L	26941909	26942003	95	Intergenic	FBgn0063670	27082091	27083906	1816	FBtr0113841	141903
chr3L	26946470	26946568	99	Intergenic	FBgn0063670	27082091	27083906	1816	FBtr0113841	137338
chr3L	26949319	26950273	955	Intergenic	FBgn0063670	27082091	27083906	1816	FBtr0113841	133633
chr3L	26950503	26952490	1988	Intergenic	FBgn0063670	27082091	27083906	1816	FBtr0113841	131416
chr3L	27006428	27011264	4837	Intergenic	FBgn0063670	27082091	27083906	1816	FBtr0113841	72642
chr3L	27042600	27042832	233	Intergenic	FBgn0063670	27082091	27083906	1816	FBtr0113841	41074
chr3L	27048482	27048831	350	Intergenic	FBgn0063670	27082091	27083906	1816	FBtr0113841	35075
chr3L	27068570	27068700	131	Intergenic	FBgn0063670	27082091	27083906	1816	FBtr0113841	15206
chr3L	27068916	27073432	4517	Intergenic	FBgn0063670	27082091	27083906	1816	FBtr0113841	10474
chr3L	27076489	27077657	1169	Intergenic	FBgn0063670	27082091	27083906	1816	FBtr0113841	6249
chr3L	27101124	27102434	1311	Intergenic	FBgn0266687	27091705	27092199	495	FBtr0345054	-8925
chr3L	27108412	27109513	1102	Intergenic	FBgn0260987	27091705	27092199	495	FBtr0345054	-16213
chr3L	27173009	27173078	70	Intergenic	FBgn0262789	27170036	27170567	532	FBtr0305903	2973
chr3L	27182357	27183309	953	Intergenic	FBgn0028697	27170036	27170567	532	FBtr0305903	12321
chr3L	27225058	27225746	689	Intergenic	FBgn0028697	27267255	27268445	1191	FBtr0308333	-41509
chr3L	27254810	27255377	568	Intergenic	FBgn0267983	27267255	27268445	1191	FBtr0308333	-11878
chr3L	27515096	27515515	420	Intergenic	FBgn0267983	27364828	27365990	1163	FBtr0347580	-149106
chr3L	27515722	27517014	1293	Intergenic	FBgn0267983	27364828	27365990	1163	FBtr0347580	-149732
chr3L	27521556	27522343	788	Intergenic	FBgn0267983	27364828	27365990	1163	FBtr0347580	-155566
chr3L	27522622	27523364	743	Intergenic	FBgn0267983	27364828	27365990	1163	FBtr0347580	-156632
chr3L	27523643	27523915	273	Intergenic	FBgn0267983	27364828	27365990	1163	FBtr0347580	-157653
chr3L	27524218	27524874	657	Intergenic	FBgn0267983	27364828	27365990	1163	FBtr0347580	-158228
chr3L	27564186	27564506	321	Intergenic	FBgn0260469	27364828	27365990	1163	FBtr0347580	-198196
chr3L	27629442	27629934	493	Intergenic	FBgn0260469	27849226	27850751	1526	FBtr0301970	-219292
chr3L	27648524	27649140	617	Intergenic	FBgn0260469	27849226	27850751	1526	FBtr0301970	-200086
chr3L	27650660	27652138	1479	Intergenic	FBgn0260469	27849226	27850751	1526	FBtr0301970	-197088
chr3L	27721899	27722345	447	Intergenic	FBgn0260469	27849226	27850751	1526	FBtr0301970	-126881
chr3L	27727715	27728689	975	Intergenic	FBgn0260469	27849226	27850751	1526	FBtr0301970	-120537
chr3L	27774914	27775572	659	Intergenic	FBgn0260469	27849226	27850751	1526	FBtr0301970	-73654
chr3L	27781771	27782351	581	Intergenic	FBgn0260469	27849226	27850751	1526	FBtr0301970	-66875
chr3L	27787301	27788553	1253	Intergenic	FBgn0260469	27849226	27850751	1526	FBtr0301970	-60673
chr3L	27788800	27789223	424	Intergenic	FBgn0260469	27849226	27850751	1526	FBtr0301970	-60003
chr3L	27789423	27789684	262	Intergenic	FBgn0260469	27849226	27850751	1526	FBtr0301970	-59542
chr3L	27790076	27790196	121	Intergenic	FBgn0260469	27849226	27850751	1526	FBtr0301970	-59030
chr3L	27790383	27790711	329	Intergenic	FBgn0260469	27849226	27850751	1526	FBtr0301970	-58515
chr3L	27804663	27805016	354	Intergenic	FBgn0260469	27849226	27850751	1526	FBtr0301970	-44210
chr3L	27807878	27808436	559	Intergenic	FBgn0260469	27849226	27850751	1526	FBtr0301970	-40790
chr3L	27811098	27811401	304	Intergenic	FBgn0260469	27849226	27850751	1526	FBtr0301970	-37825
chr3L	27813572	27814993	1422	Intergenic	FBgn0260469	27849226	27850751	1526	FBtr0301970	-34233
chr3L	27830541	27830917	377	Intergenic	FBgn0260469	27849226	27850751	1526	FBtr0301970	-18309
chr3L	27831131	27831784	654	Intergenic	FBgn0260469	27849226	27850751	1526	FBtr0301970	-17442
chr3L	27832732	27833004	273	Intergenic	FBgn0260469	27849226	27850751	1526	FBtr0301970	-16222
chr3L	27833312	27833957	646	Intergenic	FBgn0260469	27849226	27850751	1526	FBtr0301970	-15269
chr3L	27834702	27834893	192	Intergenic	FBgn0039959	27849226	27850751	1526	FBtr0301970	-14333
chr3L	27958171	27958655	485	Intergenic	FBgn0039959	27967244	28012599	45356	FBtr0113748	53944
chr3L	28059719	28060193	475	Intergenic	FBgn0039959	28011343	28012599	1257	FBtr0334934	-47120
chr3L	28097001	28097111	111	Intergenic	FBgn0035397	28011343	28012599	1257	FBtr0334934	-84402
chr3R	74	2893	2820	Intergenic	FBgn0265200	567076	2532932	1965857	FBtr0392909	-564183
chr3R	3147	3435	289	Intergenic	FBgn0267430	567076	2532932	1965857	FBtr0392909	-563641
chr3R	4498	4747	250	Intergenic	FBgn0037270	567076	2532932	1965857	FBtr0392909	-562329
chr3R	10358	12620	2263	Intergenic	FBgn0267431	567076	2532932	1965857	FBtr0392909	-554456
chr3R	27411	27784	374	Intergenic	FBgn0266747	567076	2532932	1965857	FBtr0392909	-539292
chr3R	28535	29114	580	Intergenic	FBgn0266747	567076	2532932	1965857	FBtr0392909	-537962
chr3R	29694	30094	401	Intergenic	FBgn0266747	567076	2532932	1965857	FBtr0392909	-536982
chr3R	33543	33716	174	Intergenic	FBgn0086917	567076	2532932	1965857	FBtr0392909	-533360
chr3R	34656	35146	491	Intergenic	FBgn0010247	567076	2532932	1965857	FBtr0392909	-531930
chr3R	36324	37104	781	Intergenic	FBgn0267431	567076	2532932	1965857	FBtr0392909	-529972
chr3R	40896	44439	3544	Intergenic	FBgn0267431	567076	2532932	1965857	FBtr0392909	-522637
chr3R	50323	52362	2040	Intergenic	FBgn0267431	567076	2532932	1965857	FBtr0392909	-514714
chr3R	67310	67901	592	Intergenic	FBgn0003884	567076	2532932	1965857	FBtr0392909	-499175
chr3R	84216	84370	155	Intergenic	FBgn0085804	567076	2532932	1965857	FBtr0392909	-482706
chr3R	101547	102026	480	Intergenic	FBgn0037801	567076	2532932	1965857	FBtr0392909	-465050
chr3R	107841	108807	967	Intergenic	FBgn0267121	567076	2532932	1965857	FBtr0392909	-458269
chr3R	122775	122873	99	Intergenic	FBgn0267798	567076	2532932	1965857	FBtr0392909	-444203
chr3R	123133	123498	366	Intergenic	FBgn0267431	567076	2532932	1965857	FBtr0392909	-443578
chr3R	123770	124190	421	Intergenic	FBgn0013277	567076	2532932	1965857	FBtr0392909	-442886
chr3R	137070	137566	497	Intergenic	FBgn0267798	567076	2532932	1965857	FBtr0392909	-429510
chr3R	138665	139039	375	Intergenic	FBgn0267431	567076	2532932	1965857	FBtr0392909	-428037
chr3R	140060	140801	742	Intergenic	FBgn0267431	567076	2532932	1965857	FBtr0392909	-426275
chr3R	141506	141858	353	Intergenic	FBgn0285913	567076	2532932	1965857	FBtr0392909	-425218
chr3R	146019	146102	84	Intergenic	FBgn0267798	567076	2532932	1965857	FBtr0392909	-420974
chr3R	156292	157060	769	Intergenic	FBgn0053207	567076	2532932	1965857	FBtr0392909	-410016
chr3R	161659	162052	394	Intergenic	FBgn0267797	567076	2532932	1965857	FBtr0392909	-405024
chr3R	166783	167018	236	Intergenic	FBgn0267431	567076	2532932	1965857	FBtr0392909	-400058
chr3R	167303	167483	181	Intergenic	FBgn0267431	567076	2532932	1965857	FBtr0392909	-399593
chr3R	167707	168093	387	Intergenic	FBgn0014141	567076	2532932	1965857	FBtr0392909	-398983
chr3R	172565	175913	3349	Intergenic	FBgn0267797	567076	2532932	1965857	FBtr0392909	-391163
chr3R	202168	202634	467	Intergenic	FBgn0038799	567076	2532932	1965857	FBtr0392909	-364442
chr3R	210974	211337	364	Intergenic	FBgn0267431	567076	2532932	1965857	FBtr0392909	-355739
chr3R	212560	212693	134	Intergenic	FBgn0001234	567076	2532932	1965857	FBtr0392909	-354383
chr3R	213885	214202	318	Intergenic	FBgn0264826	567076	2532932	1965857	FBtr0392909	-352874
chr3R	219068	219255	188	Intergenic	FBgn0058182	567076	2532932	1965857	FBtr0392909	-347821
chr3R	229925	230175	251	Intergenic	FBgn0058182	567076	2532932	1965857	FBtr0392909	-336901
chr3R	248080	248233	154	Intergenic	FBgn0267431	567076	2532932	1965857	FBtr0392909	-318843
chr3R	249129	249224	96	Intergenic	FBgn0039257	567076	2532932	1965857	FBtr0392909	-317852
chr3R	264305	264717	413	Intergenic	FBgn0267431	567076	2532932	1965857	FBtr0392909	-302359
chr3R	265792	266119	328	Intergenic	FBgn0267431	567076	2532932	1965857	FBtr0392909	-300957
chr3R	266471	267293	823	Intergenic	FBgn0267431	567076	2532932	1965857	FBtr0392909	-299783
chr3R	306935	307081	147	Intergenic	FBgn0267431	567076	2532932	1965857	FBtr0392909	-259995
chr3R	309397	309743	347	Intergenic	FBgn0024288	567076	2532932	1965857	FBtr0392909	-257333
chr3R	328079	328580	502	Intergenic	FBgn0267431	567076	2532932	1965857	FBtr0392909	-238496
chr3R	330510	330922	413	Intergenic	FBgn0267431	567076	2532932	1965857	FBtr0392909	-236154
chr3R	376298	377239	942	Intergenic	FBgn0069923	567076	2532932	1965857	FBtr0392909	-189837
chr3R	390273	391018	746	Intergenic	FBgn0039955	567076	2532932	1965857	FBtr0392909	-176058
chr3R	391226	392388	1163	Intergenic	FBgn0039955	567076	2532932	1965857	FBtr0392909	-174688
chr3R	409828	410715	888	Intergenic	FBgn0267431	567076	2532932	1965857	FBtr0392909	-156361
chr3R	411993	412606	614	Intergenic	FBgn0267431	567076	2532932	1965857	FBtr0392909	-154470
chr3R	412824	413072	249	Intergenic	FBgn0037213	567076	2532932	1965857	FBtr0392909	-154004
chr3R	417622	418031	410	Intergenic	FBgn0267431	567076	2532932	1965857	FBtr0392909	-149045
chr3R	419820	420195	376	Intergenic	FBgn0267431	567076	2532932	1965857	FBtr0392909	-146881
chr3R	421896	422352	457	Intergenic	FBgn0262214	567076	2532932	1965857	FBtr0392909	-144724
chr3R	492806	493223	418	Intergenic	FBgn0004183	567076	2532932	1965857	FBtr0392909	-73853
chr3R	501755	502582	828	Intergenic	FBgn0267431	567076	2532932	1965857	FBtr0392909	-64494
chr3R	503783	504305	523	Intergenic	FBgn0263626	567076	2532932	1965857	FBtr0392909	-62771
chr3R	504837	505265	429	Intergenic	FBgn0267431	567076	2532932	1965857	FBtr0392909	-61811
chr3R	505602	505956	355	Intergenic	FBgn0010313	567076	2532932	1965857	FBtr0392909	-61120
chr3R	523014	523661	648	Intergenic	FBgn0267431	567076	2532932	1965857	FBtr0392909	-43415
chr3R	525413	525512	100	Intergenic	FBgn0267431	567076	2532932	1965857	FBtr0392909	-41564
chr3R	525742	525933	192	Intergenic	FBgn0267431	567076	2532932	1965857	FBtr0392909	-41143
chr3R	526569	526785	217	Intergenic	FBgn0267431	567076	2532932	1965857	FBtr0392909	-40291
chr3R	528104	529172	1069	Intergenic	FBgn0013576	567076	2532932	1965857	FBtr0392909	-37904
chr3R	2533940	2534278	339	Intergenic	FBgn0266747	2744304	2744800	497	FBtr0345282	210522
chr3R	2545830	2545949	120	Intergenic	FBgn0004509	2744304	2744800	497	FBtr0345282	198851
chr3R	3384611	3384877	267	Intergenic	FBgn0086917	3322810	3354486	31677	FBtr0300207	61801
chr3R	3416891	3417289	399	Intergenic	FBgn0086917	3322810	3354486	31677	FBtr0300207	94081
chr3R	3419252	3419550	299	Intergenic	FBgn0086917	3322810	3354486	31677	FBtr0300207	96442
chr3R	3419943	3420399	457	Intergenic	FBgn0086917	3322810	3354486	31677	FBtr0300207	97133
chr3R	3421274	3421593	320	Intergenic	FBgn0086917	3322810	3354486	31677	FBtr0300207	98464
chr3R	3439464	3439619	156	Intergenic	FBgn0086917	3322810	3354486	31677	FBtr0300207	116654
chr3R	3441295	3441366	72	Intergenic	FBgn0086917	3322810	3354486	31677	FBtr0300207	118485
chr3R	3443485	3443866	382	Intergenic	FBgn0086917	3322810	3354486	31677	FBtr0300207	120675
chr3R	3445130	3445527	398	Intergenic	FBgn0086917	3322810	3354486	31677	FBtr0300207	122320
chr3R	3445854	3446262	409	Intergenic	FBgn0086917	3322810	3354486	31677	FBtr0300207	123044
chr3R	3447874	3448207	334	Intergenic	FBgn0267431	3322810	3354486	31677	FBtr0300207	125064
chr3R	3771065	3771229	165	Intergenic	FBgn0039955	3750363	3752353	1991	FBtr0301812	20702
chr3R	3800088	3800235	148	Intergenic	FBgn0267431	3846729	3867684	20956	FBtr0113990	-46494
chr3R	3906051	3906342	292	Intergenic	FBgn0039955	3846729	3868401	21673	FBtr0113989	59322
chr3R	3912069	3912679	611	Intergenic	FBgn0267431	3846729	3868401	21673	FBtr0113989	65340
chr3R	3932684	3932885	202	Intergenic	FBgn0039955	3846729	3868401	21673	FBtr0113989	85955
chr3R	3934720	3935033	314	Intergenic	FBgn0039955	3846729	3868401	21673	FBtr0113989	87991
chr3R	3955463	3955686	224	Intergenic	FBgn0259821	3846729	3868401	21673	FBtr0113989	108734
chr3R	4022669	4022985	317	Intergenic	FBgn0267431	4077939	4104326	26388	FBtr0336454	-54954
chr3R	6511289	6512361	1073	Intergenic	FBgn0267431	6527508	6528674	1167	FBtr0081675	-15147
chr3R	7696616	7698059	1444	Intergenic	FBgn0265200	7720049	7721124	1076	FBtr0339178	-21990
chr3R	7698505	7700443	1939	Intergenic	FBgn0037548	7720049	7721124	1076	FBtr0339178	-19606
chr3R	8570556	8571139	584	Intergenic	FBgn0261929	8564105	8569248	5144	FBtr0089973	6451
chr3R	8574097	8575099	1003	Intergenic	FBgn0037623	8578205	8627677	49473	FBtr0303603	-3106
chr3R	10962027	10963152	1126	Intergenic	FBgn0039987	10969667	10970278	612	FBtr0346217	-6515
chr3R	12480989	12481621	633	Intergenic	FBgn0052865	12475336	12478267	2932	FBtr0082678	-2722
chr3R	12485892	12486040	149	Intergenic	FBgn0052865	12475336	12478267	2932	FBtr0082678	-7625
chr3R	12487234	12488217	984	Intergenic	FBgn0052865	12475336	12478267	2932	FBtr0082678	-8967
chr3R	12488758	12489596	839	Intergenic	FBgn0051354	12475336	12478267	2932	FBtr0082678	-10491
chr3R	12490211	12491141	931	Intergenic	FBgn0051354	12502510	12504856	2347	FBtr0082636	-11369
chr3R	12497211	12498108	898	Intergenic	FBgn0051354	12502510	12504856	2347	FBtr0082636	-4402
chr3R	12498981	12499646	666	Intergenic	FBgn0013279	12502510	12504856	2347	FBtr0082636	-2864
chr3R	18032904	18033720	817	Intergenic	FBgn0010389	18023707	18025378	1672	FBtr0083540	9197
chr3R	18037282	18039922	2641	Intergenic	FBgn0010389	18045216	18049366	4151	FBtr0083549	9444
chr3R	18040105	18040385	281	Intergenic	FBgn0286852	18045216	18049366	4151	FBtr0083549	8981
chr3R	24975912	24975976	65	Intergenic	FBgn0266747	24984384	25022867	38484	FBtr0305668	-8408
chr3R	29972584	29972863	280	Intergenic	FBgn0266747	29950796	29969447	18652	FBtr0330298	-3137
chr3R	32074021	32076076	2056	Intergenic	FBgn0002645	32057016	32068441	11426	FBtr0085875	-5580
chr3R	32076170	32078173	2004	Intergenic	FBgn0002645	32057016	32068441	11426	FBtr0085875	-7729
chr3R	32078262	32079274	1013	Intergenic	FBgn0267430	32057016	32068441	11426	FBtr0085875	-9821
chr4	790613	791982	1370	Intergenic	FBgn0039923	778516	788978	10463	FBtr0089253	-1635
chr4	792296	792538	243	Intergenic	FBgn0025726	778516	788978	10463	FBtr0089253	-3318
chr4	1273961	1274016	56	Intergenic	FBgn0053653	1231883	1271759	39877	FBtr0307334	42078
chr4	1277006	1277233	228	Intergenic	FBgn0053653	1231883	1271759	39877	FBtr0307334	45123
chr4	1277444	1278042	599	Intergenic	FBgn0053653	1231883	1271759	39877	FBtr0307334	45561
chr4	1278438	1279644	1207	Intergenic	FBgn0053653	1231883	1271759	39877	FBtr0307334	46555
chr4	1296797	1298372	1576	Intergenic	FBgn0053653	1231883	1271759	39877	FBtr0307334	64914
chr4	1302256	1303756	1501	Intergenic	FBgn0053653	1231883	1271759	39877	FBtr0307334	70373
chr4	1308898	1311011	2114	Intergenic	FBgn0053653	1231883	1271759	39877	FBtr0307334	77015
chr4	1324615	1325894	1280	Intergenic	FBgn0053653	1231883	1271759	39877	FBtr0307334	92732
chr4	1337346	1338367	1022	Intergenic	FBgn0053653	1231883	1271759	39877	FBtr0307334	105463
chr4	1338488	1338756	269	Intergenic	FBgn0053653	1231883	1271759	39877	FBtr0307334	106605
chr4	1347617	1348076	460	Intergenic	FBgn0022361	1231883	1271759	39877	FBtr0307334	115734
chrX	102	415	314	Intergenic	FBgn0263997	122493	122706	214	FBtr0307364	-122078
chrX	2537	2949	413	Intergenic	FBgn0260753	122493	122706	214	FBtr0307364	-119544
chrX	4856	5129	274	Intergenic	FBgn0266000	122493	122706	214	FBtr0307364	-117364
chrX	7891	8714	824	Intergenic	FBgn0030027	122493	122706	214	FBtr0307364	-113779
chrX	52906	54402	1497	Intergenic	FBgn0086667	122493	122706	214	FBtr0307364	-68091
chrX	61549	61694	146	Intergenic	FBgn0029854	122493	122706	214	FBtr0307364	-60799
chrX	67333	67669	337	Intergenic	FBgn0058469	122493	122706	214	FBtr0307364	-54824
chrX	68033	68444	412	Intergenic	FBgn0052733	122493	122706	214	FBtr0307364	-54049
chrX	76201	76497	297	Intergenic	FBgn0029504	122493	122706	214	FBtr0307364	-45996
chrX	93743	95011	1269	Intergenic	FBgn0266050	122493	122706	214	FBtr0307364	-27482
chrX	107871	109427	1557	Intergenic	FBgn0003321	122493	122706	214	FBtr0307364	-13066
chrX	201689	202479	791	Intergenic	FBgn0067861	175973	200663	24691	FBtr0340056	25716
chrX	202766	203060	295	Intergenic	FBgn0284435	175973	200663	24691	FBtr0340056	26793
chrX	203787	204267	481	Intergenic	FBgn0284435	175973	200663	24691	FBtr0340056	27814
chrX	204695	205750	1056	Intergenic	FBgn0040395	175973	200663	24691	FBtr0340056	28722
chrX	1364154	1365532	1379	Intergenic	FBgn0030525	1369249	1370176	928	FBtr0070213	-3717
chrX	1930642	1932563	1922	Intergenic	FBgn0023522	1928344	1930510	2167	FBtr0332587	2298
chrX	1932970	1933716	747	Intergenic	FBgn0031016	1928344	1930510	2167	FBtr0332587	4626
chrX	4070708	4071324	617	Intergenic	FBgn0052816	4074961	4075428	468	FBtr0473380	4104
chrX	4383884	4384134	251	Intergenic	FBgn0029723	4380758	4382466	1709	FBtr0308918	3126
chrX	5580358	5580976	619	Intergenic	FBgn0263534	5594255	5612215	17961	FBtr0070781	-13279
chrX	6023865	6024302	438	Intergenic	FBgn0058469	6013708	6014019	312	FBtr0340604	10157
chrX	7845900	7846654	755	Intergenic	FBgn0058469	7852481	7854244	1764	FBtr0071150	7590
chrX	8369330	8369748	419	Intergenic	FBgn0024943	8282798	8367169	84372	FBtr0289988	-2161
chrX	8611816	8613400	1585	Intergenic	FBgn0004102	8602137	8606304	4168	FBtr0071228	-5512
chrX	8661259	8661318	60	Intergenic	FBgn0030058	8630159	8650681	20523	FBtr0474137	-10578
chrX	8699178	8702376	3199	Intergenic	FBgn0267097	8692043	8693620	1578	FBtr0071224	-5558
chrX	8827641	8827810	170	Intergenic	FBgn0261549	8835306	8836724	1419	FBtr0346173	-7496
chrX	11197906	11198116	211	Intergenic	FBgn0030280	11202248	11202806	559	FBtr0073446	-4132
chrX	11198329	11199268	940	Intergenic	FBgn0030283	11202248	11202806	559	FBtr0073446	-2980
chrX	12382839	12385733	2895	Intergenic	FBgn0086675	12375596	12377755	2160	FBtr0336964	-5084
chrX	14512633	14512968	336	Intergenic	FBgn0267077	14517290	14519516	2227	FBtr0335121	-4322
chrX	14556612	14559207	2596	Intergenic	FBgn0030574	14540747	14541997	1251	FBtr0346068	-14615
chrX	21172871	21173902	1032	Intergenic	FBgn0004861	21187979	21188759	781	FBtr0346048	-14077
chrX	21812893	21813436	544	Intergenic	FBgn0267704	21631891	21790731	158841	FBtr0347227	181002
chrX	21863981	21864404	424	Intergenic	FBgn0085521	21631891	21790731	158841	FBtr0347227	232090
chrX	21888817	21889798	982	Intergenic	FBgn0085521	22143102	22143816	715	FBtr0346695	-253304
chrX	21891024	21891213	190	Intergenic	FBgn0085521	22143102	22143816	715	FBtr0346695	-251889
chrX	21908160	21908254	95	Intergenic	FBgn0085521	22143102	22143816	715	FBtr0346695	-234848
chrX	21925880	21925986	107	Intergenic	FBgn0085521	22143102	22143816	715	FBtr0346695	-217116
chrX	21932975	21933099	125	Intergenic	FBgn0085521	22143102	22143816	715	FBtr0346695	-210003
chrX	21972913	21973790	878	Intergenic	FBgn0085521	22143102	22143816	715	FBtr0346695	-169312
chrX	21974830	21975283	454	Intergenic	FBgn0085521	22143102	22143816	715	FBtr0346695	-167819
chrX	22019768	22020702	935	Intergenic	FBgn0085521	22143102	22143816	715	FBtr0346695	-122400
chrX	22021033	22021363	331	Intergenic	FBgn0085521	22143102	22143816	715	FBtr0346695	-121739
chrX	22056221	22057258	1038	Intergenic	FBgn0085521	22143102	22143816	715	FBtr0346695	-85844
chrX	22057461	22057788	328	Intergenic	FBgn0053548	22143102	22143816	715	FBtr0346695	-85314
chrX	22110809	22111055	247	Intergenic	FBgn0085521	22143102	22143816	715	FBtr0346695	-32047
chrX	22116880	22117020	141	Intergenic	FBgn0085521	22143102	22143816	715	FBtr0346695	-26082
chrX	22125716	22125995	280	Intergenic	FBgn0085521	22143102	22143816	715	FBtr0346695	-17107
chrX	22132688	22133148	461	Intergenic	FBgn0085521	22143102	22143816	715	FBtr0346695	-9954
chrX	22134255	22134617	363	Intergenic	FBgn0085521	22143102	22143816	715	FBtr0346695	-8485
chrX	22137575	22137661	87	Intergenic	FBgn0085693	22143102	22143816	715	FBtr0346695	-5441
chrX	22206394	22206868	475	Intergenic	FBgn0085693	22251626	22252340	715	FBtr0114142	-44758
chrX	22257779	22260511	2733	Intergenic	FBgn0085693	22251626	22252340	715	FBtr0114142	6153
chrX	22269659	22269956	298	Intergenic	FBgn0085693	22251626	22252340	715	FBtr0114142	18033
chrX	22273831	22275602	1772	Intergenic	FBgn0085693	22251626	22252340	715	FBtr0114142	22205
chrX	22275810	22276096	287	Intergenic	FBgn0085693	22251626	22252340	715	FBtr0114142	24184
chrX	22276796	22277419	624	Intergenic	FBgn0085693	22251626	22252340	715	FBtr0114142	25170
chrX	22277908	22278847	940	Intergenic	FBgn0085693	22251626	22252340	715	FBtr0114142	26282
chrX	22279062	22279348	287	Intergenic	FBgn0085693	22251626	22252340	715	FBtr0114142	27436
chrX	22280195	22281027	833	Intergenic	FBgn0085693	22251626	22252340	715	FBtr0114142	28569
chrX	22281888	22282867	980	Intergenic	FBgn0085693	22251626	22252340	715	FBtr0114142	30262
chrX	22314943	22315692	750	Intergenic	FBgn0031183	22251626	22252340	715	FBtr0114142	63317
chrX	22354345	22355933	1589	Intergenic	FBgn0031183	22444227	22447181	2955	FBtr0342876	-88294
chrX	22356310	22356820	511	Intergenic	FBgn0031183	22444227	22447181	2955	FBtr0342876	-87407
chrX	22362230	22364301	2072	Intergenic	FBgn0031183	22444227	22447181	2955	FBtr0342876	-79926
chrX	22371442	22372318	877	Intergenic	FBgn0031183	22444227	22447181	2955	FBtr0342876	-71909
chrX	22372586	22372782	197	Intergenic	FBgn0031183	22444227	22447181	2955	FBtr0342876	-71445
chrX	22373027	22374869	1843	Intergenic	FBgn0031183	22444227	22447181	2955	FBtr0342876	-69358
chrX	22382561	22383519	959	Intergenic	FBgn0031183	22444227	22447181	2955	FBtr0342876	-60708
chrX	22386735	22386974	240	Intergenic	FBgn0031183	22444227	22447181	2955	FBtr0342876	-57253
chrX	22388316	22388502	187	Intergenic	FBgn0031183	22444227	22447181	2955	FBtr0342876	-55725
chrX	22388817	22388969	153	Intergenic	FBgn0031183	22444227	22447181	2955	FBtr0342876	-55258
chrX	22390227	22391205	979	Intergenic	FBgn0031183	22444227	22447181	2955	FBtr0342876	-53022
chrX	22395825	22396080	256	Intergenic	FBgn0031183	22444227	22447181	2955	FBtr0342876	-48147
chrX	22397217	22397361	145	Intergenic	FBgn0031183	22444227	22447181	2955	FBtr0342876	-46866
chrX	22398274	22398335	62	Intergenic	FBgn0031183	22444227	22447181	2955	FBtr0342876	-45892
chrX	22398844	22399224	381	Intergenic	FBgn0031183	22444227	22447181	2955	FBtr0342876	-45003
chrX	22399873	22402758	2886	Intergenic	FBgn0031183	22444227	22447181	2955	FBtr0342876	-41469
chrX	22413307	22414103	797	Intergenic	FBgn0031183	22444227	22447181	2955	FBtr0342876	-30124
chrX	22414423	22415417	995	Intergenic	FBgn0262866	22444227	22447181	2955	FBtr0342876	-28810
chrX	22973514	22973816	303	Intergenic	FBgn0265767	22961169	22962360	1192	FBtr0392906	-11154
chrX	23150630	23151308	679	Intergenic	FBgn0039946	23106003	23108331	2329	FBtr0301978	44627
chrX	23151515	23153657	2143	Intergenic	FBgn0267513	23106003	23108331	2329	FBtr0301978	45512
chrX	23196740	23196820	81	Intergenic	FBgn0267513	23200802	23201056	255	FBtr0346888	-3982
chrX	23197159	23197465	307	Intergenic	FBgn0267513	23200802	23201056	255	FBtr0346888	-3337
chrX	23206715	23207370	656	Intergenic	FBgn0267515	23205822	23206525	704	FBtr0346891	893
chrX	23207670	23207897	228	Intergenic	FBgn0085813	23205822	23206525	704	FBtr0346891	1848
chrX	23208981	23209119	139	Intergenic	FBgn0085813	23211192	23213166	1975	FBtr0346892	-2073
chrX	23219717	23220033	317	Intergenic	FBgn0267519	23214452	23217140	2689	FBtr0346895	5265
chrX	23221600	23221660	61	Intergenic	FBgn0267519	23214452	23217140	2689	FBtr0346895	7148
chrX	23222198	23222718	521	Intergenic	FBgn0267519	23214452	23217140	2689	FBtr0346895	7746
chrX	23225972	23226969	998	Intergenic	FBgn0085771	23214452	23217140	2689	FBtr0346895	11520
chrX	23227811	23228786	976	Intergenic	FBgn0085771	23239718	23240975	1258	FBtr0346896	-10932
chrX	23232721	23233056	336	Intergenic	FBgn0085771	23239718	23240975	1258	FBtr0346896	-6662
chrX	23242156	23242650	495	Intergenic	FBgn0085771	23239718	23240975	1258	FBtr0346896	2438
chrX	23242858	23243392	535	Intergenic	FBgn0085771	23239718	23240975	1258	FBtr0346896	3140
chrX	23245937	23246786	850	Intergenic	FBgn0085771	23239718	23240975	1258	FBtr0346896	6219
chrX	23249322	23250171	850	Intergenic	FBgn0085819	23239718	23240975	1258	FBtr0346896	9604
chrX	23252709	23253796	1088	Intergenic	FBgn0085819	23261772	23262666	895	FBtr0346904	8870
chrX	23256317	23256887	571	Intergenic	FBgn0085819	23261772	23262666	895	FBtr0346904	5779
chrX	23313234	23313323	90	Intergenic	FBgn0267524	23291700	23291729	30	FBtr0346898	21534
chrX	23316478	23317740	1263	Intergenic	FBgn0267524	23291700	23291729	30	FBtr0346898	24778
chrX	23317952	23318744	793	Intergenic	FBgn0267524	23291700	23291729	30	FBtr0346898	26252
chrX	23321777	23322092	316	Intergenic	FBgn0267524	23291700	23291729	30	FBtr0346898	30077
chrX	23326801	23326933	133	Intergenic	FBgn0267524	23291700	23291729	30	FBtr0346898	35101
chrX	23327312	23329123	1812	Intergenic	FBgn0267524	23291700	23291729	30	FBtr0346898	35612
chrX	23329621	23330312	692	Intergenic	FBgn0267524	23291700	23291729	30	FBtr0346898	37921
chrX	23331992	23332248	257	Intergenic	FBgn0267524	23291700	23291729	30	FBtr0346898	40292
chrX	23333039	23333352	314	Intergenic	FBgn0267524	23291700	23291729	30	FBtr0346898	41339
chrX	23338742	23339441	700	Intergenic	FBgn0267524	23291700	23291729	30	FBtr0346898	47042
chrX	23343963	23344378	416	Intergenic	FBgn0267524	23291700	23291729	30	FBtr0346898	52263
chrX	23346597	23347156	560	Intergenic	FBgn0267524	23291700	23291729	30	FBtr0346898	54897
chrX	23347479	23347705	227	Intergenic	FBgn0267524	23291700	23291729	30	FBtr0346898	55779
chrX	23351980	23353008	1029	Intergenic	FBgn0267524	23291700	23291729	30	FBtr0346898	60280
chrX	23353249	23354841	1593	Intergenic	FBgn0267524	23291700	23291729	30	FBtr0346898	61549
chrX	23355182	23355925	744	Intergenic	FBgn0267524	23291700	23291729	30	FBtr0346898	63482
chrX	23360430	23360866	437	Intergenic	FBgn0267524	23291700	23291729	30	FBtr0346898	68730
chrX	23363559	23364340	782	Intergenic	FBgn0267524	23291700	23291729	30	FBtr0346898	71859
chrX	23365603	23365831	229	Intergenic	FBgn0267524	23291700	23291729	30	FBtr0346898	73903
chrX	23376382	23376471	90	Intergenic	FBgn0267524	23291700	23291729	30	FBtr0346898	84682
chrX	23379556	23379698	143	Intergenic	FBgn0267524	23291700	23291729	30	FBtr0346898	87856
chrX	23392801	23393269	469	Intergenic	FBgn0267524	23291700	23291729	30	FBtr0346898	101101
chrX	23393885	23394198	314	Intergenic	FBgn0267524	23291700	23291729	30	FBtr0346898	102185
chrX	23404191	23405109	919	Intergenic	FBgn0267524	23291700	23291729	30	FBtr0346898	112491
chrX	23412285	23412531	247	Intergenic	FBgn0286519	23291700	23291729	30	FBtr0346898	120585
chrX	23417267	23417702	436	Intergenic	FBgn0286519	23538215	23538283	69	FBtr0473836	120581
chrX	23431071	23431644	574	Intergenic	FBgn0286519	23538215	23538283	69	FBtr0473836	106639
chrX	23432004	23433722	1719	Intergenic	FBgn0286519	23538215	23538283	69	FBtr0473836	104561
chrX	23438708	23438892	185	Intergenic	FBgn0286519	23538215	23538283	69	FBtr0473836	99391
chrX	23439123	23439740	618	Intergenic	FBgn0286519	23538215	23538283	69	FBtr0473836	98543
chrX	23440335	23440465	131	Intergenic	FBgn0286519	23538215	23538283	69	FBtr0473836	97818
chrX	23440741	23441388	648	Intergenic	FBgn0286519	23538215	23538283	69	FBtr0473836	96895
chrX	23441644	23442119	476	Intergenic	FBgn0286519	23538215	23538283	69	FBtr0473836	96164
chrX	23443158	23443923	766	Intergenic	FBgn0286519	23538215	23538283	69	FBtr0473836	94360
chrX	23455389	23456810	1422	Intergenic	FBgn0286519	23538215	23538283	69	FBtr0473836	81473
chrX	23472121	23473467	1347	Intergenic	FBgn0286519	23538215	23538283	69	FBtr0473836	64816
chrX	23473857	23475463	1607	Intergenic	FBgn0286519	23538215	23538283	69	FBtr0473836	62820
chrX	23482480	23482734	255	Intergenic	FBgn0286519	23538215	23538283	69	FBtr0473836	55549
chrX	23482994	23485044	2051	Intergenic	FBgn0286519	23538215	23538283	69	FBtr0473836	53239
chrX	23485257	23486910	1654	Intergenic	FBgn0286519	23538215	23538283	69	FBtr0473836	51373
chrX	23495184	23495486	303	Intergenic	FBgn0286519	23538215	23538283	69	FBtr0473836	42797
chrX	23508034	23508183	150	Intergenic	FBgn0286519	23538215	23538283	69	FBtr0473836	30100
chrX	23510210	23514115	3906	Intergenic	FBgn0286519	23538215	23538283	69	FBtr0473836	24168
chrX	23521149	23521393	245	Intergenic	FBgn0286519	23538215	23538283	69	FBtr0473836	16890
chrX	23521908	23523231	1324	Intergenic	FBgn0286519	23538215	23538283	69	FBtr0473836	15052
chrX	23523455	23523690	236	Intergenic	FBgn0286519	23538215	23538283	69	FBtr0473836	14593
chrX	23524108	23524804	697	Intergenic	FBgn0286519	23538215	23538283	69	FBtr0473836	13479
chrX	23526959	23527765	807	Intergenic	FBgn0286519	23538215	23538283	69	FBtr0473836	10518
chrX	23527918	23528118	201	Intergenic	FBgn0286519	23538215	23538283	69	FBtr0473836	10165
chrX	23531929	23532656	728	Intergenic	FBgn0286519	23538215	23538283	69	FBtr0473836	5627
chrY	200695	200883	189	Intergenic	FBgn0267593	146092	192020	45929	FBtr0346773	-8675
chrY	227727	228751	1025	Intergenic	FBgn0267449	146092	192020	45929	FBtr0346773	-35707
chrY	322513	324177	1665	Intergenic	FBgn0267862	335386	335911	526	FBtr0347038	11734
chrY	753090	753987	898	Intergenic	FBgn0058064	702430	704048	1619	FBtr0301808	50660
chrY	783429	783650	222	Intergenic	FBgn0259853	702430	704048	1619	FBtr0301808	80999
chrY	787665	787895	231	Intergenic	FBgn0259853	869892	871230	1339	FBtr0300151	83335
chrY	788494	788795	302	Intergenic	FBgn0259853	869892	871230	1339	FBtr0300151	82435
chrY	790677	790822	146	Intergenic	FBgn0259853	869892	871230	1339	FBtr0300151	80408
chrY	853619	854801	1183	Intergenic	FBgn0259853	869892	871230	1339	FBtr0300151	16429
chrY	855011	855361	351	Intergenic	FBgn0259853	869892	871230	1339	FBtr0300151	15869
chrY	860187	860541	355	Intergenic	FBgn0259853	869892	871230	1339	FBtr0300151	10689
chrY	877857	878319	463	Intergenic	FBgn0259853	869892	871230	1339	FBtr0300151	-6627
chrY	878784	878890	107	Intergenic	FBgn0259853	869892	871230	1339	FBtr0300151	-7554
chrY	880353	880444	92	Intergenic	FBgn0259853	869892	871230	1339	FBtr0300151	-9123
chrY	880756	880863	108	Intergenic	FBgn0259853	869892	871230	1339	FBtr0300151	-9526
chrY	882260	882329	70	Intergenic	FBgn0259838	869892	871230	1339	FBtr0300151	-11030
chrY	883745	884544	800	Intergenic	FBgn0259838	892743	894201	1459	FBtr0300135	9657
chrY	884819	885486	668	Intergenic	FBgn0259838	892743	894201	1459	FBtr0300135	8715
chrY	885723	886036	314	Intergenic	FBgn0259838	892743	894201	1459	FBtr0300135	8165
chrY	886249	886801	553	Intergenic	FBgn0259838	892743	894201	1459	FBtr0300135	7400
chrY	887011	887850	840	Intergenic	FBgn0259838	892743	894201	1459	FBtr0300135	6351
chrY	920995	921413	419	Intergenic	FBgn0259861	916438	917820	1383	FBtr0300158	-3175
chrY	922233	922314	82	Intergenic	FBgn0259861	916438	917820	1383	FBtr0300158	-4413
chrY	924594	924751	158	Intergenic	FBgn0259861	916438	917820	1383	FBtr0300158	-6774
chrY	924974	925534	561	Intergenic	FBgn0259857	916438	917820	1383	FBtr0300158	-7154
chrY	926863	927131	269	Intergenic	FBgn0259857	934058	935745	1688	FBtr0300154	8614
chrY	937432	938195	764	Intergenic	FBgn0259858	934058	935745	1688	FBtr0300154	-1687
chrY	942900	943349	450	Intergenic	FBgn0259859	941169	942020	852	FBtr0300156	1731
chrY	943960	944943	984	Intergenic	FBgn0259859	941169	942020	852	FBtr0300156	2791
chrY	945277	945832	556	Intergenic	FBgn0259859	941169	942020	852	FBtr0300156	4108
chrY	946098	946280	183	Intergenic	FBgn0085523	941169	942020	852	FBtr0300156	4929
chrY	947657	948530	874	Intergenic	FBgn0085523	953256	954313	1058	FBtr0302336	5783
chrY	958360	958716	357	Intergenic	FBgn0085523	953256	954313	1058	FBtr0302336	-4047
chrY	959635	959925	291	Intergenic	FBgn0259863	953256	954313	1058	FBtr0302336	-5322
chrY	975806	976008	203	Intergenic	FBgn0259863	979530	980284	755	FBtr0346689	4276
chrY	988230	989645	1416	Intergenic	FBgn0259843	984514	985930	1417	FBtr0300137	3716
chrY	990328	990743	416	Intergenic	FBgn0259843	984514	985930	1417	FBtr0300137	5814
chrY	991000	992215	1216	Intergenic	FBgn0259869	984514	985930	1417	FBtr0300137	6486
chrY	992515	994551	2037	Intergenic	FBgn0259869	1000076	1001264	1189	FBtr0346690	6713
chrY	995104	995810	707	Intergenic		1000076	1001264	1189	FBtr0346690	5454
chrY	1019874	1021417	1544	Intergenic	FBgn0259841	1016352	1017835	1484	FBtr0300140	-2039
chrY	1021692	1022690	999	Intergenic	FBgn0259841	1016352	1017835	1484	FBtr0300140	-3857
chrY	1023227	1023900	674	Intergenic	FBgn0259841	1016352	1017835	1484	FBtr0300140	-5392
chrY	1024239	1024912	674	Intergenic	FBgn0259845	1016352	1017835	1484	FBtr0300140	-6404
chrY	1025233	1026311	1079	Intergenic	FBgn0259845	1029772	1031619	1848	FBtr0300136	5308
chrY	1107741	1107922	182	Intergenic	FBgn0267433	1122988	1123872	885	FBtr0302349	-15066
chrY	1383019	1383673	655	Intergenic	FBgn0046697	1636574	1884846	248273	FBtr0346721	-252901
chrY	1417123	1418136	1014	Intergenic	FBgn0046697	1636574	1884846	248273	FBtr0346721	-218438
chrY	1452902	1453530	629	Intergenic	FBgn0046697	1636574	1884846	248273	FBtr0346721	-183044
chrY	1486219	1487508	1290	Intergenic	FBgn0046697	1636574	1884846	248273	FBtr0346721	-149066
chrY	1487729	1488397	669	Intergenic	FBgn0046697	1636574	1884846	248273	FBtr0346721	-148177
chrY	1494704	1496474	1771	Intergenic	FBgn0046697	1636574	1884846	248273	FBtr0346721	-140100
chrY	1497907	1498667	761	Intergenic	FBgn0046697	1636574	1884846	248273	FBtr0346721	-137907
chrY	1984932	1987389	2458	Intergenic	FBgn0267489	1883796	1883972	177	FBtr0302914	-100960
chrY	2103698	2104219	522	Intergenic	FBgn0267593	2266650	2267259	610	FBtr0347032	163040
chrY	2104618	2104881	264	Intergenic	FBgn0267593	2266650	2267259	610	FBtr0347032	162378
chrY	2119156	2120089	934	Intergenic	FBgn0267593	2266650	2267259	610	FBtr0347032	147170
chrY	2212397	2212878	482	Intergenic	FBgn0267593	2266650	2267259	610	FBtr0347032	54381
chrY	2241414	2243353	1940	Intergenic	FBgn0267593	2266650	2267259	610	FBtr0347032	23906
chrY	2243782	2245409	1628	Intergenic	FBgn0261399	2266650	2267259	610	FBtr0347032	21850
chrY	2488322	2488922	601	Intergenic	FBgn0267610	2482594	2483518	925	FBtr0347039	5728
chrY	2512925	2513173	249	Intergenic	FBgn0267610	2482594	2483518	925	FBtr0347039	30331
chrY	2516501	2516864	364	Intergenic	FBgn0259860	2482594	2483518	925	FBtr0347039	33907
chrY	2531037	2531180	144	Intergenic	FBgn0259855	2559809	2561503	1695	FBtr0300157	-28629
chrY	2631083	2631583	501	Intergenic	FBgn0259855	2593622	2595311	1690	FBtr0300152	37461
chrY	2640513	2640668	156	Intergenic	FBgn0259855	2593622	2595311	1690	FBtr0300152	46891
chrY	2645240	2646218	979	Intergenic	FBgn0259855	2593622	2595311	1690	FBtr0300152	51618
chrY	2655798	2656440	643	Intergenic	FBgn0259855	2593622	2595311	1690	FBtr0300152	62176
chrY	2661593	2662080	488	Intergenic	FBgn0259855	2593622	2595311	1690	FBtr0300152	67971
chrY	2666701	2666847	147	Intergenic	FBgn0259855	2593622	2595311	1690	FBtr0300152	73079
chrY	2702771	2704401	1631	Intergenic	FBgn0259855	2593622	2595311	1690	FBtr0300152	109149
chrY	2704667	2705676	1010	Intergenic	FBgn0259855	2593622	2595311	1690	FBtr0300152	111045
chrY	2720494	2721735	1242	Intergenic	FBgn0265047	2593622	2595311	1690	FBtr0300152	126872
chrY	2833527	2833929	403	Intergenic	FBgn0265047	3022289	3024024	1736	FBtr0473381	-188360
chrY	2835886	2836060	175	Intergenic	FBgn0265047	3022289	3024024	1736	FBtr0473381	-186229
chrY	2838214	2838962	749	Intergenic	FBgn0265047	3022289	3024024	1736	FBtr0473381	-183327
chrY	2845908	2846181	274	Intergenic	FBgn0265047	3022289	3024024	1736	FBtr0473381	-176108
chrY	2849218	2849773	556	Intergenic	FBgn0265047	3022289	3024024	1736	FBtr0473381	-172516
chrY	2871975	2872364	390	Intergenic	FBgn0265047	3022289	3024024	1736	FBtr0473381	-149925
chrY	2897958	2898041	84	Intergenic	FBgn0265047	3022289	3024024	1736	FBtr0473381	-124248
chrY	2900301	2900384	84	Intergenic	FBgn0265047	3022289	3024024	1736	FBtr0473381	-121905
chrY	2907598	2907890	293	Intergenic	FBgn0265047	3022289	3024024	1736	FBtr0473381	-114399
chrY	2919839	2920242	404	Intergenic	FBgn0265047	3022289	3024024	1736	FBtr0473381	-102047
chrY	2978000	2979162	1163	Intergenic	FBgn0265047	3022289	3024024	1736	FBtr0473381	-43127
chrY	3006738	3007257	520	Intergenic	FBgn0265047	3022289	3024024	1736	FBtr0473381	-15032
chrY	3007651	3007883	233	Intergenic	FBgn0265047	3022289	3024024	1736	FBtr0473381	-14406
chrY	3017956	3018209	254	Intergenic	FBgn0085791	3022289	3024024	1736	FBtr0473381	-4080
chrY	3051309	3051446	138	Intergenic	FBgn0267884	3050502	3051290	789	FBtr0114241	807
chrY	3160874	3160942	69	Intergenic	FBgn0267608	3164949	3165401	453	FBtr0347439	-4007
chrY	3488080	3488526	447	Intergenic	FBgn0046698	3539437	3540722	1286	FBtr0346673	52196
chrY	3492983	3494015	1033	Intergenic	FBgn0046698	3539437	3540722	1286	FBtr0346673	46707
chrY	3494674	3494975	302	Intergenic	FBgn0046698	3539437	3540722	1286	FBtr0346673	45747
chrY	3498955	3499438	484	Intergenic	FBgn0046698	3539437	3540722	1286	FBtr0346673	41284
chrY	3503803	3504478	676	Intergenic	FBgn0046698	3539437	3540722	1286	FBtr0346673	36244
chrY	3506053	3507250	1198	Intergenic	FBgn0046698	3539437	3540722	1286	FBtr0346673	33472
chrY	3513757	3514282	526	Intergenic	FBgn0046698	3539437	3540722	1286	FBtr0346673	26440
chrY	3547369	3547679	311	Intergenic	FBgn0046323	3539437	3540722	1286	FBtr0346673	-6647
chr2R	4779740	4779916	177	Intergenic	FBgn0033000	4782890	4785362	2473	FBtr0347293	-2974
chr2R	22297315	22297571	257	Intergenic	FBgn0267428	22298214	22301423	3210	FBtr0342984	3852
chr3L	27965484	27966678	1195	Intergenic	FBgn0039959	27967244	28012599	45356	FBtr0113748	45921
chr3R	12474946	12475245	300	Intergenic	FBgn0052865	12475336	12478267	2932	FBtr0082678	3022
chrX	9623447	9626110	2664	Intergenic	FBgn0261617	9617992	9622166	4175	FBtr0303709	5455
chrX	9726361	9727226	866	Intergenic	FBgn0052698	9727923	9728488	566	FBtr0309530	1262
chrX	10488845	10489339	495	Intergenic	FBgn0040397	10482028	10487205	5178	FBtr0336901	-1640
chrX	14045773	14046145	373	Intergenic	FBgn0053247	14046772	14047495	724	FBtr0300096	1350
chrY	933188	933278	91	Intergenic	FBgn0259857	934058	935745	1688	FBtr0300154	2467
chrY	1028111	1028956	846	Intergenic	FBgn0259845	1029772	1031619	1848	FBtr0300136	2663
chrY	1029154	1029368	215	Intergenic	FBgn0259845	1029772	1031619	1848	FBtr0300136	2251
chrY	1029585	1029645	61	Intergenic	FBgn0259845	1029772	1031619	1848	FBtr0300136	1974
chr2L	3257846	3259020	1175	Intergenic	FBgn0265960	3260973	3261281	309	FBtr0345731	2261
chr3L	27080509	27080837	329	Intergenic	FBgn0063670	27082091	27083906	1816	FBtr0113841	3069
chr4	595294	596062	769	Intergenic	FBgn0039920	597624	598274	651	FBtr0345199	2212
chrX	5521271	5523228	1958	Intergenic	FBgn0263511	5524302	5524465	164	FBtr0091788	1237
chrX	10830745	10831239	495	Intergenic	FBgn0021742	10833295	10837479	4185	FBtr0473367	6240
chrX	23536121	23536663	543	Intergenic	FBgn0286519	23538215	23538283	69	FBtr0473836	1620
chrY	901497	901977	481	Intergenic	FBgn0259850	903088	904499	1412	FBtr0346688	2522
chrY	914906	915414	509	Intergenic	FBgn0259861	916438	917820	1383	FBtr0300158	2406
chrY	931956	932159	204	Intergenic	FBgn0259857	934058	935745	1688	FBtr0300154	3586
chrY	932364	932908	545	Intergenic	FBgn0259857	934058	935745	1688	FBtr0300154	2837
chr2L	9979884	9981268	1385	Intergenic	FBgn0069969	9984645	9995538	10894	FBtr0079929	-3377
chr2R	4183664	4184060	397	Intergenic	FBgn0262116	4186835	4188127	1293	FBtr0334986	4067
chr3L	24974117	24974373	257	Intergenic	FBgn0058002	24976254	24976818	565	FBtr0339924	-1881
chr3L	25795344	25795659	316	Intergenic	FBgn0266692	25752859	25762779	9921	FBtr0305959	-32565
chr3L	27079323	27079403	81	Intergenic	FBgn0063670	27082091	27083906	1816	FBtr0113841	4503
chrX	239199	241408	2210	Intergenic	FBgn0058469	243954	245856	1903	FBtr0340207	4448
chrX	23198318	23198434	117	Intergenic	FBgn0267513	23200802	23201056	255	FBtr0346888	-2368
chrX	23198645	23199067	423	Intergenic	FBgn0085765	23200802	23201056	255	FBtr0346888	-1735
chrX	23275736	23275830	95	Intergenic	FBgn0267522	23278007	23280010	2004	FBtr0346902	4180
chrX	23535040	23535845	806	Intergenic	FBgn0286519	23538215	23538283	69	FBtr0473836	2438
chrY	912570	913836	1267	Intergenic	FBgn0259861	916438	917820	1383	FBtr0300158	3984
chrY	930965	931583	619	Intergenic	FBgn0259857	934058	935745	1688	FBtr0300154	4162
chrY	1027144	1027684	541	Intergenic	FBgn0259845	1029772	1031619	1848	FBtr0300136	3935
chrY	3038892	3039183	292	Intergenic	FBgn0085788	3034052	3035310	1259	FBtr0114244	-3582
chr3L	1207549	1207804	256	Exon (FBtr0072628/FBgn0004425, exon 1 of 1)	FBgn0004427	1207371	1207981	611	FBtr0336738	178
chr3L	1210768	1211097	330	Exon (FBtr0072634/FBgn0004427, exon 1 of 1)	FBgn0036259	1210717	1211196	480	FBtr0072634	99
chr3L	4480718	4481134	417	Exon (FBtr0073306/FBgn0035551, exon 2 of 2)	FBgn0035558	4480283	4481487	1205	FBtr0073306	435
chrX	11488870	11488993	124	Exon (FBtr0073545/FBgn0030307, exon 1 of 1)	FBgn0030307	11486546	11491573	5028	FBtr0073545	2580
chrX	11489366	11490101	736	Exon (FBtr0073545/FBgn0030307, exon 1 of 1)	FBgn0030309	11486546	11491573	5028	FBtr0073545	1472
chrX	16018282	16018474	193	Exon (FBtr0074205/FBgn0052580, exon 4 of 14)	FBgn0004227	16009114	16061722	52609	FBtr0074205	9168
chr3L	11972449	11972546	98	Exon (FBtr0076063/FBgn0053265, exon 1 of 2)	FBgn0004425	11967343	11972979	5637	FBtr0076063	433
chr3L	11962476	11963846	1371	Exon (FBtr0076064/FBgn0028573, exon 6 of 9)	FBgn0028573	11958872	11966131	7260	FBtr0076064	2285
chr3L	11964134	11964208	75	Exon (FBtr0076064/FBgn0028573, exon 6 of 9)	FBgn0053265	11958872	11966131	7260	FBtr0076064	1923
chr3R	4947566	4948093	528	Exon (FBtr0078851/FBgn0004183, exon 1 of 1)	FBgn0037292	4947933	4948096	164	FBtr0078851	3
chr2L	6152541	6153058	518	Exon (FBtr0079203/FBgn0040950, exon 2 of 2)	FBgn0031836	6151969	6153701	1733	FBtr0079203	572
chr2L	6612848	6613175	328	Exon (FBtr0079291/FBgn0031836, exon 3 of 5)	FBgn0265414	6611687	6617117	5431	FBtr0079293	1161
chr2L	13215853	13216165	313	Exon (FBtr0080443/FBgn0004192, exon 1 of 1)	FBgn0041720	13215839	13216030	192	FBtr0080443	14
chr3R	12477222	12477495	274	Exon (FBtr0082678/FBgn0052865, exon 1 of 2)	FBgn0052865	12475336	12478267	2932	FBtr0082678	772
chr3R	21310622	21310997	376	Exon (FBtr0084058/FBgn0001234, exon 1 of 1)	FBgn0267431	21316716	21316865	150	FBtr0309634	-5719
chr3R	23533112	23533245	134	Exon (FBtr0084420/FBgn0039085, exon 2 of 2)	FBgn0039085	23532945	23534767	1823	FBtr0084420	1522
chr3R	23827880	23828041	162	Exon (FBtr0084488/FBgn0004186, exon 1 of 1)	FBgn0004185	23827870	23828033	164	FBtr0084488	10
chr3R	23859351	23859621	271	Exon (FBtr0084528/FBgn0004185, exon 1 of 1)	FBgn0058182	23859467	23859630	164	FBtr0084528	9
chr3R	29923883	29924493	611	Exon (FBtr0085512/FBgn0003356, exon 1 of 1)	FBgn0004622	29923754	29924615	862	FBtr0085512	122
chr2L	21404186	21404281	96	Exon (FBtr0085889/FBgn0051616, exon 1 of 1)	FBgn0051615	21404181	21404495	315	FBtr0085889	5
chr2L	21405676	21406025	350	Exon (FBtr0085891/FBgn0051754, exon 1 of 1)	FBgn0053812	21405668	21405970	303	FBtr0085891	8
chr2L	21543513	21543682	170	Exon (FBtr0085895/FBgn0051614, exon 1 of 1)	FBgn0051619	21542864	21543688	825	FBtr0085895	649
chr3L	21834003	21834515	513	Exon (FBtr0089579/FBgn0037137, exon 2 of 4)	FBgn0266771	21832774	21836685	3912	FBtr0332812	1229
chrY	893362	893548	187	Exon (FBtr0300135/FBgn0259838, exon 1 of 1)	FBgn0259850	892743	894201	1459	FBtr0300135	653
chrY	1036494	1036867	374	Exon (FBtr0300144/FBgn0259847, exon 1 of 1)	FBgn0259848	1035827	1036823	997	FBtr0300144	667
chrY	1038801	1039423	623	Exon (FBtr0300145/FBgn0259848, exon 1 of 1)	FBgn0085505	1037852	1038828	977	FBtr0300145	949
chrY	1034112	1034661	550	Exon (FBtr0300153/FBgn0259856, exon 1 of 1)	FBgn0259847	1033831	1035493	1663	FBtr0300153	281
chrY	934117	934759	643	Exon (FBtr0300154/FBgn0259857, exon 1 of 1)	FBgn0259857	934058	935745	1688	FBtr0300154	986
chrY	940135	940504	370	Exon (FBtr0300155/FBgn0259858, exon 1 of 1)	FBgn0259859	939936	940435	500	FBtr0300155	199
chrY	917108	917526	419	Exon (FBtr0300158/FBgn0259861, exon 1 of 1)	FBgn0259861	916438	917820	1383	FBtr0300158	294
chr2L	4645114	4645244	131	Exon (FBtr0300354/FBgn0031617, exon 2 of 2)	FBgn0041150	4647051	4647920	870	FBtr0332006	-1807
chr2R	3590010	3590311	302	Exon (FBtr0302353/FBgn0058461, exon 1 of 1)	FBgn0058461	3590030	3590420	391	FBtr0302353	109
chr3L	7680964	7681313	350	Exon (FBtr0303125/FBgn0261788, exon 16 of 21)	FBgn0016694	7658409	7695654	37246	FBtr0336853	14341
chr2L	5166075	5166418	344	Exon (FBtr0303384/FBgn0261836, exon 6 of 6)	FBgn0262097	5151749	5207002	55254	FBtr0303387	14326
chr2L	11970824	11971080	257	Exon (FBtr0306899/FBgn0263019, exon 1 of 2)	FBgn0032399	11952200	11971094	18895	FBtr0306899	14
chr3R	21296639	21299424	2786	Exon (FBtr0309958/FBgn0001234, exon 1 of 2)	FBgn0263537	21296621	21317836	21216	FBtr0332373	18
chrX	7688968	7689172	205	Exon (FBtr0310287/FBgn0029504, exon 2 of 6)	FBgn0029963	7683458	7694918	11461	FBtr0333203	5746
chr3L	2063566	2063875	310	Exon (FBtr0332674/FBgn0086906, exon 26 of 41)	FBgn0037021	2088166	2089626	1461	FBtr0309034	-24291
chr2R	15227440	15228026	587	Exon (FBtr0340008/FBgn0265508, exon 3 of 5)	FBgn0267861	15226938	15232665	5728	FBtr0340009	502
chr3L	21498555	21498649	95	Exon (FBtr0344984/FBgn0264554, exon 2 of 2)	FBgn0037137	21497537	21498830	1294	FBtr0344642	1018
chrX	3857688	3858509	822	Exon (FBtr0345714/FBgn0019661, exon 1 of 1)	FBgn0286029	3857230	3862061	4832	FBtr0345714	3552
chr2L	13244344	13244517	174	Exon (FBtr0345722/FBgn0266869, exon 2 of 2)	FBgn0053640	13244370	13244561	192	FBtr0091789	44
chrY	1008007	1008369	363	Exon (FBtr0346687/FBgn0259875, exon 1 of 1)	FBgn0259841	1007917	1009359	1443	FBtr0346687	90
chrY	903206	903463	258	Exon (FBtr0346688/FBgn0259850, exon 1 of 1)	FBgn0261399	903088	904499	1412	FBtr0346688	1036
chrY	979605	980258	654	Exon (FBtr0346689/FBgn0259863, exon 1 of 1)	FBgn0259843	979530	980284	755	FBtr0346689	26
chrY	1002911	1003739	829	Exon (FBtr0346789/FBgn0267445, exon 1 of 1)	FBgn0259875	1003209	1004639	1431	FBtr0346789	900
chrX	23214595	23214986	392	Exon (FBtr0346895/FBgn0267519, exon 1 of 1)	FBgn0267519	23214452	23217140	2689	FBtr0346895	143
chrX	23215434	23217245	1812	Exon (FBtr0346895/FBgn0267519, exon 1 of 1)	FBgn0267519	23214452	23217140	2689	FBtr0346895	982
chrX	23283511	23283596	86	Exon (FBtr0346899/FBgn0267516, exon 1 of 1)	FBgn0267516	23278007	23283731	5725	FBtr0346899	135
chrX	23278036	23278351	316	Exon (FBtr0346902/FBgn0267522, exon 1 of 1)	FBgn0267522	23278007	23280010	2004	FBtr0346902	1659
chrX	23278638	23279023	386	Exon (FBtr0346902/FBgn0267522, exon 1 of 1)	FBgn0250731	23278007	23280010	2004	FBtr0346902	987
chrX	23261500	23262652	1153	Exon (FBtr0346904/FBgn0085819, exon 1 of 1)	FBgn0267520	23261772	23262666	895	FBtr0346904	14
chr2R	16298250	16298452	203	Exon (FBtr0347228/FBgn0267793, exon 1 of 1)	FBgn0050463	16294400	16297232	2833	FBtr0329958	3850
chrY	3258908	3259380	473	Exon (FBtr0347419/FBgn0267862, exon 1 of 1)	FBgn0046698	3258406	3259223	818	FBtr0347419	502
chr3R	29236294	29236549	256	Exon (FBtr0473405/FBgn0039656, exon 4 of 6)	FBgn0266747	29235322	29238723	3402	FBtr0473405	2174
chrX	14278361	14278701	341	Exon (FBtr0475073/FBgn0052602, exon 1 of 4)	FBgn0052602	14277735	14288161	10427	FBtr0475073	626
chrX	14281599	14282368	770	Exon (FBtr0475073/FBgn0052602, exon 2 of 4)	FBgn0030562	14277735	14288161	10427	FBtr0475073	3864
chrX	14284691	14285144	454	Exon (FBtr0475073/FBgn0052602, exon 4 of 4)	FBgn0030562	14288084	14289393	1310	FBtr0073920	4249
chrX	14285986	14287856	1871	Exon (FBtr0475073/FBgn0052602, exon 4 of 4)	FBgn0264941	14288084	14289393	1310	FBtr0073920	1537
chrX	302765	303372	608	Intron (FBtr0070066/FBgn0024989, intron 1 of 5)	FBgn0029649	307684	308935	1252	FBtr0070069	-4312
chrX	563644	564529	886	Intron (FBtr0070109/FBgn0000108, intron 3 of 11)	FBgn0053080	569903	570003	101	FBtr0309626	-5374
chrX	2132125	2133530	1406	Intron (FBtr0070432/FBgn0004861, intron 1 of 4)	FBgn0267704	2126210	2136622	10413	FBtr0070432	3092
chrX	4714167	4714809	643	Intron (FBtr0070713/FBgn0029723, intron 2 of 8)	FBgn0058469	4708748	4728744	19997	FBtr0345320	5419
chrX	5712581	5712800	220	Intron (FBtr0070845/FBgn0053080, intron 1 of 4)	FBgn0029831	5708559	5713527	4969	FBtr0070845	727
chrX	5979636	5980076	441	Intron (FBtr0070865/FBgn0029830, intron 2 of 9)	FBgn0265692	5988791	5992640	3850	FBtr0070866	-8715
chrX	8256647	8257210	564	Intron (FBtr0071170/FBgn0030027, intron 1 of 7)	FBgn0030028	8252670	8272462	19793	FBtr0307282	3977
chrX	8267046	8267426	381	Intron (FBtr0071170/FBgn0030027, intron 4 of 7)	FBgn0030029	8269898	8271409	1512	FBtr0307283	3983
chrX	9515308	9515768	461	Intron (FBtr0071374/FBgn0267253, intron 1 of 3)	FBgn0028327	9511524	9512162	639	FBtr0100083	3784
chrX	10395066	10395543	478	Intron (FBtr0071446/FBgn0000711, intron 2 of 5)	FBgn0052687	10385960	10409817	23858	FBtr0333305	9106
chrX	11645201	11646653	1453	Intron (FBtr0073522/FBgn0004370, intron 2 of 12)	FBgn0004370	11622015	11677338	55324	FBtr0331406	23186
chrX	11646976	11648241	1266	Intron (FBtr0073522/FBgn0004370, intron 2 of 12)	FBgn0085349	11622015	11677338	55324	FBtr0331406	24961
chrX	11655047	11655509	463	Intron (FBtr0073522/FBgn0004370, intron 2 of 12)	FBgn0002577	11677344	11678551	1208	FBtr0073532	23042
chrX	11757526	11757900	375	Intron (FBtr0073555/FBgn0002577, intron 2 of 7)	FBgn0267001	11754273	11769508	15236	FBtr0073555	3253
chrX	13361709	13362413	705	Intron (FBtr0073767/FBgn0261085, intron 1 of 5)	FBgn0085353	13359248	13368179	8932	FBtr0331598	2461
chrX	13794533	13794788	256	Intron (FBtr0073826/FBgn0261244, intron 2 of 13)	FBgn0044817	13796389	13797638	1250	FBtr0073836	2850
chrX	14605362	14606289	928	Intron (FBtr0073942/FBgn0015773, intron 5 of 6)	FBgn0030596	14584733	14602580	17848	FBtr0343366	-2782
chrX	17793411	17794987	1577	Intron (FBtr0074461/FBgn0026058, intron 1 of 3)	FBgn0023522	17791010	17814011	23002	FBtr0074461	2401
chrX	19357063	19358402	1340	Intron (FBtr0074707/FBgn0031016, intron 1 of 5)	FBgn0023520	19353181	19471914	118734	FBtr0309224	3882
chr3L	7985446	7986687	1242	Intron (FBtr0076755/FBgn0011817, intron 2 of 8)	FBgn0011817	7979046	8054147	75102	FBtr0333223	6400
chr3L	7987067	7987663	597	Intron (FBtr0076755/FBgn0011817, intron 2 of 8)	FBgn0052370	7979046	8054147	75102	FBtr0333223	8021
chr3L	8019787	8021774	1988	Intron (FBtr0076755/FBgn0011817, intron 2 of 8)	FBgn0052370	8028546	8028618	73	FBtr0076762	6844
chr3L	8023918	8024086	169	Intron (FBtr0076755/FBgn0011817, intron 2 of 8)	FBgn0263930	8028546	8028618	73	FBtr0076762	4532
chrX	22522717	22523549	833	Intron (FBtr0077358/FBgn0031195, intron 1 of 6)	FBgn0262866	22529964	22534093	4130	FBtr0077360	-6415
chrX	22523775	22525417	1643	Intron (FBtr0077358/FBgn0031195, intron 1 of 6)	FBgn0069973	22529964	22534093	4130	FBtr0077360	-4547
chr2L	4922822	4923195	374	Intron (FBtr0077396/FBgn0041150, intron 1 of 9)	FBgn0031208	4908742	4928393	19652	FBtr0077395	5198
chr2L	2850831	2851093	263	Intron (FBtr0077686/FBgn0031473, intron 3 of 4)	FBgn0266876	2847632	2848997	1366	FBtr0335130	3199
chr2L	50669	51556	888	Intron (FBtr0078163/FBgn0051973, intron 2 of 12)	FBgn0031681	54817	55767	951	FBtr0347585	-3261
chr3L	20785234	20785377	144	Intron (FBtr0078277/FBgn0037021, intron 1 of 4)	FBgn0259243	20780350	20786197	5848	FBtr0078277	820
chr3L	22743606	22744644	1039	Intron (FBtr0078530/FBgn0037188, intron 1 of 4)	FBgn0053217	22741793	22748614	6822	FBtr0078530	1813
chr2L	11614283	11615524	1242	Intron (FBtr0080252/FBgn0015400, intron 3 of 3)	FBgn0263019	11610510	11611772	1263	FBtr0340563	-2511
chr3R	21609067	21610651	1585	Intron (FBtr0084121/FBgn0283499, intron 1 of 12)	FBgn0283499	21615020	21615740	721	FBtr0334679	5089
chr3R	23737747	23737805	59	Intron (FBtr0084450/FBgn0263782, intron 1 of 5)	FBgn0004186	23731375	23733462	2088	FBtr0084469	-4285
chr3R	29079461	29080725	1265	Intron (FBtr0085365/FBgn0039633, intron 2 of 8)	FBgn0051044	29088313	29108948	20636	FBtr0330300	-7588
chr3R	31074299	31075224	926	Intron (FBtr0085735/FBgn0024288, intron 2 of 2)	FBgn0024288	31065253	31083407	18155	FBtr0085735	9046
chr3R	31078661	31081732	3072	Intron (FBtr0085735/FBgn0024288, intron 2 of 2)	FBgn0267430	31065253	31083407	18155	FBtr0085735	13408
chr2L	21707596	21707741	146	Intron (FBtr0085902/FBgn0051619, intron 7 of 15)	FBgn0032974	21684106	21729051	44946	FBtr0339132	23490
chr2L	22250971	22251223	253	Intron (FBtr0085955/FBgn0032988, intron 2 of 5)	FBgn0039972	22249876	22258260	8385	FBtr0085955	1095
chr2R	5543331	5545126	1796	Intron (FBtr0086067/FBgn0050438, intron 3 of 5)	FBgn0050438	5527193	5549543	22351	FBtr0335263	16138
chr2R	5545506	5546610	1105	Intron (FBtr0086067/FBgn0050438, intron 3 of 5)	FBgn0050438	5527193	5549543	22351	FBtr0335263	18313
chr2R	5546854	5547237	384	Intron (FBtr0086067/FBgn0050438, intron 3 of 5)	FBgn0267428	5527193	5549543	22351	FBtr0335263	19661
chr4	999660	999736	77	Intron (FBtr0089185/FBgn0019650, intron 5 of 8)	FBgn0086045	989725	1007922	18198	FBtr0339509	9935
chr4	1000037	1000565	529	Intron (FBtr0089185/FBgn0019650, intron 5 of 8)	FBgn0053653	989725	1007922	18198	FBtr0339509	10312
chr4	922776	923266	491	Intron (FBtr0089243/FBgn0023213, intron 7 of 15)	FBgn0019650	915297	930715	15419	FBtr0089243	7449
chrX	20176548	20176746	199	Intron (FBtr0089604/FBgn0067861, intron 2 of 4)	FBgn0284435	20174217	20178638	4422	FBtr0089604	1892
chr4	560941	562898	1958	Intron (FBtr0089995/FBgn0022361, intron 5 of 8)	FBgn0266726	559664	567257	7594	FBtr0310638	1277
chr4	77895	77959	65	Intron (FBtr0100246/FBgn0085432, intron 5 of 11)	FBgn0039923	70405	110059	39655	FBtr0089162	7490
chrX	10120745	10121120	376	Intron (FBtr0110782/FBgn0083940, intron 3 of 6)	FBgn0058469	10124347	10124445	99	FBtr0114321	-3227
chr3R	24596486	24596556	71	Intron (FBtr0111012/FBgn0263490, intron 2 of 5)	FBgn0267431	24589162	24623899	34738	FBtr0304914	7324
chr3L	23979970	23980836	867	Intron (FBtr0111152/FBgn0058470, intron 1 of 12)	FBgn0058045	23839860	23986410	146551	FBtr0111152	5574
chr3L	23848937	23849646	710	Intron (FBtr0111152/FBgn0058470, intron 12 of 12)	FBgn0264569	23881735	23883142	1408	FBtr0333471	33496
chr3L	23946015	23946306	292	Intron (FBtr0111152/FBgn0058470, intron 2 of 12)	FBgn0058470	23909119	23910123	1005	FBtr0333470	36896
chr3L	23957852	23957943	92	Intron (FBtr0111152/FBgn0058470, intron 2 of 12)	FBgn0058470	23839860	23986410	146551	FBtr0111152	28467
chr3L	23885341	23886040	700	Intron (FBtr0111152/FBgn0058470, intron 9 of 12)	FBgn0264569	23881735	23883142	1408	FBtr0333471	-2199
chr3L	23886755	23887107	353	Intron (FBtr0111152/FBgn0058470, intron 9 of 12)	FBgn0264569	23881735	23883142	1408	FBtr0333471	-3613
chr3L	23887316	23887748	433	Intron (FBtr0111152/FBgn0058470, intron 9 of 12)	FBgn0264570	23881735	23883142	1408	FBtr0333471	-4174
chr2L	22847058	22847603	546	Intron (FBtr0111244/FBgn0041004, intron 2 of 5)	FBgn0250907	22844220	22854541	10322	FBtr0306549	2838
chr3R	22451902	22453153	1252	Intron (FBtr0112608/FBgn0085405, intron 1 of 2)	FBgn0058182	22448099	22460749	12651	FBtr0112609	3803
chr3R	8094607	8094883	277	Intron (FBtr0113204/FBgn0037548, intron 1 of 4)	FBgn0037548	8094124	8105083	10960	FBtr0113204	483
chr3R	8096515	8096828	314	Intron (FBtr0113204/FBgn0037548, intron 1 of 4)	FBgn0267431	8094124	8105083	10960	FBtr0113204	2391
chr3L	24329249	24329876	628	Intron (FBtr0113473/FBgn0259697, intron 1 of 5)	FBgn0040045	24324866	24401655	76790	FBtr0113473	4383
chr2R	1075286	1076426	1141	Intron (FBtr0113703/FBgn0003256, intron 2 of 7)	FBgn0003256	1071975	1125927	53953	FBtr0345337	3311
chr2R	1097727	1098049	323	Intron (FBtr0113703/FBgn0003256, intron 4 of 7)	FBgn0040765	1071975	1125927	53953	FBtr0345337	25752
chr3L	27370991	27372091	1101	Intron (FBtr0113715/FBgn0024804, intron 7 of 9)	FBgn0267983	27364828	27365990	1163	FBtr0347580	-5001
chr3L	27137678	27139973	2296	Intron (FBtr0113746/FBgn0260987, intron 2 of 7)	FBgn0262789	27136525	27157999	21475	FBtr0344093	1153
chr3L	28008647	28009297	651	Intron (FBtr0113748/FBgn0039959, intron 2 of 3)	FBgn0039959	27967244	28012599	45356	FBtr0113748	3302
chr2R	4019770	4020087	318	Intron (FBtr0113784/FBgn0046706, intron 2 of 4)	FBgn0046706	4014111	4049342	35232	FBtr0113784	5659
chr2R	4020648	4021679	1032	Intron (FBtr0113784/FBgn0046706, intron 2 of 4)	FBgn0267428	4014111	4049342	35232	FBtr0113784	6537
chr3L	25822952	25823940	989	Intron (FBtr0113817/FBgn0058178, intron 10 of 10)	FBgn0266692	25843821	25844502	682	FBtr0345062	-19881
chr3L	25962366	25963459	1094	Intron (FBtr0113817/FBgn0058178, intron 4 of 10)	FBgn0058178	25798441	26013721	215281	FBtr0113817	50262
chr3L	25855066	25855426	361	Intron (FBtr0113817/FBgn0058178, intron 9 of 10)	FBgn0058178	25843821	25844502	682	FBtr0345063	11245
chr3R	3573065	3573446	382	Intron (FBtr0113885/FBgn0010247, intron 3 of 5)	FBgn0267431	3461351	3587054	125704	FBtr0113885	13608
chr2R	1374277	1374664	388	Intron (FBtr0114030/FBgn0262123, intron 3 of 6)	FBgn0013733	1368921	1371468	2548	FBtr0334737	-2809
chr2R	8490655	8492232	1578	Intron (FBtr0273327/FBgn0050361, intron 1 of 16)	FBgn0284080	8473956	8494340	20385	FBtr0273327	2108
chr3R	5338554	5339830	1277	Intron (FBtr0273432/FBgn0013576, intron 1 of 15)	FBgn0003261	5272947	5350010	77064	FBtr0273432	10180
chr3L	12159926	12160336	411	Intron (FBtr0273438/FBgn0036259, intron 1 of 2)	FBgn0267795	12157052	12163735	6684	FBtr0273438	3399
chr2L	6991483	6992168	686	Intron (FBtr0290119/FBgn0031879, intron 3 of 12)	FBgn0265414	6985961	6986750	790	FBtr0339662	5522
chr2L	6996723	6998524	1802	Intron (FBtr0290119/FBgn0031879, intron 3 of 12)	FBgn0031974	6985961	6986750	790	FBtr0339662	10762
chr2L	21020366	21022214	1849	Intron (FBtr0290305/FBgn0250867, intron 1 of 1)	FBgn0286733	21034775	21034923	149	FBtr0474087	-12561
chr2L	21023544	21023920	377	Intron (FBtr0290305/FBgn0250867, intron 1 of 1)	FBgn0250867	21034775	21034923	149	FBtr0474087	-10855
chrX	11097315	11099828	2514	Intron (FBtr0299513/FBgn0259101, intron 1 of 8)	FBgn0015245	11096273	11108148	11876	FBtr0299514	1042
chrX	11105882	11106367	486	Intron (FBtr0299513/FBgn0259101, intron 7 of 8)	FBgn0030280	11108482	11112308	3827	FBtr0073434	-2115
chr3L	14721420	14722959	1540	Intron (FBtr0299649/FBgn0259175, intron 2 of 9)	FBgn0011204	14728760	14729343	584	FBtr0075689	-5801
chrX	10990066	10991263	1198	Intron (FBtr0299862/FBgn0259241, intron 2 of 5)	FBgn0259241	10964032	10967134	3103	FBtr0073400	-22932
chr3L	23571680	23572940	1261	Intron (FBtr0299881/FBgn0250816, intron 3 of 7)	FBgn0040056	23555925	23689640	133716	FBtr0299880	15755
chr3L	20821281	20822081	801	Intron (FBtr0299891/FBgn0259243, intron 1 of 4)	FBgn0026179	20820331	20836048	15718	FBtr0302640	950
chr2R	1914165	1914346	182	Intron (FBtr0300103/FBgn0263780, intron 10 of 13)	FBgn0034420	1806864	1807342	479	FBtr0114236	-106823
chr2R	2129951	2130133	183	Intron (FBtr0300103/FBgn0263780, intron 2 of 13)	FBgn0263780	1866080	2262115	396036	FBtr0300103	131982
chr2R	2138477	2139037	561	Intron (FBtr0300103/FBgn0263780, intron 2 of 13)	FBgn0010415	1866080	2262115	396036	FBtr0300103	123078
chr2R	2162643	2163995	1353	Intron (FBtr0300103/FBgn0263780, intron 2 of 13)	FBgn0263780	1866080	2262115	396036	FBtr0300103	98120
chr2R	2164306	2164998	693	Intron (FBtr0300103/FBgn0263780, intron 2 of 13)	FBgn0004362	1866080	2262115	396036	FBtr0300103	97117
chr2R	2182388	2182792	405	Intron (FBtr0300103/FBgn0263780, intron 2 of 13)	FBgn0263780	1866080	2262115	396036	FBtr0300103	79323
chr2R	2182915	2183396	482	Intron (FBtr0300103/FBgn0263780, intron 2 of 13)	FBgn0263780	1866080	2262115	396036	FBtr0300103	78719
chr2R	2183701	2183838	138	Intron (FBtr0300103/FBgn0263780, intron 2 of 13)	FBgn0020307	1866080	2262115	396036	FBtr0300103	78277
chr2R	1938339	1938917	579	Intron (FBtr0300103/FBgn0263780, intron 8 of 13)	FBgn0085784	1806864	1807342	479	FBtr0114236	-130997
chr2R	1940382	1941061	680	Intron (FBtr0300103/FBgn0263780, intron 8 of 13)	FBgn0085784	1806864	1807342	479	FBtr0114236	-133040
chr2R	1945903	1948569	2667	Intron (FBtr0300103/FBgn0263780, intron 8 of 13)	FBgn0053430	1806864	1807342	479	FBtr0114236	-138561
chr3R	5002412	5002671	260	Intron (FBtr0301312/FBgn0037292, intron 1 of 3)	FBgn0037292	4986500	5011031	24532	FBtr0301312	8360
chr3R	5008047	5009025	979	Intron (FBtr0301312/FBgn0037292, intron 1 of 3)	FBgn0267431	4986500	5011031	24532	FBtr0301312	2006
chrX	3726861	3730119	3259	Intron (FBtr0301659/FBgn0283657, intron 2 of 8)	FBgn0019661	3724637	3787977	63341	FBtr0299579	2224
chr2R	2558188	2558541	354	Intron (FBtr0301779/FBgn0058263, intron 1 of 4)	FBgn0058263	2552170	2552282	113	FBtr0304240	-5906
chr2R	2545938	2548889	2952	Intron (FBtr0301779/FBgn0058263, intron 2 of 4)	FBgn0262204	2552170	2552282	113	FBtr0304240	3393
chr3R	18332036	18333255	1220	Intron (FBtr0302308/FBgn0038606, intron 4 of 4)	FBgn0267797	18317005	18328942	11938	FBtr0083588	-3094
chrX	8927661	8928345	685	Intron (FBtr0302662/FBgn0261549, intron 3 of 16)	FBgn0261549	8925184	9029476	104293	FBtr0333602	2477
chrX	8928655	8929828	1174	Intron (FBtr0302662/FBgn0261549, intron 3 of 16)	FBgn0026149	8925184	9029476	104293	FBtr0333602	3471
chr3R	15102594	15103132	539	Intron (FBtr0303485/FBgn0261859, intron 2 of 9)	FBgn0038286	15080453	15095631	15179	FBtr0113236	-6963
chr3R	15109003	15109646	644	Intron (FBtr0303485/FBgn0261859, intron 2 of 9)	FBgn0261859	15080453	15095631	15179	FBtr0113236	-13372
chrX	6953185	6955131	1947	Intron (FBtr0304108/FBgn0029922, intron 2 of 3)	FBgn0052733	6952336	6952809	474	FBtr0071001	849
chrX	6955381	6957278	1898	Intron (FBtr0304108/FBgn0029922, intron 2 of 3)	FBgn0029929	6952336	6952809	474	FBtr0071001	3045
chr3L	18757420	18757895	476	Intron (FBtr0304627/FBgn0001078, intron 1 of 7)	FBgn0036999	18753797	18754085	289	FBtr0347046	-3335
chr3R	28189127	28189382	256	Intron (FBtr0304917/FBgn0085383, intron 2 of 8)	FBgn0039585	28152964	28153752	789	FBtr0347313	-35375
chr3R	27856916	27858223	1308	Intron (FBtr0305292/FBgn0085382, intron 2 of 11)	FBgn0039552	27845950	27847260	1311	FBtr0085226	10966
chr3R	27867034	27867724	691	Intron (FBtr0305292/FBgn0085382, intron 2 of 11)	FBgn0267748	27871501	27872390	890	FBtr0300050	4666
chr3R	27793178	27794680	1503	Intron (FBtr0305292/FBgn0085382, intron 5 of 11)	FBgn0039551	27743180	27747817	4638	FBtr0339318	49998
chr3R	8898921	8900932	2012	Intron (FBtr0305301/FBgn0262614, intron 1 of 13)	FBgn0002932	8827498	8931896	104399	FBtr0305301	30964
chr3R	10255790	10257361	1572	Intron (FBtr0305358/FBgn0037802, intron 1 of 1)	FBgn0267431	10251518	10255268	3751	FBtr0082225	4272
chr3L	4361059	4361702	644	Intron (FBtr0306534/FBgn0035533, intron 2 of 10)	FBgn0035551	4323530	4363974	40445	FBtr0113138	2272
chrX	12930656	12932430	1775	Intron (FBtr0308694/FBgn0086675, intron 2 of 6)	FBgn0030447	12938517	12946692	8176	FBtr0073712	-6087
chr2R	4554642	4555303	662	Intron (FBtr0308810/FBgn0046692, intron 1 of 3)	FBgn0260799	4546691	4565281	18591	FBtr0111111	7951
chr3L	23179404	23180439	1036	Intron (FBtr0308948/FBgn0054031, intron 1 of 2)	FBgn0010215	23183599	23183913	315	FBtr0333905	3474
chrX	3070303	3072825	2523	Intron (FBtr0309500/FBgn0028369, intron 6 of 10)	FBgn0029661	3066615	3067562	948	FBtr0070561	-2741
chr2R	21151549	21152347	799	Intron (FBtr0310423/FBgn0050389, intron 7 of 10)	FBgn0263780	21147620	21148153	534	FBtr0342872	-3396
chr4	682691	683414	724	Intron (FBtr0310541/FBgn0039920, intron 2 of 2)	FBgn0085432	680593	689595	9003	FBtr0089091	2098
chrX	10340119	10340906	788	Intron (FBtr0330322/FBgn0263997, intron 2 of 3)	FBgn0065046	10333652	10347794	14143	FBtr0330324	6467
chr2R	11416128	11416867	740	Intron (FBtr0331390/FBgn0015872, intron 2 of 5)	FBgn0261505	11414510	11415462	953	FBtr0473624	1618
chr3L	27326613	27327109	497	Intron (FBtr0331780/FBgn0024804, intron 4 of 7)	FBgn0267983	27364828	27365990	1163	FBtr0347580	38881
chr2R	24734625	24734749	125	Intron (FBtr0331983/FBgn0053988, intron 1 of 5)	FBgn0066084	24695378	24736657	41280	FBtr0331983	1908
chr2R	24701814	24702088	275	Intron (FBtr0331983/FBgn0053988, intron 3 of 5)	FBgn0053988	24691422	24694386	2965	FBtr0072442	-7428
chr2L	10862984	10864389	1406	Intron (FBtr0332028/FBgn0264351, intron 1 of 2)	FBgn0265686	10862194	10864697	2504	FBtr0332028	308
chrX	6430065	6430738	674	Intron (FBtr0332386/FBgn0259242, intron 8 of 8)	FBgn0058469	6418760	6419434	675	FBtr0302418	-10631
chrX	2385828	2386175	348	Intron (FBtr0333530/FBgn0264598, intron 1 of 15)	FBgn0040373	2367121	2387664	20544	FBtr0333530	1489
chr3L	2684803	2685258	456	Intron (FBtr0333629/FBgn0264606, intron 3 of 17)	FBgn0063670	2661622	2663622	2001	FBtr0345013	23181
chrX	12046840	12047967	1128	Intron (FBtr0333769/FBgn0264675, intron 1 of 2)	FBgn0040859	12043698	12332165	288468	FBtr0346335	3142
chrX	12093258	12093890	633	Intron (FBtr0333769/FBgn0264675, intron 2 of 2)	FBgn0030377	12091264	12092272	1009	FBtr0073628	1994
chr3R	6417416	6418949	1534	Intron (FBtr0334322/FBgn0264495, intron 1 of 6)	FBgn0037449	6408978	6409578	601	FBtr0334323	-7838
chr2R	2955988	2957189	1202	Intron (FBtr0334933/FBgn0020908, intron 3 of 6)	FBgn0020908	2932827	2967344	34518	FBtr0113713	10155
chr2R	4990686	4991502	817	Intron (FBtr0336974/FBgn0040849, intron 5 of 7)	FBgn0264914	5031995	5032795	801	FBtr0334999	41293
chr2R	4994328	4994666	339	Intron (FBtr0336974/FBgn0040849, intron 5 of 7)	FBgn0267428	5031995	5032795	801	FBtr0334999	38129
chr2L	16512043	16513037	995	Intron (FBtr0337091/FBgn0032587, intron 2 of 2)	FBgn0032587	16509120	16520177	11058	FBtr0301144	7140
chr2L	16513292	16514352	1061	Intron (FBtr0337091/FBgn0032587, intron 2 of 2)	FBgn0032587	16509120	16520177	11058	FBtr0301144	5825
chr2L	16518230	16519050	821	Intron (FBtr0337091/FBgn0032587, intron 2 of 2)	FBgn0085370	16509120	16520177	11058	FBtr0301144	1127
chrX	8296694	8296795	102	Intron (FBtr0339652/FBgn0015519, intron 6 of 11)	FBgn0015519	8272324	8273806	1483	FBtr0071178	-22888
chrX	13464079	13465181	1103	Intron (FBtr0339702/FBgn0265416, intron 2 of 10)	FBgn0029573	13456534	13457663	1130	FBtr0112526	-6416
chr2R	14101810	14102271	462	Intron (FBtr0339764/FBgn0040752, intron 2 of 10)	FBgn0259184	14091031	14091814	784	FBtr0307217	10779
chr2R	14106938	14108760	1823	Intron (FBtr0339764/FBgn0040752, intron 2 of 10)	FBgn0085408	14091031	14091814	784	FBtr0307217	15907
chrX	2569647	2570346	700	Intron (FBtr0340085/FBgn0260753, intron 2 of 10)	FBgn0029629	2572206	2577005	4800	FBtr0308565	-1860
chr2R	17997322	17998039	718	Intron (FBtr0340286/FBgn0034286, intron 1 of 6)	FBgn0085784	18005395	18005995	601	FBtr0340285	-7356
chrX	11268636	11269860	1225	Intron (FBtr0340338/FBgn0265595, intron 2 of 6)	FBgn0040397	11248236	11248885	650	FBtr0073447	20400
chr2R	18575889	18576549	661	Intron (FBtr0340387/FBgn0050115, intron 1 of 7)	FBgn0050115	18554119	18583317	29199	FBtr0340387	6768
chr2R	18579833	18581957	2125	Intron (FBtr0340387/FBgn0050115, intron 1 of 7)	FBgn0267428	18554119	18583317	29199	FBtr0340387	1360
chr2L	10947712	10948068	357	Intron (FBtr0340553/FBgn0261871, intron 2 of 7)	FBgn0265794	10943272	10943622	351	FBtr0340555	-4090
chrX	2210417	2211708	1292	Intron (FBtr0342772/FBgn0053548, intron 1 of 1)	FBgn0085521	2205860	2212466	6607	FBtr0342772	758
chrX	4933423	4935154	1732	Intron (FBtr0343141/FBgn0266000, intron 1 of 3)	FBgn0266000	4926664	4935543	8880	FBtr0343141	389
chrX	7023686	7024064	379	Intron (FBtr0343324/FBgn0029930, intron 5 of 5)	FBgn0029931	7013887	7015009	1123	FBtr0071009	9799
chrX	7026742	7028044	1303	Intron (FBtr0343324/FBgn0029930, intron 5 of 5)	FBgn0029931	7040603	7041769	1167	FBtr0071010	-12559
chrX	7028293	7029594	1302	Intron (FBtr0343324/FBgn0029930, intron 5 of 5)	FBgn0264270	7040603	7041769	1167	FBtr0071010	-11009
chrX	9461809	9461970	162	Intron (FBtr0343369/FBgn0261260, intron 2 of 14)	FBgn0054028	9445815	9446212	398	FBtr0343372	-15597
chrX	9374123	9374659	537	Intron (FBtr0343369/FBgn0261260, intron 6 of 14)	FBgn0058469	9356634	9358594	1961	FBtr0071358	17489
chrX	5096351	5097069	719	Intron (FBtr0344650/FBgn0266098, intron 2 of 28)	FBgn0266098	5085759	5254864	169106	FBtr0344652	10592
chrX	5103426	5103808	383	Intron (FBtr0344650/FBgn0266098, intron 2 of 28)	FBgn0058469	5085759	5254864	169106	FBtr0344652	17667
chr4	909990	910467	478	Intron (FBtr0344971/FBgn0025726, intron 1 of 27)	FBgn0023213	870930	912331	41402	FBtr0344971	1864
chr3L	9444124	9444475	352	Intron (FBtr0344978/FBgn0053926, intron 1 of 1)	FBgn0086359	9443264	9446388	3125	FBtr0091930	860
chrX	13100671	13100819	149	Intron (FBtr0346130/FBgn0263005, intron 2 of 5)	FBgn0261085	13094468	13095732	1265	FBtr0073721	6203
chrX	9810209	9810414	206	Intron (FBtr0346170/FBgn0052698, intron 1 of 8)	FBgn0267445	9794676	9855449	60774	FBtr0336923	15533
chrX	12168835	12169602	768	Intron (FBtr0346335/FBgn0267001, intron 3 of 19)	FBgn0030377	12176440	12178626	2187	FBtr0073634	9024
chrX	12188799	12189491	693	Intron (FBtr0346335/FBgn0267001, intron 3 of 19)	FBgn0030385	12176440	12178626	2187	FBtr0073634	-10173
chr2R	12502426	12503847	1422	Intron (FBtr0346633/FBgn0045063, intron 1 of 5)	FBgn0011592	12487745	12504708	16964	FBtr0339637	861
chrY	3606650	3606727	78	Intron (FBtr0346720/FBgn0046323, intron 7 of 7)	FBgn0267609	3649996	3666928	16933	FBtr0347413	-43269
chrY	1672098	1672992	895	Intron (FBtr0346721/FBgn0046697, intron 4 of 5)	FBgn0046697	1636574	1884846	248273	FBtr0346721	35524
chrY	1699679	1700049	371	Intron (FBtr0346721/FBgn0046697, intron 4 of 5)	FBgn0046697	1636574	1884846	248273	FBtr0346721	63105
chrY	1717313	1717468	156	Intron (FBtr0346721/FBgn0046697, intron 4 of 5)	FBgn0046697	1636574	1884846	248273	FBtr0346721	80739
chrY	1723459	1724637	1179	Intron (FBtr0346721/FBgn0046697, intron 4 of 5)	FBgn0046697	1636574	1884846	248273	FBtr0346721	86885
chrY	1724965	1726042	1078	Intron (FBtr0346721/FBgn0046697, intron 4 of 5)	FBgn0046697	1636574	1884846	248273	FBtr0346721	88391
chrY	1726470	1726775	306	Intron (FBtr0346721/FBgn0046697, intron 4 of 5)	FBgn0058441	1636574	1884846	248273	FBtr0346721	89896
chrY	1794713	1794889	177	Intron (FBtr0346721/FBgn0046697, intron 4 of 5)	FBgn0058441	1883796	1883972	177	FBtr0302914	89083
chrY	1796187	1796342	156	Intron (FBtr0346721/FBgn0046697, intron 4 of 5)	FBgn0058441	1883796	1883972	177	FBtr0302914	87630
chrY	1842897	1843865	969	Intron (FBtr0346721/FBgn0046697, intron 5 of 5)	FBgn0058441	1883796	1883972	177	FBtr0302914	40107
chrY	1845519	1846306	788	Intron (FBtr0346721/FBgn0046697, intron 5 of 5)	FBgn0058441	1883796	1883972	177	FBtr0302914	37666
chrY	1853167	1853828	662	Intron (FBtr0346721/FBgn0046697, intron 5 of 5)	FBgn0058441	1883796	1883972	177	FBtr0302914	30144
chrY	581813	582177	365	Intron (FBtr0346722/FBgn0001313, intron 1 of 11)	FBgn0001313	573088	664173	91086	FBtr0346722	8725
chrY	591475	592110	636	Intron (FBtr0346722/FBgn0001313, intron 1 of 11)	FBgn0058064	573088	664173	91086	FBtr0346722	18387
chr2R	414601	416703	2103	Intron (FBtr0346766/FBgn0267428, intron 2 of 11)	FBgn0262116	326768	705848	379081	FBtr0346766	87833
chr2R	426488	427566	1079	Intron (FBtr0346766/FBgn0267428, intron 2 of 11)	FBgn0267428	326768	705848	379081	FBtr0346766	99720
chr2R	429616	430225	610	Intron (FBtr0346766/FBgn0267428, intron 2 of 11)	FBgn0262117	326768	705848	379081	FBtr0346766	102848
chr2R	502534	503538	1005	Intron (FBtr0346766/FBgn0267428, intron 6 of 11)	FBgn0264914	326768	705848	379081	FBtr0346766	175766
chr2R	529403	530845	1443	Intron (FBtr0346766/FBgn0267428, intron 6 of 11)	FBgn0261403	326768	705848	379081	FBtr0346766	202635
chr2R	534616	536776	2161	Intron (FBtr0346766/FBgn0267428, intron 6 of 11)	FBgn0267428	326768	705848	379081	FBtr0346766	207848
chr2R	537345	537901	557	Intron (FBtr0346766/FBgn0267428, intron 6 of 11)	FBgn0267428	326768	705848	379081	FBtr0346766	210577
chr2R	539934	540144	211	Intron (FBtr0346766/FBgn0267428, intron 6 of 11)	FBgn0267428	326768	705848	379081	FBtr0346766	213166
chr2R	541334	542035	702	Intron (FBtr0346766/FBgn0267428, intron 6 of 11)	FBgn0267428	326768	705848	379081	FBtr0346766	214566
chr2R	569235	569579	345	Intron (FBtr0346766/FBgn0267428, intron 7 of 11)	FBgn0267428	326768	705848	379081	FBtr0346766	242467
chr2R	573424	573743	320	Intron (FBtr0346766/FBgn0267428, intron 7 of 11)	FBgn0267428	326768	705848	379081	FBtr0346766	246656
chr2R	582015	582682	668	Intron (FBtr0346766/FBgn0267428, intron 9 of 11)	FBgn0267428	326768	705848	379081	FBtr0346766	255247
chr3L	25617582	25617700	119	Intron (FBtr0346768/FBgn0267429, intron 2 of 7)	FBgn0267429	25236940	25670980	434041	FBtr0346768	53280
chr3L	25638348	25639176	829	Intron (FBtr0346768/FBgn0267429, intron 2 of 7)	FBgn0267429	25236940	25670980	434041	FBtr0346768	31804
chr3L	25654368	25654571	204	Intron (FBtr0346768/FBgn0267429, intron 2 of 7)	FBgn0040001	25236940	25670980	434041	FBtr0346768	16409
chr3L	25442954	25443498	545	Intron (FBtr0346768/FBgn0267429, intron 3 of 7)	FBgn0267429	25403776	25405940	2165	FBtr0114183	-37014
chr3L	25369126	25369740	615	Intron (FBtr0346768/FBgn0267429, intron 5 of 7)	FBgn0085734	25403776	25405940	2165	FBtr0114183	36200
chr3L	25372266	25372731	466	Intron (FBtr0346768/FBgn0267429, intron 5 of 7)	FBgn0085734	25403776	25405940	2165	FBtr0114183	33209
chr3L	25384034	25384299	266	Intron (FBtr0346768/FBgn0267429, intron 5 of 7)	FBgn0085734	25403776	25405940	2165	FBtr0114183	21641
chrY	548528	548701	174	Intron (FBtr0346771/FBgn0267432, intron 13 of 15)	FBgn0001313	573088	664173	91086	FBtr0346722	-24387
chrY	549369	549826	458	Intron (FBtr0346771/FBgn0267432, intron 13 of 15)	FBgn0001313	573088	664173	91086	FBtr0346722	-23262
chrY	550007	551439	1433	Intron (FBtr0346771/FBgn0267432, intron 13 of 15)	FBgn0001313	573088	664173	91086	FBtr0346722	-21649
chrY	554857	555785	929	Intron (FBtr0346771/FBgn0267432, intron 13 of 15)	FBgn0001313	573088	664173	91086	FBtr0346722	-17303
chrY	417355	417938	584	Intron (FBtr0346771/FBgn0267432, intron 5 of 15)	FBgn0267609	346620	347145	526	FBtr0347037	-70210
chrY	425719	427384	1666	Intron (FBtr0346771/FBgn0267432, intron 5 of 15)	FBgn0267609	346620	347145	526	FBtr0347037	-78574
chrY	427882	428673	792	Intron (FBtr0346771/FBgn0267432, intron 5 of 15)	FBgn0001313	346620	347145	526	FBtr0347037	-80737
chrY	467820	468408	589	Intron (FBtr0346771/FBgn0267432, intron 5 of 15)	FBgn0001313	573088	664173	91086	FBtr0346722	-104680
chrY	132436	132636	201	Intron (FBtr0346772/FBgn0267433, intron 1 of 16)	FBgn0267433	22250	137486	115237	FBtr0346772	4850
chrY	133328	134060	733	Intron (FBtr0346772/FBgn0267433, intron 1 of 16)	FBgn0046697	22250	137486	115237	FBtr0346772	3426
chrY	22651	22990	340	Intron (FBtr0346772/FBgn0267433, intron 16 of 16)	FBgn0267489	9833	10786	954	FBtr0346674	12818
chrY	124203	124390	188	Intron (FBtr0346772/FBgn0267433, intron 9 of 16)	FBgn0267433	22250	137486	115237	FBtr0346772	13096
chrX	10348871	10349474	604	Intron (FBtr0347009/FBgn0028331, intron 7 of 7)	FBgn0065046	10348170	10348337	168	FBtr0091641	701
chrX	10350766	10351173	408	Intron (FBtr0347009/FBgn0028331, intron 7 of 7)	FBgn0065046	10348170	10348337	168	FBtr0091641	2596
chrX	10355590	10356326	737	Intron (FBtr0347009/FBgn0028331, intron 7 of 7)	FBgn0028331	10348170	10348337	168	FBtr0091641	7420
chrY	2295218	2296193	976	Intron (FBtr0347028/FBgn0267449, intron 1 of 5)	FBgn0267449	2273422	2487777	214356	FBtr0347028	21796
chrY	2296416	2297751	1336	Intron (FBtr0347028/FBgn0267449, intron 1 of 5)	FBgn0267610	2273422	2487777	214356	FBtr0347028	22994
chrY	2484321	2485146	826	Intron (FBtr0347028/FBgn0267449, intron 4 of 5)	FBgn0267610	2482594	2483518	925	FBtr0347039	1727
chrX	21694325	21694507	183	Intron (FBtr0347224/FBgn0267704, intron 2 of 2)	FBgn0267704	21631891	21790731	158841	FBtr0347227	62434
chrX	21726112	21727195	1084	Intron (FBtr0347227/FBgn0267704, intron 1 of 1)	FBgn0267704	21631891	21790731	158841	FBtr0347227	94221
chrX	21727557	21727752	196	Intron (FBtr0347227/FBgn0267704, intron 1 of 1)	FBgn0267704	21631891	21790731	158841	FBtr0347227	95666
chrX	21727990	21728459	470	Intron (FBtr0347227/FBgn0267704, intron 1 of 1)	FBgn0267704	21631891	21790731	158841	FBtr0347227	96099
chr2R	14482494	14483000	507	Intron (FBtr0347396/FBgn0267824, intron 1 of 3)	FBgn0267861	14481187	14497312	16126	FBtr0347396	1307
chrX	21662422	21663754	1333	Intron (FBtr0347468/FBgn0267704, intron 2 of 2)	FBgn0267704	21631891	21790731	158841	FBtr0347227	30531
chr3R	622781	623021	241	Intron (FBtr0392909/FBgn0267431, intron 1 of 21)	FBgn0264787	567076	2532932	1965857	FBtr0392909	55705
chr3R	1456160	1457013	854	Intron (FBtr0392909/FBgn0267431, intron 10 of 21)	FBgn0267431	1366234	1366601	368	FBtr0347367	-89559
chr3R	1461692	1462227	536	Intron (FBtr0392909/FBgn0267431, intron 10 of 21)	FBgn0038286	1366234	1366601	368	FBtr0347367	-95091
chr3R	1549404	1550848	1445	Intron (FBtr0392909/FBgn0267431, intron 11 of 21)	FBgn0267798	1366234	1366601	368	FBtr0347367	-182803
chr3R	1552972	1553586	615	Intron (FBtr0392909/FBgn0267431, intron 11 of 21)	FBgn0267431	1366234	1366601	368	FBtr0347367	-186371
chr3R	1589031	1590601	1571	Intron (FBtr0392909/FBgn0267431, intron 12 of 21)	FBgn0267798	1366234	1366601	368	FBtr0347367	-222430
chr3R	1592752	1593917	1166	Intron (FBtr0392909/FBgn0267431, intron 12 of 21)	FBgn0267431	1366234	1366601	368	FBtr0347367	-226151
chr3R	1621272	1622423	1152	Intron (FBtr0392909/FBgn0267431, intron 12 of 21)	FBgn0267797	1865108	1866008	901	FBtr0347366	243585
chr3R	1628599	1630138	1540	Intron (FBtr0392909/FBgn0267431, intron 12 of 21)	FBgn0040271	1865108	1866008	901	FBtr0347366	235870
chr3R	1640740	1641140	401	Intron (FBtr0392909/FBgn0267431, intron 12 of 21)	FBgn0267431	1865108	1866008	901	FBtr0347366	224868
chr3R	1749806	1750632	827	Intron (FBtr0392909/FBgn0267431, intron 12 of 21)	FBgn0038565	1865108	1866008	901	FBtr0347366	115376
chr3R	1906106	1906493	388	Intron (FBtr0392909/FBgn0267431, intron 14 of 21)	FBgn0267797	1865108	1866008	901	FBtr0347366	-40098
chr3R	1909551	1909771	221	Intron (FBtr0392909/FBgn0267431, intron 14 of 21)	FBgn0267797	1865108	1866008	901	FBtr0347366	-43543
chr3R	1941890	1942735	846	Intron (FBtr0392909/FBgn0267431, intron 15 of 21)	FBgn0267797	1865108	1866008	901	FBtr0347366	-75882
chr3R	1943182	1944418	1237	Intron (FBtr0392909/FBgn0267431, intron 15 of 21)	FBgn0267797	1865108	1866008	901	FBtr0347366	-77174
chr3R	1949501	1950485	985	Intron (FBtr0392909/FBgn0267431, intron 15 of 21)	FBgn0267797	1865108	1866008	901	FBtr0347366	-83493
chr3R	1971358	1972041	684	Intron (FBtr0392909/FBgn0267431, intron 16 of 21)	FBgn0267797	1865108	1866008	901	FBtr0347366	-105350
chr3R	1972485	1972640	156	Intron (FBtr0392909/FBgn0267431, intron 16 of 21)	FBgn0038755	1865108	1866008	901	FBtr0347366	-106477
chr3R	2060517	2061181	665	Intron (FBtr0392909/FBgn0267431, intron 16 of 21)	FBgn0058182	2156916	2157206	291	FBtr0302347	96025
chr3R	2085336	2086080	745	Intron (FBtr0392909/FBgn0267431, intron 16 of 21)	FBgn0058182	2156916	2157206	291	FBtr0302347	71126
chr3R	2086209	2086491	283	Intron (FBtr0392909/FBgn0267431, intron 16 of 21)	FBgn0058182	2156916	2157206	291	FBtr0302347	70715
chr3R	2086907	2088131	1225	Intron (FBtr0392909/FBgn0267431, intron 16 of 21)	FBgn0267431	2156916	2157206	291	FBtr0302347	69075
chr3R	2202038	2202388	351	Intron (FBtr0392909/FBgn0267431, intron 17 of 21)	FBgn0051163	2156916	2157206	291	FBtr0302347	-44832
chr3R	2261819	2262441	623	Intron (FBtr0392909/FBgn0267431, intron 17 of 21)	FBgn0058182	2156916	2157206	291	FBtr0302347	-104613
chr3R	2269993	2270455	463	Intron (FBtr0392909/FBgn0267431, intron 17 of 21)	FBgn0058182	2156916	2157206	291	FBtr0302347	-112787
chr3R	2270691	2271039	349	Intron (FBtr0392909/FBgn0267431, intron 17 of 21)	FBgn0267431	2156916	2157206	291	FBtr0302347	-113485
chr3R	2335408	2335560	153	Intron (FBtr0392909/FBgn0267431, intron 18 of 21)	FBgn0039085	2156916	2157206	291	FBtr0302347	-178202
chr3R	2393138	2393847	710	Intron (FBtr0392909/FBgn0267431, intron 18 of 21)	FBgn0001230	2156916	2157206	291	FBtr0302347	-235932
chr3R	2427966	2428226	261	Intron (FBtr0392909/FBgn0267431, intron 19 of 21)	FBgn0058182	2156916	2157206	291	FBtr0302347	-270760
chr3R	2434528	2434902	375	Intron (FBtr0392909/FBgn0267431, intron 19 of 21)	FBgn0058182	2156916	2157206	291	FBtr0302347	-277322
chr3R	2435143	2435487	345	Intron (FBtr0392909/FBgn0267431, intron 19 of 21)	FBgn0058182	2156916	2157206	291	FBtr0302347	-277937
chr3R	2440001	2440193	193	Intron (FBtr0392909/FBgn0267431, intron 19 of 21)	FBgn0058182	2156916	2157206	291	FBtr0302347	-282795
chr3R	2440394	2441283	890	Intron (FBtr0392909/FBgn0267431, intron 19 of 21)	FBgn0058182	2156916	2157206	291	FBtr0302347	-283188
chr3R	2446069	2446369	301	Intron (FBtr0392909/FBgn0267431, intron 19 of 21)	FBgn0058182	2156916	2157206	291	FBtr0302347	-288863
chr3R	2446599	2447243	645	Intron (FBtr0392909/FBgn0267431, intron 19 of 21)	FBgn0058182	2156916	2157206	291	FBtr0302347	-289393
chr3R	2448772	2449276	505	Intron (FBtr0392909/FBgn0267431, intron 19 of 21)	FBgn0263490	2156916	2157206	291	FBtr0302347	-291566
chr3R	853749	854716	968	Intron (FBtr0392909/FBgn0267431, intron 2 of 21)	FBgn0266916	722370	722621	252	FBtr0114258	-131128
chr3R	2500018	2500625	608	Intron (FBtr0392909/FBgn0267431, intron 20 of 21)	FBgn0266747	2744304	2744800	497	FBtr0345282	244175
chr3R	2500827	2500998	172	Intron (FBtr0392909/FBgn0267431, intron 20 of 21)	FBgn0266747	2744304	2744800	497	FBtr0345282	243802
chr3R	2513243	2513968	726	Intron (FBtr0392909/FBgn0267431, intron 21 of 21)	FBgn0266747	2744304	2744800	497	FBtr0345282	230832
chr3R	2517052	2518316	1265	Intron (FBtr0392909/FBgn0267431, intron 21 of 21)	FBgn0266747	2744304	2744800	497	FBtr0345282	226484
chr3R	887517	887936	420	Intron (FBtr0392909/FBgn0267431, intron 3 of 21)	FBgn0039987	1031171	1031354	184	FBtr0302440	-143235
chr3R	889077	889425	349	Intron (FBtr0392909/FBgn0267431, intron 3 of 21)	FBgn0262614	1031171	1031354	184	FBtr0302440	-141746
chr3R	1153531	1153700	170	Intron (FBtr0392909/FBgn0267431, intron 7 of 21)	FBgn0017581	1031171	1031354	184	FBtr0302440	122360
chr3R	1230746	1231840	1095	Intron (FBtr0392909/FBgn0267431, intron 8 of 21)	FBgn0267431	1366234	1366601	368	FBtr0347367	134761
chr3R	1292907	1294033	1127	Intron (FBtr0392909/FBgn0267431, intron 8 of 21)	FBgn0267798	1366234	1366601	368	FBtr0347367	72568
chr3R	1303180	1303298	119	Intron (FBtr0392909/FBgn0267431, intron 8 of 21)	FBgn0267798	1366234	1366601	368	FBtr0347367	63303
chr3R	1303764	1304319	556	Intron (FBtr0392909/FBgn0267431, intron 8 of 21)	FBgn0267798	1366234	1366601	368	FBtr0347367	62282
chr3R	1334882	1335368	487	Intron (FBtr0392909/FBgn0267431, intron 8 of 21)	FBgn0267798	1366234	1366601	368	FBtr0347367	31233
chr3R	1335907	1336010	104	Intron (FBtr0392909/FBgn0267431, intron 8 of 21)	FBgn0267431	1366234	1366601	368	FBtr0347367	30591
chr3R	1380235	1381061	827	Intron (FBtr0392909/FBgn0267431, intron 9 of 21)	FBgn0267431	1366234	1366601	368	FBtr0347367	-13634
chr3R	1441347	1441921	575	Intron (FBtr0392909/FBgn0267431, intron 9 of 21)	FBgn0267798	1366234	1366601	368	FBtr0347367	-74746
chr3R	3033244	3033772	529	Intron (FBtr0445191/FBgn0267430, intron 11 of 20)	FBgn0267430	2554162	3263582	709421	FBtr0445191	229810
chr3R	3050828	3052112	1285	Intron (FBtr0445191/FBgn0267430, intron 11 of 20)	FBgn0267430	2554162	3263582	709421	FBtr0445191	211470
chr3R	3057591	3057959	369	Intron (FBtr0445191/FBgn0267430, intron 11 of 20)	FBgn0267431	2554162	3263582	709421	FBtr0445191	205623
chr3R	2991947	2992220	274	Intron (FBtr0445191/FBgn0267430, intron 12 of 20)	FBgn0003356	2744305	2744800	496	FBtr0345281	-247147
chr3R	3001324	3001845	522	Intron (FBtr0445191/FBgn0267430, intron 12 of 20)	FBgn0267430	2744305	2744800	496	FBtr0345281	-256524
chr3R	3010871	3011572	702	Intron (FBtr0445191/FBgn0267430, intron 12 of 20)	FBgn0267430	2554162	3263582	709421	FBtr0445191	252010
chr3R	3020727	3022453	1727	Intron (FBtr0445191/FBgn0267430, intron 12 of 20)	FBgn0039757	2554162	3263582	709421	FBtr0445191	241129
chr3R	2776316	2779711	3396	Intron (FBtr0445191/FBgn0267430, intron 13 of 20)	FBgn0005659	2744305	2744800	496	FBtr0345281	-31516
chr3R	2866481	2867044	564	Intron (FBtr0445191/FBgn0267430, intron 13 of 20)	FBgn0264324	2744305	2744800	496	FBtr0345281	-121681
chr3R	2934272	2934930	659	Intron (FBtr0445191/FBgn0267430, intron 13 of 20)	FBgn0267431	2744305	2744800	496	FBtr0345281	-189472
chr3R	2583607	2584027	421	Intron (FBtr0445191/FBgn0267430, intron 18 of 20)	FBgn0051324	2744304	2744800	497	FBtr0345282	160773
chr3R	3228115	3228346	232	Intron (FBtr0445191/FBgn0267430, intron 6 of 20)	FBgn0267430	2554162	3263582	709421	FBtr0445191	35236
chr3R	3230028	3230654	627	Intron (FBtr0445191/FBgn0267430, intron 6 of 20)	FBgn0267430	2554162	3263582	709421	FBtr0445191	32928
chr3R	3234710	3234920	211	Intron (FBtr0445191/FBgn0267430, intron 6 of 20)	FBgn0267430	2554162	3263582	709421	FBtr0445191	28662
chr3R	3236883	3237210	328	Intron (FBtr0445191/FBgn0267430, intron 6 of 20)	FBgn0267430	2554162	3263582	709421	FBtr0445191	26372
chr3R	3243364	3243803	440	Intron (FBtr0445191/FBgn0267430, intron 6 of 20)	FBgn0267430	2554162	3263582	709421	FBtr0445191	19779
chr3R	3250157	3250372	216	Intron (FBtr0445191/FBgn0267430, intron 6 of 20)	FBgn0267431	2554162	3263582	709421	FBtr0445191	13210
chr3R	3169580	3170364	785	Intron (FBtr0445191/FBgn0267430, intron 7 of 20)	FBgn0002645	2554162	3263582	709421	FBtr0445191	93218
chr3R	3122439	3123103	665	Intron (FBtr0445191/FBgn0267430, intron 8 of 20)	FBgn0267430	2554162	3263582	709421	FBtr0445191	140479
chr3R	3123360	3124072	713	Intron (FBtr0445191/FBgn0267430, intron 8 of 20)	FBgn0267430	2554162	3263582	709421	FBtr0445191	139510
chr3R	3143700	3144449	750	Intron (FBtr0445191/FBgn0267430, intron 8 of 20)	FBgn0267431	2554162	3263582	709421	FBtr0445191	119133
chr2L	8009259	8009493	235	Promoter	FBgn0267488	8008302	8009477	1176	FBtr0343383	0
chr2L	11316842	11317680	839	Promoter	FBgn0032368	11318944	11319259	316	FBtr0342587	-1264
chr2L	12045168	12046090	923	Promoter	FBgn0259176	12041054	12045200	4147	FBtr0080307	0
chr2L	13525210	13527475	2266	Promoter	FBgn0023407	13527841	13528537	697	FBtr0332506	-366
chr2L	13779932	13780167	236	Promoter	FBgn0265943	13774340	13780165	5826	FBtr0080576	0
chr2L	20648214	20648319	106	Promoter	FBgn0032897	20648282	20648356	75	FBtr0113558	0
chr2L	21404963	21405122	160	Promoter	FBgn0051754	21404963	21405277	315	FBtr0085890	0
chr2L	21455797	21458286	2490	Promoter	FBgn0053830	21458134	21458169	36	FBtr0091728	0
chr2L	21479019	21480169	1151	Promoter	FBgn0053831	21479636	21480164	529	FBtr0091834	0
chr2L	21486416	21488729	2314	Promoter	FBgn0053739	21488517	21488552	36	FBtr0091734	0
chr2L	21503041	21503842	802	Promoter	FBgn0053869	21503660	21503695	36	FBtr0091737	0
chr2L	21536314	21537769	1456	Promoter	FBgn0051614	21536346	21537368	1023	FBtr0091868	0
chr2L	22120020	22120635	616	Promoter	FBgn0032988	22121338	22125151	3814	FBtr0331655	-703
chr2R	1521445	1523251	1807	Promoter	FBgn0265508	1515595	1521780	6186	FBtr0113831	0
chr2R	6131832	6131921	90	Promoter	FBgn0286511	6087873	6131841	43969	FBtr0302439	0
chr2R	8174140	8174410	271	Promoter	FBgn0284080	8174165	8226438	52274	FBtr0344893	0
chr2R	9552864	9554838	1975	Promoter	FBgn0023143	9553762	9553824	63	FBtr0304458	0
chr2R	11106665	11106817	153	Promoter	FBgn0040503	10977956	11106816	128861	FBtr0333066	0
chr2R	12024985	12025273	289	Promoter	FBgn0014184	12023146	12025272	2127	FBtr0088027	0
chr2R	14889296	14890858	1563	Promoter	FBgn0013772	14887171	14889010	1840	FBtr0087455	-286
chr2R	17143336	17143693	358	Promoter	FBgn0065047	17143521	17143693	173	FBtr0091925	0
chr2R	17145650	17146154	505	Promoter	FBgn0265592	17145654	17145826	173	FBtr0091605	0
chr2R	19737667	19737863	197	Promoter	FBgn0053429	19737724	19737858	135	FBtr0086422	0
chr2R	19738073	19738394	322	Promoter	FBgn0053425	19738086	19738220	135	FBtr0086421	0
chr2R	19738741	19739716	976	Promoter	FBgn0053413	19739570	19739704	135	FBtr0086417	0
chr2R	19743903	19744135	233	Promoter	FBgn0053358	19743995	19744129	135	FBtr0086405	0
chr2R	19763887	19764776	890	Promoter	FBgn0267428	19764289	19764423	135	FBtr0086350	0
chr2R	22270918	22271227	310	Promoter	FBgn0034718	22270918	22286469	15552	FBtr0071776	0
chr2R	23403281	23404849	1569	Promoter	FBgn0058100	23396770	23402309	5540	FBtr0072027	-972
chr2R	23713889	23714268	380	Promoter	FBgn0267428	23713900	23733183	19284	FBtr0072087	0
chr2R	25011204	25011431	228	Promoter	FBgn0004055	24990948	25011208	20261	FBtr0302574	0
chr3L	224105	224374	270	Promoter	FBgn0037188	224106	225605	1500	FBtr0072499	0
chr3L	628443	628807	365	Promoter	FBgn0004619	628470	642303	13834	FBtr0333725	0
chr3L	1463576	1464025	450	Promoter	FBgn0036442	1463811	1468475	4665	FBtr0072694	0
chr3L	3222748	3222946	199	Promoter	FBgn0014388	3221114	3222912	1799	FBtr0306567	0
chr3L	3902112	3902638	527	Promoter	FBgn0035533	3899259	3902638	3380	FBtr0333142	0
chr3L	7867587	7867723	137	Promoter	FBgn0011817	7814337	7867369	53033	FBtr0332083	-218
chr3L	8827504	8827763	260	Promoter	FBgn0001225	8827505	8890153	62649	FBtr0076583	0
chr3L	10857892	10858484	593	Promoter	FBgn0041094	10858404	10876496	18093	FBtr0301658	0
chr3L	11487488	11488297	810	Promoter	FBgn0028573	11487550	11499055	11506	FBtr0076093	0
chr3L	21058829	21059127	299	Promoter	FBgn0264554	21058832	21075444	16613	FBtr0078290	0
chr3L	23552114	23553610	1497	Promoter	FBgn0250816	23554593	23689640	135048	FBtr0299881	-983
chr3L	23736999	23737865	867	Promoter	FBgn0264569	23737960	23749058	11099	FBtr0111166	-95
chr3L	27092687	27092903	217	Promoter	FBgn0266687	27091705	27092199	495	FBtr0345054	-488
chr3L	27093255	27093654	400	Promoter	FBgn0266687	27091705	27092199	495	FBtr0345054	-1056
chr3R	4173947	4174169	223	Promoter	FBgn0267431	4174632	4184473	9842	FBtr0078962	-463
chr3R	4715212	4715609	398	Promoter	FBgn0267431	4712882	4714182	1301	FBtr0078892	-1030
chr3R	5045925	5046904	980	Promoter	FBgn0263626	5045207	5045948	742	FBtr0309991	0
chr3R	5047166	5047843	678	Promoter	FBgn0267431	5045207	5045948	742	FBtr0309991	-1218
chr3R	9033564	9033736	173	Promoter	FBgn0003165	9020348	9033731	13384	FBtr0082003	0
chr3R	9157422	9157963	542	Promoter	FBgn0000723	9066343	9157950	91608	FBtr0333668	0
chr3R	12465280	12467858	2579	Promoter	FBgn0052865	12465453	12467776	2324	FBtr0082679	0
chr3R	12479274	12479787	514	Promoter	FBgn0052865	12475336	12478267	2932	FBtr0082678	-1007
chr3R	15139980	15140863	884	Promoter	FBgn0266599	15136985	15140121	3137	FBtr0346232	0
chr3R	15242689	15243268	580	Promoter	FBgn0267798	15242890	15246614	3725	FBtr0337053	0
chr3R	15810240	15810396	157	Promoter	FBgn0267798	15810593	15824118	13526	FBtr0334593	-197
chr3R	16338385	16338552	168	Promoter	FBgn0267797	16310542	16338543	28002	FBtr0083273	0
chr3R	17118805	17119091	287	Promoter	FBgn0267431	17091533	17119082	27550	FBtr0089471	0
chr3R	20513169	20514122	954	Promoter	FBgn0016917	20507392	20512468	5077	FBtr0083888	-701
chr3R	23534469	23534786	318	Promoter	FBgn0051145	23532945	23534767	1823	FBtr0084420	0
chr3R	25518321	25518530	210	Promoter	FBgn0266747	25518323	25601136	82814	FBtr0084881	0
chr3R	28484397	28486286	1890	Promoter	FBgn0267431	28484557	28486062	1506	FBtr0085290	0
chr3R	28845269	28845477	209	Promoter	FBgn0039633	28845270	28869618	24349	FBtr0330303	0
chr3R	29214559	29214700	142	Promoter	FBgn0039656	29214562	29219667	5106	FBtr0085391	0
chr3R	29970136	29970444	309	Promoter	FBgn0004622	29950796	29969447	18652	FBtr0330298	-689
chrX	428502	429132	631	Promoter	FBgn0029707	316576	428251	111676	FBtr0273443	-251
chrX	1165021	1165758	738	Promoter	FBgn0030323	1163620	1164105	486	FBtr0445214	-916
chrX	2610474	2611329	856	Promoter	FBgn0040371	2609247	2610336	1090	FBtr0070446	-138
chrX	3464500	3464785	286	Promoter	FBgn0283657	3462474	3464044	1571	FBtr0310466	-456
chrX	4935509	4935770	262	Promoter	FBgn0266098	4926664	4935543	8880	FBtr0343141	0
chrX	6277271	6278669	1399	Promoter	FBgn0053668	6274972	6276724	1753	FBtr0305177	-547
chrX	8530612	8531091	480	Promoter	FBgn0030054	8525387	8529698	4312	FBtr0071235	-914
chrX	9553462	9553661	200	Promoter	FBgn0030137	9551140	9553661	2522	FBtr0343412	0
chrX	9556737	9557285	549	Promoter	FBgn0261931	9555607	9556544	938	FBtr0071371	-193
chrX	11040571	11041276	706	Promoter	FBgn0259101	10967722	11039901	72180	FBtr0299862	-670
chrX	11096070	11097053	984	Promoter	FBgn0259101	11096273	11107090	10818	FBtr0299513	0
chrX	11413868	11414383	516	Promoter	FBgn0030307	11411783	11413190	1408	FBtr0073550	-678
chrX	11559189	11559864	676	Promoter	FBgn0004370	11555285	11558654	3370	FBtr0073543	-535
chrX	13999953	14000558	606	Promoter	FBgn0053247	14000210	14000889	680	FBtr0307297	0
chrX	14047275	14047627	353	Promoter	FBgn0053244	14046772	14047495	724	FBtr0300096	0
chrX	14051057	14051399	343	Promoter	FBgn0053242	14050549	14051272	724	FBtr0300093	0
chrX	14053567	14053935	369	Promoter	FBgn0053241	14053087	14053811	725	FBtr0300091	0
chrX	14054846	14055206	361	Promoter	FBgn0053240	14054357	14055080	724	FBtr0300090	0
chrX	14056121	14056475	355	Promoter	FBgn0053236	14055626	14056349	724	FBtr0300089	0
chrX	14914939	14915245	307	Promoter	FBgn0262485	14911781	14913812	2032	FBtr0073976	-1127
chrX	15221408	15222089	682	Promoter	FBgn0052580	15220271	15221176	906	FBtr0304838	-232
chrX	20163372	20163855	484	Promoter	FBgn0284435	20160355	20162731	2377	FBtr0070027	-641
chrX	23020507	23021831	1325	Promoter	FBgn0039946	23022898	23034356	11459	FBtr0347557	-1067
chrX	23205173	23205484	312	Promoter	FBgn0267515	23205409	23205438	30	FBtr0346890	0
chrX	23205816	23206510	695	Promoter	FBgn0267515	23205822	23206525	704	FBtr0346891	0
chrX	23211122	23213116	1995	Promoter	FBgn0267517	23211192	23213166	1975	FBtr0346892	0
chrX	23213511	23213714	204	Promoter	FBgn0267519	23213889	23214011	123	FBtr0346893	-175
chrX	23239701	23241145	1445	Promoter	FBgn0085771	23239718	23240975	1258	FBtr0346896	0
chrX	23270868	23271243	376	Promoter	FBgn0267520	23270802	23271158	357	FBtr0346903	0
chrX	23271592	23272272	681	Promoter	FBgn0267520	23270802	23271158	357	FBtr0346903	-434
chrX	23272548	23274478	1931	Promoter	FBgn0267522	23270802	23271158	357	FBtr0346903	-1390
chrX	23279399	23280651	1253	Promoter	FBgn0267521	23280155	23280277	123	FBtr0346901	0
chrX	23280985	23283103	2119	Promoter	FBgn0267516	23280998	23282931	1934	FBtr0346900	0
chrX	23284019	23284109	91	Promoter	FBgn0286518	23278007	23283731	5725	FBtr0346899	-288
chrX	23290197	23290434	238	Promoter	FBgn0267523	23291450	23291518	69	FBtr0473833	-1016
chrX	23291336	23291966	631	Promoter	FBgn0267524	23291549	23291671	123	FBtr0346897	0
chrX	23537035	23538645	1611	Promoter	FBgn0264598	23538215	23538283	69	FBtr0473836	0
chrY	9032	9380	349	Promoter	FBgn0259852	9833	10786	954	FBtr0346674	-453
chrY	872696	873867	1172	Promoter	FBgn0259853	869892	871230	1339	FBtr0300151	-1466
chrY	907946	908160	215	Promoter	FBgn0259861	906805	907496	692	FBtr0300148	-450
chrY	917840	918060	221	Promoter	FBgn0259861	916438	917820	1383	FBtr0300158	-20
chrY	938711	939196	486	Promoter	FBgn0259858	939936	940435	500	FBtr0300155	-740
chrY	955571	958023	2453	Promoter	FBgn0085523	953256	954313	1058	FBtr0302336	-1258
chrY	1007063	1007556	494	Promoter	FBgn0259875	1007917	1009359	1443	FBtr0346687	-361
chrY	1031988	1032540	553	Promoter	FBgn0259856	1029772	1031619	1848	FBtr0300136	-369
chrY	1035042	1035514	473	Promoter	FBgn0259847	1035827	1036823	997	FBtr0300144	-313
chrY	3560302	3560510	209	Promoter	FBgn0267592	3561745	3618339	56595	FBtr0346720	-1235
