# Supplementary material for: Structural and developmental dynamics of Matrix associated regions in Drosophila melanogaster genome
Source: BMC Genomics. 2022 Oct 25;23:725. doi: 10.1186/s12864-022-08944-4 (PMC9597980; doi:10.1186/s12864-022-08944-4)
Supplement: Supplementary file 11 — Additional file 11. Supplementary Table 10. Details of modENCODE data used for analysis. [file 12864_2022_8944_MOESM11_ESM.xlsx]

## Sheet: Sheet1
Details of modENCODE data used for analysis
Dataset	Organism	Technique	Target Element	Assay Factor	Conditions	PI	ID
H3;Oregon-R;Embryos 14-16 hr OR;ChIP-seq	D. melanogaster	ChIP-seq	Histone Modification	H3	Embryos 14-16 hr OR	Karpen, G.	5079
H3K27me3;Y cn bw sp;Embryos 0-4 hr;ChIP-seq	D. melanogaster	ChIP-seq	Histone Modification	H3K27me3	Embryos 0-4 hr	White, K.	810
H3K27me3;Y cn bw sp;Embryos 12-16 hr;ChIP-seq	D. melanogaster	ChIP-seq	Histone Modification	H3K27me3	Embryos 12-16 hr	White, K.	813
H3K27me3;Y cn bw sp;Embryos 4-8 hr;ChIP-seq	D. melanogaster	ChIP-seq	Histone Modification	H3K27me3	Embryos 4-8 hr	White, K.	811
H3K27me3;Y cn bw sp;Embryos 8-12 hr;ChIP-seq	D. melanogaster	ChIP-seq	Histone Modification	H3K27me3	Embryos 8-12 hr	White, K.	812
H3K27ac;Y cn bw sp;Embryos 0-4 hr;ChIP-seq	D. melanogaster	ChIP-seq	Histone Modification	H3K27ac	Embryos 0-4 hr	White, K.	834
H3K27ac;Y cn bw sp;Embryos 12-16 hr;ChIP-seq	D. melanogaster	ChIP-seq	Histone Modification	H3K27ac	Embryos 12-16 hr	White, K.	837
H3K27ac;Y cn bw sp;Embryos 4-8 hr;ChIP-seq	D. melanogaster	ChIP-seq	Histone Modification	H3K27ac	Embryos 4-8 hr	White, K.	835
H3K27ac;Y cn bw sp;Embryos 8-12 hr;ChIP-seq	D. melanogaster	ChIP-seq	Histone Modification	H3K27ac	Embryos 8-12 hr	White, K.	836
H3K4me1;Y cn bw sp;Embryos 0-4 hr;ChIP-seq	D. melanogaster	ChIP-seq	Histone Modification	H3K4me1	Embryos 0-4 hr	White, K.	777
H3K4me1;Y cn bw sp;Embryos 12-16 hr;ChIP-seq	D. melanogaster	ChIP-seq	Histone Modification	H3K4me1	Embryos 12-16 hr	White, K.	780
H3K4me1;Y cn bw sp;Embryos 4-8 hr;ChIP-seq	D. melanogaster	ChIP-seq	Histone Modification	H3K4me1	Embryos 4-8 hr	White, K.	778
H3K4me1;Y cn bw sp;Embryos 8-12 hr;ChIP-seq	D. melanogaster	ChIP-seq	Histone Modification	H3K4me1	Embryos 8-12 hr	White, K.	779
H3K4me3;Y cn bw sp;Embryos 0-4 hr;ChIP-seq	D. melanogaster	ChIP-seq	Histone Modification	H3K4me3	Embryos 0-4 hr	White, K.	789
H3K4me3;Y cn bw sp;Embryos 12-16 hr;ChIP-seq	D. melanogaster	ChIP-seq	Histone Modification	H3K4me3	Embryos 12-16 hr	White, K.	792
H3K4me3;Y cn bw sp;Embryos 4-8 hr;ChIP-seq	D. melanogaster	ChIP-seq	Histone Modification	H3K4me3	Embryos 4-8 hr	White, K.	790
H3K4me3;Y cn bw sp;Embryos 8-12 hr;ChIP-seq	D. melanogaster	ChIP-seq	Histone Modification	H3K4me3	Embryos 8-12 hr	White, K.	791
H3K9ac;36.6;Y cn bw sp;Embryos 12-16 hr;ChIP-seq	D. melanogaster	ChIP-seq	Histone Modification	H3K9ac	Embryos 12-16 hr	White, K.	824
H3K9ac;Y cn bw sp;Embryos 0-4 hr;ChIP-seq	D. melanogaster	ChIP-seq	Histone Modification	H3K9ac	Embryos 0-4 hr	White, K.	821
H3K9ac;Y cn bw sp;Embryos 4-8 hr;ChIP-seq	D. melanogaster	ChIP-seq	Histone Modification	H3K9ac	Embryos 4-8 hr	White, K.	822
H3K9ac;Y cn bw sp;Embryos 8-12 hr;ChIP-seq	D. melanogaster	ChIP-seq	Histone Modification	H3K9ac	Embryos 8-12 hr	White, K.	823
H3K9me3;Y cn bw sp;Embryos 0-4 hr;ChIP-seq	D. melanogaster	ChIP-seq	Histone Modification	H3K9me3	Embryos 0-4 hr	White, K.	801
H3K9me3;Y cn bw sp;Embryos 12-16 hr;ChIP-seq	D. melanogaster	ChIP-seq	Histone Modification	H3K9me3	Embryos 12-16 hr	White, K.	804
H3K9me3;Y cn bw sp;Embryos 4-8 hr;ChIP-seq	D. melanogaster	ChIP-seq	Histone Modification	H3K9me3	Embryos 4-8 hr	White, K.	802
H3K9me3;Y cn bw sp;Embryos 8-12 hr;ChIP-seq	D. melanogaster	ChIP-seq	Histone Modification	H3K9me3	Embryos 8-12 hr	White, K.	803
BEAF-32;Embryos 0-12 hr;ChIP-chip	D. melanogaster	ChIP-chip	Non TF Chromatin binding factor	BEAF-32	Embryos 0-12 hr	White, K.	21
Caudal;Embryos 0-4 hr;ChIP-chip	D. melanogaster	ChIP-chip	Transcriptional Factor	Caudal	Embryos 0-4 hr	White, K.	2570
Caudal;7T-CAD;Embryos 4-8 hr;ChIP-seq	D. melanogaster	ChIP-seq	Transcriptional Factor	Caudal	Embryos 4-8 hr	White, K.	2637
CP190;Embryos 0-12 hr;ChIP-chip	D. melanogaster	ChIP-chip	Non TF Chromatin binding factor	CP190	Embryos 0-12 hr	White, K.	22
CP190;Oregon-R;Embryos 2-4 hr OR;ChIP-chip	D. melanogaster	ChIP-chip	Non TF Chromatin binding factor	CP190	Embryos 2-4 hr OR	Karpen, G.	5131
CTCF;Embryos 0-12 hr;ChIP-chip	D. melanogaster	ChIP-chip	Non TF Chromatin binding factor	CTCF	Embryos 0-12 hr	White, K.	769 and 770
CTCF;Oregon-R;Embryos 14-16 hr OR;ChIP-seq	D. melanogaster	ChIP-seq	Non TF Chromatin binding factor	CTCF	Embryos 14-16 hr OR	Karpen, G.	5069
Disco;Embryos 0-8 hr;ChIP-chip	D. melanogaster	ChIP-chip	Transcriptional Factor	Disco	Embryos 0-8 hr	White, K.	2572
GAF;D.pseudoobscura wild-type;Embryos 0-4 hr;ChIP-seq	D. melanogaster	ChIP-seq	Transcriptional Factor	GAF	Embryos 0-4 hr	White, K.	3809
GAF;Embryos 0-12 hr;ChIP-chip	D. melanogaster	ChIP-chip	Non TF Chromatin binding factor	GAF	Embryos 0-12 hr	White, K.	23
GAF;Embryos 8-16 hr;ChIP-seq	D. melanogaster	ChIP-seq	Transcriptional Factor and Non TF Chromatin binding factor	GAF	Embryos 8-16 hr	White, K.	3397 and 5028
HP1;Embryos 8-16 hr;ChIP-seq	D. melanogaster	ChIP-seq	Non TF Chromatin binding factor	HP1	Embryos 8-16 hr	White, K.	4091
nejire;103.1;Y cn bw sp;Embryos 0-4 hr;ChIP-seq	D. melanogaster	ChIP-seq	Transcriptional Factor	nejire	Embryos 0-4 hr	White, K.	854
nejire;Y cn bw sp;Embryos 12-16 hr;ChIP-seq	D. melanogaster	ChIP-seq	Transcriptional Factor	nejire	Embryos 12-16 hr	White, K.	856
nejire;Y cn bw sp;Embryos 4-8 hr;ChIP-seq	D. melanogaster	ChIP-seq	Transcriptional Factor	nejire	Embryos 4-8 hr	White, K.	855
nejire;Y cn bw sp;Embryos 8-12 hr;ChIP-seq	D. melanogaster	ChIP-seq	Transcriptional Factor	nejire	Embryos 8-12 hr	White, K.	985
RNA polymerase II;44;Y cn bw sp;Embryos 12-16 hr;ChIP-seq	D. melanogaster	ChIP-seq	Non TF Chromatin binding factor	RNA polymerase II	Embryos 12-16 hr	White, K.	848
RNA polymerase II;Y cn bw sp;Embryos 4-8 hr;ChIP-seq	D. melanogaster	ChIP-seq	Non TF Chromatin binding factor	RNA polymerase II	Embryos 4-8 hr	White, K.	846
RNA polymerase II;Y cn bw sp;Embryos 8-12 hr;ChIP-seq	D. melanogaster	ChIP-seq	Non TF Chromatin binding factor	RNA polymerase II	Embryos 8-12 hr	White, K.	847
RNA polymerase II;36 base pair;DevStageFly:Embryo 0-2h:SC:1;Embryos 0-2 hr;ChIP-seq	D. melanogaster	ChIP-seq	DNA Replication	RNA polymerase II	Embryos 0-2 hr	MacAlpine, D.	3625
Su(H);Embryos 0-8 hr;ChIP-seq	D. melanogaster	ChIP-seq	Transcriptional Factor	Su(H)	Embryos 0-8 hr	White, K.	5017
Su(Hw);Oregon-R;Embryos 14-16 hr OR;ChIP-seq	D. melanogaster	ChIP-seq	Non TF Chromatin binding factor	Su(Hw)	Embryos 14-16 hr OR	Karpen, G.	3958
Su(var)3-7;Oregon-R;Embryos 14-16 hr OR;ChIP-seq	D. melanogaster	ChIP-seq	Non TF Chromatin binding factor	Su(var)3-7	Embryos 14-16 hr OR	Karpen, G.	4943
Su(var)3-9;Embryos 0-12 hr;ChIP-seq	D. melanogaster	ChIP-seq	Transcriptional Factor	Su(var)3-9	Embryos 0-12 hr	White, K.	3396
usp;USP-GFP;Embryos 0-12 hr;ChIP-seq	D. melanogaster	ChIP-seq	Transcriptional Factor	usp	Embryos 0-12 hr	White, K.	4114
Yki;Embryos 0-4 hr;ChIP-seq	D. melanogaster	ChIP-seq	Transcriptional Factor	Yki	Embryos 0-4 hr	White, K.	3823
Yki;Embryos 8-16 hr;ChIP-seq	D. melanogaster	ChIP-seq	Transcriptional Factor	Yki	Embryos 8-16 hr	White, K.	5029
ZW5;Oregon-R;Embryos 14-16 hr OR;ChIP-seq	D. melanogaster	ChIP-seq	Non TF Chromatin binding factor	ZW5	Embryos 14-16 hr OR	Karpen, G.	5129
